# Supplementary material for: Transient nicotine exposure in early adolescent male mice freezes their dopamine circuits in an immature state
Source: Nat Commun. 2024 Oct 18;15:9017. doi: 10.1038/s41467-024-53327-w (PMC11489768; doi:10.1038/s41467-024-53327-w)
Supplement: Supplementary file 4 — Source Data [file 41467_2024_53327_MOESM4_ESM.zip]

Archive with 120 entries (119 files):
- source_data/
- __MACOSX/._source_data
- source_data/.Rhistory
- __MACOSX/source_data/._.Rhistory
- source_data/Juxta_adolSAC_nic_moyf.csv
- __MACOSX/source_data/._Juxta_adolSAC_nic_moyf.csv
- source_data/2BC_sucrose_adult_bysession.csv
- __MACOSX/source_data/._2BC_sucrose_adult_bysession.csv
- source_data/Juxta_adolSAC_sal_list.csv
- __MACOSX/source_data/._Juxta_adolSAC_sal_list.csv
- source_data/Patch_NMDA_ifenprodil.csv
- __MACOSX/source_data/._Patch_NMDA_ifenprodil.csv
- source_data/2BC_adult_alldose.csv
- __MACOSX/source_data/._2BC_adult_alldose.csv
- source_data/CPP_naive_data.csv
- __MACOSX/source_data/._CPP_naive_data.csv
- source_data/cFos_Adult_ptx_cellcounts.csv
- __MACOSX/source_data/._cFos_Adult_ptx_cellcounts.csv
- source_data/2BC_nicotine_adult_bysession.csv
- __MACOSX/source_data/._2BC_nicotine_adult_bysession.csv
- source_data/.DS_Store
- __MACOSX/source_data/._.DS_Store
- source_data/Patch_PPR.csv
- __MACOSX/source_data/._Patch_PPR.csv
- source_data/Juxta_NIC_response_naive.csv
- __MACOSX/source_data/._Juxta_NIC_response_naive.csv
- source_data/EOM_data.csv
- __MACOSX/source_data/._EOM_data.csv
- source_data/cFos_df_adol_corr.csv
- __MACOSX/source_data/._cFos_df_adol_corr.csv
- source_data/Juxta_adultSAC_nic_moyf_act.csv
- __MACOSX/source_data/._Juxta_adultSAC_nic_moyf_act.csv
- source_data/cFos_df_adult_corr.csv
- __MACOSX/source_data/._cFos_df_adult_corr.csv
- source_data/Juxta_adolSAC_nic_moyf_act.csv
- __MACOSX/source_data/._Juxta_adolSAC_nic_moyf_act.csv
- source_data/Patch_nic_current.csv
- __MACOSX/source_data/._Patch_nic_current.csv
- source_data/Juxta_adult_moyf_sal.csv
- __MACOSX/source_data/._Juxta_adult_moyf_sal.csv
- source_data/Juxta_times_linegraph.csv
- __MACOSX/source_data/._Juxta_times_linegraph.csv
- source_data/2BC_adolescent_alldose.csv
- __MACOSX/source_data/._2BC_adolescent_alldose.csv
- source_data/Juxta_adult_nic_list.csv
- __MACOSX/source_data/._Juxta_adult_nic_list.csv
- source_data/Juxta_adolSAC_nic_moyf_in.csv
- __MACOSX/source_data/._Juxta_adolSAC_nic_moyf_in.csv
- source_data/CPP_PTX_data.csv
- __MACOSX/source_data/._CPP_PTX_data.csv
- source_data/Juxta_adol_sal_list.csv
- __MACOSX/source_data/._Juxta_adol_sal_list.csv
- source_data/bouton_density.csv
- __MACOSX/source_data/._bouton_density.csv
- source_data/Juxta_adolNIC_nic_moyf.csv
- __MACOSX/source_data/._Juxta_adolNIC_nic_moyf.csv
- source_data/Juxta_adolNIC_sal_list.csv
- __MACOSX/source_data/._Juxta_adolNIC_sal_list.csv
- source_data/Juxta_adultSAC_nic_moyf_in.csv
- __MACOSX/source_data/._Juxta_adultSAC_nic_moyf_in.csv
- source_data/Juxta_adultNIC_nic_moyf_act.csv
- __MACOSX/source_data/._Juxta_adultNIC_nic_moyf_act.csv
- source_data/Juxta_adolNIC_nic_moyf_act.csv
- __MACOSX/source_data/._Juxta_adolNIC_nic_moyf_act.csv
- source_data/Juxta_adol_nic_moyf.csv
- __MACOSX/source_data/._Juxta_adol_nic_moyf.csv
- source_data/Juxta_adult_sal_moyf.csv
- __MACOSX/source_data/._Juxta_adult_sal_moyf.csv
- source_data/Juxta_adol_nic_moyf_act.csv
- __MACOSX/source_data/._Juxta_adol_nic_moyf_act.csv
- source_data/Juxta_NIC_response_adultptx.csv
- __MACOSX/source_data/._Juxta_NIC_response_adultptx.csv
- source_data/Juxta_adol_nic_moyf_in.csv
- __MACOSX/source_data/._Juxta_adol_nic_moyf_in.csv
- source_data/2BC_nicotine_adolescent_bysession.csv
- __MACOSX/source_data/._2BC_nicotine_adolescent_bysession.csv
- source_data/2BC_24h_consumption.csv
- __MACOSX/source_data/._2BC_24h_consumption.csv
- source_data/Patch_sEPSCfreq.csv
- __MACOSX/source_data/._Patch_sEPSCfreq.csv
- source_data/Patch_NMDA_TAU.csv
- __MACOSX/source_data/._Patch_NMDA_TAU.csv
- source_data/2BC_sucrose_adolescent_bysession.csv
- __MACOSX/source_data/._2BC_sucrose_adolescent_bysession.csv
- source_data/Juxta_adolNIC_nic_list.csv
- __MACOSX/source_data/._Juxta_adolNIC_nic_list.csv
- source_data/Juxta_NIC_response_adolptx.csv
- __MACOSX/source_data/._Juxta_NIC_response_adolptx.csv
- source_data/Juxta_adol_sal_moyf.csv
- __MACOSX/source_data/._Juxta_adol_sal_moyf.csv
- source_data/Juxta_adult_nic_moyf.csv
- __MACOSX/source_data/._Juxta_adult_nic_moyf.csv
- source_data/Juxta_adult_nic_moyf_act.csv
- __MACOSX/source_data/._Juxta_adult_nic_moyf_act.csv
- source_data/Juxta_adult_sal_list.csv
- __MACOSX/source_data/._Juxta_adult_sal_list.csv
- source_data/Juxta_adol_nic_list.csv
- __MACOSX/source_data/._Juxta_adol_nic_list.csv
- source_data/Juxta_times.csv
- __MACOSX/source_data/._Juxta_times.csv
- source_data/Patch_nic_current_TAU.csv
- __MACOSX/source_data/._Patch_nic_current_TAU.csv
- source_data/Juxta_adolNIC_sal_moyf.csv
- __MACOSX/source_data/._Juxta_adolNIC_sal_moyf.csv
- source_data/Juxta_adult_nic_moyf_in.csv
- __MACOSX/source_data/._Juxta_adult_nic_moyf_in.csv
- source_data/Juxta_adolSAC_nic_list.csv
- __MACOSX/source_data/._Juxta_adolSAC_nic_list.csv
- source_data/Juxta_adolNIC_nic_moyf_in.csv
- __MACOSX/source_data/._Juxta_adolNIC_nic_moyf_in.csv
- source_data/Patch_AMPA_NMDA.csv
- __MACOSX/source_data/._Patch_AMPA_NMDA.csv
- source_data/Juxta_adultNIC_nic_moyf_in.csv
- __MACOSX/source_data/._Juxta_adultNIC_nic_moyf_in.csv
- source_data/cFos_Adol_ptx_cellcounts.txt
- __MACOSX/source_data/._cFos_Adol_ptx_cellcounts.txt
- source_data/Juxta_adolSAC_sal_moyf.csv
- __MACOSX/source_data/._Juxta_adolSAC_sal_moyf.csv
- source_data/Juxta_adol_moyf_sal.csv
- __MACOSX/source_data/._Juxta_adol_moyf_sal.csv
