# Supplementary material for: Transient nicotine exposure in early adolescent male mice freezes their dopamine circuits in an immature state
Source: Nat Commun. 2024 Oct 18;15:9017. doi: 10.1038/s41467-024-53327-w (PMC11489768; doi:10.1038/s41467-024-53327-w)
Supplement: Supplementary file 4 — Source Data [file 41467_2024_53327_MOESM4_ESM.zip › source_data/Juxta_adolSAC_nic_moyf.csv]

	V1	V2	V3	V4	V5	V6	V7	V8	V9	V10	V11	V12	V13	V14	V15	V16	V17	V18	V19	V20	V21	V22	V23	V24	V25	V26	V27	V28	V29	V30	V31	V32	V33	V34	V35	V36	V37	V38	V39	V40	V41	V42	V43	V44	V45	V46	V47	V48	V49
1	93.9334637964775	99.3761386849224	100.878180589957	99.2761116856257	100.800630003938	103.834971618441	103.920642418517	99.9385165725784	100.635593220339	101.466508125248	96.7669002939182	103.835825348937	103.996148290804	101.289240908828	101.209865053513	101.888057200313	98.9481885469419	97.0625798212005	103.617000863475	97.2242197612541	102.038844332786	103.505340755228	102.272727272727	100.808368996671	106.064326049595	104.48343079922	98.2953287580252	101.694915254237	100.009058791557	96.4863971803062	101.397712833545	104.246569012523	103.204327923429	99.4535519125683	100.471244910097	102.195484022189	98.3606557377049	100.360318667152	99.8382250982205	97.7931631328429	99.0338164251208	97.4729241877256	93.9214395435594	101.094805497321	106.456382454411	100.374202069117	100.59880239521	101.325280993122	102.746162681424
2	92.9549902152642	99.3761386849224	101.778878630939	99.2761116856257	101.325633285208	105.496331164336	103.290820343253	100.609244871723	102.754237288136	103.051922314705	96.7669002939182	103.437986937639	102.840635532017	101.289240908828	101.209865053513	101.217741034521	100.506427736658	98.0842911877395	103.617000863475	97.799511002445	100.879312010822	103.204453136753	102.272727272727	100.808368996671	106.064326049595	104.48343079922	99.1808722603498	104.237288135593	100.009058791557	94.5037999779712	102.160101651842	104.246569012523	103.204327923429	100	100.471244910097	102.195484022189	98.3606557377049	101.153680870054	100.392881904322	98.6585893552575	100.24154589372	100.567302733368	94.7992100065833	101.094805497321	107.934943321833	100.374202069117	101.094362998142	101.325280993122	101.493160697504
3	90.9980430528376	99.3761386849224	100.878180589957	99.2761116856257	100.800630003938	103.004291845494	103.290820343253	99.9385165725784	100.635593220339	103.051922314705	97.6712638480669	103.04014852634	103.996148290804	101.289240908828	100.511865984179	100.54742486873	100.116867939229	99.1060025542784	104.768300873069	96.6489285200633	99.7197796888588	102.903565518279	103.448275862069	101.442383896022	107.537441689173	106.042884990253	99.1808722603498	102.966101694915	100.009058791557	97.1472629144179	102.160101651842	104.246569012523	104.868913857678	100	100.471244910097	103.133057270099	98.3606557377049	101.153680870054	100.392881904322	98.6585893552575	100.24154589372	99.0201134605467	94.7992100065833	101.094805497321	106.456382454411	100.374202069117	100.59880239521	101.99630934407	102.746162681424
4	91.9765166340509	99.3761386849224	100.878180589957	99.2761116856257	100.800630003938	103.834971618441	102.660998267989	100.609244871723	101.694915254237	103.051922314705	97.6712638480669	103.437986937639	105.151661049591	100.595478984795	101.209865053513	101.217741034521	98.5586287495131	98.0842911877395	103.617000863475	97.2242197612541	102.038844332786	104.408003610651	98.7460815047022	101.442383896022	106.064326049595	106.042884990253	100.066415762674	101.694915254237	100.009058791557	97.1472629144179	101.397712833545	103.137562959198	103.204327923429	99.4535519125683	101.020268106328	102.195484022189	98.3606557377049	101.153680870054	100.392881904322	98.6585893552575	100.24154589372	99.0201134605467	94.7992100065833	100.62893081761	104.977821586989	99.0534888839973	101.094362998142	102.667337695018	102.746162681424
5	92.9549902152642	99.3761386849224	100.878180589957	99.2761116856257	100.800630003938	103.004291845494	102.660998267989	99.9385165725784	101.694915254237	103.051922314705	96.7669002939182	103.437986937639	102.840635532017	101.289240908828	101.907864122848	99.8771087029382	98.5586287495131	98.0842911877395	104.768300873069	97.2242197612541	99.7197796888588	102.602677899804	98.7460815047022	101.442383896022	106.064326049595	107.602339181287	99.1808722603498	101.694915254237	100.009058791557	97.8081286485296	101.397712833545	102.583059932535	99.8751560549313	100	101.020268106328	103.133057270099	99.1538868323638	101.550361971505	100.392881904322	97.7931631328429	100.24154589372	103.66168127901	94.7992100065833	100.62893081761	104.977821586989	99.0534888839973	101.589923601074	102.667337695018	102.746162681424
6	93.9334637964775	99.3761386849224	101.778878630939	98.2833505687694	100.800630003938	104.665651391389	103.290820343253	100.609244871723	99.5762711864407	104.637336504162	96.7669002939182	103.437986937639	102.840635532017	101.289240908828	101.907864122848	100.54742486873	98.9481885469419	98.0842911877395	107.070900892257	97.2242197612541	99.7197796888588	102.903565518279	99.9216300940439	102.076398795372	104.591210410017	104.48343079922	99.1808722603498	101.694915254237	100.009058791557	98.4689943826413	101.397712833545	103.69206598586	101.53974198918	100	101.569291302558	102.195484022189	99.1538868323638	100.756999768603	100.392881904322	98.6585893552575	100.24154589372	108.303249097473	94.7992100065833	100.163056137899	104.977821586989	99.0534888839973	100.59880239521	102.667337695018	102.746162681424
7	94.9119373776908	100.038646276155	101.778878630939	98.2833505687694	100.275626722667	103.004291845494	102.660998267989	99.9385165725784	100.635593220339	103.051922314705	98.5756274022157	104.233663760236	101.685122773231	101.289240908828	101.209865053513	99.8771087029382	100.506427736658	98.0842911877395	104.768300873069	97.2242197612541	98.5602473668954	102.602677899804	98.7460815047022	102.076398795372	104.591210410017	104.48343079922	99.1808722603498	101.694915254237	100.009058791557	99.129860116753	101.397712833545	103.137562959198	101.53974198918	100	100.471244910097	104.070630518009	99.9471179270227	100.756999768603	100.392881904322	98.6585893552575	100.24154589372	108.303249097473	95.6769804696072	100.163056137899	106.456382454411	99.0534888839973	99.6076811893455	102.667337695018	102.746162681424
8	97.8473581213307	100.038646276155	100.878180589957	99.2761116856257	100.800630003938	102.173612072546	102.660998267989	101.279973170868	101.694915254237	101.466508125248	97.6712638480669	103.835825348937	101.685122773231	101.289240908828	101.907864122848	100.54742486873	99.7273081417998	99.1060025542784	104.768300873069	98.3748022436358	97.4007150449319	102.602677899804	98.7460815047022	102.076398795372	104.591210410017	102.923976608187	98.2953287580252	101.694915254237	101.096113778422	99.129860116753	101.397712833545	103.137562959198	103.204327923429	100.546448087432	101.020268106328	104.070630518009	99.9471179270227	100.756999768603	100.392881904322	99.524015577672	100.24154589372	105.208870551831	94.7992100065833	100.62893081761	106.456382454411	99.0534888839973	100.103241792278	103.338366045965	102.746162681424
9	94.9119373776908	100.038646276155	100.878180589957	99.7724922440538	100.800630003938	105.496331164336	102.031176192726	101.279973170868	99.5762711864407	101.466508125248	99.4799909563644	103.835825348937	101.685122773231	101.289240908828	101.907864122848	100.54742486873	99.7273081417998	99.1060025542784	105.919600882663	97.799511002445	96.2411827229684	102.602677899804	97.5705329153605	102.076398795372	107.537441689173	106.042884990253	99.1808722603498	100.423728813559	100.009058791557	99.129860116753	101.397712833545	102.583059932535	103.204327923429	100	99.9222217138674	104.070630518009	99.9471179270227	100.360318667152	99.8382250982205	99.524015577672	100.24154589372	102.114492006189	95.6769804696072	100.163056137899	104.977821586989	100.374202069117	100.103241792278	102.667337695018	102.746162681424
10	95.8904109589041	99.3761386849224	99.9774825489755	99.2761116856257	100.275626722667	104.665651391389	102.660998267989	100.609244871723	99.5762711864407	101.466508125248	99.4799909563644	103.835825348937	102.840635532017	100.595478984795	102.605863192182	100.54742486873	100.506427736658	99.1060025542784	105.919600882663	97.799511002445	96.2411827229684	102.602677899804	99.9216300940439	102.710413694722	106.064326049595	106.042884990253	99.1808722603498	101.694915254237	100.009058791557	99.129860116753	101.397712833545	103.69206598586	101.53974198918	100	101.020268106328	104.070630518009	99.9471179270227	100.360318667152	100.392881904322	99.524015577672	100.24154589372	109.850438370294	96.5547509326311	100.62893081761	103.499260719566	100.374202069117	101.094362998142	102.667337695018	101.493160697504
11	96.8688845401174	100.038646276155	101.778878630939	99.7724922440538	100.275626722667	104.665651391389	102.660998267989	101.279973170868	100.635593220339	101.466508125248	101.288718064662	104.631502171535	102.840635532017	100.595478984795	101.209865053513	100.54742486873	100.116867939229	99.1060025542784	104.768300873069	97.799511002445	97.4007150449319	102.602677899804	98.7460815047022	102.076398795372	106.064326049595	106.042884990253	99.1808722603498	100.423728813559	100.009058791557	99.129860116753	100.635324015248	103.69206598586	103.204327923429	99.4535519125683	101.569291302558	104.070630518009	99.9471179270227	100.360318667152	99.8382250982205	98.6585893552575	101.449275362319	109.850438370294	97.432521395655	100.163056137899	103.499260719566	99.0534888839973	99.6076811893455	102.667337695018	102.746162681424
12	95.8904109589041	100.038646276155	99.9774825489755	100.76525336091	99.7506234413965	104.665651391389	102.031176192726	101.279973170868	100.635593220339	101.466508125248	101.288718064662	105.029340582833	102.840635532017	101.289240908828	101.209865053513	99.8771087029382	98.9481885469419	99.1060025542784	102.465700853881	97.799511002445	96.2411827229684	103.505340755228	97.5705329153605	103.344428594072	106.064326049595	106.042884990253	99.1808722603498	99.1525423728814	98.9220038046924	98.4689943826413	100.635324015248	102.583059932535	101.53974198918	100	101.020268106328	103.133057270099	99.9471179270227	100.756999768603	99.2835682921193	98.6585893552575	100.24154589372	109.850438370294	96.5547509326311	100.62893081761	103.499260719566	99.0534888839973	101.094362998142	101.99630934407	101.493160697504
13	96.8688845401174	100.701153867388	100.878180589957	101.261633919338	100.275626722667	104.665651391389	102.031176192726	100.609244871723	99.5762711864407	101.466508125248	101.288718064662	104.631502171535	103.996148290804	100.595478984795	101.209865053513	100.54742486873	99.7273081417998	98.0842911877395	104.768300873069	97.2242197612541	97.4007150449319	102.903565518279	99.9216300940439	103.344428594072	107.537441689173	107.602339181287	99.1808722603498	97.8813559322034	100.009058791557	99.129860116753	100.635324015248	102.583059932535	103.204327923429	100	101.020268106328	102.195484022189	99.9471179270227	101.550361971505	99.8382250982205	98.6585893552575	100.24154589372	108.303249097473	97.432521395655	100.62893081761	103.499260719566	101.694915254237	100.59880239521	101.99630934407	101.493160697504
14	95.8904109589041	100.038646276155	100.878180589957	100.268872802482	100.275626722667	102.173612072546	101.401354117462	100.609244871723	100.635593220339	99.8810939357907	102.193081618811	104.631502171535	101.685122773231	99.901717060762	101.907864122848	99.8771087029382	100.895987534086	99.1060025542784	104.768300873069	97.799511002445	96.2411827229684	103.505340755228	98.7460815047022	103.344428594072	106.064326049595	107.602339181287	99.1808722603498	99.1525423728814	98.9220038046924	98.4689943826413	100.635324015248	103.137562959198	101.53974198918	100	101.020268106328	103.133057270099	99.9471179270227	100.756999768603	99.8382250982205	98.6585893552575	101.449275362319	103.66168127901	97.432521395655	100.163056137899	102.020699852144	100.374202069117	101.094362998142	101.99630934407	100.240158713585
15	93.9334637964775	100.701153867388	100.878180589957	100.76525336091	99.7506234413965	102.173612072546	101.401354117462	100.609244871723	99.5762711864407	99.8810939357907	102.193081618811	105.029340582833	100.529610014444	99.901717060762	101.209865053513	99.8771087029382	100.116867939229	98.0842911877395	104.768300873069	97.2242197612541	97.4007150449319	104.107115992177	99.9216300940439	102.710413694722	107.537441689173	104.48343079922	99.1808722603498	97.8813559322034	100.009058791557	99.129860116753	100.635324015248	102.583059932535	101.53974198918	100	101.569291302558	103.133057270099	99.9471179270227	100.756999768603	100.392881904322	98.6585893552575	100.24154589372	106.756059824652	97.432521395655	100.62893081761	102.020699852144	100.374202069117	101.094362998142	101.325280993122	101.493160697504
16	96.8688845401174	100.701153867388	100.878180589957	100.76525336091	100.275626722667	102.173612072546	101.401354117462	100.609244871723	100.635593220339	99.8810939357907	101.288718064662	105.029340582833	100.529610014444	99.2079551367289	101.209865053513	99.8771087029382	99.3377483443709	98.0842911877395	103.617000863475	97.799511002445	99.7197796888588	103.505340755228	98.7460815047022	103.344428594072	109.01055732875	107.602339181287	99.1808722603498	96.6101694915254	98.9220038046924	99.129860116753	100.635324015248	102.583059932535	101.53974198918	100	101.020268106328	101.257910774279	99.9471179270227	101.550361971505	100.392881904322	99.524015577672	99.0338164251208	105.208870551831	97.432521395655	100.62893081761	102.020699852144	99.0534888839973	100.59880239521	101.99630934407	101.493160697504
17	96.8688845401174	100.701153867388	100.878180589957	100.268872802482	99.7506234413965	103.004291845494	103.290820343253	100.609244871723	99.5762711864407	101.466508125248	102.193081618811	105.029340582833	100.529610014444	99.901717060762	101.209865053513	99.2067925371467	97.3899493572263	99.1060025542784	105.919600882663	97.799511002445	98.5602473668954	103.505340755228	97.5705329153605	103.978443493422	107.537441689173	106.042884990253	99.1808722603498	97.8813559322034	97.8349488178277	99.129860116753	100.635324015248	103.69206598586	101.53974198918	100	101.020268106328	101.257910774279	99.9471179270227	101.550361971505	99.8382250982205	99.524015577672	100.24154589372	105.208870551831	97.432521395655	100.62893081761	102.020699852144	100.374202069117	99.1121205864134	101.99630934407	100.240158713585
18	95.8904109589041	100.701153867388	101.778878630939	100.76525336091	99.7506234413965	100.512252526651	104.550464493781	100.609244871723	100.635593220339	101.466508125248	103.09744517296	104.233663760236	99.3740972556572	99.2079551367289	101.209865053513	98.5364763713552	99.7273081417998	98.0842911877395	107.070900892257	97.799511002445	100.879312010822	103.505340755228	96.3949843260188	103.978443493422	106.064326049595	107.602339181287	98.2953287580252	97.8813559322034	97.8349488178277	98.4689943826413	101.397712833545	102.028556905873	98.2105701206825	100	101.020268106328	103.133057270099	99.9471179270227	101.550361971505	100.392881904322	99.524015577672	102.657004830918	102.114492006189	99.1880623217029	100.62893081761	102.020699852144	101.694915254237	99.6076811893455	101.99630934407	100.240158713585
19	96.8688845401174	100.701153867388	101.778878630939	101.261633919338	99.7506234413965	101.342932299598	103.920642418517	100.609244871723	99.5762711864407	99.8810939357907	104.001808727108	103.437986937639	99.3740972556572	99.2079551367289	101.209865053513	98.5364763713552	99.7273081417998	99.1060025542784	107.070900892257	98.3748022436358	102.038844332786	102.30179028133	95.2194357366771	103.344428594072	104.591210410017	107.602339181287	98.2953287580252	97.8813559322034	97.8349488178277	99.129860116753	100.635324015248	102.028556905873	101.53974198918	100	101.020268106328	102.195484022189	100.740349021682	101.947043072956	100.392881904322	99.524015577672	101.449275362319	105.208870551831	100.065832784727	101.094805497321	100.542138984722	100.374202069117	99.6076811893455	102.667337695018	98.9871567296648
20	98.825831702544	101.363661458621	101.778878630939	101.261633919338	99.225620160126	100.512252526651	103.290820343253	101.279973170868	99.5762711864407	101.466508125248	103.09744517296	104.631502171535	99.3740972556572	99.901717060762	101.907864122848	99.2067925371467	98.9481885469419	98.0842911877395	107.070900892257	98.3748022436358	102.038844332786	102.000902662855	96.3949843260188	103.344428594072	104.591210410017	109.16179337232	98.2953287580252	97.8813559322034	97.8349488178277	99.129860116753	100.635324015248	101.474053879211	99.8751560549313	99.4535519125683	100.471244910097	101.257910774279	100.740349021682	101.550361971505	100.392881904322	99.524015577672	101.449275362319	105.208870551831	100.065832784727	100.163056137899	100.542138984722	100.374202069117	100.59880239521	101.99630934407	98.9871567296648
21	97.8473581213307	102.026169049854	101.778878630939	102.254395036194	99.7506234413965	102.173612072546	103.290820343253	100.609244871723	98.5169491525424	101.466508125248	104.001808727108	103.835825348937	101.685122773231	99.901717060762	101.907864122848	98.5364763713552	97.7795091546552	99.1060025542784	104.768300873069	97.799511002445	102.038844332786	102.903565518279	96.3949843260188	103.344428594072	104.591210410017	110.721247563353	98.2953287580252	96.6101694915254	97.8349488178277	102.434188787311	99.8729351969505	102.028556905873	101.53974198918	99.4535519125683	100.471244910097	100.320337526369	100.740349021682	101.550361971505	99.8382250982205	99.524015577672	101.449275362319	100.567302733368	99.1880623217029	100.62893081761	99.0635781172992	99.0534888839973	99.6076811893455	101.325280993122	100.240158713585
22	97.8473581213307	101.363661458621	102.679576671921	102.750775594623	99.225620160126	99.6815727537034	103.920642418517	99.9385165725784	99.5762711864407	101.466508125248	103.09744517296	103.835825348937	100.529610014444	99.901717060762	101.907864122848	99.8771087029382	98.9481885469419	99.1060025542784	104.768300873069	97.799511002445	102.038844332786	102.000902662855	97.5705329153605	103.344428594072	104.591210410017	109.16179337232	98.2953287580252	97.8813559322034	97.8349488178277	101.7733230532	99.8729351969505	100.919550852548	101.53974198918	99.4535519125683	101.020268106328	100.320337526369	100.740349021682	101.550361971505	99.8382250982205	99.524015577672	101.449275362319	97.4729241877256	99.1880623217029	100.62893081761	100.542138984722	100.374202069117	99.6076811893455	101.99630934407	98.9871567296648
23	96.8688845401174	101.363661458621	101.778878630939	101.758014477766	99.7506234413965	101.342932299598	104.550464493781	100.609244871723	98.5169491525424	101.466508125248	103.09744517296	103.835825348937	100.529610014444	99.901717060762	101.907864122848	99.2067925371467	98.9481885469419	98.0842911877395	105.919600882663	98.3748022436358	100.879312010822	102.000902662855	97.5705329153605	103.978443493422	104.591210410017	109.16179337232	98.2953287580252	96.6101694915254	98.9220038046924	102.434188787311	99.8729351969505	100.365047825886	101.53974198918	100	99.9222217138674	101.257910774279	99.9471179270227	101.153680870054	99.8382250982205	100.389441800087	101.449275362319	97.4729241877256	99.1880623217029	101.094805497321	99.0635781172992	100.374202069117	100.103241792278	101.325280993122	100.240158713585
24	92.9549902152642	101.363661458621	101.778878630939	101.261633919338	100.275626722667	101.342932299598	103.920642418517	99.9385165725784	98.5169491525424	101.466508125248	104.906172281257	102.642310115042	100.529610014444	100.595478984795	101.907864122848	98.5364763713552	100.506427736658	98.0842911877395	105.919600882663	98.9500934848267	100.879312010822	102.000902662855	96.3949843260188	103.344428594072	104.591210410017	109.16179337232	99.1808722603498	96.6101694915254	97.8349488178277	102.434188787311	100.635324015248	100.919550852548	99.8751560549313	100	100.471244910097	100.320337526369	99.9471179270227	101.550361971505	99.8382250982205	100.389441800087	100.24154589372	95.9257349149046	100.065832784727	101.094805497321	99.0635781172992	100.374202069117	100.103241792278	101.325280993122	100.240158713585
25	94.9119373776908	100.701153867388	101.778878630939	101.758014477766	99.7506234413965	100.512252526651	104.550464493781	100.609244871723	98.5169491525424	99.8810939357907	104.001808727108	103.04014852634	100.529610014444	99.901717060762	101.907864122848	98.5364763713552	100.116867939229	98.0842911877395	104.768300873069	97.799511002445	100.879312010822	100.195576952008	97.5705329153605	103.978443493422	104.591210410017	109.16179337232	98.2953287580252	97.8813559322034	98.9220038046924	101.112457319088	99.8729351969505	101.474053879211	101.53974198918	100	100.471244910097	100.320337526369	99.9471179270227	101.153680870054	99.8382250982205	100.389441800087	100.24154589372	97.4729241877256	101.821373710775	101.094805497321	99.0635781172992	101.694915254237	100.103241792278	101.99630934407	100.240158713585
26	94.9119373776908	100.701153867388	101.778878630939	102.750775594623	100.275626722667	101.342932299598	105.810108644308	99.9385165725784	98.5169491525424	99.8810939357907	104.001808727108	102.642310115042	102.840635532017	99.901717060762	102.605863192182	99.2067925371467	100.116867939229	98.0842911877395	104.768300873069	97.799511002445	100.879312010822	100.797352188957	98.7460815047022	103.978443493422	103.118094770439	106.042884990253	98.2953287580252	97.8813559322034	97.8349488178277	99.7907258508646	100.635324015248	102.028556905873	99.8751560549313	100	101.020268106328	101.257910774279	99.9471179270227	101.153680870054	99.8382250982205	100.389441800087	100.24154589372	99.0201134605467	101.821373710775	101.094805497321	97.5850172498768	101.694915254237	99.1121205864134	101.325280993122	98.9871567296648
27	93.9334637964775	101.363661458621	101.778878630939	102.750775594623	100.275626722667	99.6815727537034	107.069752794835	100.609244871723	98.5169491525424	99.8810939357907	104.001808727108	102.642310115042	101.685122773231	99.2079551367289	102.605863192182	98.5364763713552	100.116867939229	97.0625798212005	107.070900892257	97.799511002445	99.7197796888588	99.8946893335339	99.9216300940439	102.710413694722	103.118094770439	106.042884990253	98.2953287580252	97.8813559322034	98.9220038046924	102.434188787311	99.8729351969505	101.474053879211	101.53974198918	100	101.020268106328	99.3827642784592	99.9471179270227	101.153680870054	99.8382250982205	100.389441800087	101.449275362319	97.4729241877256	102.699144173799	101.094805497321	99.0635781172992	101.694915254237	98.6165599834813	101.99630934407	100.240158713585
28	94.9119373776908	100.701153867388	101.778878630939	102.254395036194	100.275626722667	100.512252526651	106.439930719572	99.9385165725784	99.5762711864407	99.8810939357907	103.09744517296	102.642310115042	102.840635532017	99.901717060762	101.907864122848	98.5364763713552	100.116867939229	98.0842911877395	107.070900892257	97.799511002445	102.038844332786	99.5938017150594	99.9216300940439	103.344428594072	103.118094770439	107.602339181287	98.2953287580252	97.8813559322034	98.9220038046924	101.112457319088	99.8729351969505	102.028556905873	101.53974198918	100	101.020268106328	100.320337526369	100.740349021682	101.550361971505	99.8382250982205	99.524015577672	101.449275362319	94.3785456420835	101.821373710775	101.560680177032	97.5850172498768	101.694915254237	97.6254387776172	101.325280993122	100.240158713585
29	92.9549902152642	100.038646276155	101.778878630939	102.254395036194	100.800630003938	101.342932299598	106.439930719572	100.609244871723	99.5762711864407	98.2956797463337	103.09744517296	101.846633292444	102.840635532017	99.2079551367289	101.907864122848	97.1958440397721	99.7273081417998	98.0842911877395	107.070900892257	98.3748022436358	100.879312010822	100.195576952008	99.9216300940439	102.710413694722	103.118094770439	106.042884990253	99.1808722603498	97.8813559322034	98.9220038046924	101.7733230532	99.8729351969505	103.137562959198	99.8751560549313	100	101.020268106328	99.3827642784592	100.740349021682	101.153680870054	99.8382250982205	99.524015577672	100.24154589372	91.2841670964415	101.821373710775	101.560680177032	97.5850172498768	100.374202069117	96.634317571753	101.325280993122	100.240158713585
30	93.9334637964775	100.701153867388	102.679576671921	102.254395036194	100.800630003938	101.342932299598	106.439930719572	99.9385165725784	98.5169491525424	98.2956797463337	103.09744517296	102.244471703743	102.840635532017	99.901717060762	101.907864122848	97.8661602055636	99.7273081417998	98.0842911877395	105.919600882663	98.3748022436358	100.879312010822	99.8946893335339	98.7460815047022	102.710413694722	104.591210410017	106.042884990253	99.1808722603498	97.8813559322034	98.9220038046924	102.434188787311	99.8729351969505	103.137562959198	99.8751560549313	100	101.020268106328	101.257910774279	100.740349021682	101.153680870054	99.8382250982205	99.524015577672	101.449275362319	92.8313563692625	102.699144173799	101.560680177032	96.1064563824544	100.374202069117	97.1298781746851	101.325280993122	100.240158713585
31	94.9119373776908	100.701153867388	102.679576671921	102.750775594623	100.275626722667	103.004291845494	105.810108644308	100.609244871723	98.5169491525424	98.2956797463337	102.193081618811	101.050956469847	105.151661049591	99.2079551367289	101.907864122848	98.5364763713552	98.1690689520841	98.0842911877395	104.768300873069	98.3748022436358	102.038844332786	100.496464570483	98.7460815047022	102.710413694722	103.118094770439	106.042884990253	100.066415762674	97.8813559322034	98.9220038046924	100.451591584976	99.1105463786531	103.69206598586	98.2105701206825	100	101.569291302558	100.320337526369	100.740349021682	100.756999768603	99.8382250982205	100.389441800087	100.24154589372	91.2841670964415	104.454685099846	101.560680177032	96.1064563824544	99.0534888839973	97.6254387776172	101.325280993122	101.493160697504
32	96.8688845401174	100.038646276155	101.778878630939	102.254395036194	99.7506234413965	101.342932299598	105.810108644308	99.9385165725784	98.5169491525424	99.8810939357907	102.193081618811	99.4596028246527	105.151661049591	99.901717060762	101.907864122848	97.8661602055636	97.3899493572263	98.0842911877395	104.768300873069	98.3748022436358	102.038844332786	100.195576952008	98.7460815047022	103.344428594072	101.644979130862	106.042884990253	99.1808722603498	97.8813559322034	98.9220038046924	102.434188787311	99.1105463786531	102.583059932535	98.2105701206825	100	101.020268106328	101.257910774279	100.740349021682	100.360318667152	99.8382250982205	100.389441800087	101.449275362319	89.7369778236204	103.576914636822	101.094805497321	96.1064563824544	101.694915254237	97.1298781746851	100.654252642174	100.240158713585
33	94.9119373776908	101.363661458621	101.778878630939	101.261633919338	100.275626722667	100.512252526651	105.180286569044	100.609244871723	98.5169491525424	99.8810939357907	102.193081618811	99.0617644133541	105.151661049591	99.2079551367289	101.907864122848	98.5364763713552	98.5586287495131	98.0842911877395	104.768300873069	98.9500934848267	99.7197796888588	99.8946893335339	97.5705329153605	103.344428594072	100.171863491284	106.042884990253	100.066415762674	97.8813559322034	98.9220038046924	103.095054521423	99.1105463786531	104.246569012523	96.5459841864336	100	101.569291302558	99.3827642784592	100.740349021682	99.9636375657003	99.8382250982205	100.389441800087	100.24154589372	92.8313563692625	104.454685099846	101.094805497321	97.5850172498768	101.694915254237	95.1476357629569	100.654252642174	100.240158713585
34	92.9549902152642	102.026169049854	100.878180589957	101.758014477766	99.7506234413965	101.342932299598	104.550464493781	101.279973170868	98.5169491525424	101.466508125248	104.001808727108	98.6639260020555	103.996148290804	99.2079551367289	101.907864122848	98.5364763713552	98.9481885469419	98.0842911877395	103.617000863475	98.3748022436358	102.038844332786	99.8946893335339	101.097178683386	102.710413694722	101.644979130862	107.602339181287	99.1808722603498	99.1525423728814	98.9220038046924	102.434188787311	99.1105463786531	103.69206598586	96.5459841864336	99.4535519125683	102.118314498788	99.3827642784592	100.740349021682	99.9636375657003	99.8382250982205	100.389441800087	101.449275362319	92.8313563692625	103.576914636822	101.094805497321	96.1064563824544	101.694915254237	94.6520751600248	98.6411675893306	100.240158713585
35	94.9119373776908	102.688676641087	100.878180589957	101.758014477766	100.275626722667	101.342932299598	103.290820343253	100.609244871723	98.5169491525424	101.466508125248	104.001808727108	99.0617644133541	102.840635532017	99.901717060762	103.303862261517	98.5364763713552	98.1690689520841	99.1060025542784	102.465700853881	98.3748022436358	100.879312010822	100.195576952008	98.7460815047022	102.710413694722	101.644979130862	109.16179337232	99.1808722603498	99.1525423728814	97.8349488178277	101.7733230532	99.1105463786531	102.583059932535	96.5459841864336	99.4535519125683	101.569291302558	99.3827642784592	99.9471179270227	99.5669564642491	99.8382250982205	100.389441800087	101.449275362319	92.8313563692625	103.576914636822	101.560680177032	97.5850172498768	101.694915254237	95.6431963658889	99.3121959402785	101.493160697504
36	93.9334637964775	102.026169049854	100.878180589957	102.750775594623	99.7506234413965	103.004291845494	103.920642418517	100.609244871723	98.5169491525424	101.466508125248	104.001808727108	98.6639260020555	101.685122773231	99.2079551367289	101.907864122848	98.5364763713552	97.0003895597974	98.0842911877395	102.465700853881	98.3748022436358	100.879312010822	99.8946893335339	98.7460815047022	102.710413694722	101.644979130862	109.16179337232	100.066415762674	97.8813559322034	98.9220038046924	102.434188787311	99.1105463786531	102.583059932535	96.5459841864336	99.4535519125683	102.118314498788	99.3827642784592	100.740349021682	99.9636375657003	99.8382250982205	100.389441800087	101.449275362319	89.7369778236204	103.576914636822	101.560680177032	97.5850172498768	100.374202069117	96.138756968821	99.3121959402785	100.240158713585
37	94.9119373776908	101.363661458621	100.878180589957	102.750775594623	99.7506234413965	102.173612072546	103.290820343253	101.279973170868	98.5169491525424	101.466508125248	104.001808727108	99.0617644133541	100.529610014444	99.901717060762	101.209865053513	98.5364763713552	97.7795091546552	99.1060025542784	100.163100834693	98.3748022436358	100.879312010822	100.195576952008	99.9216300940439	102.710413694722	101.644979130862	106.042884990253	99.1808722603498	97.8813559322034	98.9220038046924	103.755920255535	99.1105463786531	101.474053879211	96.5459841864336	99.4535519125683	101.569291302558	100.320337526369	99.9471179270227	99.9636375657003	99.8382250982205	100.389441800087	100.24154589372	86.6425992779783	103.576914636822	101.094805497321	97.5850172498768	100.374202069117	95.1476357629569	98.6411675893306	100.240158713585
38	97.8473581213307	100.701153867388	101.778878630939	103.247156153051	100.275626722667	103.004291845494	103.290820343253	101.279973170868	98.5169491525424	101.466508125248	104.001808727108	99.4596028246527	100.529610014444	99.2079551367289	101.907864122848	98.5364763713552	97.3899493572263	99.1060025542784	100.163100834693	98.3748022436358	98.5602473668954	99.8946893335339	99.9216300940439	102.710413694722	100.171863491284	107.602339181287	100.066415762674	97.8813559322034	98.9220038046924	102.434188787311	99.8729351969505	100.919550852548	96.5459841864336	99.4535519125683	102.118314498788	101.257910774279	99.9471179270227	99.9636375657003	99.8382250982205	101.254868022501	101.449275362319	89.7369778236204	103.576914636822	101.094805497321	97.5850172498768	101.694915254237	96.138756968821	98.6411675893306	100.240158713585
39	97.8473581213307	101.363661458621	100.878180589957	102.750775594623	100.275626722667	103.834971618441	103.290820343253	100.609244871723	98.5169491525424	101.466508125248	104.001808727108	99.4596028246527	100.529610014444	99.901717060762	101.209865053513	98.5364763713552	97.7795091546552	99.1060025542784	102.465700853881	98.3748022436358	99.7197796888588	99.8946893335339	98.7460815047022	102.710413694722	101.644979130862	109.16179337232	100.066415762674	97.8813559322034	97.8349488178277	103.755920255535	99.8729351969505	101.474053879211	96.5459841864336	99.4535519125683	101.569291302558	101.257910774279	99.9471179270227	100.360318667152	99.8382250982205	101.254868022501	100.24154589372	89.7369778236204	103.576914636822	101.094805497321	97.5850172498768	101.694915254237	95.1476357629569	98.6411675893306	100.240158713585
40	98.825831702544	100.701153867388	100.878180589957	103.247156153051	99.7506234413965	103.004291845494	103.290820343253	100.609244871723	97.4576271186441	101.466508125248	104.001808727108	99.8574412359513	101.685122773231	99.2079551367289	102.605863192182	98.5364763713552	99.7273081417998	100.127713920817	104.768300873069	98.9500934848267	99.7197796888588	100.496464570483	101.097178683386	102.710413694722	100.171863491284	106.042884990253	100.066415762674	97.8813559322034	97.8349488178277	103.755920255535	99.8729351969505	101.474053879211	98.2105701206825	99.4535519125683	101.569291302558	100.320337526369	99.9471179270227	100.756999768603	99.8382250982205	101.254868022501	100.24154589372	91.2841670964415	103.576914636822	101.560680177032	97.5850172498768	101.694915254237	97.1298781746851	98.6411675893306	98.9871567296648
41	97.8473581213307	100.701153867388	99.9774825489755	103.247156153051	99.7506234413965	103.834971618441	102.660998267989	101.279973170868	98.5169491525424	103.051922314705	104.001808727108	99.4596028246527	101.685122773231	98.5141932126958	101.907864122848	98.5364763713552	99.3377483443709	99.1060025542784	102.465700853881	98.9500934848267	99.7197796888588	101.399127425906	103.448275862069	103.344428594072	100.171863491284	107.602339181287	100.066415762674	97.8813559322034	97.8349488178277	103.095054521423	99.1105463786531	102.583059932535	98.2105701206825	99.4535519125683	102.118314498788	99.3827642784592	99.9471179270227	100.756999768603	99.8382250982205	101.254868022501	101.449275362319	91.2841670964415	102.699144173799	101.094805497321	97.5850172498768	101.694915254237	96.138756968821	98.6411675893306	98.9871567296648
42	100.782778864971	101.363661458621	100.878180589957	103.247156153051	99.7506234413965	102.173612072546	103.920642418517	101.279973170868	98.5169491525424	104.637336504162	104.906172281257	99.8574412359513	98.2185844968705	98.5141932126958	101.907864122848	99.2067925371467	98.9481885469419	99.1060025542784	100.163100834693	98.9500934848267	100.879312010822	101.700015044381	104.623824451411	103.344428594072	98.6987478517064	107.602339181287	100.951959264999	99.1525423728814	97.8349488178277	101.7733230532	99.1105463786531	102.028556905873	99.8751560549313	99.4535519125683	102.118314498788	101.257910774279	99.9471179270227	100.756999768603	99.8382250982205	101.254868022501	101.449275362319	92.8313563692625	103.576914636822	101.560680177032	97.5850172498768	101.694915254237	97.6254387776172	97.9701392383828	98.9871567296648
43	100.782778864971	101.363661458621	100.878180589957	102.254395036194	100.275626722667	103.004291845494	103.290820343253	100.609244871723	98.5169491525424	103.051922314705	105.810535835406	99.4596028246527	99.3740972556572	98.5141932126958	101.209865053513	99.2067925371467	98.9481885469419	99.1060025542784	100.163100834693	98.3748022436358	98.5602473668954	102.000902662855	103.448275862069	102.710413694722	97.2256322121287	106.042884990253	100.066415762674	99.1525423728814	97.8349488178277	104.416785989646	99.1105463786531	101.474053879211	98.2105701206825	99.4535519125683	101.569291302558	100.320337526369	100.740349021682	100.756999768603	99.8382250982205	100.389441800087	101.449275362319	94.3785456420835	103.576914636822	101.560680177032	96.1064563824544	101.694915254237	97.6254387776172	97.9701392383828	100.240158713585
44	100.782778864971	101.363661458621	99.9774825489755	102.254395036194	100.275626722667	103.834971618441	102.660998267989	101.279973170868	99.5762711864407	103.051922314705	105.810535835406	99.4596028246527	99.3740972556572	97.8204312886628	100.511865984179	98.5364763713552	99.3377483443709	99.1060025542784	101.314400844287	98.3748022436358	99.7197796888588	102.000902662855	103.448275862069	103.344428594072	97.2256322121287	106.042884990253	100.951959264999	100.423728813559	97.8349488178277	105.077651723758	99.1105463786531	101.474053879211	99.8751560549313	99.4535519125683	101.569291302558	100.320337526369	100.740349021682	100.756999768603	99.8382250982205	100.389441800087	101.449275362319	91.2841670964415	102.699144173799	101.094805497321	97.5850172498768	100.374202069117	98.6165599834813	97.299110887435	100.240158713585
45	102.739726027397	101.363661458621	99.9774825489755	102.254395036194	99.7506234413965	104.665651391389	102.660998267989	101.279973170868	99.5762711864407	103.051922314705	104.906172281257	99.4596028246527	99.3740972556572	98.5141932126958	101.209865053513	99.2067925371467	100.116867939229	99.1060025542784	102.465700853881	98.9500934848267	99.7197796888588	101.399127425906	101.097178683386	102.076398795372	97.2256322121287	107.602339181287	100.951959264999	99.1525423728814	97.8349488178277	104.416785989646	99.8729351969505	102.028556905873	99.8751560549313	99.4535519125683	101.020268106328	100.320337526369	100.740349021682	101.153680870054	99.8382250982205	100.389441800087	102.657004830918	91.2841670964415	102.699144173799	101.560680177032	96.1064563824544	101.694915254237	98.6165599834813	97.299110887435	100.240158713585
46	100.782778864971	101.363661458621	99.0767845079937	102.254395036194	99.7506234413965	103.004291845494	103.290820343253	101.279973170868	100.635593220339	101.466508125248	104.001808727108	99.8574412359513	98.2185844968705	98.5141932126958	101.907864122848	99.2067925371467	102.454226723802	99.1060025542784	101.314400844287	100.675967208399	98.5602473668954	101.399127425906	103.448275862069	102.710413694722	95.7525165725509	107.602339181287	100.951959264999	99.1525423728814	97.8349488178277	104.416785989646	99.1105463786531	100.365047825886	99.8751560549313	99.4535519125683	100.471244910097	100.320337526369	100.740349021682	101.153680870054	99.8382250982205	100.389441800087	102.657004830918	91.2841670964415	104.454685099846	101.094805497321	96.1064563824544	100.374202069117	98.6165599834813	97.299110887435	98.9871567296648
47	102.739726027397	101.363661458621	99.0767845079937	101.758014477766	99.7506234413965	104.665651391389	102.660998267989	101.279973170868	100.635593220339	101.466508125248	104.001808727108	99.8574412359513	99.3740972556572	97.8204312886628	101.209865053513	99.2067925371467	100.895987534086	99.1060025542784	99.0118008250983	100.100675967208	98.5602473668954	102.000902662855	104.623824451411	102.076398795372	95.7525165725509	102.923976608187	100.066415762674	99.1525423728814	98.9220038046924	104.416785989646	99.8729351969505	100.365047825886	98.2105701206825	99.4535519125683	100.471244910097	99.3827642784592	100.740349021682	101.153680870054	99.8382250982205	101.254868022501	102.657004830918	95.9257349149046	104.454685099846	101.094805497321	96.1064563824544	101.694915254237	98.1209993805493	97.299110887435	100.240158713585
48	102.739726027397	101.363661458621	99.0767845079937	101.758014477766	99.7506234413965	103.004291845494	103.290820343253	100.609244871723	100.635593220339	99.8810939357907	104.001808727108	99.8574412359513	99.3740972556572	97.8204312886628	101.209865053513	99.2067925371467	100.895987534086	100.127713920817	100.163100834693	100.100675967208	98.5602473668954	102.30179028133	104.623824451411	102.076398795372	95.7525165725509	102.923976608187	100.066415762674	99.1525423728814	98.9220038046924	105.077651723758	99.1105463786531	100.365047825886	101.53974198918	99.4535519125683	99.9222217138674	100.320337526369	100.740349021682	101.947043072956	99.8382250982205	100.389441800087	101.449275362319	95.9257349149046	104.454685099846	101.094805497321	96.1064563824544	101.694915254237	99.6076811893455	97.299110887435	100.240158713585
49	101.761252446184	101.363661458621	99.0767845079937	101.758014477766	100.275626722667	102.173612072546	102.660998267989	101.279973170868	100.635593220339	103.051922314705	104.001808727108	99.8574412359513	99.3740972556572	97.8204312886628	101.209865053513	99.2067925371467	100.506427736658	99.1060025542784	99.0118008250983	100.675967208399	99.7197796888588	102.30179028133	105.799373040752	102.710413694722	95.7525165725509	102.923976608187	100.951959264999	99.1525423728814	98.9220038046924	104.416785989646	99.1105463786531	99.2560417725613	99.8751560549313	100	100.471244910097	100.320337526369	100.740349021682	101.153680870054	99.8382250982205	100.389441800087	102.657004830918	97.4729241877256	104.454685099846	100.62893081761	96.1064563824544	101.694915254237	100.59880239521	97.299110887435	100.240158713585
50	102.739726027397	100.701153867388	98.1760864670119	101.758014477766	99.7506234413965	102.173612072546	103.290820343253	100.609244871723	99.5762711864407	101.466508125248	104.001808727108	99.8574412359513	102.840635532017	98.5141932126958	100.511865984179	98.5364763713552	98.9481885469419	99.1060025542784	100.163100834693	100.675967208399	100.879312010822	103.505340755228	106.974921630094	102.076398795372	95.7525165725509	101.364522417154	100.066415762674	99.1525423728814	98.9220038046924	103.755920255535	99.8729351969505	99.2560417725613	98.2105701206825	100	100.471244910097	101.257910774279	100.740349021682	101.153680870054	99.8382250982205	100.389441800087	101.449275362319	99.0201134605467	103.576914636822	101.094805497321	96.1064563824544	100.374202069117	98.1209993805493	97.9701392383828	98.9871567296648
51	102.739726027397	101.363661458621	99.9774825489755	100.268872802482	99.7506234413965	101.342932299598	101.401354117462	100.609244871723	100.635593220339	101.466508125248	104.001808727108	99.8574412359513	102.840635532017	97.8204312886628	101.209865053513	98.5364763713552	100.116867939229	100.127713920817	97.8605008155042	100.100675967208	98.5602473668954	103.505340755228	105.799373040752	102.076398795372	97.2256322121287	99.8050682261209	100.066415762674	100.423728813559	100.009058791557	103.095054521423	99.8729351969505	98.701538745899	99.8751560549313	100	99.9222217138674	101.257910774279	99.9471179270227	101.153680870054	99.8382250982205	100.389441800087	101.449275362319	95.9257349149046	103.576914636822	100.163056137899	96.1064563824544	101.694915254237	98.1209993805493	97.9701392383828	97.734154745745
52	102.739726027397	100.701153867388	99.9774825489755	99.7724922440538	99.7506234413965	102.173612072546	101.401354117462	100.609244871723	98.5169491525424	99.8810939357907	104.001808727108	99.4596028246527	102.840635532017	97.8204312886628	101.907864122848	99.2067925371467	100.895987534086	99.1060025542784	97.8605008155042	100.100675967208	98.5602473668954	103.806228373702	106.974921630094	102.076398795372	97.2256322121287	99.8050682261209	100.066415762674	100.423728813559	98.9220038046924	101.7733230532	99.1105463786531	99.2560417725613	98.2105701206825	100	99.3731985176374	102.195484022189	99.9471179270227	101.153680870054	99.2835682921193	100.389441800087	101.449275362319	95.9257349149046	102.699144173799	100.62893081761	96.1064563824544	103.015628439357	97.6254387776172	97.9701392383828	98.9871567296648
53	101.761252446184	101.363661458621	99.0767845079937	99.7724922440538	99.7506234413965	103.004291845494	102.031176192726	100.609244871723	99.5762711864407	98.2956797463337	104.906172281257	99.8574412359513	100.529610014444	98.5141932126958	101.907864122848	99.2067925371467	99.7273081417998	100.127713920817	97.8605008155042	100.675967208399	97.4007150449319	103.204453136753	108.150470219436	101.442383896022	95.7525165725509	99.8050682261209	100.066415762674	100.423728813559	100.009058791557	101.7733230532	99.8729351969505	99.8105447992237	99.8751560549313	100	99.3731985176374	101.257910774279	99.9471179270227	101.550361971505	99.2835682921193	100.389441800087	101.449275362319	94.3785456420835	103.576914636822	100.163056137899	96.1064563824544	100.374202069117	97.1298781746851	97.9701392383828	101.493160697504
54	102.739726027397	101.363661458621	99.0767845079937	99.7724922440538	99.225620160126	102.173612072546	102.660998267989	101.279973170868	98.5169491525424	98.2956797463337	104.906172281257	99.8574412359513	101.685122773231	97.8204312886628	101.209865053513	99.2067925371467	98.5586287495131	100.127713920817	99.0118008250983	100.675967208399	97.4007150449319	102.000902662855	106.974921630094	101.442383896022	95.7525165725509	99.8050682261209	100.066415762674	99.1525423728814	98.9220038046924	101.112457319088	99.1105463786531	100.365047825886	99.8751560549313	100	99.3731985176374	101.257910774279	99.9471179270227	100.756999768603	99.8382250982205	100.389441800087	101.449275362319	102.114492006189	102.699144173799	100.163056137899	96.1064563824544	101.694915254237	95.6431963658889	98.6411675893306	100.240158713585
55	101.761252446184	100.701153867388	99.9774825489755	99.7724922440538	99.225620160126	102.173612072546	102.031176192726	100.609244871723	98.5169491525424	98.2956797463337	105.810535835406	100.25527964725	101.685122773231	97.8204312886628	102.605863192182	99.2067925371467	98.1690689520841	100.127713920817	99.0118008250983	100.675967208399	96.2411827229684	102.30179028133	104.623824451411	100.808368996671	95.7525165725509	98.2456140350877	100.951959264999	100.423728813559	100.009058791557	101.7733230532	99.1105463786531	99.8105447992237	99.8751560549313	100	99.9222217138674	100.320337526369	99.9471179270227	100.756999768603	99.8382250982205	100.389441800087	101.449275362319	97.4729241877256	102.699144173799	100.163056137899	96.1064563824544	101.694915254237	97.1298781746851	98.6411675893306	98.9871567296648
56	103.718199608611	100.701153867388	99.9774825489755	99.2761116856257	98.175613597585	101.342932299598	101.401354117462	100.609244871723	98.5169491525424	96.7102655568767	105.810535835406	99.8574412359513	100.529610014444	98.5141932126958	102.605863192182	99.2067925371467	100.506427736658	100.127713920817	99.0118008250983	100.675967208399	97.4007150449319	102.30179028133	105.799373040752	101.442383896022	94.2794009329732	99.8050682261209	100.951959264999	100.423728813559	100.009058791557	101.112457319088	99.8729351969505	99.2560417725613	101.53974198918	100	99.3731985176374	100.320337526369	100.740349021682	101.153680870054	99.8382250982205	100.389441800087	101.449275362319	95.9257349149046	102.699144173799	100.163056137899	96.1064563824544	100.374202069117	96.138756968821	98.6411675893306	100.240158713585
57	102.739726027397	100.701153867388	99.0767845079937	99.2761116856257	99.225620160126	100.512252526651	100.141709966934	100.609244871723	99.5762711864407	99.8810939357907	104.906172281257	99.4596028246527	100.529610014444	97.8204312886628	101.907864122848	99.2067925371467	102.064666926373	101.149425287356	99.0118008250983	101.25125844959	97.4007150449319	101.399127425906	105.799373040752	101.442383896022	94.2794009329732	101.364522417154	100.951959264999	99.1525423728814	101.096113778422	102.434188787311	99.8729351969505	98.701538745899	99.8751560549313	100	99.9222217138674	100.320337526369	100.740349021682	99.9636375657003	99.8382250982205	100.389441800087	101.449275362319	100.567302733368	102.699144173799	100.163056137899	94.6278955150321	100.374202069117	95.6431963658889	97.9701392383828	98.9871567296648
58	101.761252446184	100.701153867388	99.0767845079937	99.2761116856257	99.225620160126	101.342932299598	100.771532042198	100.609244871723	99.5762711864407	98.2956797463337	105.810535835406	99.4596028246527	98.2185844968705	98.5141932126958	101.209865053513	99.2067925371467	101.675107128944	101.149425287356	99.0118008250983	100.675967208399	97.4007150449319	100.496464570483	103.448275862069	101.442383896022	92.8062852933955	101.364522417154	100.951959264999	100.423728813559	100.009058791557	103.755920255535	99.8729351969505	98.701538745899	99.8751560549313	100	99.9222217138674	100.320337526369	99.9471179270227	100.756999768603	99.8382250982205	101.254868022501	100.24154589372	99.0201134605467	102.699144173799	100.62893081761	96.1064563824544	100.374202069117	96.634317571753	98.6411675893306	98.9871567296648
59	100.782778864971	101.363661458621	99.0767845079937	100.268872802482	98.7006168788555	101.342932299598	100.141709966934	100.609244871723	101.694915254237	98.2956797463337	106.714899389555	99.4596028246527	99.3740972556572	98.5141932126958	100.511865984179	98.5364763713552	100.116867939229	100.127713920817	99.0118008250983	100.675967208399	96.2411827229684	100.496464570483	103.448275862069	101.442383896022	94.2794009329732	102.923976608187	100.951959264999	100.423728813559	101.096113778422	101.112457319088	99.8729351969505	98.701538745899	101.53974198918	100	99.3731985176374	100.320337526369	99.9471179270227	99.9636375657003	100.392881904322	101.254868022501	101.449275362319	99.0201134605467	102.699144173799	100.163056137899	96.1064563824544	101.694915254237	94.6520751600248	99.3121959402785	100.240158713585
60	98.825831702544	102.026169049854	99.9774825489755	99.7724922440538	98.7006168788555	99.6815727537034	99.5118878916706	100.609244871723	99.5762711864407	98.2956797463337	106.714899389555	99.4596028246527	99.3740972556572	99.2079551367289	99.8138669148441	99.2067925371467	99.7273081417998	101.149425287356	99.0118008250983	100.675967208399	97.4007150449319	100.797352188957	101.097178683386	101.442383896022	92.8062852933955	101.364522417154	100.951959264999	99.1525423728814	102.183168765287	101.7733230532	99.8729351969505	98.701538745899	99.8751560549313	100	99.9222217138674	99.3827642784592	99.9471179270227	101.153680870054	100.392881904322	101.254868022501	101.449275362319	99.0201134605467	102.699144173799	100.163056137899	94.6278955150321	100.374202069117	96.138756968821	99.3121959402785	100.240158713585
61	100.782778864971	101.363661458621	99.9774825489755	99.7724922440538	99.225620160126	102.173612072546	99.5118878916706	100.609244871723	100.635593220339	98.2956797463337	105.810535835406	99.0617644133541	99.3740972556572	98.5141932126958	99.8138669148441	98.5364763713552	100.895987534086	101.149425287356	99.0118008250983	100.675967208399	95.0816504010049	101.098239807432	102.272727272727	100.808368996671	95.7525165725509	99.8050682261209	100.951959264999	100.423728813559	101.096113778422	101.7733230532	99.8729351969505	100.365047825886	101.53974198918	100	99.3731985176374	99.3827642784592	99.9471179270227	100.756999768603	100.947538710423	100.389441800087	101.449275362319	100.567302733368	102.699144173799	100.163056137899	96.1064563824544	100.374202069117	96.138756968821	99.3121959402785	100.240158713585
62	98.825831702544	101.363661458621	99.0767845079937	99.2761116856257	99.225620160126	99.6815727537034	100.771532042198	99.9385165725784	101.694915254237	96.7102655568767	104.906172281257	99.4596028246527	99.3740972556572	99.2079551367289	99.8138669148441	99.8771087029382	99.3377483443709	101.149425287356	97.8605008155042	100.675967208399	95.0816504010049	101.399127425906	103.448275862069	100.174354097321	95.7525165725509	102.923976608187	100.951959264999	99.1525423728814	102.183168765287	102.434188787311	99.8729351969505	100.365047825886	99.8751560549313	100	99.9222217138674	99.3827642784592	99.9471179270227	100.360318667152	100.947538710423	100.389441800087	101.449275362319	97.4729241877256	102.699144173799	100.163056137899	96.1064563824544	99.0534888839973	96.634317571753	98.6411675893306	101.493160697504
63	102.739726027397	101.363661458621	99.0767845079937	99.7724922440538	99.225620160126	100.512252526651	98.8820658164069	100.609244871723	102.754237288136	96.7102655568767	104.906172281257	98.6639260020555	98.2185844968705	98.5141932126958	100.511865984179	100.54742486873	100.506427736658	100.127713920817	97.8605008155042	101.25125844959	96.2411827229684	100.797352188957	103.448275862069	100.808368996671	94.2794009329732	101.364522417154	100.951959264999	99.1525423728814	101.096113778422	99.7907258508646	99.8729351969505	99.8105447992237	96.5459841864336	100	100.471244910097	98.4451910305493	99.9471179270227	100.360318667152	100.947538710423	100.389441800087	102.657004830918	99.0201134605467	103.576914636822	100.163056137899	96.1064563824544	100.374202069117	95.1476357629569	99.3121959402785	100.240158713585
64	100.782778864971	102.026169049854	99.0767845079937	99.2761116856257	99.225620160126	99.6815727537034	99.5118878916706	99.9385165725784	101.694915254237	96.7102655568767	104.001808727108	99.0617644133541	98.2185844968705	99.2079551367289	99.8138669148441	99.2067925371467	99.7273081417998	101.149425287356	99.0118008250983	100.675967208399	95.0816504010049	99.5938017150594	104.623824451411	100.808368996671	94.2794009329732	101.364522417154	100.951959264999	101.694915254237	102.183168765287	100.451591584976	99.8729351969505	100.365047825886	98.2105701206825	100	99.9222217138674	99.3827642784592	100.740349021682	100.756999768603	100.947538710423	100.389441800087	101.449275362319	103.66168127901	102.699144173799	100.163056137899	96.1064563824544	100.374202069117	95.6431963658889	98.6411675893306	100.240158713585
65	98.825831702544	101.363661458621	99.0767845079937	99.7724922440538	99.225620160126	99.6815727537034	98.8820658164069	99.9385165725784	100.635593220339	96.7102655568767	104.001808727108	98.6639260020555	98.2185844968705	98.5141932126958	99.1158678455095	99.8771087029382	99.7273081417998	101.149425287356	97.8605008155042	100.675967208399	96.2411827229684	99.8946893335339	103.448275862069	100.808368996671	92.8062852933955	96.6861598440546	101.837502767323	100.423728813559	102.183168765287	100.451591584976	99.8729351969505	100.919550852548	99.8751560549313	99.4535519125683	99.9222217138674	98.4451910305493	99.9471179270227	99.9636375657003	100.947538710423	100.389441800087	101.449275362319	99.0201134605467	100.943603247751	100.163056137899	96.1064563824544	101.694915254237	94.6520751600248	98.6411675893306	98.9871567296648
66	99.8043052837573	102.026169049854	99.0767845079937	99.7724922440538	99.225620160126	98.0202132078084	98.2522437411431	99.9385165725784	101.694915254237	95.1248513674197	104.001808727108	99.0617644133541	97.0630717380838	99.2079551367289	98.417868776175	99.2067925371467	99.7273081417998	101.149425287356	96.70920080591	100.675967208399	96.2411827229684	99.8946893335339	99.9216300940439	100.174354097321	95.7525165725509	98.2456140350877	101.837502767323	101.694915254237	102.183168765287	99.7907258508646	99.8729351969505	100.919550852548	99.8751560549313	100	98.8241753214073	99.3827642784592	99.9471179270227	99.9636375657003	100.947538710423	100.389441800087	101.449275362319	94.3785456420835	100.943603247751	100.163056137899	97.5850172498768	101.694915254237	94.6520751600248	99.3121959402785	101.493160697504
67	99.8043052837573	101.363661458621	99.0767845079937	99.2761116856257	99.7506234413965	98.8508929807559	98.8820658164069	99.9385165725784	101.694915254237	96.7102655568767	103.09744517296	98.2660875907569	98.2185844968705	99.2079551367289	99.8138669148441	99.8771087029382	97.7795091546552	100.127713920817	99.0118008250983	101.25125844959	97.4007150449319	99.2929140965849	99.9216300940439	100.174354097321	94.2794009329732	99.8050682261209	100.951959264999	100.423728813559	102.183168765287	97.8081286485296	99.8729351969505	100.919550852548	96.5459841864336	100	99.3731985176374	98.4451910305493	99.1538868323638	99.9636375657003	100.947538710423	99.524015577672	100.24154589372	94.3785456420835	100.943603247751	100.163056137899	96.1064563824544	101.694915254237	96.634317571753	98.6411675893306	101.493160697504
68	98.825831702544	101.363661458621	99.9774825489755	99.7724922440538	99.225620160126	99.6815727537034	98.8820658164069	99.9385165725784	101.694915254237	96.7102655568767	103.09744517296	97.4704107681597	98.2185844968705	99.2079551367289	99.8138669148441	99.2067925371467	97.7795091546552	100.127713920817	97.8605008155042	100.100675967208	98.5602473668954	99.5938017150594	99.9216300940439	99.5403391979712	95.7525165725509	99.8050682261209	101.837502767323	100.423728813559	101.096113778422	101.112457319088	99.1105463786531	100.919550852548	98.2105701206825	100	98.8241753214073	97.5076177826393	99.1538868323638	99.9636375657003	100.947538710423	99.524015577672	101.449275362319	92.8313563692625	100.065832784727	100.163056137899	96.1064563824544	101.694915254237	96.634317571753	98.6411675893306	98.9871567296648
69	100.782778864971	100.701153867388	99.0767845079937	99.2761116856257	99.7506234413965	98.0202132078084	98.8820658164069	99.2677882734336	101.694915254237	96.7102655568767	102.193081618811	97.072572356861	98.2185844968705	98.5141932126958	99.1158678455095	99.8771087029382	97.3899493572263	101.149425287356	95.5579007963158	100.675967208399	99.7197796888588	98.6911388596359	102.272727272727	99.5403391979712	94.2794009329732	98.2456140350877	101.837502767323	101.694915254237	101.096113778422	99.7907258508646	99.1105463786531	100.365047825886	98.2105701206825	100	99.3731985176374	97.5076177826393	99.1538868323638	99.9636375657003	100.947538710423	100.389441800087	100.24154589372	92.8313563692625	99.1880623217029	100.163056137899	97.5850172498768	103.015628439357	97.1298781746851	98.6411675893306	100.240158713585
70	101.761252446184	101.363661458621	100.878180589957	99.7724922440538	99.7506234413965	98.8508929807559	98.8820658164069	99.9385165725784	102.754237288136	96.7102655568767	101.288718064662	97.4704107681597	97.0630717380838	99.2079551367289	98.417868776175	99.2067925371467	98.1690689520841	100.127713920817	96.70920080591	100.675967208399	99.7197796888588	99.2929140965849	99.9216300940439	98.906324298621	94.2794009329732	96.6861598440546	101.837502767323	100.423728813559	102.183168765287	100.451591584976	99.8729351969505	100.365047825886	96.5459841864336	100	99.3731985176374	96.5700445347293	99.1538868323638	99.9636375657003	100.947538710423	99.524015577672	101.449275362319	88.1897885507994	97.432521395655	99.6971814581877	97.5850172498768	101.694915254237	96.138756968821	99.3121959402785	100.240158713585
71	101.761252446184	100.701153867388	99.9774825489755	99.7724922440538	100.275626722667	98.0202132078084	98.2522437411431	99.2677882734336	101.694915254237	96.7102655568767	100.384354510513	97.072572356861	95.9075589792971	99.2079551367289	99.1158678455095	99.8771087029382	98.5586287495131	100.127713920817	96.70920080591	100.675967208399	98.5602473668954	99.5938017150594	98.7460815047022	98.906324298621	94.2794009329732	96.6861598440546	101.837502767323	100.423728813559	101.096113778422	101.7733230532	99.8729351969505	100.919550852548	98.2105701206825	100.546448087432	98.2751521251773	96.5700445347293	99.9471179270227	99.9636375657003	100.947538710423	100.389441800087	100.24154589372	88.1897885507994	97.432521395655	100.163056137899	97.5850172498768	103.015628439357	95.6431963658889	98.6411675893306	98.9871567296648
72	101.761252446184	99.3761386849224	100.878180589957	99.2761116856257	100.275626722667	98.8508929807559	98.2522437411431	99.9385165725784	101.694915254237	99.8810939357907	100.384354510513	96.6747339455625	95.9075589792971	98.5141932126958	97.7198697068404	99.2067925371467	99.3377483443709	100.127713920817	95.5579007963158	101.25125844959	99.7197796888588	99.5938017150594	101.097178683386	98.2723093992709	94.2794009329732	95.1267056530214	101.837502767323	101.694915254237	101.096113778422	101.7733230532	99.1105463786531	99.2560417725613	98.2105701206825	100	98.2751521251773	97.5076177826393	99.9471179270227	99.5669564642491	100.947538710423	100.389441800087	100.24154589372	91.2841670964415	96.5547509326311	100.163056137899	97.5850172498768	103.015628439357	95.1476357629569	99.9832242912263	100.240158713585
73	98.825831702544	99.3761386849224	99.9774825489755	98.2833505687694	100.275626722667	98.8508929807559	98.2522437411431	99.9385165725784	102.754237288136	99.8810939357907	99.4799909563644	96.6747339455625	95.9075589792971	99.2079551367289	99.1158678455095	98.5364763713552	99.3377483443709	100.127713920817	95.5579007963158	101.25125844959	100.879312010822	99.5938017150594	97.5705329153605	98.2723093992709	92.8062852933955	95.1267056530214	101.837502767323	101.694915254237	101.096113778422	101.112457319088	99.8729351969505	99.2560417725613	98.2105701206825	100	99.3731985176374	98.4451910305493	99.9471179270227	99.5669564642491	100.392881904322	100.389441800087	100.24154589372	95.9257349149046	97.432521395655	99.6971814581877	97.5850172498768	100.374202069117	96.634317571753	99.9832242912263	101.493160697504
74	101.761252446184	99.3761386849224	99.9774825489755	98.7797311271975	100.800630003938	100.512252526651	98.2522437411431	99.9385165725784	101.694915254237	101.466508125248	98.5756274022157	96.6747339455625	97.0630717380838	99.901717060762	98.417868776175	99.8771087029382	98.5586287495131	100.127713920817	96.70920080591	101.25125844959	99.7197796888588	98.3902512411614	96.3949843260188	97.0042796005706	94.2794009329732	95.1267056530214	101.837502767323	101.694915254237	102.183168765287	102.434188787311	99.8729351969505	98.701538745899	98.2105701206825	100	98.8241753214073	98.4451910305493	99.9471179270227	99.5669564642491	100.392881904322	100.389441800087	100.24154589372	95.9257349149046	97.432521395655	99.6971814581877	99.0635781172992	101.694915254237	95.1476357629569	99.3121959402785	101.493160697504
75	104.696673189824	99.3761386849224	99.9774825489755	98.2833505687694	100.800630003938	99.6815727537034	96.9925995906157	99.9385165725784	101.694915254237	101.466508125248	95.8625367397694	96.6747339455625	99.3740972556572	99.901717060762	99.1158678455095	99.2067925371467	99.3377483443709	100.127713920817	94.4066007867217	101.25125844959	99.7197796888588	97.1867007672634	96.3949843260188	97.6382944999207	92.8062852933955	98.2456140350877	101.837502767323	101.694915254237	101.096113778422	101.7733230532	99.8729351969505	98.1470357192366	98.2105701206825	100	98.8241753214073	98.4451910305493	99.9471179270227	99.9636375657003	100.392881904322	100.389441800087	100.24154589372	95.9257349149046	97.432521395655	99.6971814581877	99.0635781172992	103.015628439357	95.6431963658889	99.3121959402785	100.240158713585
76	102.739726027397	99.3761386849224	99.9774825489755	98.2833505687694	100.800630003938	100.512252526651	97.6224216658794	99.9385165725784	101.694915254237	101.466508125248	96.7669002939182	96.6747339455625	98.2185844968705	99.901717060762	99.8138669148441	99.2067925371467	100.895987534086	100.127713920817	93.2553007771275	101.25125844959	98.5602473668954	97.1867007672634	99.9216300940439	97.6382944999207	92.8062852933955	95.1267056530214	100.951959264999	101.694915254237	102.183168765287	100.451591584976	99.8729351969505	98.1470357192366	98.2105701206825	100	98.2751521251773	100.320337526369	100.740349021682	98.7735942613467	100.392881904322	100.389441800087	101.449275362319	95.9257349149046	97.432521395655	100.163056137899	99.0635781172992	103.015628439357	97.1298781746851	97.9701392383828	100.240158713585
77	103.718199608611	99.3761386849224	99.0767845079937	98.2833505687694	100.800630003938	98.8508929807559	97.6224216658794	100.609244871723	101.694915254237	101.466508125248	96.7669002939182	96.6747339455625	98.2185844968705	99.901717060762	98.417868776175	99.8771087029382	102.064666926373	99.1060025542784	92.1040007675333	101.25125844959	99.7197796888588	96.8858131487889	101.097178683386	97.0042796005706	92.8062852933955	96.6861598440546	101.837502767323	101.694915254237	103.270223752151	101.112457319088	99.8729351969505	97.5925326925743	98.2105701206825	100	98.8241753214073	101.257910774279	100.740349021682	99.1702753627979	100.947538710423	100.389441800087	100.24154589372	95.9257349149046	98.310291858679	100.163056137899	100.542138984722	101.694915254237	97.1298781746851	98.6411675893306	101.493160697504
78	101.761252446184	99.3761386849224	99.0767845079937	97.7869700103413	100.800630003938	100.512252526651	98.2522437411431	99.9385165725784	100.635593220339	101.466508125248	96.7669002939182	97.8682491794583	98.2185844968705	99.901717060762	98.417868776175	99.8771087029382	100.895987534086	100.127713920817	93.2553007771275	101.826549690781	97.4007150449319	96.5849255303144	101.097178683386	96.3702647012205	94.2794009329732	95.1267056530214	101.837502767323	101.694915254237	102.183168765287	101.112457319088	99.1105463786531	97.5925326925743	101.53974198918	100	98.2751521251773	100.320337526369	100.740349021682	98.7735942613467	100.392881904322	100.389441800087	99.0338164251208	97.4729241877256	97.432521395655	100.163056137899	100.542138984722	100.374202069117	97.1298781746851	98.6411675893306	101.493160697504
79	100.782778864971	100.038646276155	99.0767845079937	97.2905894519131	100.800630003938	98.8508929807559	96.9925995906157	99.9385165725784	100.635593220339	103.051922314705	96.7669002939182	98.2660875907569	99.3740972556572	100.595478984795	98.417868776175	100.54742486873	101.675107128944	100.127713920817	92.1040007675333	101.25125844959	96.2411827229684	96.8858131487889	101.097178683386	97.0042796005706	95.7525165725509	95.1267056530214	101.837502767323	100.423728813559	103.270223752151	100.451591584976	99.1105463786531	97.5925326925743	99.8751560549313	100	98.2751521251773	100.320337526369	99.9471179270227	98.3769131598956	100.392881904322	100.389441800087	100.24154589372	97.4729241877256	96.5547509326311	99.6971814581877	100.542138984722	100.374202069117	97.1298781746851	98.6411675893306	102.746162681424
80	100.782778864971	99.3761386849224	99.0767845079937	97.7869700103413	100.800630003938	100.512252526651	96.9925995906157	99.9385165725784	100.635593220339	101.466508125248	96.7669002939182	97.4704107681597	99.3740972556572	100.595478984795	98.417868776175	99.8771087029382	101.285547331515	100.127713920817	93.2553007771275	101.25125844959	97.4007150449319	97.1867007672634	99.9216300940439	97.6382944999207	97.2256322121287	93.5672514619883	101.837502767323	100.423728813559	102.183168765287	101.112457319088	99.8729351969505	97.5925326925743	101.53974198918	100	99.3731985176374	101.257910774279	99.9471179270227	98.3769131598956	100.392881904322	99.524015577672	99.0338164251208	100.567302733368	96.5547509326311	100.163056137899	102.020699852144	100.374202069117	97.1298781746851	98.6411675893306	102.746162681424
81	99.8043052837573	98.7136310936896	99.9774825489755	97.2905894519131	100.800630003938	98.8508929807559	96.3627775153519	100.609244871723	101.694915254237	103.051922314705	97.6712638480669	97.4704107681597	98.2185844968705	100.595478984795	98.417868776175	100.54742486873	101.675107128944	100.127713920817	93.2553007771275	101.826549690781	97.4007150449319	97.7884760042124	102.272727272727	97.0042796005706	97.2256322121287	95.1267056530214	101.837502767323	100.423728813559	103.270223752151	99.129860116753	99.8729351969505	97.5925326925743	98.2105701206825	100	99.3731985176374	101.257910774279	99.9471179270227	97.9802320584443	100.392881904322	99.524015577672	100.24154589372	100.567302733368	98.310291858679	99.6971814581877	103.499260719566	101.694915254237	97.6254387776172	99.3121959402785	101.493160697504
82	99.8043052837573	98.7136310936896	98.1760864670119	96.794208893485	100.800630003938	99.6815727537034	95.7329554400882	100.609244871723	100.635593220339	103.051922314705	97.6712638480669	96.2768955342638	98.2185844968705	101.289240908828	98.417868776175	100.54742486873	102.064666926373	100.127713920817	93.2553007771275	101.826549690781	97.4007150449319	97.1867007672634	102.272727272727	97.0042796005706	95.7525165725509	96.6861598440546	101.837502767323	100.423728813559	103.270223752151	99.129860116753	99.8729351969505	97.5925326925743	98.2105701206825	100	98.8241753214073	101.257910774279	99.9471179270227	98.3769131598956	100.392881904322	99.524015577672	99.0338164251208	102.114492006189	98.310291858679	99.6971814581877	102.020699852144	100.374202069117	97.1298781746851	98.6411675893306	101.493160697504
83	101.761252446184	99.3761386849224	99.0767845079937	97.7869700103413	100.800630003938	98.8508929807559	95.7329554400882	99.9385165725784	101.694915254237	103.051922314705	97.6712638480669	95.4812187116666	98.2185844968705	100.595478984795	97.7198697068404	101.217741034521	103.23334631866	100.127713920817	94.4066007867217	100.100675967208	98.5602473668954	96.8858131487889	102.272727272727	96.3702647012205	97.2256322121287	96.6861598440546	101.837502767323	100.423728813559	102.183168765287	97.8081286485296	99.8729351969505	96.4835266392496	98.2105701206825	100	99.9222217138674	99.3827642784592	99.9471179270227	98.3769131598956	99.8382250982205	99.524015577672	99.0338164251208	106.756059824652	97.432521395655	99.2313067784766	102.020699852144	100.374202069117	99.1121205864134	99.3121959402785	100.240158713585
84	104.696673189824	98.7136310936896	99.0767845079937	98.2833505687694	100.275626722667	98.0202132078084	96.3627775153519	100.609244871723	100.635593220339	103.051922314705	95.8625367397694	96.2768955342638	97.0630717380838	100.595478984795	98.417868776175	100.54742486873	102.843786521231	100.127713920817	92.1040007675333	100.100675967208	98.5602473668954	96.8858131487889	103.448275862069	97.0042796005706	98.6987478517064	96.6861598440546	101.837502767323	100.423728813559	103.270223752151	98.4689943826413	99.1105463786531	96.4835266392496	98.2105701206825	100	99.3731985176374	100.320337526369	99.9471179270227	98.3769131598956	99.8382250982205	99.524015577672	99.0338164251208	103.66168127901	97.432521395655	99.6971814581877	102.020699852144	100.374202069117	99.6076811893455	98.6411675893306	100.240158713585
85	104.696673189824	99.3761386849224	99.0767845079937	97.7869700103413	100.800630003938	98.8508929807559	95.1031333648244	99.9385165725784	101.694915254237	104.637336504162	96.7669002939182	95.8790571229652	97.0630717380838	101.289240908828	98.417868776175	99.8771087029382	101.675107128944	101.149425287356	93.2553007771275	101.25125844959	98.5602473668954	98.6911388596359	99.9216300940439	97.0042796005706	98.6987478517064	96.6861598440546	101.837502767323	99.1525423728814	102.183168765287	99.7907258508646	99.8729351969505	95.9290236125872	98.2105701206825	100	99.9222217138674	100.320337526369	99.9471179270227	97.5835509569932	99.8382250982205	99.524015577672	100.24154589372	103.66168127901	95.6769804696072	99.2313067784766	102.020699852144	99.0534888839973	99.1121205864134	98.6411675893306	100.240158713585
86	102.739726027397	100.038646276155	98.1760864670119	97.7869700103413	100.275626722667	98.8508929807559	93.2136671390332	100.609244871723	100.635593220339	104.637336504162	95.8625367397694	96.2768955342638	97.0630717380838	100.595478984795	98.417868776175	99.8771087029382	100.895987534086	101.149425287356	93.2553007771275	101.25125844959	99.7197796888588	99.2929140965849	101.097178683386	96.3702647012205	98.6987478517064	98.2456140350877	101.837502767323	99.1525423728814	103.270223752151	99.129860116753	99.1105463786531	96.4835266392496	98.2105701206825	100	99.3731985176374	100.320337526369	99.9471179270227	97.5835509569932	100.392881904322	99.524015577672	99.0338164251208	102.114492006189	97.432521395655	99.2313067784766	103.499260719566	99.0534888839973	100.59880239521	99.3121959402785	100.240158713585
87	102.739726027397	99.3761386849224	98.1760864670119	97.7869700103413	100.275626722667	99.6815727537034	93.2136671390332	99.9385165725784	101.694915254237	104.637336504162	95.8625367397694	95.8790571229652	97.0630717380838	100.595478984795	97.7198697068404	100.54742486873	101.285547331515	102.171136653895	93.2553007771275	101.25125844959	98.5602473668954	99.2929140965849	102.272727272727	97.0042796005706	98.6987478517064	98.2456140350877	101.837502767323	99.1525423728814	102.183168765287	97.8081286485296	99.1105463786531	97.0380296659119	98.2105701206825	100	98.8241753214073	100.320337526369	99.9471179270227	97.9802320584443	100.392881904322	99.524015577672	99.0338164251208	103.66168127901	95.6769804696072	98.7654320987654	100.542138984722	97.7327756988774	100.103241792278	99.3121959402785	98.9871567296648
88	101.761252446184	99.3761386849224	98.1760864670119	97.7869700103413	100.275626722667	98.0202132078084	93.2136671390332	99.9385165725784	99.5762711864407	104.637336504162	95.8625367397694	95.4812187116666	95.9075589792971	99.901717060762	98.417868776175	101.217741034521	100.895987534086	101.149425287356	93.2553007771275	101.25125844959	98.5602473668954	100.195576952008	101.097178683386	97.0042796005706	98.6987478517064	96.6861598440546	101.837502767323	99.1525423728814	102.183168765287	99.129860116753	99.8729351969505	95.9290236125872	98.2105701206825	100	99.3731985176374	100.320337526369	99.1538868323638	97.5835509569932	100.392881904322	100.389441800087	99.0338164251208	103.66168127901	95.6769804696072	98.2995574190543	100.542138984722	97.7327756988774	100.59880239521	99.3121959402785	98.9871567296648
89	101.761252446184	100.038646276155	98.1760864670119	97.7869700103413	99.7506234413965	97.1895334348609	93.843489214297	99.9385165725784	100.635593220339	103.051922314705	95.8625367397694	96.2768955342638	98.2185844968705	99.901717060762	97.7198697068404	101.888057200313	100.506427736658	101.149425287356	94.4066007867217	101.25125844959	102.038844332786	99.5938017150594	99.9216300940439	97.6382944999207	100.171863491284	96.6861598440546	100.951959264999	99.1525423728814	102.183168765287	98.4689943826413	99.8729351969505	95.9290236125872	98.2105701206825	100	98.8241753214073	100.320337526369	99.9471179270227	97.5835509569932	100.392881904322	100.389441800087	99.0338164251208	105.208870551831	96.5547509326311	98.2995574190543	100.542138984722	99.0534888839973	101.094362998142	99.3121959402785	98.9871567296648
90	101.761252446184	99.3761386849224	98.1760864670119	97.7869700103413	99.7506234413965	97.1895334348609	94.4733112895607	99.9385165725784	101.694915254237	104.637336504162	95.8625367397694	96.2768955342638	98.2185844968705	99.2079551367289	97.7198697068404	101.888057200313	99.3377483443709	100.127713920817	95.5579007963158	101.25125844959	100.879312010822	99.5938017150594	102.272727272727	97.6382944999207	98.6987478517064	95.1267056530214	100.951959264999	99.1525423728814	102.183168765287	97.1472629144179	99.8729351969505	97.5925326925743	98.2105701206825	100	98.8241753214073	99.3827642784592	99.9471179270227	97.5835509569932	100.392881904322	100.389441800087	97.8260869565217	103.66168127901	96.5547509326311	98.2995574190543	100.542138984722	97.7327756988774	102.085484204006	99.3121959402785	98.9871567296648
91	99.8043052837573	99.3761386849224	98.1760864670119	97.7869700103413	99.7506234413965	96.3588536619133	95.1031333648244	99.2677882734336	100.635593220339	104.637336504162	96.7669002939182	96.6747339455625	97.0630717380838	99.901717060762	98.417868776175	101.888057200313	101.285547331515	101.149425287356	94.4066007867217	101.25125844959	100.879312010822	98.6911388596359	101.097178683386	97.0042796005706	98.6987478517064	93.5672514619883	100.066415762674	99.1525423728814	102.183168765287	99.129860116753	100.635324015248	97.5925326925743	99.8751560549313	100	98.2751521251773	99.3827642784592	99.9471179270227	97.9802320584443	100.392881904322	100.389441800087	97.8260869565217	103.66168127901	94.7992100065833	97.8336827393431	102.020699852144	97.7327756988774	102.581044806938	99.3121959402785	98.9871567296648
92	98.825831702544	98.7136310936896	99.0767845079937	98.2833505687694	100.800630003938	98.0202132078084	95.1031333648244	99.9385165725784	101.694915254237	104.637336504162	96.7669002939182	98.2660875907569	97.0630717380838	99.901717060762	97.0218706375058	101.888057200313	101.675107128944	101.149425287356	95.5579007963158	101.25125844959	99.7197796888588	98.9920264781104	99.9216300940439	96.3702647012205	98.6987478517064	93.5672514619883	100.951959264999	100.423728813559	101.096113778422	98.4689943826413	100.635324015248	97.5925326925743	99.8751560549313	100	98.2751521251773	100.320337526369	99.9471179270227	98.3769131598956	99.8382250982205	100.389441800087	97.8260869565217	106.756059824652	95.6769804696072	98.2995574190543	102.020699852144	96.4120625137574	104.067726615734	99.9832242912263	97.734154745745
93	100.782778864971	98.0511235024568	98.1760864670119	99.2761116856257	100.275626722667	98.0202132078084	95.7329554400882	99.2677882734336	101.694915254237	103.051922314705	96.7669002939182	98.6639260020555	97.0630717380838	99.901717060762	96.3238715681712	101.217741034521	102.064666926373	102.171136653895	96.70920080591	101.826549690781	99.7197796888588	98.9920264781104	99.9216300940439	97.0042796005706	98.6987478517064	95.1267056530214	100.066415762674	100.423728813559	101.096113778422	98.4689943826413	100.635324015248	97.5925326925743	101.53974198918	100	98.2751521251773	99.3827642784592	99.9471179270227	99.1702753627979	99.8382250982205	99.524015577672	97.8260869565217	108.303249097473	94.7992100065833	98.7654320987654	100.542138984722	97.7327756988774	104.563287218666	99.3121959402785	98.9871567296648
94	103.718199608611	98.0511235024568	99.9774825489755	98.7797311271975	100.275626722667	97.1895334348609	95.7329554400882	99.2677882734336	100.635593220339	103.051922314705	95.8625367397694	98.6639260020555	97.0630717380838	100.595478984795	97.0218706375058	101.888057200313	102.843786521231	101.149425287356	97.8605008155042	101.826549690781	99.7197796888588	98.9920264781104	97.5705329153605	97.0042796005706	98.6987478517064	92.0077972709552	100.951959264999	100.423728813559	100.009058791557	98.4689943826413	100.635324015248	97.5925326925743	101.53974198918	100	98.2751521251773	99.3827642784592	99.9471179270227	99.5669564642491	99.8382250982205	100.389441800087	99.0338164251208	109.850438370294	95.6769804696072	98.2995574190543	102.020699852144	97.7327756988774	105.55440842453	101.325280993122	98.9871567296648
95	103.718199608611	97.388615911224	99.0767845079937	98.7797311271975	100.275626722667	98.0202132078084	96.9925995906157	99.2677882734336	100.635593220339	101.466508125248	96.7669002939182	98.2660875907569	99.3740972556572	100.595478984795	97.0218706375058	102.558373366104	102.064666926373	101.149425287356	97.8605008155042	101.826549690781	100.879312010822	99.2929140965849	99.9216300940439	97.0042796005706	98.6987478517064	90.448343079922	100.951959264999	100.423728813559	101.096113778422	97.8081286485296	100.635324015248	97.5925326925743	103.204327923429	100	98.2751521251773	100.320337526369	99.9471179270227	99.9636375657003	99.8382250982205	100.389441800087	97.8260869565217	108.303249097473	96.5547509326311	98.2995574190543	102.020699852144	97.7327756988774	105.55440842453	101.325280993122	98.9871567296648
96	104.696673189824	97.388615911224	99.0767845079937	98.7797311271975	100.275626722667	95.5281738889658	96.3627775153519	99.2677882734336	100.635593220339	99.8810939357907	95.8625367397694	98.2660875907569	99.3740972556572	100.595478984795	97.7198697068404	102.558373366104	100.895987534086	101.149425287356	97.8605008155042	101.25125844959	102.038844332786	99.8946893335339	98.7460815047022	97.0042796005706	98.6987478517064	90.448343079922	100.951959264999	100.423728813559	100.009058791557	97.8081286485296	100.635324015248	97.0380296659119	101.53974198918	100	98.8241753214073	101.257910774279	99.9471179270227	99.1702753627979	99.8382250982205	100.389441800087	97.8260869565217	106.756059824652	96.5547509326311	98.2995574190543	102.020699852144	97.7327756988774	105.55440842453	100.654252642174	98.9871567296648
97	103.718199608611	98.7136310936896	99.0767845079937	98.7797311271975	100.275626722667	96.3588536619133	95.7329554400882	98.5970599742888	100.635593220339	101.466508125248	95.8625367397694	98.6639260020555	100.529610014444	100.595478984795	98.417868776175	101.888057200313	100.116867939229	101.149425287356	100.163100834693	101.25125844959	102.038844332786	99.5938017150594	97.5705329153605	97.0042796005706	98.6987478517064	92.0077972709552	100.951959264999	101.694915254237	100.009058791557	99.129860116753	100.635324015248	98.1470357192366	103.204327923429	100	98.8241753214073	100.320337526369	99.9471179270227	99.1702753627979	99.8382250982205	100.389441800087	99.0338164251208	109.850438370294	96.5547509326311	98.2995574190543	103.499260719566	97.7327756988774	106.049969027462	100.654252642174	100.240158713585
98	101.761252446184	98.7136310936896	99.0767845079937	98.7797311271975	100.275626722667	95.5281738889658	95.7329554400882	98.5970599742888	100.635593220339	101.466508125248	95.8625367397694	98.6639260020555	100.529610014444	101.289240908828	97.7198697068404	101.888057200313	101.285547331515	100.127713920817	100.163100834693	101.25125844959	100.879312010822	98.0893636226869	99.9216300940439	97.0042796005706	100.171863491284	90.448343079922	100.066415762674	101.694915254237	100.009058791557	98.4689943826413	99.8729351969505	98.701538745899	103.204327923429	100.546448087432	98.8241753214073	99.3827642784592	99.9471179270227	99.1702753627979	99.8382250982205	100.389441800087	97.8260869565217	106.756059824652	97.432521395655	98.7654320987654	103.499260719566	97.7327756988774	106.049969027462	100.654252642174	97.734154745745
99	101.761252446184	98.0511235024568	99.9774825489755	98.7797311271975	99.7506234413965	95.5281738889658	96.9925995906157	99.2677882734336	99.5762711864407	101.466508125248	96.7669002939182	99.0617644133541	100.529610014444	100.595478984795	97.7198697068404	102.558373366104	100.895987534086	100.127713920817	97.8605008155042	101.25125844959	102.038844332786	99.2929140965849	101.097178683386	97.0042796005706	98.6987478517064	88.8888888888889	100.066415762674	101.694915254237	100.009058791557	97.1472629144179	99.8729351969505	99.2560417725613	103.204327923429	100.546448087432	99.3731985176374	99.3827642784592	99.9471179270227	98.7735942613467	99.8382250982205	100.389441800087	97.8260869565217	111.397627643115	96.5547509326311	98.2995574190543	103.499260719566	99.0534888839973	106.049969027462	99.9832242912263	98.9871567296648
100	100.782778864971	98.7136310936896	99.9774825489755	98.2833505687694	99.7506234413965	96.3588536619133	96.3627775153519	98.5970599742888	100.635593220339	101.466508125248	95.8625367397694	99.0617644133541	99.3740972556572	101.289240908828	97.7198697068404	101.888057200313	101.285547331515	100.127713920817	96.70920080591	101.25125844959	102.038844332786	98.9920264781104	99.9216300940439	97.0042796005706	100.171863491284	88.8888888888889	100.066415762674	101.694915254237	100.009058791557	97.1472629144179	99.8729351969505	99.2560417725613	101.53974198918	100.546448087432	98.8241753214073	99.3827642784592	99.9471179270227	98.3769131598956	99.8382250982205	100.389441800087	97.8260869565217	108.303249097473	98.310291858679	98.2995574190543	103.499260719566	97.7327756988774	105.55440842453	99.9832242912263	98.9871567296648
101	102.739726027397	98.0511235024568	99.0767845079937	98.2833505687694	99.7506234413965	96.3588536619133	96.9925995906157	97.9263316751439	101.694915254237	99.8810939357907	95.8625367397694	99.4596028246527	99.3740972556572	101.983002832861	97.7198697068404	101.888057200313	102.064666926373	101.149425287356	99.0118008250983	101.826549690781	102.038844332786	98.0893636226869	97.5705329153605	95.7362498018703	100.171863491284	88.8888888888889	100.066415762674	101.694915254237	101.096113778422	97.8081286485296	100.635324015248	98.1470357192366	103.204327923429	100.546448087432	99.3731985176374	99.3827642784592	100.740349021682	99.1702753627979	99.8382250982205	99.524015577672	96.6183574879227	108.303249097473	99.1880623217029	98.7654320987654	102.020699852144	99.0534888839973	105.55440842453	99.9832242912263	97.734154745745
102	99.8043052837573	97.388615911224	99.0767845079937	98.7797311271975	99.7506234413965	96.3588536619133	96.9925995906157	98.5970599742888	99.5762711864407	98.2956797463337	94.9581731856206	99.4596028246527	99.3740972556572	101.983002832861	98.417868776175	100.54742486873	101.675107128944	100.127713920817	99.0118008250983	101.25125844959	100.879312010822	98.3902512411614	97.5705329153605	96.3702647012205	101.644979130862	90.448343079922	99.1808722603498	101.694915254237	100.009058791557	99.7907258508646	100.635324015248	98.1470357192366	101.53974198918	100.546448087432	98.8241753214073	97.5076177826393	99.9471179270227	99.1702753627979	99.8382250982205	99.524015577672	96.6183574879227	105.208870551831	99.1880623217029	98.2995574190543	103.499260719566	97.7327756988774	106.545529630394	100.654252642174	98.9871567296648
103	102.739726027397	98.0511235024568	99.0767845079937	99.2761116856257	99.225620160126	96.3588536619133	96.9925995906157	98.5970599742888	100.635593220339	98.2956797463337	94.0538096314719	99.8574412359513	100.529610014444	102.676764756894	98.417868776175	101.217741034521	102.064666926373	101.149425287356	99.0118008250983	102.401840931972	102.038844332786	98.3902512411614	97.5705329153605	96.3702647012205	101.644979130862	88.8888888888889	100.066415762674	101.694915254237	101.096113778422	97.1472629144179	100.635324015248	97.5925326925743	101.53974198918	100.546448087432	99.3731985176374	98.4451910305493	99.9471179270227	98.7735942613467	99.8382250982205	100.389441800087	97.8260869565217	103.66168127901	100.065832784727	98.2995574190543	103.499260719566	97.7327756988774	106.049969027462	100.654252642174	100.240158713585
104	104.696673189824	98.0511235024568	99.0767845079937	99.2761116856257	99.7506234413965	96.3588536619133	96.3627775153519	98.5970599742888	98.5169491525424	98.2956797463337	93.1494460773231	99.8574412359513	100.529610014444	101.983002832861	99.1158678455095	101.217741034521	101.675107128944	101.149425287356	99.0118008250983	101.826549690781	104.357908976713	97.4875883857379	98.7460815047022	95.7362498018703	101.644979130862	88.8888888888889	99.1808722603498	100.423728813559	100.009058791557	96.4863971803062	100.635324015248	98.1470357192366	99.8751560549313	100.546448087432	99.9222217138674	98.4451910305493	99.9471179270227	98.7735942613467	99.8382250982205	100.389441800087	97.8260869565217	106.756059824652	100.943603247751	98.2995574190543	102.020699852144	97.7327756988774	106.049969027462	100.654252642174	97.734154745745
105	103.718199608611	97.388615911224	99.0767845079937	99.2761116856257	99.7506234413965	96.3588536619133	96.3627775153519	97.9263316751439	99.5762711864407	98.2956797463337	94.0538096314719	99.4596028246527	99.3740972556572	101.289240908828	98.417868776175	101.217741034521	99.7273081417998	101.149425287356	96.70920080591	101.826549690781	103.198376654749	96.8858131487889	98.7460815047022	97.0042796005706	101.644979130862	88.8888888888889	99.1808722603498	100.423728813559	98.9220038046924	97.1472629144179	99.8729351969505	98.701538745899	101.53974198918	100.546448087432	100.471244910097	98.4451910305493	99.9471179270227	98.3769131598956	99.8382250982205	100.389441800087	96.6183574879227	106.756059824652	101.821373710775	98.2995574190543	100.542138984722	99.0534888839973	105.55440842453	100.654252642174	98.9871567296648
106	105.675146771037	97.388615911224	99.0767845079937	99.2761116856257	99.7506234413965	97.1895334348609	95.1031333648244	97.9263316751439	98.5169491525424	98.2956797463337	95.8625367397694	99.8574412359513	100.529610014444	100.595478984795	98.417868776175	101.217741034521	97.7795091546552	101.149425287356	97.8605008155042	101.25125844959	103.198376654749	97.7884760042124	98.7460815047022	95.7362498018703	103.118094770439	88.8888888888889	99.1808722603498	101.694915254237	100.009058791557	97.8081286485296	100.635324015248	98.701538745899	101.53974198918	100.546448087432	99.9222217138674	96.5700445347293	99.9471179270227	98.3769131598956	99.8382250982205	100.389441800087	96.6183574879227	108.303249097473	100.943603247751	98.2995574190543	102.020699852144	99.0534888839973	106.545529630394	100.654252642174	98.9871567296648
107	105.675146771037	97.388615911224	99.0767845079937	98.2833505687694	99.7506234413965	95.5281738889658	96.3627775153519	98.5970599742888	99.5762711864407	96.7102655568767	95.8625367397694	99.4596028246527	101.685122773231	101.289240908828	98.417868776175	100.54742486873	99.7273081417998	102.171136653895	100.163100834693	101.25125844959	103.198376654749	97.4875883857379	97.5705329153605	96.3702647012205	103.118094770439	88.8888888888889	99.1808722603498	101.694915254237	100.009058791557	96.4863971803062	100.635324015248	97.0380296659119	103.204327923429	100.546448087432	99.3731985176374	96.5700445347293	99.9471179270227	98.3769131598956	99.8382250982205	100.389441800087	97.8260869565217	106.756059824652	100.943603247751	98.7654320987654	102.020699852144	97.7327756988774	107.536650836259	101.325280993122	98.9871567296648
108	107.632093933464	98.0511235024568	99.0767845079937	98.2833505687694	100.275626722667	96.3588536619133	95.7329554400882	98.5970599742888	99.5762711864407	96.7102655568767	95.8625367397694	99.8574412359513	100.529610014444	101.289240908828	98.417868776175	100.54742486873	100.116867939229	102.171136653895	101.314400844287	101.25125844959	104.357908976713	96.2840379118399	96.3949843260188	95.7362498018703	103.118094770439	88.8888888888889	99.1808722603498	100.423728813559	98.9220038046924	97.1472629144179	100.635324015248	97.0380296659119	99.8751560549313	100.546448087432	99.9222217138674	97.5076177826393	99.9471179270227	97.9802320584443	99.8382250982205	100.389441800087	97.8260869565217	106.756059824652	101.821373710775	98.7654320987654	102.020699852144	97.7327756988774	106.545529630394	100.654252642174	97.734154745745
109	105.675146771037	97.388615911224	99.0767845079937	97.7869700103413	99.225620160126	95.5281738889658	96.3627775153519	98.5970599742888	99.5762711864407	95.1248513674197	94.9581731856206	99.8574412359513	100.529610014444	101.289240908828	98.417868776175	100.54742486873	101.285547331515	102.171136653895	100.163100834693	101.826549690781	103.198376654749	96.2840379118399	95.2194357366771	95.7362498018703	103.118094770439	88.8888888888889	98.2953287580252	101.694915254237	100.009058791557	95.8255314461945	100.635324015248	98.1470357192366	99.8751560549313	100	99.3731985176374	98.4451910305493	99.9471179270227	98.3769131598956	99.8382250982205	100.389441800087	96.6183574879227	103.66168127901	101.821373710775	98.7654320987654	102.020699852144	97.7327756988774	106.049969027462	100.654252642174	96.4811527618252
110	105.675146771037	98.0511235024568	99.9774825489755	98.7797311271975	99.7506234413965	95.5281738889658	96.3627775153519	98.5970599742888	99.5762711864407	96.7102655568767	94.9581731856206	99.8574412359513	98.2185844968705	100.595478984795	98.417868776175	100.54742486873	101.285547331515	102.171136653895	97.8605008155042	101.826549690781	102.038844332786	95.9831502933654	95.2194357366771	96.3702647012205	103.118094770439	90.448343079922	99.1808722603498	101.694915254237	100.009058791557	97.1472629144179	99.8729351969505	97.5925326925743	99.8751560549313	100	98.8241753214073	97.5076177826393	99.9471179270227	97.9802320584443	99.2835682921193	100.389441800087	97.8260869565217	102.114492006189	103.576914636822	98.7654320987654	102.020699852144	99.0534888839973	107.041090233326	100.654252642174	97.734154745745
111	103.718199608611	98.0511235024568	99.0767845079937	99.7724922440538	99.225620160126	96.3588536619133	96.9925995906157	98.5970599742888	97.4576271186441	95.1248513674197	94.9581731856206	99.8574412359513	99.3740972556572	101.983002832861	97.7198697068404	101.217741034521	99.7273081417998	102.171136653895	99.0118008250983	102.401840931972	103.198376654749	95.3813750564164	97.5705329153605	96.3702647012205	101.644979130862	93.5672514619883	99.1808722603498	100.423728813559	98.9220038046924	97.1472629144179	99.8729351969505	98.1470357192366	98.2105701206825	100	99.9222217138674	97.5076177826393	99.9471179270227	98.3769131598956	99.2835682921193	99.524015577672	97.8260869565217	103.66168127901	103.576914636822	99.2313067784766	102.020699852144	97.7327756988774	107.536650836259	101.325280993122	100.240158713585
112	105.675146771037	98.7136310936896	99.0767845079937	99.7724922440538	99.7506234413965	95.5281738889658	96.9925995906157	98.5970599742888	98.5169491525424	95.1248513674197	94.0538096314719	100.653118058549	97.0630717380838	102.676764756894	97.7198697068404	101.217741034521	98.9481885469419	102.171136653895	99.0118008250983	102.401840931972	103.198376654749	95.3813750564164	95.2194357366771	96.3702647012205	101.644979130862	93.5672514619883	99.1808722603498	101.694915254237	98.9220038046924	97.8081286485296	99.8729351969505	98.1470357192366	99.8751560549313	100.546448087432	99.9222217138674	96.5700445347293	99.9471179270227	98.7735942613467	99.2835682921193	99.524015577672	97.8260869565217	106.756059824652	103.576914636822	98.7654320987654	102.020699852144	97.7327756988774	106.545529630394	100.654252642174	98.9871567296648
113	105.675146771037	98.0511235024568	99.0767845079937	100.268872802482	99.7506234413965	94.6974941160183	96.3627775153519	98.5970599742888	98.5169491525424	96.7102655568767	94.9581731856206	100.25527964725	98.2185844968705	101.983002832861	97.7198697068404	101.217741034521	99.7273081417998	102.171136653895	100.163100834693	101.826549690781	104.357908976713	95.6822626748909	94.0438871473354	97.0042796005706	101.644979130862	93.5672514619883	99.1808722603498	100.423728813559	98.9220038046924	96.4863971803062	99.1105463786531	97.5925326925743	101.53974198918	100.546448087432	99.9222217138674	97.5076177826393	99.9471179270227	98.7735942613467	99.2835682921193	99.524015577672	97.8260869565217	105.208870551831	103.576914636822	99.2313067784766	102.020699852144	97.7327756988774	106.049969027462	100.654252642174	96.4811527618252
114	102.739726027397	98.0511235024568	99.0767845079937	100.268872802482	99.7506234413965	94.6974941160183	96.3627775153519	97.9263316751439	97.4576271186441	95.1248513674197	94.9581731856206	100.653118058549	97.0630717380838	101.983002832861	98.417868776175	101.888057200313	101.285547331515	102.171136653895	101.314400844287	102.401840931972	104.357908976713	96.2840379118399	95.2194357366771	97.0042796005706	103.118094770439	93.5672514619883	98.2953287580252	101.694915254237	100.009058791557	97.1472629144179	99.1105463786531	97.5925326925743	101.53974198918	100.546448087432	99.9222217138674	97.5076177826393	99.9471179270227	99.5669564642491	99.2835682921193	99.524015577672	97.8260869565217	97.4729241877256	103.576914636822	99.2313067784766	100.542138984722	96.4120625137574	105.058847821598	100.654252642174	98.9871567296648
115	105.675146771037	99.3761386849224	99.0767845079937	100.76525336091	99.7506234413965	93.0361345701232	96.3627775153519	98.5970599742888	98.5169491525424	93.5394371779627	94.0538096314719	100.25527964725	97.0630717380838	102.676764756894	97.7198697068404	101.888057200313	101.285547331515	103.192848020434	101.314400844287	101.826549690781	106.67697362064	95.6822626748909	96.3949843260188	97.0042796005706	103.118094770439	93.5672514619883	98.2953287580252	101.694915254237	98.9220038046924	95.8255314461945	99.8729351969505	98.701538745899	99.8751560549313	100.546448087432	99.3731985176374	97.5076177826393	99.9471179270227	99.5669564642491	98.728911486018	99.524015577672	97.8260869565217	102.114492006189	102.699144173799	99.2313067784766	100.542138984722	95.0913493286375	106.049969027462	100.654252642174	100.240158713585
116	104.696673189824	99.3761386849224	99.0767845079937	100.268872802482	100.275626722667	94.6974941160183	96.9925995906157	97.9263316751439	98.5169491525424	93.5394371779627	94.0538096314719	101.050956469847	98.2185844968705	101.983002832861	97.7198697068404	101.217741034521	100.116867939229	103.192848020434	99.0118008250983	101.25125844959	106.67697362064	95.0804874379419	94.0438871473354	97.0042796005706	101.644979130862	95.1267056530214	97.4097852557007	101.694915254237	98.9220038046924	97.1472629144179	99.1105463786531	98.701538745899	99.8751560549313	100.546448087432	98.8241753214073	97.5076177826393	99.1538868323638	99.5669564642491	99.2835682921193	99.524015577672	97.8260869565217	102.114492006189	102.699144173799	99.2313067784766	102.020699852144	97.7327756988774	106.545529630394	100.654252642174	98.9871567296648
117	103.718199608611	99.3761386849224	99.9774825489755	101.261633919338	99.7506234413965	95.5281738889658	97.6224216658794	98.5970599742888	98.5169491525424	90.3686087990487	93.1494460773231	100.653118058549	99.3740972556572	102.676764756894	97.7198697068404	101.888057200313	98.1690689520841	103.192848020434	97.8605008155042	101.25125844959	105.517441298676	95.3813750564164	92.8683385579937	97.0042796005706	101.644979130862	93.5672514619883	97.4097852557007	101.694915254237	97.8349488178277	95.8255314461945	99.1105463786531	98.1470357192366	99.8751560549313	100.546448087432	99.3731985176374	96.5700445347293	99.1538868323638	100.756999768603	98.728911486018	99.524015577672	97.8260869565217	102.114492006189	103.576914636822	99.2313067784766	102.020699852144	97.7327756988774	106.545529630394	101.325280993122	97.734154745745
118	105.675146771037	99.3761386849224	99.9774825489755	100.76525336091	99.7506234413965	95.5281738889658	97.6224216658794	97.9263316751439	97.4576271186441	90.3686087990487	93.1494460773231	99.4596028246527	100.529610014444	102.676764756894	97.7198697068404	101.217741034521	99.7273081417998	102.171136653895	97.8605008155042	101.826549690781	104.357908976713	96.5849255303144	95.2194357366771	97.0042796005706	101.644979130862	93.5672514619883	97.4097852557007	100.423728813559	98.9220038046924	96.4863971803062	99.1105463786531	97.5925326925743	99.8751560549313	100.546448087432	99.3731985176374	96.5700445347293	99.1538868323638	100.756999768603	98.728911486018	99.524015577672	99.0338164251208	102.114492006189	102.699144173799	98.2995574190543	102.020699852144	97.7327756988774	104.563287218666	99.9832242912263	97.734154745745
119	103.718199608611	99.3761386849224	99.0767845079937	100.76525336091	100.275626722667	95.5281738889658	97.6224216658794	97.9263316751439	97.4576271186441	90.3686087990487	92.2450825231743	99.8574412359513	100.529610014444	100.595478984795	98.417868776175	102.558373366104	100.506427736658	103.192848020434	99.0118008250983	101.25125844959	104.357908976713	97.1867007672634	96.3949843260188	97.0042796005706	101.644979130862	95.1267056530214	97.4097852557007	101.694915254237	97.8349488178277	97.8081286485296	99.8729351969505	97.5925326925743	98.2105701206825	100.546448087432	99.3731985176374	95.6324712868193	99.1538868323638	100.756999768603	98.1742546799168	99.524015577672	97.8260869565217	99.0201134605467	102.699144173799	98.2995574190543	102.020699852144	97.7327756988774	105.058847821598	99.3121959402785	97.734154745745
120	104.696673189824	98.7136310936896	99.0767845079937	101.261633919338	100.275626722667	95.5281738889658	96.3627775153519	97.9263316751439	97.4576271186441	90.3686087990487	91.3407189690255	99.8574412359513	99.3740972556572	99.901717060762	99.8138669148441	101.888057200313	101.285547331515	103.192848020434	101.314400844287	101.25125844959	104.357908976713	97.1867007672634	95.2194357366771	97.0042796005706	101.644979130862	98.2456140350877	96.5242417533761	101.694915254237	96.747893830963	98.4689943826413	99.8729351969505	96.4835266392496	99.8751560549313	100.546448087432	98.8241753214073	96.5700445347293	99.9471179270227	100.360318667152	98.1742546799168	99.524015577672	99.0338164251208	103.66168127901	100.943603247751	98.7654320987654	103.499260719566	99.0534888839973	104.067726615734	99.3121959402785	96.4811527618252
121	105.675146771037	99.3761386849224	99.0767845079937	101.261633919338	99.7506234413965	95.5281738889658	96.3627775153519	97.9263316751439	97.4576271186441	90.3686087990487	92.2450825231743	99.8574412359513	99.3740972556572	100.595478984795	99.1158678455095	101.888057200313	100.506427736658	103.192848020434	100.163100834693	100.100675967208	105.517441298676	97.1867007672634	95.2194357366771	97.0042796005706	100.171863491284	98.2456140350877	97.4097852557007	100.423728813559	97.8349488178277	97.1472629144179	99.1105463786531	97.5925326925743	99.8751560549313	100.546448087432	98.8241753214073	95.6324712868193	99.9471179270227	100.360318667152	98.1742546799168	100.389441800087	99.0338164251208	102.114492006189	100.943603247751	98.2995574190543	102.020699852144	99.0534888839973	104.563287218666	98.6411675893306	96.4811527618252
122	105.675146771037	99.3761386849224	99.0767845079937	101.758014477766	99.225620160126	96.3588536619133	95.1031333648244	98.5970599742888	94.2796610169492	88.7831946095917	92.2450825231743	99.4596028246527	100.529610014444	99.901717060762	98.417868776175	101.217741034521	99.3377483443709	103.192848020434	102.465700853881	99.5253847260175	107.836505942603	98.3902512411614	94.0438871473354	98.2723093992709	101.644979130862	96.6861598440546	97.4097852557007	101.694915254237	97.8349488178277	96.4863971803062	99.1105463786531	95.9290236125872	101.53974198918	100.546448087432	98.8241753214073	97.5076177826393	99.9471179270227	100.360318667152	98.1742546799168	100.389441800087	97.8260869565217	102.114492006189	100.065832784727	98.7654320987654	102.020699852144	99.0534888839973	104.067726615734	98.6411675893306	95.2281507779054
123	103.718199608611	98.7136310936896	99.9774825489755	101.261633919338	99.225620160126	97.1895334348609	95.7329554400882	97.9263316751439	94.2796610169492	88.7831946095917	92.2450825231743	99.8574412359513	100.529610014444	99.901717060762	97.7198697068404	101.217741034521	99.3377483443709	104.214559386973	102.465700853881	99.5253847260175	108.996038264567	98.3902512411614	92.8683385579937	98.2723093992709	100.171863491284	96.6861598440546	97.4097852557007	101.694915254237	97.8349488178277	98.4689943826413	99.1105463786531	96.4835266392496	103.204327923429	101.092896174863	98.2751521251773	97.5076177826393	99.9471179270227	100.360318667152	98.1742546799168	100.389441800087	96.6183574879227	100.567302733368	100.065832784727	98.7654320987654	103.499260719566	99.0534888839973	104.563287218666	97.299110887435	95.2281507779054
124	102.739726027397	98.7136310936896	99.0767845079937	101.758014477766	99.225620160126	98.0202132078084	94.4733112895607	98.5970599742888	95.3389830508475	87.1977804201347	93.1494460773231	99.0617644133541	98.2185844968705	99.901717060762	97.7198697068404	102.558373366104	101.285547331515	104.214559386973	102.465700853881	98.9500934848267	107.836505942603	98.6911388596359	92.8683385579937	97.6382944999207	101.644979130862	95.1267056530214	97.4097852557007	100.423728813559	97.8349488178277	97.8081286485296	99.1105463786531	95.9290236125872	103.204327923429	101.092896174863	98.2751521251773	96.5700445347293	99.1538868323638	100.360318667152	98.728911486018	100.389441800087	96.6183574879227	97.4729241877256	100.943603247751	98.7654320987654	104.977821586989	100.374202069117	105.058847821598	97.299110887435	96.4811527618252
125	105.675146771037	98.7136310936896	99.0767845079937	102.254395036194	99.7506234413965	97.1895334348609	96.3627775153519	99.2677882734336	95.3389830508475	85.6123662306778	93.1494460773231	99.8574412359513	99.3740972556572	100.595478984795	97.7198697068404	101.888057200313	101.285547331515	103.192848020434	102.465700853881	99.5253847260175	106.67697362064	98.9920264781104	92.8683385579937	97.6382944999207	103.118094770439	98.2456140350877	96.5242417533761	100.423728813559	96.747893830963	97.1472629144179	99.1105463786531	95.3745205859249	104.868913857678	101.092896174863	98.8241753214073	96.5700445347293	99.1538868323638	101.153680870054	98.728911486018	99.524015577672	97.8260869565217	97.4729241877256	101.821373710775	98.2995574190543	104.977821586989	99.0534888839973	107.536650836259	97.299110887435	96.4811527618252
126	103.718199608611	98.0511235024568	98.1760864670119	102.750775594623	100.275626722667	98.8508929807559	95.7329554400882	98.5970599742888	96.3983050847458	85.6123662306778	92.2450825231743	99.4596028246527	100.529610014444	99.901717060762	97.7198697068404	101.888057200313	100.506427736658	103.192848020434	103.617000863475	99.5253847260175	105.517441298676	98.6911388596359	92.8683385579937	98.2723093992709	101.644979130862	96.6861598440546	96.5242417533761	100.423728813559	97.8349488178277	97.8081286485296	99.1105463786531	95.3745205859249	104.868913857678	100	98.8241753214073	97.5076177826393	99.1538868323638	101.947043072956	98.728911486018	99.524015577672	96.6183574879227	97.4729241877256	103.576914636822	98.7654320987654	102.020699852144	99.0534888839973	109.518893247987	96.6280825364872	95.2281507779054
127	104.696673189824	98.0511235024568	98.1760864670119	103.743536711479	100.275626722667	98.8508929807559	96.3627775153519	99.2677882734336	96.3983050847458	85.6123662306778	93.1494460773231	99.8574412359513	100.529610014444	99.901717060762	96.3238715681712	101.217741034521	102.454226723802	104.214559386973	103.617000863475	99.5253847260175	105.517441298676	101.098239807432	95.2194357366771	98.2723093992709	101.644979130862	96.6861598440546	97.4097852557007	100.423728813559	97.8349488178277	98.4689943826413	99.1105463786531	95.3745205859249	108.198085726176	100.546448087432	99.3731985176374	98.4451910305493	99.1538868323638	102.343724174407	98.728911486018	100.389441800087	97.8260869565217	97.4729241877256	101.821373710775	98.7654320987654	103.499260719566	99.0534888839973	111.005575056783	97.299110887435	95.2281507779054
128	102.739726027397	98.7136310936896	99.0767845079937	103.743536711479	100.275626722667	100.512252526651	96.3627775153519	99.2677882734336	96.3983050847458	85.6123662306778	94.0538096314719	101.448794881146	102.840635532017	100.595478984795	96.3238715681712	101.888057200313	103.622906116089	104.214559386973	104.768300873069	99.5253847260175	104.357908976713	103.505340755228	95.2194357366771	99.5403391979712	100.171863491284	96.6861598440546	96.5242417533761	100.423728813559	98.9220038046924	96.4863971803062	99.8729351969505	95.9290236125872	106.533499791927	100.546448087432	98.8241753214073	98.4451910305493	99.1538868323638	102.740405275859	98.728911486018	100.389441800087	96.6183574879227	102.114492006189	102.699144173799	98.2995574190543	103.499260719566	99.0534888839973	112.492256865579	97.299110887435	97.734154745745
129	99.8043052837573	98.7136310936896	99.9774825489755	104.239917269907	100.275626722667	102.173612072546	96.9925995906157	99.9385165725784	96.3983050847458	88.7831946095917	94.9581731856206	102.244471703743	103.996148290804	99.901717060762	96.3238715681712	101.888057200313	102.843786521231	103.192848020434	107.070900892257	100.100675967208	107.836505942603	106.514216939973	95.2194357366771	99.5403391979712	101.644979130862	98.2456140350877	97.4097852557007	100.423728813559	98.9220038046924	98.4689943826413	100.635324015248	95.3745205859249	106.533499791927	100.546448087432	98.8241753214073	99.3827642784592	99.1538868323638	103.13708637731	98.728911486018	99.524015577672	96.6183574879227	100.567302733368	103.576914636822	98.7654320987654	103.499260719566	97.7327756988774	113.483378071443	97.9701392383828	96.4811527618252
130	100.782778864971	98.7136310936896	98.1760864670119	104.239917269907	100.800630003938	103.004291845494	97.6224216658794	99.2677882734336	96.3983050847458	90.3686087990487	95.8625367397694	102.244471703743	105.151661049591	100.595478984795	97.0218706375058	102.558373366104	102.454226723802	104.214559386973	107.070900892257	100.100675967208	106.67697362064	108.018655032345	95.2194357366771	100.174354097321	101.644979130862	99.8050682261209	96.5242417533761	100.423728813559	98.9220038046924	98.4689943826413	99.8729351969505	94.8200175592625	109.862671660424	100.546448087432	99.3731985176374	101.257910774279	99.9471179270227	103.13708637731	99.2835682921193	100.389441800087	96.6183574879227	97.4729241877256	105.33245556287	99.2313067784766	103.499260719566	99.0534888839973	116.456741689036	97.9701392383828	97.734154745745
131	100.782778864971	98.7136310936896	98.1760864670119	104.736297828335	100.800630003938	103.004291845494	98.2522437411431	99.9385165725784	97.4576271186441	95.1248513674197	96.7669002939182	103.04014852634	106.307173808377	100.595478984795	97.7198697068404	101.888057200313	103.622906116089	104.214559386973	110.52480092104	100.100675967208	106.67697362064	111.02753121709	99.9216300940439	100.808368996671	101.644979130862	99.8050682261209	97.4097852557007	101.694915254237	100.009058791557	96.4863971803062	99.8729351969505	94.2655145326002	109.862671660424	100.546448087432	100.471244910097	101.257910774279	99.1538868323638	103.930448580212	99.2835682921193	100.389441800087	96.6183574879227	100.567302733368	104.454685099846	98.7654320987654	106.456382454411	99.0534888839973	118.934544703696	97.9701392383828	97.734154745745
132	101.761252446184	99.3761386849224	98.1760864670119	104.736297828335	101.325633285208	103.004291845494	99.5118878916706	99.2677882734336	97.4576271186441	98.2956797463337	95.8625367397694	103.437986937639	107.462686567164	101.289240908828	98.417868776175	102.558373366104	102.843786521231	104.214559386973	112.827400940228	100.100675967208	105.517441298676	112.231081690988	101.097178683386	102.076398795372	101.644979130862	101.364522417154	97.4097852557007	100.423728813559	100.009058791557	96.4863971803062	100.635324015248	95.9290236125872	111.527257594673	100.546448087432	100.471244910097	102.195484022189	99.1538868323638	103.930448580212	99.2835682921193	100.389441800087	96.6183574879227	99.0201134605467	105.33245556287	98.7654320987654	106.456382454411	101.694915254237	119.430105306628	98.6411675893306	96.4811527618252
133	102.739726027397	99.3761386849224	97.2753884260302	105.729058945191	101.850636566479	103.834971618441	99.5118878916706	99.9385165725784	97.4576271186441	101.466508125248	96.7669002939182	104.233663760236	107.462686567164	101.289240908828	97.7198697068404	103.899005697687	102.454226723802	105.236270753512	112.827400940228	100.675967208399	104.357908976713	114.036407401835	101.097178683386	102.076398795372	103.118094770439	102.923976608187	96.5242417533761	100.423728813559	100.009058791557	96.4863971803062	100.635324015248	97.0380296659119	113.191843528922	100.546448087432	99.9222217138674	100.320337526369	99.1538868323638	103.930448580212	99.2835682921193	100.389441800087	97.8260869565217	94.3785456420835	104.454685099846	99.6971814581877	107.934943321833	101.694915254237	120.916787115424	97.9701392383828	96.4811527618252
134	102.739726027397	100.038646276155	98.1760864670119	105.729058945191	101.325633285208	104.665651391389	100.141709966934	99.9385165725784	99.5762711864407	106.222750693619	99.4799909563644	104.631502171535	107.462686567164	101.983002832861	98.417868776175	103.228689531896	104.012465913518	105.236270753512	111.676100930634	101.25125844959	105.517441298676	117.04528358658	102.272727272727	103.344428594072	103.118094770439	102.923976608187	96.5242417533761	100.423728813559	100.009058791557	95.1646657120828	100.635324015248	96.4835266392496	113.191843528922	100.546448087432	99.9222217138674	101.257910774279	99.1538868323638	105.120491884566	99.8382250982205	100.389441800087	96.6183574879227	94.3785456420835	103.576914636822	99.6971814581877	106.456382454411	101.694915254237	123.890150733017	98.6411675893306	97.734154745745
135	102.739726027397	99.3761386849224	98.1760864670119	106.721820062048	101.850636566479	106.327010937284	101.401354117462	100.609244871723	99.5762711864407	110.97899326199	101.288718064662	104.631502171535	107.462686567164	101.983002832861	97.7198697068404	103.899005697687	103.622906116089	105.236270753512	115.130000959417	101.25125844959	106.67697362064	120.3550473898	102.272727272727	102.710413694722	104.591210410017	102.923976608187	96.5242417533761	100.423728813559	101.096113778422	96.4863971803062	99.8729351969505	98.1470357192366	113.191843528922	101.092896174863	100.471244910097	102.195484022189	99.1538868323638	104.723810783115	99.8382250982205	101.254868022501	97.8260869565217	91.2841670964415	104.454685099846	99.6971814581877	109.413504189256	100.374202069117	125.376832541813	99.3121959402785	97.734154745745
136	105.675146771037	98.7136310936896	98.1760864670119	106.721820062048	101.850636566479	107.988370483179	101.401354117462	99.9385165725784	100.635593220339	114.149821640904	101.288718064662	105.029340582833	107.462686567164	102.676764756894	97.7198697068404	103.899005697687	104.012465913518	105.236270753512	118.583900988199	101.826549690781	105.517441298676	122.762148337596	99.9216300940439	102.710413694722	103.118094770439	104.48343079922	97.4097852557007	101.694915254237	101.096113778422	97.1472629144179	100.635324015248	98.1470357192366	114.856429463171	101.092896174863	101.020268106328	101.257910774279	98.3606557377049	105.120491884566	99.8382250982205	100.389441800087	96.6183574879227	91.2841670964415	103.576914636822	99.6971814581877	109.413504189256	101.694915254237	127.854635556473	100.654252642174	97.734154745745
137	102.739726027397	99.3761386849224	99.9774825489755	107.218200620476	102.375639847749	109.649730029074	101.401354117462	99.9385165725784	100.635593220339	117.320650019818	103.09744517296	105.029340582833	107.462686567164	102.676764756894	98.417868776175	103.899005697687	104.402025710947	106.257982120051	119.735200997793	102.401840931972	105.517441298676	124.266586429968	98.7460815047022	103.344428594072	106.064326049595	102.923976608187	96.5242417533761	100.423728813559	101.096113778422	97.1472629144179	100.635324015248	99.2560417725613	116.52101539742	101.092896174863	101.569291302558	102.195484022189	99.1538868323638	104.723810783115	99.8382250982205	100.389441800087	97.8260869565217	91.2841670964415	102.699144173799	100.163056137899	107.934943321833	103.015628439357	129.836877968202	100.654252642174	97.734154745745
138	106.65362035225	99.3761386849224	99.0767845079937	107.714581178904	102.375639847749	112.972449120864	101.401354117462	99.9385165725784	100.635593220339	120.491478398732	102.193081618811	105.427178994132	108.618199325951	103.370526680927	98.417868776175	104.569321863479	105.181145305804	106.257982120051	118.583900988199	101.826549690781	106.67697362064	126.071912140815	101.097178683386	103.978443493422	103.118094770439	104.48343079922	97.4097852557007	100.423728813559	102.183168765287	97.8081286485296	101.397712833545	100.365047825886	114.856429463171	101.092896174863	101.569291302558	101.257910774279	99.1538868323638	105.913854087468	99.8382250982205	100.389441800087	97.8260869565217	91.2841670964415	103.576914636822	100.163056137899	109.413504189256	104.336341624477	130.827999174066	99.3121959402785	97.734154745745
139	108.610567514677	98.7136310936896	99.0767845079937	108.210961737332	102.90064312902	113.803128893811	101.401354117462	100.609244871723	100.635593220339	125.247720967103	103.09744517296	106.222855816729	108.618199325951	104.06428860496	99.1158678455095	103.899005697687	104.402025710947	106.257982120051	120.886501007388	102.401840931972	106.67697362064	127.576350233188	102.272727272727	104.612458392772	104.591210410017	104.48343079922	97.4097852557007	101.694915254237	102.183168765287	97.8081286485296	101.397712833545	100.365047825886	116.52101539742	101.092896174863	102.118314498788	102.195484022189	99.1538868323638	105.913854087468	99.8382250982205	101.254868022501	96.6183574879227	94.3785456420835	104.454685099846	101.094805497321	109.413504189256	105.657054809597	132.810241585794	99.9832242912263	97.734154745745
140	107.632093933464	98.7136310936896	99.0767845079937	107.714581178904	103.42564641029	113.803128893811	103.290820343253	100.609244871723	102.754237288136	130.003963535474	104.001808727108	106.620694228028	107.462686567164	104.06428860496	99.8138669148441	103.899005697687	105.960264900662	107.27969348659	120.886501007388	102.977132173163	110.15557058653	128.779900707086	103.448275862069	104.612458392772	104.591210410017	107.602339181287	97.4097852557007	101.694915254237	103.270223752151	99.129860116753	100.635324015248	102.028556905873	116.52101539742	101.092896174863	101.569291302558	103.133057270099	99.1538868323638	105.913854087468	99.8382250982205	102.120294244916	96.6183574879227	94.3785456420835	105.33245556287	100.62893081761	109.413504189256	105.657054809597	133.305802188726	100.654252642174	97.734154745745
141	107.632093933464	99.3761386849224	99.0767845079937	107.218200620476	103.950649691561	117.125847985602	103.290820343253	99.9385165725784	102.754237288136	130.003963535474	104.906172281257	107.416371050625	109.773712084738	104.758050528993	99.8138669148441	104.569321863479	105.960264900662	107.27969348659	124.34040103617	102.977132173163	108.996038264567	129.983451180984	101.097178683386	104.612458392772	104.591210410017	106.042884990253	97.4097852557007	102.966101694915	102.183168765287	99.129860116753	100.635324015248	101.474053879211	119.850187265918	101.639344262295	101.569291302558	102.195484022189	99.9471179270227	105.913854087468	100.392881904322	102.120294244916	96.6183574879227	94.3785456420835	104.454685099846	101.094805497321	110.892065056678	104.336341624477	135.783605203386	100.654252642174	97.734154745745
142	108.610567514677	99.3761386849224	99.9774825489755	107.714581178904	103.950649691561	117.125847985602	103.290820343253	100.609244871723	102.754237288136	133.174791914388	105.810535835406	109.007724695819	108.618199325951	104.06428860496	100.511865984179	103.899005697687	105.570705103233	107.27969348659	125.491701045764	102.977132173163	108.996038264567	131.788776891831	102.272727272727	104.612458392772	106.064326049595	106.042884990253	96.5242417533761	101.694915254237	102.183168765287	99.7907258508646	101.397712833545	102.583059932535	121.514773200166	101.639344262295	102.118314498788	103.133057270099	99.9471179270227	105.913854087468	100.392881904322	102.120294244916	97.8260869565217	92.8313563692625	104.454685099846	101.094805497321	110.892065056678	105.657054809597	138.756968820979	100.654252642174	98.9871567296648
143	108.610567514677	99.3761386849224	99.9774825489755	108.210961737332	103.950649691561	118.787207531497	104.550464493781	101.279973170868	101.694915254237	136.345620293302	106.714899389555	109.803401518417	110.929224843524	104.758050528993	101.209865053513	103.899005697687	105.960264900662	108.301404853129	125.491701045764	102.977132173163	108.996038264567	133.894990221152	103.448275862069	105.246473292122	104.591210410017	106.042884990253	96.5242417533761	102.966101694915	103.270223752151	99.7907258508646	101.397712833545	103.69206598586	121.514773200166	101.092896174863	102.118314498788	103.133057270099	99.9471179270227	106.310535188919	100.947538710423	102.120294244916	96.6183574879227	94.3785456420835	105.33245556287	101.560680177032	112.370625924101	104.336341624477	139.252529423911	100.654252642174	98.9871567296648
144	108.610567514677	99.3761386849224	99.0767845079937	108.70734229576	105.000656254102	120.448567077392	104.550464493781	101.279973170868	101.694915254237	141.101862861673	107.619262943703	109.405563107118	112.084737602311	104.758050528993	100.511865984179	105.23963802927	106.349824698091	108.301404853129	126.643001055358	102.977132173163	110.15557058653	135.399428313525	102.272727272727	105.246473292122	104.591210410017	106.042884990253	96.5242417533761	102.966101694915	103.270223752151	101.112457319088	101.397712833545	103.137562959198	121.514773200166	101.092896174863	102.118314498788	103.133057270099	99.9471179270227	106.707216290371	100.947538710423	102.120294244916	97.8260869565217	94.3785456420835	105.33245556287	101.560680177032	113.849186791523	105.657054809597	140.739211232707	101.99630934407	98.9871567296648
145	108.610567514677	100.038646276155	99.0767845079937	109.203722854188	104.475652972831	119.617887304444	105.180286569044	101.950701470013	102.754237288136	142.68727705113	107.619262943703	109.803401518417	110.929224843524	104.758050528993	101.209865053513	105.23963802927	107.128944292949	107.27969348659	127.794301064953	103.552423414354	110.15557058653	136.903866405897	105.799373040752	105.246473292122	106.064326049595	106.042884990253	97.4097852557007	102.966101694915	104.357278739016	100.451591584976	102.160101651842	104.246569012523	121.514773200166	101.639344262295	102.118314498788	102.195484022189	99.9471179270227	106.707216290371	100.947538710423	102.120294244916	96.6183574879227	94.3785456420835	105.33245556287	102.026554856744	113.849186791523	106.977767994717	142.225893041503	101.99630934407	98.9871567296648
146	108.610567514677	98.7136310936896	99.9774825489755	108.70734229576	105.000656254102	120.448567077392	107.069752794835	101.279973170868	102.754237288136	149.028933808958	109.427990052001	110.599078341014	112.084737602311	105.451812453027	100.511865984179	105.23963802927	107.518504090378	107.27969348659	127.794301064953	103.552423414354	113.634167552421	137.204754024372	105.799373040752	105.880488191472	106.064326049595	106.042884990253	98.2953287580252	102.966101694915	103.270223752151	101.7733230532	102.160101651842	104.246569012523	124.843945068664	101.639344262295	102.118314498788	103.133057270099	99.9471179270227	107.500578493273	100.947538710423	102.120294244916	97.8260869565217	97.4729241877256	105.33245556287	102.026554856744	112.370625924101	106.977767994717	142.721453644435	101.99630934407	98.9871567296648
147	109.58904109589	99.3761386849224	99.9774825489755	109.203722854188	105.525659535372	120.448567077392	106.439930719572	101.950701470013	102.754237288136	152.199762187872	109.427990052001	111.394755163611	110.929224843524	105.451812453027	100.511865984179	105.23963802927	106.73938449552	107.27969348659	127.794301064953	104.127714655544	113.634167552421	139.310967353693	105.799373040752	106.514503090823	106.064326049595	106.042884990253	97.4097852557007	102.966101694915	105.444333725881	101.112457319088	102.92249047014	104.246569012523	126.508531002913	101.639344262295	103.216360891248	105.008203765919	100.740349021682	107.500578493273	100.947538710423	102.120294244916	96.6183574879227	95.9257349149046	106.210226025894	102.958304216166	115.327747658945	106.977767994717	144.208135453231	101.99630934407	100.240158713585
148	109.58904109589	100.038646276155	99.9774825489755	109.700103412616	105.525659535372	122.109926623287	107.699574870099	102.621429769158	102.754237288136	153.785176377329	111.236717160298	111.79259357491	112.084737602311	106.14557437706	100.511865984179	105.23963802927	107.908063887807	108.301404853129	130.096901084141	104.127714655544	114.793699874384	139.310967353693	105.799373040752	106.514503090823	107.537441689173	107.602339181287	97.4097852557007	102.966101694915	104.357278739016	101.7733230532	102.160101651842	105.91007809251	126.508531002913	102.185792349727	102.667337695018	105.008203765919	100.740349021682	107.897259594724	100.947538710423	102.120294244916	97.8260869565217	99.0201134605467	106.210226025894	102.492429536455	116.806308526368	106.977767994717	146.685938467892	102.667337695018	100.240158713585
149	112.52446183953	99.3761386849224	99.0767845079937	110.692864529473	106.050662816643	123.771286169182	107.069752794835	101.950701470013	103.813559322034	158.5414189457	111.236717160298	112.190431986208	110.929224843524	106.839336301093	101.209865053513	105.23963802927	108.687183482665	108.301404853129	128.945601074547	104.703005896735	113.634167552421	140.514517827591	105.799373040752	106.514503090823	107.537441689173	107.602339181287	97.4097852557007	102.966101694915	105.444333725881	101.7733230532	102.92249047014	105.91007809251	126.508531002913	102.185792349727	103.765384087478	105.945777013829	99.9471179270227	108.293940696175	100.947538710423	102.120294244916	97.8260869565217	99.0201134605467	107.087996488918	102.958304216166	116.806308526368	106.977767994717	148.172620276688	103.338366045965	100.240158713585
150	112.52446183953	100.038646276155	99.0767845079937	110.692864529473	106.575666097913	123.771286169182	107.069752794835	102.621429769158	101.694915254237	161.712247324614	112.141080714447	112.190431986208	112.084737602311	107.533098225126	101.209865053513	105.23963802927	109.855862874951	109.323116219668	130.096901084141	104.703005896735	113.634167552421	143.523394012336	105.799373040752	106.514503090823	109.01055732875	107.602339181287	97.4097852557007	102.966101694915	104.357278739016	103.755920255535	102.92249047014	104.801072039185	126.508531002913	102.185792349727	103.765384087478	104.070630518009	100.740349021682	107.897259594724	100.947538710423	102.120294244916	99.0338164251208	100.567302733368	106.210226025894	102.958304216166	118.28486939379	108.298481179837	150.154862688416	102.667337695018	101.493160697504
151	114.481409001957	100.038646276155	99.0767845079937	109.700103412616	107.100669379184	124.601965942129	107.069752794835	103.292158068303	103.813559322034	163.297661514071	113.045444268596	112.588270397507	113.240250361098	107.533098225126	100.511865984179	105.23963802927	109.076743280093	109.323116219668	132.399501103329	105.278297137926	113.634167552421	145.328719723183	108.150470219436	107.148517990173	109.01055732875	109.16179337232	98.2953287580252	102.966101694915	105.444333725881	103.095054521423	102.92249047014	105.355575065847	128.173116937162	102.185792349727	103.765384087478	103.133057270099	100.740349021682	108.293940696175	100.947538710423	102.120294244916	99.0338164251208	105.208870551831	107.087996488918	103.424178895877	116.806308526368	109.619194364957	149.659302085484	103.338366045965	100.240158713585
152	116.438356164384	100.701153867388	99.0767845079937	110.692864529473	107.100669379184	126.263325488024	107.699574870099	102.621429769158	103.813559322034	168.053904082442	113.949807822745	112.986108808805	114.395763119884	107.533098225126	101.907864122848	105.909954195062	108.297623685236	109.323116219668	133.550801112923	105.278297137926	115.953232196347	146.532270197081	109.326018808777	107.782532889523	109.01055732875	112.280701754386	98.2953287580252	101.694915254237	106.531388712746	103.095054521423	102.92249047014	105.355575065847	128.173116937162	102.732240437158	103.765384087478	102.195484022189	100.740349021682	108.293940696175	101.502195516524	102.120294244916	99.0338164251208	103.66168127901	107.087996488918	103.424178895877	116.806308526368	110.939907550077	149.659302085484	103.338366045965	101.493160697504
153	116.438356164384	101.363661458621	99.9774825489755	110.692864529473	107.100669379184	127.924685033919	107.699574870099	103.292158068303	102.754237288136	172.810146650813	113.949807822745	113.383947220104	114.395763119884	108.226860149159	102.605863192182	105.909954195062	107.518504090378	108.301404853129	133.550801112923	104.703005896735	115.953232196347	147.735820670979	110.501567398119	107.782532889523	110.483672968328	109.16179337232	98.2953287580252	101.694915254237	106.531388712746	103.095054521423	103.684879288437	105.355575065847	126.508531002913	102.732240437158	104.314407283708	104.070630518009	100.740349021682	108.293940696175	101.502195516524	102.98572046733	99.0338164251208	103.66168127901	106.210226025894	103.424178895877	118.28486939379	110.939907550077	150.650423291348	104.680422747861	100.240158713585
154	114.481409001957	100.701153867388	99.0767845079937	111.189245087901	107.625672660454	127.924685033919	107.699574870099	103.292158068303	103.813559322034	177.566389219183	115.758534931042	114.179624042701	117.862301396245	108.226860149159	102.605863192182	105.23963802927	109.076743280093	110.344827586207	132.399501103329	105.278297137926	115.953232196347	149.240258763352	109.326018808777	107.782532889523	110.483672968328	110.721247563353	98.2953287580252	101.694915254237	107.61844369961	103.755920255535	103.684879288437	106.464581119172	126.508531002913	102.732240437158	104.863430479938	103.133057270099	100.740349021682	107.897259594724	102.056852322625	102.120294244916	97.8260869565217	102.114492006189	107.087996488918	103.890053575588	118.28486939379	110.939907550077	152.632665703077	104.009394396913	100.240158713585
155	113.502935420744	101.363661458621	99.9774825489755	111.189245087901	108.150675941725	130.416724352762	108.329396945363	103.292158068303	103.813559322034	182.322631787555	115.758534931042	114.179624042701	117.862301396245	108.226860149159	102.605863192182	104.569321863479	110.634982469809	109.323116219668	134.702101122518	105.278297137926	114.793699874384	150.744696855724	109.326018808777	108.416547788873	111.956788607906	110.721247563353	97.4097852557007	101.694915254237	107.61844369961	105.73851745787	103.684879288437	107.019084145834	126.508531002913	103.27868852459	104.314407283708	103.133057270099	100.740349021682	107.500578493273	102.056852322625	102.120294244916	99.0338164251208	102.114492006189	107.087996488918	103.424178895877	116.806308526368	110.939907550077	154.119347511873	104.009394396913	100.240158713585
156	114.481409001957	101.363661458621	100.878180589957	110.196483971044	108.675679222995	130.416724352762	108.959219020627	103.292158068303	104.872881355932	185.493460166468	115.758534931042	114.975300865299	117.862301396245	108.920622073192	102.605863192182	105.23963802927	112.193221659525	111.366538952746	137.004701141706	105.278297137926	114.793699874384	152.850910185046	111.677115987461	108.416547788873	111.956788607906	110.721247563353	97.4097852557007	101.694915254237	107.61844369961	105.73851745787	102.92249047014	106.464581119172	129.837702871411	103.27868852459	103.765384087478	104.070630518009	100.740349021682	107.897259594724	102.056852322625	102.120294244916	99.0338164251208	105.208870551831	107.087996488918	103.890053575588	116.806308526368	110.939907550077	155.606029320669	104.009394396913	101.493160697504
157	114.481409001957	100.701153867388	99.9774825489755	110.692864529473	109.200682504266	132.908763671605	109.58904109589	103.962886367447	104.872881355932	188.664288545382	116.662898485191	114.975300865299	119.017814155031	108.226860149159	102.605863192182	105.909954195062	113.361901051811	110.344827586207	137.004701141706	105.278297137926	114.793699874384	155.258011132842	114.028213166144	108.416547788873	111.956788607906	112.280701754386	97.4097852557007	100.423728813559	108.705498686475	103.755920255535	102.92249047014	107.573587172497	129.837702871411	103.27868852459	103.765384087478	104.070630518009	101.533580116341	108.293940696175	102.056852322625	102.120294244916	97.8260869565217	100.567302733368	107.087996488918	103.890053575588	116.806308526368	112.260620735197	156.597150526533	104.680422747861	100.240158713585
158	115.45988258317	101.363661458621	99.9774825489755	111.189245087901	108.675679222995	135.400802990447	110.218863171154	103.962886367447	105.932203389831	191.835116924296	118.471625593489	114.975300865299	119.017814155031	107.533098225126	103.303862261517	106.580270360854	112.582781456954	111.366538952746	138.1560011513	105.853588379117	115.953232196347	157.965999699112	109.326018808777	108.416547788873	110.483672968328	112.280701754386	98.2953287580252	101.694915254237	108.705498686475	105.73851745787	103.684879288437	108.128090199159	129.837702871411	102.732240437158	103.765384087478	105.008203765919	101.533580116341	108.293940696175	102.056852322625	102.120294244916	97.8260869565217	102.114492006189	107.087996488918	103.890053575588	118.28486939379	113.581333920317	157.588271732397	104.009394396913	103.999164665344
159	114.481409001957	101.363661458621	99.9774825489755	111.685625646329	109.725685785536	133.739443444552	109.58904109589	103.962886367447	106.991525423729	193.420531113753	118.471625593489	114.179624042701	120.173326913818	108.226860149159	103.303862261517	105.23963802927	112.193221659525	111.366538952746	140.458601170488	105.853588379117	114.793699874384	158.266887317587	108.150470219436	109.050562688223	111.956788607906	110.721247563353	98.2953287580252	100.423728813559	109.79255367334	106.399383191981	103.684879288437	107.019084145834	131.50228880566	102.732240437158	103.765384087478	105.008203765919	101.533580116341	108.690621797627	102.056852322625	102.120294244916	99.0338164251208	99.0201134605467	108.843537414966	104.355928255299	118.28486939379	110.939907550077	159.074953541193	104.680422747861	103.999164665344
160	115.45988258317	102.026169049854	99.0767845079937	111.685625646329	110.250689066807	134.5701232175	110.218863171154	103.962886367447	106.991525423729	196.591359492667	119.375989147637	114.577462454	121.328839672605	108.226860149159	103.303862261517	105.909954195062	111.803661862096	111.366538952746	140.458601170488	106.428879620308	114.793699874384	159.771325409959	109.326018808777	109.050562688223	110.483672968328	110.721247563353	98.2953287580252	100.423728813559	109.79255367334	107.721114660205	103.684879288437	107.019084145834	131.50228880566	102.732240437158	104.314407283708	104.070630518009	102.326811210999	109.087302899078	102.056852322625	102.120294244916	100.24154589372	105.208870551831	107.965766951942	104.355928255299	116.806308526368	113.581333920317	159.570514144126	104.680422747861	103.999164665344
161	115.45988258317	102.026169049854	100.878180589957	111.189245087901	110.775692348077	136.231482763395	110.218863171154	103.962886367447	103.813559322034	201.347602061038	119.375989147637	114.975300865299	122.484352431391	108.226860149159	104.001861330852	107.250586526645	111.803661862096	110.344827586207	140.458601170488	105.853588379117	115.953232196347	161.275763502332	111.677115987461	109.684577587573	110.483672968328	112.280701754386	98.2953287580252	100.423728813559	108.705498686475	105.73851745787	103.684879288437	107.573587172497	129.837702871411	103.27868852459	103.765384087478	105.945777013829	101.533580116341	109.087302899078	102.056852322625	102.98572046733	101.449275362319	105.208870551831	107.087996488918	104.355928255299	118.28486939379	112.260620735197	161.552756555854	105.351451098809	103.999164665344
162	118.39530332681	102.688676641087	99.9774825489755	111.189245087901	110.775692348077	138.723522082237	110.848685246418	103.962886367447	106.991525423729	202.933016250495	119.375989147637	115.373139276597	124.795377948965	108.920622073192	103.303862261517	107.250586526645	113.361901051811	111.366538952746	143.912501199271	106.428879620308	119.431829162238	162.178426357755	110.501567398119	109.684577587573	111.956788607906	112.280701754386	98.2953287580252	99.1525423728814	109.79255367334	105.73851745787	103.684879288437	108.682593225821	131.50228880566	103.27868852459	103.765384087478	106.883350261739	102.326811210999	109.087302899078	102.056852322625	102.98572046733	101.449275362319	109.850438370294	107.087996488918	104.355928255299	118.28486939379	113.581333920317	161.552756555854	105.351451098809	102.746162681424
163	116.438356164384	102.026169049854	100.878180589957	111.685625646329	111.300695629348	138.723522082237	112.738151472209	103.962886367447	108.050847457627	206.103844629409	121.184716255935	115.373139276597	123.639865190178	108.226860149159	103.303862261517	106.580270360854	112.972341254383	111.366538952746	145.063801208865	106.428879620308	117.112764518311	163.381976831653	111.677115987461	110.318592486923	111.956788607906	112.280701754386	98.2953287580252	100.423728813559	108.705498686475	108.381980394317	103.684879288437	108.682593225821	134.831460674157	103.27868852459	104.314407283708	106.883350261739	101.533580116341	109.483984000529	102.056852322625	102.98572046733	100.24154589372	108.303249097473	106.210226025894	104.355928255299	118.28486939379	113.581333920317	162.543877761718	105.351451098809	102.746162681424
164	114.481409001957	101.363661458621	100.878180589957	111.685625646329	111.300695629348	140.384881628132	113.367973547473	103.962886367447	108.050847457627	207.689258818866	122.993443364232	115.373139276597	124.795377948965	110.308145921258	104.001861330852	107.250586526645	112.972341254383	110.344827586207	143.912501199271	107.004170861499	115.953232196347	165.789077779449	110.501567398119	110.952607386274	113.429904247483	112.280701754386	99.1808722603498	100.423728813559	109.79255367334	109.70371186254	103.684879288437	109.237096252484	136.496046608406	103.27868852459	103.765384087478	106.883350261739	102.326811210999	109.483984000529	102.056852322625	102.98572046733	100.24154589372	108.303249097473	106.210226025894	104.82180293501	118.28486939379	114.902047105437	164.030559570514	105.351451098809	103.999164665344
165	116.438356164384	102.688676641087	100.878180589957	112.182006204757	111.300695629348	139.554201855185	113.997795622737	104.633614666592	106.991525423729	209.274673008323	123.897806918381	116.168816099194	125.950890707752	111.001907845291	104.699860400186	107.250586526645	113.75146084924	111.366538952746	146.215101218459	107.004170861499	115.953232196347	168.49706634572	112.852664576803	109.684577587573	113.429904247483	110.721247563353	99.1808722603498	101.694915254237	109.79255367334	109.70371186254	104.447268106734	109.791599279146	136.496046608406	103.27868852459	103.765384087478	106.883350261739	102.326811210999	109.483984000529	102.056852322625	103.851146689745	100.24154589372	112.944816915936	106.210226025894	104.82180293501	121.241991128635	113.581333920317	165.51724137931	105.351451098809	103.999164665344
166	117.416829745597	102.026169049854	100.878180589957	112.182006204757	111.825698910618	141.21556140108	113.997795622737	104.633614666592	108.050847457627	212.445501387237	122.993443364232	116.566654510493	128.261916225325	111.695669769324	104.001861330852	107.920902692437	116.088819633814	111.366538952746	146.215101218459	107.579462102689	115.953232196347	170.302392056567	115.203761755486	111.586622285624	113.429904247483	110.721247563353	99.1808722603498	101.694915254237	109.79255367334	108.381980394317	104.447268106734	110.900605332471	139.825218476904	103.27868852459	104.314407283708	107.820923509649	102.326811210999	109.88066510198	102.611509128727	103.851146689745	101.449275362319	111.397627643115	106.210226025894	104.82180293501	119.763430261212	114.902047105437	165.51724137931	105.351451098809	103.999164665344
167	115.45988258317	102.688676641087	100.878180589957	113.174767321613	112.350702191889	142.876920946975	114.627617698	104.633614666592	108.050847457627	214.030915576694	122.993443364232	116.964492921792	125.950890707752	111.695669769324	104.699860400186	107.250586526645	114.920140241527	111.366538952746	146.215101218459	107.579462102689	115.953232196347	172.107717767414	116.379310344828	110.952607386274	113.429904247483	112.280701754386	100.066415762674	101.694915254237	108.705498686475	109.70371186254	104.447268106734	112.564114412458	138.160632542655	103.825136612022	104.314407283708	108.758496757559	102.326811210999	110.277346203431	102.611509128727	103.851146689745	101.449275362319	114.492006188757	106.210226025894	104.82180293501	119.763430261212	116.222760290557	166.508362585174	105.351451098809	102.746162681424
168	115.45988258317	101.363661458621	100.878180589957	113.671147880041	112.350702191889	143.707600719922	114.627617698	105.304342965737	106.991525423729	215.616329766151	123.897806918381	116.566654510493	128.261916225325	111.695669769324	104.699860400186	107.920902692437	113.75146084924	111.366538952746	147.366401228053	107.579462102689	113.634167552421	174.815706333684	115.203761755486	111.586622285624	114.903019887061	112.280701754386	100.066415762674	101.694915254237	109.79255367334	109.042846128428	104.447268106734	112.564114412458	138.160632542655	103.825136612022	104.314407283708	107.820923509649	103.120042305658	110.277346203431	102.611509128727	103.851146689745	102.657004830918	116.039195461578	104.454685099846	104.82180293501	121.241991128635	116.222760290557	167.499483791039	106.022479449757	106.505168633184
169	115.45988258317	102.026169049854	100.878180589957	113.671147880041	112.875705473159	146.199640038765	113.997795622737	105.304342965737	105.932203389831	218.787158145065	124.80217047253	117.760169744389	129.417428984112	111.695669769324	105.397859469521	108.591218858228	113.361901051811	112.388250319285	148.517701237648	107.004170861499	114.793699874384	176.921919663006	116.379310344828	111.586622285624	116.376135526639	113.840155945419	99.1808722603498	101.694915254237	109.79255367334	111.025443330763	105.209656925032	112.564114412458	139.825218476904	103.825136612022	104.314407283708	107.820923509649	103.120042305658	109.88066510198	102.611509128727	103.851146689745	102.657004830918	129.963898916968	105.33245556287	105.287677614722	121.241991128635	117.543473475677	169.977286805699	106.022479449757	106.505168633184
170	114.481409001957	102.026169049854	100.878180589957	113.174767321613	112.875705473159	146.199640038765	115.257439773264	105.304342965737	106.991525423729	221.957986523979	124.80217047253	117.36233133309	130.572941742898	113.08319361739	105.397859469521	109.26153502402	114.920140241527	112.388250319285	150.820301256836	107.579462102689	115.953232196347	177.523694899955	116.379310344828	111.586622285624	114.903019887061	113.840155945419	100.066415762674	101.694915254237	109.79255367334	109.70371186254	105.209656925032	113.11861743912	139.825218476904	103.825136612022	104.863430479938	107.820923509649	103.120042305658	110.674027304883	103.166165934828	103.851146689745	102.657004830918	139.247034553894	104.454685099846	105.287677614722	121.241991128635	117.543473475677	172.455089820359	105.351451098809	106.505168633184
171	115.45988258317	101.363661458621	100.878180589957	113.671147880041	113.40070875443	147.030319811713	115.887261848528	105.304342965737	106.991525423729	223.543400713436	124.80217047253	118.158008155687	129.417428984112	112.389431693357	106.095858538855	108.591218858228	116.478379431243	111.366538952746	150.820301256836	107.579462102689	114.793699874384	179.329020610802	116.379310344828	112.220637184974	114.903019887061	112.280701754386	100.066415762674	102.966101694915	109.79255367334	109.042846128428	105.972045743329	113.673120465783	141.489804411153	104.371584699454	104.863430479938	108.758496757559	103.913273400317	110.674027304883	103.166165934828	104.716572912159	103.864734299517	137.699845281073	105.33245556287	105.287677614722	122.720551996057	117.543473475677	173.446211026223	105.351451098809	105.252166649264
172	114.481409001957	100.701153867388	100.878180589957	114.16752843847	112.875705473159	148.691679357608	115.257439773264	105.304342965737	109.110169491525	226.71422909235	127.515261134976	118.158008155687	131.728454501685	112.389431693357	106.095858538855	108.591218858228	116.088819633814	113.409961685824	150.820301256836	107.579462102689	115.953232196347	181.736121558598	118.730407523511	112.220637184974	114.903019887061	110.721247563353	100.066415762674	101.694915254237	110.879608660205	110.364577596652	105.972045743329	113.11861743912	141.489804411153	103.825136612022	104.863430479938	109.696070005469	103.913273400317	110.277346203431	103.166165934828	104.716572912159	102.657004830918	133.05827746261	104.454685099846	105.753552294433	121.241991128635	116.222760290557	176.915135246748	106.022479449757	107.758170617103
173	115.45988258317	101.363661458621	101.778878630939	114.16752843847	113.40070875443	148.691679357608	115.887261848528	105.304342965737	108.050847457627	228.299643281807	126.610897580827	118.555846566986	131.728454501685	113.08319361739	106.095858538855	109.26153502402	116.088819633814	112.388250319285	150.820301256836	108.15475334388	118.272296840274	183.24055965097	119.905956112853	112.854652084324	116.376135526639	110.721247563353	100.066415762674	101.694915254237	109.79255367334	110.364577596652	106.734434561626	113.673120465783	139.825218476904	103.825136612022	105.412453676168	110.633643253379	103.913273400317	110.277346203431	103.166165934828	104.716572912159	102.657004830918	133.05827746261	104.454685099846	105.753552294433	122.720551996057	118.864186660797	178.897377658476	105.351451098809	107.758170617103
174	117.416829745597	102.026169049854	101.778878630939	114.663908996898	113.9257120357	150.353038903503	116.517083923792	105.975071264882	109.110169491525	229.885057471264	126.610897580827	118.555846566986	131.728454501685	113.776955541423	106.095858538855	107.920902692437	114.920140241527	112.388250319285	150.820301256836	107.579462102689	119.431829162238	185.045885361817	119.905956112853	112.854652084324	116.376135526639	112.280701754386	100.951959264999	101.694915254237	109.79255367334	111.025443330763	106.734434561626	114.227623492445	139.825218476904	103.825136612022	105.412453676168	110.633643253379	103.913273400317	109.88066510198	103.166165934828	104.716572912159	103.864734299517	133.05827746261	104.454685099846	105.753552294433	124.19911286348	120.184899845917	181.375180673136	105.351451098809	106.505168633184
175	114.481409001957	102.026169049854	101.778878630939	114.16752843847	113.9257120357	153.675757995293	117.146905999055	105.304342965737	109.110169491525	236.226714229092	126.610897580827	118.158008155687	134.039480019259	113.776955541423	106.79385760819	108.591218858228	115.309700038956	112.388250319285	151.97160126643	108.15475334388	115.953232196347	187.452986309613	121.081504702194	113.488666983674	116.376135526639	113.840155945419	100.066415762674	101.694915254237	110.879608660205	111.686309064875	106.734434561626	112.009611385795	141.489804411153	103.825136612022	105.412453676168	110.633643253379	104.706504494976	109.88066510198	103.166165934828	104.716572912159	103.864734299517	128.416709644146	104.454685099846	106.219426974144	125.677673730902	120.184899845917	182.366301879001	106.022479449757	105.252166649264
176	115.45988258317	101.363661458621	101.778878630939	114.663908996898	113.9257120357	152.845078222345	117.146905999055	105.975071264882	110.169491525424	237.812128418549	126.610897580827	118.158008155687	134.039480019259	113.776955541423	106.79385760819	108.591218858228	115.309700038956	112.388250319285	154.274201285618	108.730044585071	117.112764518311	188.656536783511	123.432601880878	113.488666983674	119.322366805794	112.280701754386	101.837502767323	101.694915254237	109.79255367334	111.686309064875	107.496823379924	113.673120465783	139.825218476904	104.371584699454	106.510500068628	110.633643253379	104.706504494976	109.483984000529	102.611509128727	105.581999134574	103.864734299517	131.511088189789	105.33245556287	106.219426974144	124.19911286348	120.184899845917	183.357423084865	105.351451098809	105.252166649264
177	117.416829745597	101.363661458621	100.878180589957	114.16752843847	114.450715316971	153.675757995293	117.146905999055	105.975071264882	110.169491525424	240.982956797463	126.610897580827	119.351523389583	132.883967260472	113.08319361739	107.491856677524	109.26153502402	117.257499026101	112.388250319285	155.425501295213	108.730044585071	114.793699874384	190.461862494358	125.783699059561	112.854652084324	119.322366805794	113.840155945419	100.951959264999	102.966101694915	110.879608660205	113.66890626721	107.496823379924	115.33662954577	143.154390345402	104.371584699454	107.059523264858	110.633643253379	104.706504494976	109.88066510198	103.166165934828	105.581999134574	103.864734299517	129.963898916968	104.454685099846	106.685301653855	124.19911286348	120.184899845917	184.844104893661	105.351451098809	106.505168633184
178	116.438356164384	102.026169049854	101.778878630939	113.671147880041	114.975718598241	153.675757995293	117.776728074319	105.975071264882	111.228813559322	242.56837098692	127.515261134976	120.14720021218	131.728454501685	113.08319361739	107.491856677524	109.26153502402	116.867939228672	112.388250319285	156.576801304807	108.730044585071	118.272296840274	191.063637731307	126.959247648903	113.488666983674	120.795482445372	113.840155945419	100.951959264999	102.966101694915	109.79255367334	112.347174798987	107.496823379924	115.33662954577	143.154390345402	104.371584699454	106.510500068628	110.633643253379	104.706504494976	109.88066510198	103.720822740929	105.581999134574	103.864734299517	128.416709644146	105.33245556287	107.617051013277	124.19911286348	120.184899845917	188.313029114185	106.693507800705	107.758170617103
179	119.373776908023	101.363661458621	102.679576671921	114.16752843847	114.450715316971	153.675757995293	118.406550149583	106.645799564027	112.28813559322	245.739199365834	127.515261134976	120.14720021218	134.039480019259	115.16447938949	107.491856677524	108.591218858228	117.647058823529	113.409961685824	156.576801304807	109.305335826262	117.112764518311	191.364525349782	128.134796238245	113.488666983674	122.26859808495	112.280701754386	100.951959264999	101.694915254237	110.879608660205	113.66890626721	106.734434561626	115.891132572432	144.81897627965	104.918032786885	107.059523264858	111.571216501289	105.499735589635	110.277346203431	104.27547954703	105.581999134574	103.864734299517	128.416709644146	105.33245556287	108.082925692989	125.677673730902	120.184899845917	191.286392731778	106.693507800705	106.505168633184
180	120.352250489237	101.363661458621	102.679576671921	114.16752843847	114.975718598241	155.337117541188	119.66619430011	106.645799564027	112.28813559322	248.910027744748	128.419624689125	120.545038623479	135.194992778045	115.858241313523	106.79385760819	109.26153502402	117.257499026101	113.409961685824	155.425501295213	109.305335826262	115.953232196347	193.169851060629	130.485893416928	112.854652084324	123.741713724527	109.16179337232	101.837502767323	102.966101694915	111.966663647069	113.008040533098	107.496823379924	116.445635599094	146.483562213899	104.918032786885	107.608546461088	111.571216501289	104.706504494976	109.88066510198	104.27547954703	105.581999134574	103.864734299517	126.869520371325	107.965766951942	108.082925692989	127.156234598324	121.505613031037	193.268635143506	107.364536151652	107.758170617103
181	119.373776908023	102.026169049854	102.679576671921	113.671147880041	114.975718598241	154.50643776824	120.296016375374	106.645799564027	111.228813559322	252.080856123662	128.419624689125	120.545038623479	136.350505536832	115.858241313523	107.491856677524	109.26153502402	118.036618620958	113.409961685824	160.030701333589	110.455918308644	117.112764518311	193.470738679103	134.012539184953	114.122681883024	123.741713724527	110.721247563353	101.837502767323	102.966101694915	111.966663647069	113.66890626721	107.496823379924	115.891132572432	146.483562213899	104.918032786885	108.157569657318	112.508789749199	104.706504494976	110.277346203431	104.27547954703	105.581999134574	105.072463768116	129.963898916968	107.965766951942	108.5488003727	127.156234598324	121.505613031037	194.25975634937	107.364536151652	107.758170617103
182	122.309197651663	102.026169049854	102.679576671921	113.671147880041	116.025725160782	156.998477087083	121.555660525901	106.645799564027	112.28813559322	253.666270313119	129.323988243274	120.942877034778	136.350505536832	116.552003237556	108.887854816194	109.931851189811	118.815738215816	112.388250319285	158.879401323995	111.606500791025	114.793699874384	193.470738679103	136.363636363636	112.854652084324	122.26859808495	110.721247563353	101.837502767323	102.966101694915	110.879608660205	114.329772001322	107.496823379924	117.554641652419	144.81897627965	104.918032786885	108.706592853548	112.508789749199	104.706504494976	110.674027304883	104.27547954703	104.716572912159	105.072463768116	134.605466735431	107.965766951942	108.5488003727	128.634795465747	121.505613031037	196.737559364031	108.0355645026	109.011172601023
183	122.309197651663	102.688676641087	102.679576671921	114.16752843847	116.025725160782	156.998477087083	122.185482601165	106.645799564027	114.406779661017	258.42251288149	129.323988243274	122.136392268674	136.350505536832	117.245765161589	109.585853885528	109.26153502402	118.426178418387	112.388250319285	157.728101314401	111.606500791025	113.634167552421	195.877839626899	137.539184952978	112.854652084324	125.214829364105	110.721247563353	101.837502767323	102.966101694915	111.966663647069	113.66890626721	108.259212198221	118.109144679081	144.81897627965	104.918032786885	108.706592853548	113.446362997109	104.706504494976	110.674027304883	104.27547954703	104.716572912159	105.072463768116	134.605466735431	108.843537414966	108.5488003727	127.156234598324	121.505613031037	198.719801775759	109.377621204496	110.264174584943
184	126.223091976517	102.688676641087	103.580274712903	114.16752843847	116.025725160782	156.998477087083	124.074948826956	106.645799564027	113.347457627119	263.178755449861	130.228351797423	122.932069091271	137.506018295619	116.552003237556	109.585853885528	109.26153502402	118.815738215816	112.388250319285	157.728101314401	112.181792032216	113.634167552421	197.382277719272	139.890282131661	113.488666983674	126.687945003683	112.280701754386	101.837502767323	104.237288135593	111.966663647069	113.66890626721	108.259212198221	118.109144679081	144.81897627965	104.918032786885	108.706592853548	114.383936245019	104.706504494976	110.674027304883	103.720822740929	104.716572912159	106.280193236715	133.05827746261	108.843537414966	109.014675052411	125.677673730902	120.184899845917	198.224241172827	110.048649555444	107.758170617103
185	125.244618395303	103.351184232319	103.580274712903	113.671147880041	116.025725160782	158.659836632978	123.445126751693	105.975071264882	113.347457627119	266.349583828775	131.132715351571	122.932069091271	137.506018295619	116.552003237556	109.585853885528	109.931851189811	119.205298013245	114.431673052363	160.030701333589	112.181792032216	115.953232196347	199.187603430119	142.241379310345	113.488666983674	125.214829364105	110.721247563353	102.723046269648	104.237288135593	111.966663647069	114.329772001322	109.021601016518	119.218150732406	143.154390345402	104.918032786885	108.706592853548	115.321509492929	104.706504494976	110.277346203431	104.27547954703	105.581999134574	105.072463768116	133.05827746261	109.72130787799	109.480549732122	125.677673730902	121.505613031037	197.728680569895	110.048649555444	110.264174584943
186	123.287671232877	103.351184232319	105.381670794866	114.16752843847	116.025725160782	158.659836632978	124.70477090222	106.645799564027	113.347457627119	267.934998018232	132.941442459869	123.329907502569	136.350505536832	117.245765161589	110.283852954863	110.602167355603	119.594857810674	114.431673052363	160.030701333589	112.181792032216	115.953232196347	200.391153904017	143.416927899686	113.488666983674	125.214829364105	113.840155945419	102.723046269648	104.237288135593	111.966663647069	115.651503469545	109.021601016518	118.663647705744	144.81897627965	105.464480874317	109.804639246008	114.383936245019	104.706504494976	109.88066510198	104.27547954703	106.447425356988	107.487922705314	134.605466735431	108.843537414966	109.946424411833	128.634795465747	122.826326216157	195.746438158166	110.719677906392	110.264174584943
187	123.287671232877	104.013691823552	104.480972753884	113.671147880041	115.500721879512	159.490516405926	123.445126751693	105.975071264882	113.347457627119	271.105826397146	132.941442459869	123.727745913868	137.506018295619	117.245765161589	110.981852024197	110.602167355603	119.984417608103	114.431673052363	160.030701333589	112.181792032216	115.953232196347	200.090266285542	142.241379310345	112.854652084324	128.16106064326	110.721247563353	102.723046269648	104.237288135593	110.879608660205	116.312369203657	109.021601016518	119.218150732406	141.489804411153	104.918032786885	108.706592853548	114.383936245019	105.499735589635	109.88066510198	104.27547954703	106.447425356988	107.487922705314	133.05827746261	110.599078341014	109.480549732122	128.634795465747	122.826326216157	194.755316952302	110.048649555444	110.264174584943
188	125.244618395303	103.351184232319	103.580274712903	114.16752843847	116.025725160782	158.659836632978	123.445126751693	105.304342965737	113.347457627119	272.691240586603	132.03707890572	123.329907502569	137.506018295619	117.245765161589	110.981852024197	110.602167355603	119.594857810674	113.409961685824	160.030701333589	112.757083273407	119.431829162238	199.488491048593	144.592476489028	112.220637184974	128.16106064326	112.280701754386	103.608589771973	105.508474576271	111.966663647069	114.990637735433	109.021601016518	119.772653759068	143.154390345402	105.464480874317	109.804639246008	115.321509492929	105.499735589635	109.88066510198	104.27547954703	106.447425356988	107.487922705314	131.511088189789	110.599078341014	109.946424411833	128.634795465747	122.826326216157	194.755316952302	110.048649555444	110.264174584943
189	127.20156555773	104.013691823552	104.480972753884	113.671147880041	115.500721879512	156.998477087083	123.445126751693	105.304342965737	113.347457627119	271.105826397146	131.132715351571	122.932069091271	135.194992778045	118.633289009655	110.981852024197	110.602167355603	120.373977405532	114.431673052363	160.030701333589	112.181792032216	114.793699874384	197.683165337746	145.76802507837	112.220637184974	129.634176282838	109.16179337232	102.723046269648	104.237288135593	111.966663647069	115.651503469545	108.259212198221	121.436162839055	144.81897627965	105.464480874317	109.804639246008	113.446362997109	105.499735589635	109.88066510198	104.27547954703	106.447425356988	108.695652173913	136.152656008252	109.72130787799	110.412299091544	128.634795465747	121.505613031037	194.755316952302	110.048649555444	110.264174584943
190	126.223091976517	104.013691823552	104.480972753884	113.671147880041	115.500721879512	156.998477087083	123.445126751693	106.645799564027	113.347457627119	272.691240586603	131.132715351571	123.329907502569	134.039480019259	118.633289009655	109.585853885528	110.602167355603	119.594857810674	114.431673052363	158.879401323995	112.181792032216	114.793699874384	196.780502482323	146.943573667712	111.586622285624	129.634176282838	110.721247563353	103.608589771973	104.237288135593	111.966663647069	114.990637735433	109.021601016518	120.881659812393	143.154390345402	105.464480874317	109.804639246008	112.508789749199	104.706504494976	109.483984000529	103.720822740929	106.447425356988	107.487922705314	136.152656008252	109.72130787799	109.946424411833	128.634795465747	122.826326216157	193.268635143506	108.706592853548	110.264174584943
191	128.180039138943	104.013691823552	104.480972753884	112.678386763185	114.975718598241	156.998477087083	123.445126751693	106.645799564027	113.347457627119	271.105826397146	130.228351797423	123.329907502569	132.883967260472	118.633289009655	110.283852954863	109.931851189811	118.815738215816	114.431673052363	158.879401323995	112.181792032216	114.793699874384	195.576952008425	145.76802507837	111.586622285624	129.634176282838	112.280701754386	102.723046269648	104.237288135593	110.879608660205	116.312369203657	109.783989834816	121.990665865718	141.489804411153	105.464480874317	109.255616049778	112.508789749199	104.706504494976	109.483984000529	104.27547954703	106.447425356988	108.695652173913	133.05827746261	110.599078341014	110.412299091544	124.19911286348	124.147039401277	193.764195746438	108.706592853548	111.517176568863
192	125.244618395303	105.338707006018	103.580274712903	113.174767321613	114.975718598241	155.337117541188	122.815304676429	107.316527863171	112.28813559322	267.934998018232	130.228351797423	122.932069091271	134.039480019259	118.633289009655	110.283852954863	110.602167355603	119.984417608103	114.431673052363	158.879401323995	112.757083273407	115.953232196347	195.27606438995	143.416927899686	110.952607386274	131.107291922416	112.280701754386	101.837502767323	104.237288135593	111.966663647069	116.312369203657	109.783989834816	121.990665865718	141.489804411153	106.010928961749	109.804639246008	110.633643253379	105.499735589635	108.690621797627	104.27547954703	106.447425356988	109.903381642512	136.152656008252	110.599078341014	110.878173771256	125.677673730902	122.826326216157	193.764195746438	108.0355645026	110.264174584943
193	127.20156555773	104.676199414785	104.480972753884	113.671147880041	114.975718598241	155.337117541188	123.445126751693	107.316527863171	112.28813559322	267.934998018232	131.132715351571	122.932069091271	134.039480019259	117.939527085622	110.283852954863	109.931851189811	120.373977405532	114.431673052363	158.879401323995	112.757083273407	118.272296840274	194.975176771476	143.416927899686	110.952607386274	128.16106064326	110.721247563353	102.723046269648	105.508474576271	111.966663647069	116.973234937768	109.021601016518	121.436162839055	139.825218476904	106.010928961749	109.804639246008	111.571216501289	105.499735589635	108.690621797627	104.27547954703	106.447425356988	108.695652173913	136.152656008252	109.72130787799	110.412299091544	124.19911286348	121.505613031037	193.764195746438	108.0355645026	110.264174584943
194	128.180039138943	104.676199414785	104.480972753884	114.16752843847	114.975718598241	154.50643776824	123.445126751693	106.645799564027	111.228813559322	264.764169639318	130.228351797423	122.534230679972	135.194992778045	117.245765161589	110.283852954863	109.931851189811	119.205298013245	114.431673052363	158.879401323995	112.181792032216	118.272296840274	194.072513916052	144.592476489028	110.952607386274	129.634176282838	112.280701754386	102.723046269648	104.237288135593	110.879608660205	117.63410067188	109.783989834816	122.54516889238	141.489804411153	106.010928961749	109.804639246008	109.696070005469	105.499735589635	107.897259594724	103.720822740929	106.447425356988	109.903381642512	137.699845281073	111.476848804038	110.878173771256	124.19911286348	121.505613031037	193.764195746438	108.0355645026	109.011172601023
195	126.223091976517	104.676199414785	104.480972753884	113.671147880041	114.975718598241	156.167797314135	122.185482601165	106.645799564027	111.228813559322	261.593341260404	130.228351797423	122.932069091271	134.039480019259	117.245765161589	110.283852954863	109.26153502402	119.594857810674	115.453384418902	158.879401323995	112.181792032216	117.112764518311	193.169851060629	146.943573667712	112.220637184974	129.634176282838	112.280701754386	102.723046269648	105.508474576271	110.879608660205	116.312369203657	109.783989834816	121.990665865718	141.489804411153	105.464480874317	109.255616049778	107.820923509649	105.499735589635	108.293940696175	103.720822740929	105.581999134574	108.695652173913	139.247034553894	110.599078341014	110.412299091544	122.720551996057	122.826326216157	193.268635143506	108.0355645026	109.011172601023
196	124.26614481409	104.676199414785	104.480972753884	113.174767321613	114.450715316971	152.845078222345	122.185482601165	107.316527863171	110.169491525424	261.593341260404	130.228351797423	122.932069091271	134.039480019259	117.245765161589	109.585853885528	109.931851189811	118.815738215816	115.453384418902	157.728101314401	110.455918308644	118.272296840274	192.868963442154	148.119122257053	111.586622285624	129.634176282838	113.840155945419	102.723046269648	104.237288135593	110.879608660205	114.990637735433	109.021601016518	122.54516889238	139.825218476904	105.464480874317	109.804639246008	108.758496757559	105.499735589635	108.293940696175	104.27547954703	106.447425356988	108.695652173913	145.435791645178	110.599078341014	110.412299091544	122.720551996057	121.505613031037	192.277513937642	108.0355645026	110.264174584943
197	126.223091976517	104.676199414785	103.580274712903	112.182006204757	114.450715316971	154.50643776824	122.185482601165	106.645799564027	110.169491525424	260.007927070947	128.419624689125	122.534230679972	134.039480019259	117.245765161589	110.283852954863	109.26153502402	118.036618620958	115.453384418902	158.879401323995	109.880627067453	119.431829162238	194.373401534527	149.294670846395	111.586622285624	128.16106064326	112.280701754386	102.723046269648	104.237288135593	109.79255367334	116.312369203657	109.783989834816	120.327156785731	139.825218476904	106.010928961749	109.255616049778	107.820923509649	104.706504494976	108.690621797627	104.27547954703	106.447425356988	108.695652173913	145.435791645178	110.599078341014	109.946424411833	124.19911286348	120.184899845917	192.773074540574	107.364536151652	110.264174584943
198	124.26614481409	104.676199414785	104.480972753884	111.685625646329	114.450715316971	150.353038903503	122.185482601165	107.316527863171	109.110169491525	258.42251288149	130.228351797423	121.738553857375	132.883967260472	116.552003237556	109.585853885528	109.26153502402	118.426178418387	115.453384418902	158.879401323995	109.880627067453	119.431829162238	194.373401534527	150.470219435737	110.952607386274	131.107291922416	110.721247563353	102.723046269648	104.237288135593	109.79255367334	115.651503469545	109.021601016518	119.218150732406	139.825218476904	106.010928961749	109.804639246008	108.758496757559	105.499735589635	107.897259594724	104.27547954703	106.447425356988	109.903381642512	145.435791645178	110.599078341014	110.412299091544	122.720551996057	120.184899845917	192.277513937642	108.706592853548	110.264174584943
199	122.309197651663	105.338707006018	104.480972753884	111.189245087901	114.450715316971	152.014398449398	122.185482601165	106.645799564027	110.169491525424	256.837098692033	129.323988243274	121.340715446076	132.883967260472	116.552003237556	108.887854816194	109.931851189811	118.426178418387	115.453384418902	157.728101314401	109.305335826262	121.750893806165	194.975176771476	150.470219435737	110.318592486923	129.634176282838	112.280701754386	102.723046269648	104.237288135593	109.79255367334	114.990637735433	109.021601016518	119.772653759068	138.160632542655	106.010928961749	109.804639246008	108.758496757559	105.499735589635	108.293940696175	104.27547954703	105.581999134574	109.903381642512	137.699845281073	111.476848804038	109.946424411833	122.720551996057	118.864186660797	190.790832128846	108.0355645026	110.264174584943
200	123.287671232877	105.338707006018	104.480972753884	112.182006204757	113.9257120357	151.18371867645	122.185482601165	106.645799564027	106.991525423729	253.666270313119	129.323988243274	120.942877034778	132.883967260472	116.552003237556	107.491856677524	109.931851189811	116.867939228672	114.431673052363	157.728101314401	108.730044585071	117.112764518311	194.674289153001	151.645768025078	110.318592486923	129.634176282838	112.280701754386	102.723046269648	104.237288135593	108.705498686475	114.329772001322	109.783989834816	118.663647705744	138.160632542655	106.010928961749	109.804639246008	107.820923509649	105.499735589635	108.293940696175	104.27547954703	105.581999134574	111.111111111111	137.699845281073	110.599078341014	110.412299091544	122.720551996057	120.184899845917	192.773074540574	108.0355645026	110.264174584943
201	124.26614481409	105.338707006018	104.480972753884	113.174767321613	113.40070875443	150.353038903503	122.185482601165	107.316527863171	108.050847457627	256.837098692033	126.610897580827	120.942877034778	131.728454501685	116.552003237556	108.189855746859	109.26153502402	116.867939228672	114.431673052363	157.728101314401	108.730044585071	119.431829162238	194.373401534527	152.82131661442	110.318592486923	128.16106064326	112.280701754386	102.723046269648	104.237288135593	109.79255367334	114.990637735433	109.783989834816	119.772653759068	138.160632542655	106.010928961749	109.804639246008	108.758496757559	104.706504494976	108.690621797627	103.720822740929	105.581999134574	111.111111111111	137.699845281073	109.72130787799	110.412299091544	121.241991128635	120.184899845917	191.286392731778	107.364536151652	111.517176568863
202	123.287671232877	105.338707006018	104.480972753884	113.174767321613	113.9257120357	151.18371867645	122.185482601165	106.645799564027	109.110169491525	255.251684502576	126.610897580827	120.14720021218	135.194992778045	117.245765161589	108.189855746859	109.931851189811	115.699259836385	114.431673052363	157.728101314401	108.730044585071	119.431829162238	194.072513916052	151.645768025078	110.318592486923	129.634176282838	110.721247563353	103.608589771973	104.237288135593	108.705498686475	114.990637735433	109.783989834816	119.218150732406	136.496046608406	106.010928961749	109.804639246008	106.883350261739	105.499735589635	108.293940696175	103.720822740929	105.581999134574	109.903381642512	140.794223826715	110.599078341014	110.412299091544	121.241991128635	121.505613031037	189.799710922982	107.364536151652	110.264174584943
203	124.26614481409	105.338707006018	104.480972753884	111.685625646329	113.9257120357	151.18371867645	121.555660525901	106.645799564027	110.169491525424	253.666270313119	125.706534026679	120.545038623479	130.572941742898	117.245765161589	108.189855746859	109.26153502402	114.920140241527	114.431673052363	157.728101314401	109.880627067453	120.591361484201	193.771626297578	151.645768025078	110.318592486923	129.634176282838	110.721247563353	103.608589771973	102.966101694915	108.705498686475	114.990637735433	109.783989834816	118.663647705744	139.825218476904	106.010928961749	110.353662442238	107.820923509649	105.499735589635	107.897259594724	104.27547954703	105.581999134574	111.111111111111	136.152656008252	110.599078341014	110.412299091544	121.241991128635	120.184899845917	189.799710922982	107.364536151652	111.517176568863
204	123.287671232877	105.338707006018	106.282368835848	112.182006204757	113.40070875443	148.691679357608	121.555660525901	105.975071264882	111.228813559322	247.324613555291	126.610897580827	120.545038623479	132.883967260472	117.245765161589	108.189855746859	109.26153502402	115.699259836385	114.431673052363	157.728101314401	109.880627067453	119.431829162238	192.868963442154	152.82131661442	109.684577587573	128.16106064326	110.721247563353	103.608589771973	104.237288135593	107.61844369961	114.990637735433	109.783989834816	119.218150732406	138.160632542655	106.010928961749	109.804639246008	107.820923509649	105.499735589635	107.897259594724	104.27547954703	105.581999134574	111.111111111111	137.699845281073	109.72130787799	110.412299091544	119.763430261212	118.864186660797	190.295271525914	106.022479449757	111.517176568863
205	123.287671232877	105.338707006018	106.282368835848	111.685625646329	113.40070875443	149.522359130555	122.185482601165	105.975071264882	110.169491525424	248.910027744748	127.515261134976	120.14720021218	134.039480019259	117.245765161589	108.189855746859	109.931851189811	115.699259836385	114.431673052363	156.576801304807	109.305335826262	120.591361484201	191.665412968256	152.82131661442	109.684577587573	128.16106064326	112.280701754386	103.608589771973	104.237288135593	107.61844369961	114.990637735433	109.783989834816	118.663647705744	138.160632542655	106.010928961749	110.353662442238	108.758496757559	105.499735589635	108.293940696175	104.27547954703	105.581999134574	113.526570048309	140.794223826715	109.72130787799	110.412299091544	121.241991128635	118.864186660797	190.295271525914	106.693507800705	111.517176568863
206	124.26614481409	106.001214597251	106.282368835848	112.678386763185	113.40070875443	149.522359130555	120.925838450638	106.645799564027	110.169491525424	244.153785176377	125.706534026679	119.749361800882	132.883967260472	116.552003237556	108.887854816194	109.26153502402	115.699259836385	114.431673052363	157.728101314401	109.880627067453	117.112764518311	191.665412968256	153.996865203762	109.684577587573	128.16106064326	112.280701754386	102.723046269648	104.237288135593	107.61844369961	114.329772001322	109.783989834816	117.554641652419	134.831460674157	106.010928961749	110.353662442238	107.820923509649	106.292966684294	108.293940696175	103.720822740929	105.581999134574	112.31884057971	137.699845281073	109.72130787799	110.412299091544	121.241991128635	118.864186660797	189.799710922982	106.022479449757	112.770178552783
207	123.287671232877	106.001214597251	106.282368835848	112.678386763185	112.875705473159	147.86099958466	120.925838450638	105.975071264882	110.169491525424	245.739199365834	126.610897580827	119.749361800882	134.039480019259	116.552003237556	108.189855746859	109.26153502402	116.088819633814	114.431673052363	157.728101314401	109.305335826262	117.112764518311	189.860087257409	153.996865203762	109.684577587573	129.634176282838	112.280701754386	103.608589771973	104.237288135593	106.531388712746	116.312369203657	109.783989834816	117.554641652419	133.166874739908	106.010928961749	109.804639246008	106.883350261739	105.499735589635	108.690621797627	104.27547954703	105.581999134574	112.31884057971	137.699845281073	108.843537414966	110.412299091544	119.763430261212	120.184899845917	189.799710922982	106.022479449757	111.517176568863
208	124.26614481409	106.001214597251	106.282368835848	112.678386763185	113.40070875443	148.691679357608	120.925838450638	105.975071264882	110.169491525424	245.739199365834	126.610897580827	119.749361800882	132.883967260472	116.552003237556	107.491856677524	108.591218858228	114.920140241527	114.431673052363	156.576801304807	109.305335826262	114.793699874384	189.25831202046	156.347962382445	109.684577587573	128.16106064326	110.721247563353	103.608589771973	104.237288135593	107.61844369961	115.651503469545	109.783989834816	117.554641652419	134.831460674157	105.464480874317	110.353662442238	106.883350261739	105.499735589635	107.897259594724	104.27547954703	105.581999134574	112.31884057971	139.247034553894	109.72130787799	110.878173771256	118.28486939379	120.184899845917	190.295271525914	105.351451098809	111.517176568863
209	124.26614481409	106.663722188483	106.282368835848	112.182006204757	112.875705473159	147.030319811713	120.925838450638	106.645799564027	108.050847457627	244.153785176377	126.610897580827	118.953684978285	134.039480019259	116.552003237556	108.189855746859	109.26153502402	113.75146084924	114.431673052363	157.728101314401	108.730044585071	115.953232196347	188.957424401986	157.523510971787	109.684577587573	128.16106064326	110.721247563353	103.608589771973	105.508474576271	106.531388712746	114.990637735433	109.783989834816	117.554641652419	134.831460674157	106.010928961749	110.353662442238	105.008203765919	105.499735589635	107.500578493273	104.27547954703	105.581999134574	112.31884057971	137.699845281073	109.72130787799	110.878173771256	119.763430261212	118.864186660797	189.30415032005	104.680422747861	114.023180536702
210	124.26614481409	106.663722188483	107.18306687683	112.678386763185	112.875705473159	147.86099958466	119.66619430011	105.975071264882	110.169491525424	242.56837098692	125.706534026679	119.351523389583	132.883967260472	115.858241313523	108.189855746859	109.26153502402	113.75146084924	114.431673052363	156.576801304807	108.730044585071	115.953232196347	187.753873928088	158.699059561129	109.050562688223	126.687945003683	112.280701754386	103.608589771973	104.237288135593	107.61844369961	114.329772001322	109.783989834816	117.554641652419	134.831460674157	106.010928961749	110.353662442238	106.883350261739	104.706504494976	107.500578493273	104.27547954703	105.581999134574	112.31884057971	136.152656008252	111.476848804038	110.878173771256	118.28486939379	120.184899845917	188.808589717117	104.680422747861	114.023180536702
211	122.309197651663	106.663722188483	107.18306687683	112.678386763185	112.875705473159	147.86099958466	120.925838450638	105.975071264882	108.050847457627	242.56837098692	124.80217047253	119.351523389583	132.883967260472	115.858241313523	108.887854816194	108.591218858228	114.141020646669	114.431673052363	157.728101314401	108.15475334388	115.953232196347	186.851211072664	156.347962382445	109.050562688223	126.687945003683	112.280701754386	103.608589771973	105.508474576271	107.61844369961	116.312369203657	109.783989834816	116.445635599094	136.496046608406	106.010928961749	110.902685638468	106.883350261739	105.499735589635	107.103897391822	104.27547954703	105.581999134574	112.31884057971	131.511088189789	110.599078341014	110.878173771256	119.763430261212	118.864186660797	189.799710922982	104.680422747861	114.023180536702
212	122.309197651663	107.326229779716	107.18306687683	112.678386763185	112.350702191889	147.030319811713	120.296016375374	105.975071264882	109.110169491525	240.982956797463	124.80217047253	119.351523389583	131.728454501685	115.858241313523	108.189855746859	107.920902692437	114.920140241527	114.431673052363	156.576801304807	108.15475334388	114.793699874384	185.948548217241	157.523510971787	109.684577587573	126.687945003683	110.721247563353	103.608589771973	106.779661016949	106.531388712746	116.312369203657	109.783989834816	117.000138625757	134.831460674157	105.464480874317	110.902685638468	106.883350261739	105.499735589635	107.103897391822	104.27547954703	105.581999134574	112.31884057971	129.963898916968	111.476848804038	110.878173771256	119.763430261212	117.543473475677	188.808589717117	104.680422747861	112.770178552783
213	123.287671232877	106.663722188483	107.18306687683	112.182006204757	112.350702191889	145.368960265817	120.925838450638	105.975071264882	110.169491525424	240.982956797463	124.80217047253	118.555846566986	131.728454501685	115.858241313523	107.491856677524	108.591218858228	115.699259836385	114.431673052363	156.576801304807	108.15475334388	115.953232196347	185.647660598766	157.523510971787	109.050562688223	126.687945003683	112.280701754386	103.608589771973	106.779661016949	107.61844369961	115.651503469545	109.783989834816	116.445635599094	134.831460674157	106.010928961749	110.353662442238	105.945777013829	105.499735589635	107.103897391822	104.830136353132	105.581999134574	112.31884057971	129.963898916968	112.354619267062	110.878173771256	119.763430261212	116.222760290557	188.808589717117	104.009394396913	114.023180536702
214	126.223091976517	107.326229779716	106.282368835848	112.182006204757	111.825698910618	146.199640038765	120.296016375374	104.633614666592	109.110169491525	237.812128418549	123.897806918381	118.158008155687	129.417428984112	116.552003237556	106.79385760819	109.26153502402	114.141020646669	113.409961685824	156.576801304807	107.579462102689	115.953232196347	184.444110124868	159.87460815047	108.416547788873	128.16106064326	113.840155945419	103.608589771973	105.508474576271	107.61844369961	114.990637735433	109.783989834816	116.445635599094	136.496046608406	106.010928961749	110.353662442238	106.883350261739	105.499735589635	107.103897391822	104.27547954703	105.581999134574	113.526570048309	131.511088189789	110.599078341014	110.878173771256	119.763430261212	117.543473475677	189.30415032005	104.009394396913	114.023180536702
215	124.26614481409	107.326229779716	107.18306687683	111.685625646329	111.300695629348	144.53828049287	120.296016375374	105.304342965737	108.050847457627	237.812128418549	123.897806918381	118.953684978285	128.261916225325	116.552003237556	106.79385760819	109.26153502402	114.141020646669	114.431673052363	156.576801304807	107.579462102689	115.953232196347	182.939672032496	159.87460815047	108.416547788873	126.687945003683	115.399610136452	104.494133274297	106.779661016949	107.61844369961	114.329772001322	109.783989834816	115.891132572432	136.496046608406	105.464480874317	110.902685638468	106.883350261739	106.292966684294	107.500578493273	104.27547954703	105.581999134574	112.31884057971	133.05827746261	109.72130787799	111.344048450967	121.241991128635	117.543473475677	188.313029114185	104.009394396913	114.023180536702
216	123.287671232877	107.988737370949	106.282368835848	113.174767321613	111.300695629348	147.86099958466	119.036372224846	104.633614666592	108.050847457627	236.226714229092	122.993443364232	118.158008155687	129.417428984112	115.858241313523	106.095858538855	108.591218858228	114.920140241527	114.431673052363	156.576801304807	108.15475334388	115.953232196347	181.435233940123	159.87460815047	108.416547788873	126.687945003683	115.399610136452	104.494133274297	106.779661016949	108.705498686475	113.008040533098	110.546378653113	116.445635599094	133.166874739908	106.010928961749	110.902685638468	105.008203765919	106.292966684294	107.103897391822	104.27547954703	106.447425356988	112.31884057971	131.511088189789	109.72130787799	111.344048450967	121.241991128635	118.864186660797	187.817468511253	104.680422747861	112.770178552783
217	124.26614481409	106.663722188483	107.18306687683	113.174767321613	111.300695629348	144.53828049287	119.66619430011	104.633614666592	108.050847457627	233.055885850178	122.993443364232	118.158008155687	128.261916225325	116.552003237556	106.095858538855	108.591218858228	113.75146084924	114.431673052363	156.576801304807	108.15475334388	118.272296840274	179.329020610802	157.523510971787	108.416547788873	128.16106064326	115.399610136452	104.494133274297	108.050847457627	108.705498686475	114.329772001322	110.546378653113	115.33662954577	133.166874739908	106.010928961749	110.902685638468	105.945777013829	106.292966684294	107.103897391822	104.27547954703	106.447425356988	113.526570048309	133.05827746261	111.476848804038	111.344048450967	121.241991128635	118.864186660797	188.313029114185	103.338366045965	114.023180536702
218	127.20156555773	107.326229779716	107.18306687683	113.174767321613	111.300695629348	144.53828049287	120.296016375374	104.633614666592	108.050847457627	233.055885850178	121.184716255935	118.158008155687	127.106403466538	117.245765161589	106.095858538855	108.591218858228	114.141020646669	114.431673052363	156.576801304807	107.004170861499	119.431829162238	177.22280728148	163.401253918495	108.416547788873	128.16106064326	113.840155945419	104.494133274297	106.779661016949	107.61844369961	114.329772001322	110.546378653113	115.33662954577	134.831460674157	106.010928961749	110.902685638468	105.945777013829	106.292966684294	107.103897391822	104.27547954703	105.581999134574	113.526570048309	136.152656008252	110.599078341014	111.344048450967	119.763430261212	116.222760290557	188.313029114185	104.009394396913	111.517176568863
219	126.223091976517	107.988737370949	107.18306687683	113.174767321613	111.300695629348	143.707600719922	119.66619430011	104.633614666592	108.050847457627	234.641300039635	120.280352701786	118.953684978285	127.106403466538	117.245765161589	106.095858538855	108.591218858228	114.530580444098	114.431673052363	156.576801304807	105.853588379117	119.431829162238	177.523694899955	163.401253918495	108.416547788873	126.687945003683	116.959064327485	104.494133274297	106.779661016949	107.61844369961	114.329772001322	110.546378653113	115.891132572432	131.50228880566	106.55737704918	110.902685638468	104.070630518009	106.292966684294	106.707216290371	104.27547954703	106.447425356988	113.526570048309	139.247034553894	108.843537414966	111.344048450967	119.763430261212	117.543473475677	187.321907908321	104.009394396913	111.517176568863
220	126.223091976517	106.663722188483	108.083764917811	113.671147880041	110.775692348077	144.53828049287	120.296016375374	104.633614666592	106.991525423729	233.055885850178	120.280352701786	118.555846566986	127.106403466538	117.245765161589	105.397859469521	108.591218858228	113.361901051811	114.431673052363	156.576801304807	105.278297137926	118.272296840274	176.621032044531	163.401253918495	108.416547788873	128.16106064326	118.518518518519	104.494133274297	108.050847457627	107.61844369961	113.66890626721	110.546378653113	115.33662954577	133.166874739908	106.55737704918	110.902685638468	106.883350261739	105.499735589635	106.310535188919	104.27547954703	105.581999134574	112.31884057971	133.05827746261	109.72130787799	111.809923130678	121.241991128635	117.543473475677	187.321907908321	103.338366045965	111.517176568863
221	126.223091976517	107.326229779716	107.18306687683	113.671147880041	110.775692348077	143.707600719922	120.296016375374	105.304342965737	109.110169491525	229.885057471264	120.280352701786	118.555846566986	125.950890707752	117.939527085622	105.397859469521	107.920902692437	112.972341254383	115.453384418902	156.576801304807	105.278297137926	118.272296840274	175.417481570633	163.401253918495	107.782532889523	128.16106064326	118.518518518519	104.494133274297	109.322033898305	107.61844369961	114.990637735433	110.546378653113	115.891132572432	133.166874739908	106.010928961749	110.902685638468	105.945777013829	106.292966684294	105.913854087468	104.830136353132	106.447425356988	112.31884057971	134.605466735431	110.599078341014	111.809923130678	121.241991128635	117.543473475677	188.313029114185	102.667337695018	111.517176568863
222	126.223091976517	107.326229779716	108.083764917811	113.671147880041	110.775692348077	141.21556140108	119.66619430011	104.633614666592	108.050847457627	229.885057471264	121.184716255935	117.760169744389	124.795377948965	117.245765161589	105.397859469521	108.591218858228	112.582781456954	115.453384418902	155.425501295213	105.278297137926	114.793699874384	175.116593952159	164.576802507837	107.782532889523	126.687945003683	116.959064327485	104.494133274297	109.322033898305	107.61844369961	113.008040533098	110.546378653113	115.891132572432	131.50228880566	106.55737704918	111.451708834698	105.945777013829	106.292966684294	105.913854087468	104.830136353132	106.447425356988	112.31884057971	131.511088189789	111.476848804038	111.809923130678	119.763430261212	117.543473475677	187.321907908321	102.667337695018	112.770178552783
223	128.180039138943	107.326229779716	107.18306687683	113.671147880041	110.775692348077	142.046241174027	117.776728074319	105.304342965737	106.991525423729	229.885057471264	120.280352701786	118.158008155687	124.795377948965	117.245765161589	105.397859469521	108.591218858228	112.582781456954	115.453384418902	154.274201285618	104.703005896735	117.112764518311	174.51481871521	166.92789968652	107.782532889523	126.687945003683	116.959064327485	105.379676776622	109.322033898305	107.61844369961	112.347174798987	110.546378653113	115.891132572432	129.837702871411	106.55737704918	110.353662442238	105.945777013829	106.292966684294	105.913854087468	104.27547954703	106.447425356988	112.31884057971	134.605466735431	112.354619267062	111.809923130678	121.241991128635	117.543473475677	187.817468511253	102.667337695018	111.517176568863
224	128.180039138943	107.988737370949	107.18306687683	113.671147880041	110.775692348077	140.384881628132	118.406550149583	105.304342965737	108.050847457627	229.885057471264	119.375989147637	117.760169744389	124.795377948965	116.552003237556	104.699860400186	108.591218858228	112.972341254383	116.475095785441	156.576801304807	104.703005896735	117.112764518311	172.709493004363	168.103448275862	107.782532889523	125.214829364105	118.518518518519	105.379676776622	109.322033898305	107.61844369961	110.364577596652	111.30876747141	115.33662954577	128.173116937162	106.55737704918	110.902685638468	105.945777013829	105.499735589635	106.707216290371	104.830136353132	106.447425356988	112.31884057971	129.963898916968	113.232389730086	112.275797810389	122.720551996057	117.543473475677	186.826347305389	102.667337695018	112.770178552783
225	127.20156555773	106.663722188483	108.083764917811	113.174767321613	110.775692348077	141.21556140108	118.406550149583	104.633614666592	109.110169491525	229.885057471264	118.471625593489	117.36233133309	123.639865190178	116.552003237556	103.303862261517	108.591218858228	113.361901051811	115.453384418902	156.576801304807	104.127714655544	119.431829162238	171.505942530465	166.92789968652	107.782532889523	126.687945003683	118.518518518519	104.494133274297	109.322033898305	108.705498686475	109.70371186254	111.30876747141	114.227623492445	126.508531002913	106.55737704918	110.902685638468	105.008203765919	105.499735589635	107.103897391822	104.830136353132	105.581999134574	112.31884057971	125.322331098504	113.232389730086	111.809923130678	121.241991128635	117.543473475677	186.826347305389	102.667337695018	111.517176568863
226	126.223091976517	107.326229779716	108.083764917811	113.174767321613	110.250689066807	139.554201855185	119.036372224846	105.304342965737	108.050847457627	229.885057471264	119.375989147637	116.964492921792	120.173326913818	116.552003237556	104.699860400186	108.591218858228	111.803661862096	116.475095785441	155.425501295213	103.552423414354	120.591361484201	169.098841582669	164.576802507837	107.148517990173	125.214829364105	118.518518518519	104.494133274297	108.050847457627	107.61844369961	111.025443330763	111.30876747141	114.227623492445	126.508531002913	106.55737704918	111.451708834698	105.945777013829	106.292966684294	106.707216290371	104.27547954703	105.581999134574	112.31884057971	128.416709644146	112.354619267062	112.275797810389	122.720551996057	117.543473475677	188.313029114185	102.667337695018	112.770178552783
227	127.20156555773	107.326229779716	107.18306687683	113.671147880041	110.250689066807	140.384881628132	117.146905999055	104.633614666592	109.110169491525	231.470471660721	119.375989147637	116.964492921792	121.328839672605	116.552003237556	103.303862261517	109.26153502402	112.582781456954	115.453384418902	155.425501295213	104.127714655544	120.591361484201	167.594403490296	164.576802507837	107.782532889523	126.687945003683	116.959064327485	104.494133274297	109.322033898305	108.705498686475	111.025443330763	110.546378653113	114.227623492445	126.508531002913	106.010928961749	112.549755227158	106.883350261739	106.292966684294	106.707216290371	104.27547954703	105.581999134574	112.31884057971	122.227952552862	112.354619267062	112.275797810389	122.720551996057	117.543473475677	188.313029114185	101.99630934407	111.517176568863
228	127.20156555773	108.651244962182	108.083764917811	112.678386763185	109.725685785536	139.554201855185	118.406550149583	103.962886367447	109.110169491525	231.470471660721	119.375989147637	117.36233133309	121.328839672605	116.552003237556	103.303862261517	109.26153502402	113.361901051811	114.431673052363	154.274201285618	104.127714655544	122.910426128128	166.390853016398	165.752351097179	107.148517990173	125.214829364105	116.959064327485	105.379676776622	109.322033898305	107.61844369961	110.364577596652	111.30876747141	114.782126519107	128.173116937162	106.55737704918	111.451708834698	106.883350261739	105.499735589635	106.310535188919	104.27547954703	105.581999134574	111.111111111111	120.680763280041	113.232389730086	112.275797810389	122.720551996057	117.543473475677	188.313029114185	101.99630934407	111.517176568863
229	128.180039138943	108.651244962182	107.18306687683	113.174767321613	110.250689066807	137.89284230929	117.776728074319	103.962886367447	110.169491525424	229.885057471264	118.471625593489	116.964492921792	121.328839672605	116.552003237556	102.605863192182	107.920902692437	113.361901051811	115.453384418902	156.576801304807	104.127714655544	121.750893806165	163.983752068602	164.576802507837	107.782532889523	123.741713724527	115.399610136452	106.265220278946	109.322033898305	107.61844369961	109.042846128428	110.546378653113	114.227623492445	126.508531002913	106.55737704918	112.000732030928	106.883350261739	106.292966684294	107.103897391822	104.27547954703	105.581999134574	112.31884057971	106.756059824652	114.11016019311	112.275797810389	122.720551996057	116.222760290557	189.799710922982	101.325280993122	111.517176568863
230	128.180039138943	108.651244962182	107.18306687683	112.678386763185	110.250689066807	138.723522082237	116.517083923792	104.633614666592	109.110169491525	229.885057471264	119.375989147637	117.36233133309	119.017814155031	115.16447938949	103.303862261517	107.920902692437	112.582781456954	114.431673052363	155.425501295213	103.552423414354	121.750893806165	163.081089213179	166.92789968652	107.148517990173	125.214829364105	115.399610136452	105.379676776622	109.322033898305	107.61844369961	110.364577596652	111.30876747141	113.673120465783	128.173116937162	106.55737704918	112.549755227158	107.820923509649	106.292966684294	106.310535188919	104.27547954703	105.581999134574	111.111111111111	97.4729241877256	114.987930656133	112.275797810389	124.19911286348	116.222760290557	188.313029114185	101.99630934407	110.264174584943
231	131.115459882583	108.651244962182	107.18306687683	112.678386763185	110.250689066807	137.062162536342	116.517083923792	103.962886367447	110.169491525424	229.885057471264	120.280352701786	116.964492921792	119.017814155031	115.858241313523	102.605863192182	108.591218858228	112.193221659525	115.453384418902	155.425501295213	103.552423414354	122.910426128128	161.576651120806	165.752351097179	107.148517990173	126.687945003683	115.399610136452	105.379676776622	109.322033898305	107.61844369961	111.025443330763	110.546378653113	113.11861743912	128.173116937162	106.55737704918	112.000732030928	106.883350261739	105.499735589635	106.310535188919	104.830136353132	106.447425356988	111.111111111111	102.114492006189	114.987930656133	112.275797810389	122.720551996057	117.543473475677	187.817468511253	101.325280993122	110.264174584943
232	128.180039138943	109.313752553415	106.282368835848	112.678386763185	110.250689066807	138.723522082237	117.776728074319	104.633614666592	109.110169491525	229.885057471264	117.56726203934	116.566654510493	117.862301396245	115.858241313523	101.907864122848	107.920902692437	112.582781456954	114.431673052363	155.425501295213	103.552423414354	120.591361484201	160.072213028434	164.576802507837	107.148517990173	126.687945003683	115.399610136452	105.379676776622	109.322033898305	107.61844369961	109.70371186254	111.30876747141	113.11861743912	126.508531002913	106.55737704918	112.000732030928	106.883350261739	105.499735589635	106.310535188919	104.830136353132	106.447425356988	111.111111111111	105.208870551831	115.865701119157	112.275797810389	122.720551996057	117.543473475677	187.321907908321	101.325280993122	107.758170617103
233	129.158512720157	109.313752553415	106.282368835848	112.678386763185	110.250689066807	137.89284230929	116.517083923792	103.962886367447	109.110169491525	229.885057471264	118.471625593489	116.168816099194	117.862301396245	115.858241313523	101.907864122848	107.920902692437	112.582781456954	115.453384418902	156.576801304807	102.977132173163	119.431829162238	158.868662554536	165.752351097179	106.514503090823	126.687945003683	115.399610136452	104.494133274297	110.593220338983	108.705498686475	109.042846128428	110.546378653113	113.673120465783	126.508531002913	106.55737704918	111.451708834698	105.008203765919	106.292966684294	106.707216290371	104.830136353132	106.447425356988	112.31884057971	105.208870551831	115.865701119157	112.275797810389	122.720551996057	116.222760290557	186.330786702457	101.325280993122	109.011172601023
234	129.158512720157	108.651244962182	107.18306687683	112.678386763185	109.725685785536	137.062162536342	116.517083923792	103.962886367447	108.050847457627	231.470471660721	117.56726203934	115.770977687896	120.173326913818	115.858241313523	101.907864122848	108.591218858228	113.361901051811	115.453384418902	156.576801304807	102.977132173163	118.272296840274	157.063336843689	166.92789968652	106.514503090823	126.687945003683	116.959064327485	105.379676776622	110.593220338983	107.61844369961	109.042846128428	111.30876747141	114.227623492445	128.173116937162	106.55737704918	112.000732030928	105.008203765919	106.292966684294	106.707216290371	104.830136353132	106.447425356988	111.111111111111	106.756059824652	114.987930656133	112.275797810389	122.720551996057	116.222760290557	187.321907908321	101.325280993122	109.011172601023
235	132.093933463796	108.651244962182	107.18306687683	112.678386763185	110.250689066807	135.400802990447	116.517083923792	104.633614666592	106.991525423729	228.299643281807	120.280352701786	116.964492921792	119.017814155031	115.858241313523	101.209865053513	107.920902692437	112.193221659525	114.431673052363	157.728101314401	102.401840931972	118.272296840274	155.859786369791	166.92789968652	107.148517990173	128.16106064326	115.399610136452	105.379676776622	110.593220338983	107.61844369961	109.042846128428	110.546378653113	114.782126519107	128.173116937162	107.103825136612	112.000732030928	105.008203765919	105.499735589635	106.707216290371	104.830136353132	106.447425356988	111.111111111111	106.756059824652	116.743471582181	112.275797810389	122.720551996057	116.222760290557	186.826347305389	101.325280993122	110.264174584943
236	133.07240704501	109.313752553415	107.18306687683	113.174767321613	110.250689066807	136.231482763395	116.517083923792	103.962886367447	105.932203389831	228.299643281807	119.375989147637	116.964492921792	119.017814155031	116.552003237556	101.209865053513	109.26153502402	111.024542267238	114.431673052363	156.576801304807	101.826549690781	119.431829162238	154.957123514367	164.576802507837	107.148517990173	125.214829364105	115.399610136452	104.494133274297	111.864406779661	107.61844369961	109.042846128428	110.546378653113	114.227623492445	128.173116937162	106.55737704918	111.451708834698	105.008203765919	106.292966684294	107.103897391822	104.830136353132	105.581999134574	109.903381642512	103.66168127901	115.865701119157	112.275797810389	122.720551996057	114.902047105437	184.348544290729	101.99630934407	111.517176568863
237	130.13698630137	109.313752553415	107.18306687683	113.174767321613	109.725685785536	135.400802990447	116.517083923792	103.962886367447	105.932203389831	228.299643281807	120.280352701786	116.566654510493	119.017814155031	116.552003237556	101.209865053513	108.591218858228	111.024542267238	114.431673052363	156.576801304807	102.401840931972	122.910426128128	153.15179780352	164.576802507837	107.782532889523	126.687945003683	113.840155945419	106.265220278946	110.593220338983	107.61844369961	108.381980394317	110.546378653113	113.11861743912	126.508531002913	106.55737704918	110.902685638468	105.945777013829	106.292966684294	106.310535188919	105.384793159233	105.581999134574	111.111111111111	102.114492006189	116.743471582181	112.275797810389	122.720551996057	114.902047105437	185.835226099525	101.325280993122	110.264174584943
238	131.115459882583	108.651244962182	105.381670794866	113.174767321613	109.200682504266	135.400802990447	115.887261848528	104.633614666592	105.932203389831	229.885057471264	119.375989147637	116.964492921792	120.173326913818	116.552003237556	101.209865053513	109.26153502402	111.024542267238	114.431673052363	155.425501295213	102.401840931972	121.750893806165	151.948247329622	163.401253918495	107.782532889523	126.687945003683	113.840155945419	105.379676776622	111.864406779661	107.61844369961	107.721114660205	111.30876747141	113.11861743912	126.508531002913	107.103825136612	110.902685638468	105.945777013829	106.292966684294	106.310535188919	104.830136353132	105.581999134574	111.111111111111	102.114492006189	117.621242045205	111.809923130678	124.19911286348	114.902047105437	184.348544290729	101.325280993122	110.264174584943
239	131.115459882583	109.313752553415	105.381670794866	113.174767321613	109.725685785536	135.400802990447	115.257439773264	103.962886367447	103.813559322034	226.71422909235	119.375989147637	116.964492921792	119.017814155031	116.552003237556	100.511865984179	109.26153502402	110.634982469809	113.409961685824	155.425501295213	102.401840931972	121.750893806165	151.346472092673	163.401253918495	107.148517990173	125.214829364105	113.840155945419	105.379676776622	111.864406779661	107.61844369961	107.060248926093	111.30876747141	113.11861743912	126.508531002913	106.55737704918	111.451708834698	105.945777013829	105.499735589635	105.913854087468	104.830136353132	105.581999134574	111.111111111111	106.756059824652	117.621242045205	111.809923130678	124.19911286348	114.902047105437	182.861862481933	101.325280993122	111.517176568863
240	129.158512720157	108.651244962182	105.381670794866	112.678386763185	109.200682504266	136.231482763395	116.517083923792	104.633614666592	103.813559322034	226.71422909235	119.375989147637	117.36233133309	117.862301396245	116.552003237556	100.511865984179	108.591218858228	110.634982469809	113.409961685824	157.728101314401	101.826549690781	124.069958450092	150.142921618775	163.401253918495	107.782532889523	123.741713724527	113.840155945419	106.265220278946	111.864406779661	107.61844369961	106.399383191981	111.30876747141	113.11861743912	124.843945068664	106.55737704918	111.451708834698	106.883350261739	105.499735589635	106.707216290371	104.830136353132	105.581999134574	111.111111111111	103.66168127901	116.743471582181	111.344048450967	122.720551996057	113.581333920317	183.357423084865	101.325280993122	111.517176568863
241	130.13698630137	107.988737370949	105.381670794866	113.174767321613	109.725685785536	135.400802990447	115.887261848528	103.962886367447	105.932203389831	225.128814902893	121.184716255935	117.760169744389	116.706788637458	116.552003237556	99.8138669148441	109.26153502402	110.24542267238	112.388250319285	156.576801304807	101.826549690781	125.229490772055	149.842034000301	162.225705329154	107.148517990173	123.741713724527	113.840155945419	106.265220278946	111.864406779661	106.531388712746	107.060248926093	111.30876747141	112.564114412458	123.179359134415	106.55737704918	111.451708834698	106.883350261739	106.292966684294	105.913854087468	105.384793159233	105.581999134574	109.903381642512	102.114492006189	116.743471582181	111.344048450967	122.720551996057	113.581333920317	185.339665496593	101.325280993122	112.770178552783
242	131.115459882583	107.988737370949	105.381670794866	113.174767321613	109.200682504266	135.400802990447	114.627617698	103.962886367447	104.872881355932	228.299643281807	119.375989147637	118.158008155687	115.551275878671	115.858241313523	98.417868776175	108.591218858228	111.803661862096	113.409961685824	156.576801304807	101.25125844959	125.229490772055	148.939371144877	161.050156739812	107.782532889523	125.214829364105	113.840155945419	106.265220278946	111.864406779661	107.61844369961	106.399383191981	111.30876747141	113.11861743912	126.508531002913	107.103825136612	111.451708834698	105.945777013829	105.499735589635	105.913854087468	105.384793159233	106.447425356988	111.111111111111	97.4729241877256	116.743471582181	111.344048450967	121.241991128635	113.581333920317	183.852983687797	101.325280993122	110.264174584943
243	130.13698630137	107.988737370949	105.381670794866	113.174767321613	109.200682504266	134.5701232175	115.257439773264	104.633614666592	103.813559322034	225.128814902893	118.471625593489	117.36233133309	115.551275878671	115.858241313523	98.417868776175	109.26153502402	111.024542267238	113.409961685824	156.576801304807	100.675967208399	125.229490772055	147.434933052505	161.050156739812	107.782532889523	123.741713724527	113.840155945419	106.265220278946	111.864406779661	107.61844369961	106.399383191981	111.30876747141	112.564114412458	126.508531002913	106.55737704918	111.451708834698	105.008203765919	105.499735589635	106.310535188919	105.384793159233	106.447425356988	111.111111111111	97.4729241877256	115.865701119157	111.344048450967	122.720551996057	112.260620735197	183.357423084865	101.325280993122	110.264174584943
244	126.223091976517	107.988737370949	106.282368835848	113.174767321613	109.725685785536	134.5701232175	113.997795622737	103.962886367447	104.872881355932	223.543400713436	119.375989147637	117.760169744389	115.551275878671	116.552003237556	98.417868776175	108.591218858228	109.076743280093	113.409961685824	157.728101314401	100.100675967208	126.389023094019	146.231382578607	159.87460815047	107.782532889523	122.26859808495	113.840155945419	106.265220278946	111.864406779661	107.61844369961	105.077651723758	111.30876747141	113.11861743912	128.173116937162	106.55737704918	112.000732030928	104.070630518009	105.499735589635	106.310535188919	105.384793159233	106.447425356988	111.111111111111	99.0201134605467	116.743471582181	111.344048450967	122.720551996057	113.581333920317	183.852983687797	100.654252642174	111.517176568863
245	126.223091976517	107.326229779716	105.381670794866	112.678386763185	109.200682504266	132.908763671605	113.997795622737	104.633614666592	104.872881355932	223.543400713436	119.375989147637	117.36233133309	114.395763119884	116.552003237556	98.417868776175	109.26153502402	109.076743280093	112.388250319285	156.576801304807	99.5253847260175	125.229490772055	143.824281630811	157.523510971787	107.782532889523	122.26859808495	112.280701754386	106.265220278946	111.864406779661	107.61844369961	106.399383191981	110.546378653113	112.564114412458	129.837702871411	107.103825136612	111.451708834698	103.133057270099	106.292966684294	106.707216290371	104.830136353132	106.447425356988	111.111111111111	99.0201134605467	114.11016019311	111.344048450967	124.19911286348	113.581333920317	183.357423084865	99.9832242912263	110.264174584943
246	129.158512720157	107.988737370949	105.381670794866	111.685625646329	109.200682504266	132.908763671605	114.627617698	103.962886367447	104.872881355932	223.543400713436	117.56726203934	116.964492921792	114.395763119884	116.552003237556	98.417868776175	108.591218858228	109.466303077522	113.409961685824	156.576801304807	99.5253847260175	127.548555415982	142.319843538438	158.699059561129	107.148517990173	123.741713724527	110.721247563353	106.265220278946	111.864406779661	107.61844369961	104.416785989646	111.30876747141	112.564114412458	126.508531002913	107.103825136612	111.451708834698	103.133057270099	106.292966684294	106.707216290371	104.830136353132	105.581999134574	109.903381642512	97.4729241877256	114.11016019311	110.412299091544	122.720551996057	110.939907550077	185.339665496593	99.9832242912263	109.011172601023
247	128.180039138943	107.326229779716	106.282368835848	111.189245087901	109.200682504266	132.908763671605	114.627617698	104.633614666592	103.813559322034	225.128814902893	117.56726203934	116.566654510493	113.240250361098	115.858241313523	98.417868776175	108.591218858228	109.076743280093	113.409961685824	156.576801304807	99.5253847260175	128.708087737946	140.815405446066	159.87460815047	107.782532889523	122.26859808495	112.280701754386	106.265220278946	111.864406779661	107.61844369961	103.755920255535	111.30876747141	112.564114412458	129.837702871411	107.103825136612	112.000732030928	101.257910774279	105.499735589635	106.310535188919	104.830136353132	105.581999134574	108.695652173913	97.4729241877256	114.11016019311	111.344048450967	122.720551996057	110.939907550077	184.348544290729	99.9832242912263	109.011172601023
248	128.180039138943	106.663722188483	106.282368835848	110.692864529473	108.675679222995	133.739443444552	115.257439773264	105.304342965737	104.872881355932	225.128814902893	117.56726203934	116.566654510493	112.084737602311	115.858241313523	97.7198697068404	109.26153502402	109.076743280093	114.431673052363	157.728101314401	99.5253847260175	125.229490772055	139.010079735219	157.523510971787	107.782532889523	122.26859808495	110.721247563353	105.379676776622	111.864406779661	106.531388712746	106.399383191981	111.30876747141	112.009611385795	128.173116937162	107.103825136612	111.451708834698	101.257910774279	105.499735589635	105.913854087468	105.384793159233	105.581999134574	109.903381642512	95.9257349149046	114.11016019311	110.878173771256	121.241991128635	112.260620735197	185.339665496593	99.9832242912263	109.011172601023
249	129.158512720157	106.663722188483	105.381670794866	111.189245087901	109.200682504266	133.739443444552	115.257439773264	104.633614666592	105.932203389831	226.71422909235	117.56726203934	116.964492921792	112.084737602311	115.16447938949	97.7198697068404	109.26153502402	107.908063887807	114.431673052363	157.728101314401	99.5253847260175	125.229490772055	139.010079735219	157.523510971787	107.782532889523	119.322366805794	113.840155945419	105.379676776622	111.864406779661	107.61844369961	103.755920255535	111.30876747141	111.455108359133	126.508531002913	107.103825136612	111.451708834698	101.257910774279	106.292966684294	105.517172986017	105.384793159233	106.447425356988	108.695652173913	91.2841670964415	114.987930656133	110.412299091544	122.720551996057	112.260620735197	184.348544290729	99.3121959402785	109.011172601023
250	130.13698630137	106.663722188483	105.381670794866	111.189245087901	108.675679222995	132.908763671605	113.997795622737	103.962886367447	103.813559322034	225.128814902893	117.56726203934	116.566654510493	113.240250361098	115.858241313523	99.1158678455095	108.591218858228	107.518504090378	114.431673052363	157.728101314401	98.9500934848267	126.389023094019	138.107416879795	158.699059561129	108.416547788873	120.795482445372	110.721247563353	106.265220278946	113.135593220339	106.531388712746	103.095054521423	110.546378653113	111.455108359133	128.173116937162	107.103825136612	111.451708834698	100.320337526369	106.292966684294	105.913854087468	105.384793159233	105.581999134574	108.695652173913	95.9257349149046	113.232389730086	110.878173771256	122.720551996057	110.939907550077	184.844104893661	99.9832242912263	109.011172601023
251	129.158512720157	106.663722188483	105.381670794866	111.685625646329	108.675679222995	133.739443444552	115.257439773264	103.962886367447	104.872881355932	223.543400713436	117.56726203934	116.168816099194	113.240250361098	115.858241313523	97.7198697068404	108.591218858228	107.518504090378	113.409961685824	157.728101314401	98.9500934848267	128.708087737946	136.302091168948	155.172413793103	107.782532889523	120.795482445372	109.16179337232	105.379676776622	111.864406779661	107.61844369961	103.095054521423	109.783989834816	110.900605332471	128.173116937162	107.650273224044	111.451708834698	100.320337526369	106.292966684294	105.517172986017	104.830136353132	105.581999134574	108.695652173913	95.9257349149046	113.232389730086	110.412299091544	125.677673730902	110.939907550077	184.348544290729	99.9832242912263	107.758170617103
252	129.158512720157	106.001214597251	106.282368835848	111.189245087901	108.675679222995	133.739443444552	114.627617698	103.292158068303	105.932203389831	225.128814902893	117.56726203934	116.566654510493	112.084737602311	115.16447938949	98.417868776175	108.591218858228	107.908063887807	113.409961685824	157.728101314401	98.9500934848267	128.708087737946	135.399428313525	157.523510971787	107.782532889523	120.795482445372	110.721247563353	106.265220278946	113.135593220339	106.531388712746	102.434188787311	109.783989834816	111.455108359133	128.173116937162	107.103825136612	111.451708834698	102.195484022189	105.499735589635	105.913854087468	104.830136353132	105.581999134574	108.695652173913	95.9257349149046	113.232389730086	109.946424411833	124.19911286348	109.619194364957	184.348544290729	99.9832242912263	109.011172601023
253	128.180039138943	106.001214597251	106.282368835848	110.196483971044	108.150675941725	135.400802990447	113.367973547473	103.292158068303	104.872881355932	221.957986523979	116.662898485191	116.168816099194	113.240250361098	115.858241313523	97.7198697068404	108.591218858228	107.518504090378	113.409961685824	158.879401323995	98.3748022436358	127.548555415982	132.992327365729	157.523510971787	107.782532889523	122.26859808495	109.16179337232	106.265220278946	111.864406779661	106.531388712746	103.095054521423	111.30876747141	112.009611385795	128.173116937162	107.103825136612	111.451708834698	101.257910774279	105.499735589635	106.707216290371	104.830136353132	106.447425356988	108.695652173913	99.0201134605467	114.11016019311	109.946424411833	124.19911286348	112.260620735197	184.348544290729	100.654252642174	107.758170617103
254	126.223091976517	106.001214597251	106.282368835848	109.700103412616	108.675679222995	135.400802990447	113.367973547473	103.292158068303	104.872881355932	223.543400713436	115.758534931042	116.566654510493	110.929224843524	116.552003237556	97.0218706375058	108.591218858228	107.518504090378	113.409961685824	158.879401323995	98.9500934848267	127.548555415982	131.487889273356	156.347962382445	107.782532889523	122.26859808495	107.602339181287	107.150763781271	113.135593220339	106.531388712746	102.434188787311	110.546378653113	110.900605332471	128.173116937162	107.103825136612	111.451708834698	103.133057270099	105.499735589635	105.913854087468	105.384793159233	105.581999134574	108.695652173913	102.114492006189	113.232389730086	109.480549732122	124.19911286348	110.939907550077	182.861862481933	99.9832242912263	109.011172601023
255	128.180039138943	106.663722188483	106.282368835848	109.700103412616	108.150675941725	132.908763671605	114.627617698	103.292158068303	105.932203389831	221.957986523979	116.662898485191	116.566654510493	109.773712084738	116.552003237556	97.7198697068404	109.26153502402	106.349824698091	113.409961685824	157.728101314401	98.9500934848267	127.548555415982	129.381675944035	156.347962382445	107.148517990173	122.26859808495	107.602339181287	107.150763781271	111.864406779661	106.531388712746	103.755920255535	111.30876747141	111.455108359133	129.837702871411	107.650273224044	110.902685638468	103.133057270099	105.499735589635	105.913854087468	105.384793159233	106.447425356988	108.695652173913	100.567302733368	114.11016019311	109.946424411833	124.19911286348	109.619194364957	181.870741276069	99.9832242912263	109.011172601023
256	126.223091976517	107.326229779716	105.381670794866	109.203722854188	108.675679222995	137.062162536342	113.997795622737	103.292158068303	104.872881355932	218.787158145065	116.662898485191	116.566654510493	112.084737602311	115.858241313523	97.7198697068404	107.920902692437	107.518504090378	113.409961685824	158.879401323995	100.100675967208	126.389023094019	127.877237851662	157.523510971787	108.416547788873	123.741713724527	106.042884990253	107.150763781271	111.864406779661	106.531388712746	103.755920255535	111.30876747141	110.900605332471	129.837702871411	107.650273224044	110.902685638468	103.133057270099	106.292966684294	106.707216290371	104.830136353132	106.447425356988	108.695652173913	94.3785456420835	114.11016019311	109.480549732122	124.19911286348	109.619194364957	183.357423084865	99.9832242912263	107.758170617103
257	126.223091976517	106.663722188483	105.381670794866	110.196483971044	108.150675941725	134.5701232175	113.997795622737	103.292158068303	105.932203389831	220.372572334522	116.662898485191	116.566654510493	110.929224843524	115.858241313523	97.7198697068404	108.591218858228	107.908063887807	113.409961685824	157.728101314401	100.100675967208	126.389023094019	124.868361666917	158.699059561129	107.782532889523	123.741713724527	107.602339181287	107.150763781271	113.135593220339	106.531388712746	104.416785989646	110.546378653113	112.564114412458	128.173116937162	107.650273224044	110.902685638468	103.133057270099	106.292966684294	106.310535188919	104.830136353132	106.447425356988	108.695652173913	95.9257349149046	114.11016019311	109.480549732122	122.720551996057	110.939907550077	181.375180673136	99.9832242912263	107.758170617103
258	124.26614481409	106.663722188483	105.381670794866	110.692864529473	108.150675941725	136.231482763395	113.997795622737	103.292158068303	105.932203389831	220.372572334522	114.854171376894	116.964492921792	112.084737602311	116.552003237556	97.0218706375058	107.920902692437	106.73938449552	112.388250319285	157.728101314401	100.100675967208	127.548555415982	123.664811193019	156.347962382445	108.416547788873	123.741713724527	109.16179337232	107.150763781271	113.135593220339	106.531388712746	103.095054521423	111.30876747141	113.673120465783	128.173116937162	107.650273224044	110.353662442238	103.133057270099	105.499735589635	106.310535188919	104.830136353132	106.447425356988	107.487922705314	94.3785456420835	114.11016019311	109.480549732122	122.720551996057	109.619194364957	181.870741276069	99.3121959402785	107.758170617103
259	126.223091976517	106.001214597251	105.381670794866	110.692864529473	107.625672660454	135.400802990447	113.997795622737	103.962886367447	103.813559322034	218.787158145065	116.662898485191	116.964492921792	112.084737602311	116.552003237556	97.7198697068404	107.920902692437	105.181145305804	112.388250319285	157.728101314401	100.100675967208	125.229490772055	121.257710245223	157.523510971787	108.416547788873	123.741713724527	106.042884990253	107.150763781271	113.135593220339	105.444333725881	104.416785989646	111.30876747141	112.564114412458	128.173116937162	107.650273224044	109.255616049778	103.133057270099	105.499735589635	106.310535188919	104.830136353132	106.447425356988	108.695652173913	94.3785456420835	113.232389730086	109.480549732122	124.19911286348	109.619194364957	180.879620070204	99.3121959402785	106.505168633184
260	127.20156555773	106.001214597251	105.381670794866	110.196483971044	107.625672660454	136.231482763395	113.997795622737	103.292158068303	106.991525423729	218.787158145065	116.662898485191	116.566654510493	113.240250361098	116.552003237556	98.417868776175	108.591218858228	106.349824698091	112.388250319285	157.728101314401	100.100675967208	126.389023094019	120.054159771325	156.347962382445	107.782532889523	120.795482445372	104.48343079922	107.150763781271	113.135593220339	106.531388712746	104.416785989646	111.30876747141	113.11861743912	129.837702871411	108.196721311475	109.255616049778	102.195484022189	105.499735589635	106.707216290371	104.830136353132	106.447425356988	107.487922705314	91.2841670964415	112.354619267062	109.480549732122	122.720551996057	109.619194364957	180.879620070204	99.3121959402785	106.505168633184
261	126.223091976517	106.663722188483	106.282368835848	110.196483971044	107.625672660454	136.231482763395	115.257439773264	103.292158068303	104.872881355932	217.201743955608	116.662898485191	116.964492921792	113.240250361098	116.552003237556	97.7198697068404	108.591218858228	107.518504090378	112.388250319285	155.425501295213	100.100675967208	124.069958450092	118.248834060478	155.172413793103	108.416547788873	120.795482445372	104.48343079922	108.036307283595	113.135593220339	105.444333725881	104.416785989646	111.30876747141	113.11861743912	126.508531002913	107.650273224044	109.255616049778	102.195484022189	105.499735589635	106.310535188919	104.830136353132	106.447425356988	107.487922705314	91.2841670964415	114.11016019311	109.480549732122	122.720551996057	109.619194364957	180.384059467272	99.3121959402785	106.505168633184
262	127.20156555773	106.001214597251	105.381670794866	110.196483971044	107.625672660454	135.400802990447	113.997795622737	103.292158068303	104.872881355932	217.201743955608	115.758534931042	117.760169744389	110.929224843524	115.858241313523	97.7198697068404	107.920902692437	108.687183482665	112.388250319285	155.425501295213	100.100675967208	125.229490772055	116.744395968106	153.996865203762	108.416547788873	120.795482445372	104.48343079922	108.036307283595	113.135593220339	106.531388712746	103.095054521423	110.546378653113	113.11861743912	128.173116937162	107.650273224044	109.255616049778	104.070630518009	105.499735589635	106.707216290371	104.830136353132	106.447425356988	107.487922705314	88.1897885507994	114.11016019311	109.014675052411	124.19911286348	106.977767994717	181.870741276069	99.9832242912263	106.505168633184
263	126.223091976517	106.001214597251	105.381670794866	111.189245087901	107.100669379184	137.062162536342	113.367973547473	103.292158068303	104.872881355932	217.201743955608	115.758534931042	117.36233133309	112.084737602311	115.858241313523	97.0218706375058	109.26153502402	108.687183482665	111.366538952746	155.425501295213	100.100675967208	124.069958450092	114.939070257259	155.172413793103	108.416547788873	119.322366805794	106.042884990253	108.036307283595	114.406779661017	105.444333725881	103.755920255535	111.30876747141	113.673120465783	126.508531002913	107.650273224044	109.255616049778	103.133057270099	105.499735589635	106.707216290371	104.27547954703	106.447425356988	107.487922705314	86.6425992779783	114.11016019311	109.014675052411	122.720551996057	110.939907550077	179.88849886434	99.3121959402785	105.252166649264
264	125.244618395303	106.663722188483	104.480972753884	110.692864529473	107.625672660454	137.89284230929	113.997795622737	103.962886367447	103.813559322034	220.372572334522	114.854171376894	117.36233133309	108.618199325951	115.16447938949	97.0218706375058	108.591218858228	106.73938449552	111.366538952746	155.425501295213	100.100675967208	125.229490772055	114.638182638784	153.996865203762	109.050562688223	120.795482445372	104.48343079922	107.150763781271	113.135593220339	106.531388712746	101.7733230532	111.30876747141	113.673120465783	128.173116937162	107.650273224044	109.255616049778	103.133057270099	105.499735589635	106.707216290371	104.27547954703	106.447425356988	108.695652173913	86.6425992779783	114.11016019311	109.014675052411	122.720551996057	109.619194364957	179.88849886434	99.3121959402785	105.252166649264
265	125.244618395303	106.001214597251	103.580274712903	110.692864529473	107.625672660454	137.89284230929	113.997795622737	103.292158068303	103.813559322034	218.787158145065	113.949807822745	117.760169744389	109.773712084738	115.16447938949	97.0218706375058	108.591218858228	107.128944292949	112.388250319285	155.425501295213	100.100675967208	125.229490772055	113.434632164886	153.996865203762	109.050562688223	120.795482445372	101.364522417154	107.150763781271	114.406779661017	105.444333725881	103.755920255535	110.546378653113	113.673120465783	128.173116937162	107.103825136612	109.255616049778	102.195484022189	105.499735589635	106.707216290371	104.27547954703	106.447425356988	106.280193236715	82.0010314595152	114.11016019311	108.5488003727	122.720551996057	109.619194364957	179.88849886434	98.6411675893306	105.252166649264
266	124.26614481409	105.338707006018	103.580274712903	110.692864529473	107.625672660454	137.89284230929	113.997795622737	103.292158068303	103.813559322034	218.787158145065	115.758534931042	117.760169744389	107.462686567164	115.16447938949	96.3238715681712	108.591218858228	107.128944292949	112.388250319285	155.425501295213	99.5253847260175	125.229490772055	112.531969309463	153.996865203762	108.416547788873	119.322366805794	102.923976608187	107.150763781271	114.406779661017	106.531388712746	104.416785989646	110.546378653113	114.227623492445	129.837702871411	107.103825136612	109.255616049778	102.195484022189	104.706504494976	106.310535188919	104.830136353132	106.447425356988	107.487922705314	82.0010314595152	113.232389730086	108.5488003727	121.241991128635	109.619194364957	179.88849886434	99.3121959402785	103.999164665344
267	123.287671232877	105.338707006018	103.580274712903	110.196483971044	107.625672660454	140.384881628132	113.367973547473	103.292158068303	102.754237288136	214.030915576694	113.949807822745	116.964492921792	107.462686567164	115.858241313523	96.3238715681712	107.920902692437	107.128944292949	112.388250319285	155.425501295213	99.5253847260175	126.389023094019	112.531969309463	153.996865203762	108.416547788873	119.322366805794	101.364522417154	107.150763781271	114.406779661017	105.444333725881	102.434188787311	110.546378653113	114.227623492445	129.837702871411	107.650273224044	109.804639246008	102.195484022189	104.706504494976	105.913854087468	104.27547954703	106.447425356988	107.487922705314	82.0010314595152	114.11016019311	108.5488003727	122.720551996057	108.298481179837	179.88849886434	98.6411675893306	103.999164665344
268	122.309197651663	104.676199414785	104.480972753884	110.196483971044	107.625672660454	140.384881628132	113.997795622737	102.621429769158	102.754237288136	215.616329766151	113.045444268596	116.964492921792	107.462686567164	115.858241313523	97.7198697068404	109.26153502402	106.73938449552	112.388250319285	156.576801304807	99.5253847260175	126.389023094019	112.231081690988	155.172413793103	108.416547788873	120.795482445372	102.923976608187	107.150763781271	114.406779661017	105.444333725881	102.434188787311	110.546378653113	114.227623492445	128.173116937162	107.650273224044	109.255616049778	101.257910774279	105.499735589635	106.707216290371	104.27547954703	107.312851579403	107.487922705314	78.9066529138731	113.232389730086	108.5488003727	122.720551996057	108.298481179837	177.906256452612	98.6411675893306	105.252166649264
269	120.352250489237	104.013691823552	105.381670794866	110.196483971044	107.625672660454	139.554201855185	113.997795622737	102.621429769158	103.813559322034	215.616329766151	113.045444268596	117.36233133309	107.462686567164	115.858241313523	97.0218706375058	107.920902692437	107.908063887807	112.388250319285	155.425501295213	99.5253847260175	125.229490772055	110.726643598616	156.347962382445	108.416547788873	119.322366805794	102.923976608187	107.150763781271	114.406779661017	106.531388712746	103.095054521423	110.546378653113	113.673120465783	129.837702871411	107.103825136612	109.255616049778	101.257910774279	105.499735589635	107.103897391822	104.27547954703	107.312851579403	107.487922705314	78.9066529138731	113.232389730086	108.5488003727	122.720551996057	109.619194364957	180.384059467272	99.3121959402785	103.999164665344
270	119.373776908023	104.013691823552	104.480972753884	109.203722854188	107.100669379184	141.21556140108	114.627617698	103.292158068303	102.754237288136	214.030915576694	113.045444268596	116.566654510493	108.618199325951	116.552003237556	96.3238715681712	107.250586526645	107.908063887807	112.388250319285	155.425501295213	100.100675967208	126.389023094019	108.921317887769	155.172413793103	109.050562688223	119.322366805794	101.364522417154	107.150763781271	114.406779661017	105.444333725881	101.7733230532	110.546378653113	113.673120465783	129.837702871411	107.650273224044	109.255616049778	103.133057270099	105.499735589635	106.707216290371	104.27547954703	107.312851579403	106.280193236715	77.3594636410521	112.354619267062	108.5488003727	122.720551996057	108.298481179837	178.401817055544	99.3121959402785	102.746162681424
271	123.287671232877	103.351184232319	104.480972753884	109.700103412616	106.575666097913	140.384881628132	113.997795622737	102.621429769158	103.813559322034	214.030915576694	113.045444268596	116.566654510493	106.307173808377	116.552003237556	95.6258724988367	107.920902692437	107.908063887807	112.388250319285	154.274201285618	100.100675967208	126.389023094019	108.31954265082	157.523510971787	109.050562688223	120.795482445372	101.364522417154	107.150763781271	114.406779661017	105.444333725881	99.7907258508646	110.546378653113	114.227623492445	128.173116937162	107.650273224044	109.255616049778	104.070630518009	104.706504494976	106.707216290371	103.720822740929	107.312851579403	107.487922705314	80.4538421866942	113.232389730086	108.082925692989	121.241991128635	108.298481179837	178.897377658476	98.6411675893306	103.999164665344
272	123.287671232877	103.351184232319	104.480972753884	109.203722854188	107.100669379184	141.21556140108	114.627617698	102.621429769158	101.694915254237	210.86008719778	113.045444268596	116.168816099194	107.462686567164	115.858241313523	96.3238715681712	108.591218858228	107.128944292949	111.366538952746	155.425501295213	99.5253847260175	126.389023094019	107.115992176922	156.347962382445	107.782532889523	120.795482445372	99.8050682261209	107.150763781271	113.135593220339	106.531388712746	101.112457319088	110.546378653113	113.673120465783	129.837702871411	107.650273224044	109.255616049778	104.070630518009	104.706504494976	106.707216290371	104.27547954703	106.447425356988	106.280193236715	80.4538421866942	112.354619267062	108.082925692989	122.720551996057	109.619194364957	178.897377658476	98.6411675893306	103.999164665344
273	121.33072407045	104.013691823552	103.580274712903	109.700103412616	107.100669379184	142.876920946975	113.367973547473	102.621429769158	100.635593220339	212.445501387237	113.045444268596	116.168816099194	106.307173808377	115.858241313523	96.3238715681712	108.591218858228	107.128944292949	113.409961685824	155.425501295213	98.9500934848267	125.229490772055	105.611554084549	155.172413793103	108.416547788873	122.26859808495	99.8050682261209	107.150763781271	114.406779661017	105.444333725881	99.7907258508646	109.783989834816	114.782126519107	129.837702871411	107.103825136612	109.804639246008	104.070630518009	104.706504494976	106.707216290371	103.720822740929	106.447425356988	107.487922705314	82.0010314595152	112.354619267062	108.082925692989	121.241991128635	109.619194364957	179.88849886434	99.3121959402785	102.746162681424
274	119.373776908023	103.351184232319	104.480972753884	109.700103412616	107.100669379184	141.21556140108	113.997795622737	103.962886367447	102.754237288136	212.445501387237	113.045444268596	115.373139276597	105.151661049591	115.858241313523	96.3238715681712	108.591218858228	106.73938449552	113.409961685824	155.425501295213	98.3748022436358	125.229490772055	105.310666466075	153.996865203762	108.416547788873	120.795482445372	98.2456140350877	107.150763781271	114.406779661017	105.444333725881	99.7907258508646	110.546378653113	114.227623492445	129.837702871411	107.650273224044	109.255616049778	104.070630518009	104.706504494976	107.103897391822	103.720822740929	106.447425356988	107.487922705314	80.4538421866942	114.987930656133	108.082925692989	121.241991128635	109.619194364957	178.401817055544	99.9832242912263	103.999164665344
275	121.33072407045	103.351184232319	103.580274712903	110.196483971044	107.625672660454	140.384881628132	112.738151472209	103.292158068303	102.754237288136	210.86008719778	113.949807822745	114.975300865299	105.151661049591	115.858241313523	97.0218706375058	107.920902692437	104.791585508376	113.409961685824	155.425501295213	98.3748022436358	125.229490772055	105.611554084549	152.82131661442	108.416547788873	120.795482445372	96.6861598440546	107.150763781271	114.406779661017	105.444333725881	99.129860116753	110.546378653113	114.227623492445	129.837702871411	107.650273224044	109.255616049778	103.133057270099	104.706504494976	107.103897391822	103.720822740929	106.447425356988	107.487922705314	78.9066529138731	114.987930656133	107.617051013277	119.763430261212	109.619194364957	176.915135246748	99.9832242912263	102.746162681424
276	120.352250489237	103.351184232319	103.580274712903	109.700103412616	107.100669379184	137.89284230929	113.997795622737	103.962886367447	102.754237288136	210.86008719778	113.949807822745	114.975300865299	105.151661049591	115.858241313523	97.0218706375058	108.591218858228	104.012465913518	111.366538952746	155.425501295213	98.3748022436358	125.229490772055	104.708891229126	151.645768025078	109.050562688223	122.26859808495	96.6861598440546	107.150763781271	114.406779661017	104.357278739016	99.7907258508646	110.546378653113	114.782126519107	133.166874739908	107.103825136612	109.255616049778	104.070630518009	103.913273400317	107.500578493273	103.720822740929	105.581999134574	108.695652173913	80.4538421866942	114.987930656133	107.617051013277	119.763430261212	108.298481179837	176.915135246748	99.3121959402785	103.999164665344
277	121.33072407045	104.013691823552	103.580274712903	109.203722854188	106.575666097913	140.384881628132	113.997795622737	103.962886367447	102.754237288136	212.445501387237	112.141080714447	114.179624042701	105.151661049591	115.858241313523	97.0218706375058	108.591218858228	104.791585508376	113.409961685824	155.425501295213	97.799511002445	125.229490772055	105.0097788476	152.82131661442	108.416547788873	119.322366805794	95.1267056530214	107.150763781271	114.406779661017	104.357278739016	99.7907258508646	110.546378653113	114.227623492445	131.50228880566	107.650273224044	109.804639246008	104.070630518009	103.120042305658	107.500578493273	103.720822740929	105.581999134574	107.487922705314	80.4538421866942	113.232389730086	107.617051013277	118.28486939379	108.298481179837	176.915135246748	100.654252642174	102.746162681424
278	117.416829745597	102.688676641087	103.580274712903	108.70734229576	107.100669379184	137.89284230929	112.738151472209	103.962886367447	101.694915254237	210.86008719778	113.045444268596	113.383947220104	106.307173808377	115.16447938949	96.3238715681712	107.920902692437	105.181145305804	112.388250319285	155.425501295213	98.3748022436358	124.069958450092	105.611554084549	148.119122257053	108.416547788873	120.795482445372	96.6861598440546	107.150763781271	114.406779661017	105.444333725881	99.7907258508646	109.783989834816	113.673120465783	129.837702871411	107.650273224044	109.255616049778	104.070630518009	103.913273400317	107.897259594724	103.720822740929	106.447425356988	108.695652173913	75.812274368231	114.11016019311	107.617051013277	118.28486939379	109.619194364957	176.915135246748	100.654252642174	102.746162681424
279	120.352250489237	102.688676641087	103.580274712903	108.70734229576	106.575666097913	139.554201855185	113.367973547473	103.962886367447	101.694915254237	209.274673008323	113.045444268596	113.781785631403	106.307173808377	113.776955541423	96.3238715681712	107.920902692437	105.570705103233	112.388250319285	155.425501295213	100.100675967208	124.069958450092	105.0097788476	150.470219435737	108.416547788873	120.795482445372	96.6861598440546	107.150763781271	115.677966101695	104.357278739016	99.129860116753	109.783989834816	114.227623492445	131.50228880566	107.103825136612	109.255616049778	106.883350261739	103.913273400317	108.293940696175	103.720822740929	104.716572912159	108.695652173913	72.717895822589	114.11016019311	107.151176333566	118.28486939379	110.939907550077	177.906256452612	100.654252642174	101.493160697504
280	121.33072407045	103.351184232319	103.580274712903	108.70734229576	106.575666097913	137.89284230929	113.367973547473	103.962886367447	101.694915254237	209.274673008323	113.045444268596	113.383947220104	105.151661049591	113.776955541423	96.3238715681712	107.920902692437	106.349824698091	112.388250319285	155.425501295213	100.100675967208	127.548555415982	104.107115992177	150.470219435737	107.782532889523	119.322366805794	96.6861598440546	108.036307283595	114.406779661017	104.357278739016	99.129860116753	109.783989834816	114.782126519107	129.837702871411	107.103825136612	109.255616049778	105.945777013829	103.913273400317	108.293940696175	103.720822740929	106.447425356988	109.903381642512	75.812274368231	114.11016019311	107.151176333566	116.806308526368	108.298481179837	178.401817055544	101.325280993122	102.746162681424
281	118.39530332681	103.351184232319	103.580274712903	108.70734229576	106.575666097913	139.554201855185	113.367973547473	103.962886367447	100.635593220339	207.689258818866	113.045444268596	112.986108808805	106.307173808377	113.776955541423	96.3238715681712	107.920902692437	107.518504090378	112.388250319285	155.425501295213	100.100675967208	126.389023094019	103.806228373702	149.294670846395	108.416547788873	120.795482445372	95.1267056530214	108.036307283595	114.406779661017	105.444333725881	98.4689943826413	109.783989834816	114.782126519107	131.50228880566	107.103825136612	109.804639246008	106.883350261739	103.120042305658	109.087302899078	103.166165934828	105.581999134574	107.487922705314	78.9066529138731	114.11016019311	107.151176333566	118.28486939379	108.298481179837	175.924014040884	101.325280993122	102.746162681424
282	117.416829745597	102.688676641087	104.480972753884	107.714581178904	106.575666097913	138.723522082237	112.108329396945	104.633614666592	99.5762711864407	207.689258818866	112.141080714447	113.383947220104	105.151661049591	113.776955541423	96.3238715681712	107.250586526645	107.128944292949	112.388250319285	156.576801304807	100.100675967208	126.389023094019	102.602677899804	148.119122257053	107.782532889523	120.795482445372	95.1267056530214	107.150763781271	114.406779661017	104.357278739016	99.7907258508646	109.783989834816	114.227623492445	134.831460674157	107.103825136612	108.706592853548	106.883350261739	103.120042305658	109.087302899078	103.166165934828	105.581999134574	108.695652173913	78.9066529138731	113.232389730086	107.617051013277	118.28486939379	108.298481179837	178.401817055544	101.325280993122	102.746162681424
283	117.416829745597	102.688676641087	104.480972753884	107.714581178904	106.050662816643	139.554201855185	113.367973547473	103.962886367447	99.5762711864407	207.689258818866	111.236717160298	112.588270397507	107.462686567164	113.776955541423	96.3238715681712	107.920902692437	107.128944292949	112.388250319285	156.576801304807	100.100675967208	127.548555415982	102.30179028133	146.943573667712	107.782532889523	120.795482445372	95.1267056530214	106.265220278946	113.135593220339	105.444333725881	98.4689943826413	109.783989834816	114.782126519107	133.166874739908	107.103825136612	109.804639246008	106.883350261739	103.120042305658	109.087302899078	103.720822740929	105.581999134574	108.695652173913	74.26508509541	113.232389730086	107.617051013277	118.28486939379	109.619194364957	177.41069584968	100.654252642174	101.493160697504
284	117.416829745597	102.688676641087	104.480972753884	107.714581178904	106.050662816643	138.723522082237	112.108329396945	103.292158068303	99.5762711864407	207.689258818866	112.141080714447	112.588270397507	106.307173808377	113.776955541423	96.3238715681712	107.250586526645	107.908063887807	112.388250319285	155.425501295213	100.100675967208	126.389023094019	102.000902662855	145.76802507837	107.782532889523	120.795482445372	95.1267056530214	107.150763781271	114.406779661017	105.444333725881	99.129860116753	109.783989834816	113.673120465783	133.166874739908	107.103825136612	109.255616049778	106.883350261739	103.120042305658	108.293940696175	103.166165934828	105.581999134574	108.695652173913	74.26508509541	111.476848804038	107.151176333566	116.806308526368	109.619194364957	178.401817055544	99.9832242912263	101.493160697504
285	115.45988258317	102.688676641087	104.480972753884	107.218200620476	106.050662816643	140.384881628132	112.108329396945	103.962886367447	98.5169491525424	209.274673008323	111.236717160298	112.986108808805	109.773712084738	113.08319361739	96.3238715681712	107.250586526645	107.908063887807	113.409961685824	156.576801304807	100.100675967208	127.548555415982	100.797352188957	148.119122257053	107.782532889523	120.795482445372	93.5672514619883	108.036307283595	113.135593220339	104.357278739016	100.451591584976	109.783989834816	113.673120465783	133.166874739908	107.103825136612	109.255616049778	105.945777013829	103.120042305658	107.897259594724	103.166165934828	105.581999134574	108.695652173913	75.812274368231	111.476848804038	107.617051013277	116.806308526368	109.619194364957	178.401817055544	99.9832242912263	102.746162681424
286	115.45988258317	102.688676641087	104.480972753884	107.714581178904	106.575666097913	139.554201855185	113.367973547473	103.962886367447	99.5762711864407	207.689258818866	110.33235360615	112.986108808805	109.773712084738	113.08319361739	95.6258724988367	106.580270360854	109.466303077522	111.366538952746	157.728101314401	100.675967208399	125.229490772055	100.496464570483	149.294670846395	107.782532889523	120.795482445372	95.1267056530214	108.036307283595	113.135593220339	105.444333725881	98.4689943826413	109.783989834816	114.227623492445	131.50228880566	107.650273224044	108.706592853548	105.008203765919	102.326811210999	107.897259594724	103.166165934828	105.581999134574	107.487922705314	74.26508509541	113.232389730086	107.617051013277	115.327747658945	109.619194364957	176.915135246748	100.654252642174	101.493160697504
287	116.438356164384	102.688676641087	105.381670794866	107.218200620476	106.050662816643	140.384881628132	113.997795622737	103.962886367447	97.4576271186441	207.689258818866	110.33235360615	112.986108808805	108.618199325951	112.389431693357	96.3238715681712	106.580270360854	107.908063887807	112.388250319285	157.728101314401	100.100675967208	126.389023094019	99.8946893335339	149.294670846395	107.148517990173	120.795482445372	96.6861598440546	108.036307283595	113.135593220339	105.444333725881	99.129860116753	110.546378653113	113.673120465783	133.166874739908	107.650273224044	108.706592853548	104.070630518009	102.326811210999	107.897259594724	103.166165934828	105.581999134574	106.280193236715	75.812274368231	113.232389730086	108.082925692989	115.327747658945	108.298481179837	177.41069584968	100.654252642174	102.746162681424
288	116.438356164384	102.026169049854	104.480972753884	107.714581178904	106.575666097913	142.046241174027	113.367973547473	104.633614666592	100.635593220339	209.274673008323	109.427990052001	112.190431986208	107.462686567164	113.08319361739	96.3238715681712	106.580270360854	107.518504090378	113.409961685824	158.879401323995	100.100675967208	125.229490772055	98.9920264781104	150.470219435737	107.148517990173	120.795482445372	98.2456140350877	107.150763781271	113.135593220339	105.444333725881	98.4689943826413	110.546378653113	113.673120465783	131.50228880566	107.103825136612	109.255616049778	105.008203765919	102.326811210999	108.293940696175	103.166165934828	105.581999134574	107.487922705314	75.812274368231	113.232389730086	108.082925692989	115.327747658945	108.298481179837	177.41069584968	100.654252642174	101.493160697504
289	116.438356164384	102.026169049854	105.381670794866	107.218200620476	106.050662816643	143.707600719922	113.997795622737	104.633614666592	99.5762711864407	207.689258818866	111.236717160298	112.190431986208	107.462686567164	113.08319361739	95.6258724988367	107.250586526645	106.73938449552	112.388250319285	158.879401323995	100.100675967208	125.229490772055	98.9920264781104	151.645768025078	106.514503090823	120.795482445372	98.2456140350877	107.150763781271	111.864406779661	105.444333725881	98.4689943826413	111.30876747141	113.673120465783	131.50228880566	107.103825136612	108.706592853548	105.008203765919	101.533580116341	108.293940696175	103.166165934828	105.581999134574	106.280193236715	75.812274368231	112.354619267062	108.082925692989	115.327747658945	109.619194364957	173.941771629155	100.654252642174	102.746162681424
290	116.438356164384	102.026169049854	104.480972753884	106.721820062048	106.575666097913	143.707600719922	114.627617698	103.962886367447	100.635593220339	207.689258818866	110.33235360615	112.190431986208	108.618199325951	113.08319361739	95.6258724988367	107.250586526645	107.128944292949	113.409961685824	158.879401323995	99.5253847260175	125.229490772055	98.3902512411614	149.294670846395	105.880488191472	120.795482445372	98.2456140350877	107.150763781271	113.135593220339	104.357278739016	98.4689943826413	110.546378653113	114.227623492445	129.837702871411	107.650273224044	108.157569657318	104.070630518009	101.533580116341	109.087302899078	103.166165934828	105.581999134574	106.280193236715	75.812274368231	111.476848804038	108.082925692989	113.849186791523	108.298481179837	175.428453437952	99.9832242912263	102.746162681424
291	113.502935420744	102.688676641087	105.381670794866	106.721820062048	105.000656254102	143.707600719922	114.627617698	104.633614666592	99.5762711864407	206.103844629409	108.523626497852	111.79259357491	108.618199325951	113.08319361739	95.6258724988367	107.250586526645	108.297623685236	113.409961685824	158.879401323995	99.5253847260175	124.069958450092	97.7884760042124	152.82131661442	106.514503090823	120.795482445372	98.2456140350877	106.265220278946	111.864406779661	105.444333725881	99.129860116753	110.546378653113	113.11861743912	129.837702871411	107.103825136612	108.157569657318	104.070630518009	102.326811210999	109.087302899078	103.166165934828	104.716572912159	106.280193236715	71.1707065497679	109.72130787799	108.082925692989	113.849186791523	106.977767994717	175.428453437952	100.654252642174	102.746162681424
292	116.438356164384	102.026169049854	106.282368835848	106.721820062048	105.525659535372	142.046241174027	114.627617698	103.962886367447	98.5169491525424	204.518430439952	111.236717160298	112.190431986208	109.773712084738	113.08319361739	94.9278734295021	107.250586526645	107.128944292949	112.388250319285	160.030701333589	100.100675967208	126.389023094019	97.1867007672634	153.996865203762	106.514503090823	120.795482445372	98.2456140350877	106.265220278946	113.135593220339	105.444333725881	99.129860116753	109.783989834816	113.11861743912	133.166874739908	107.103825136612	108.157569657318	104.070630518009	102.326811210999	109.087302899078	103.166165934828	104.716572912159	106.280193236715	68.0763280041258	110.599078341014	108.082925692989	115.327747658945	108.298481179837	176.419574643816	99.9832242912263	103.999164665344
293	116.438356164384	101.363661458621	106.282368835848	106.225439503619	105.525659535372	142.876920946975	115.257439773264	103.962886367447	98.5169491525424	204.518430439952	108.523626497852	112.588270397507	107.462686567164	113.08319361739	95.6258724988367	106.580270360854	107.128944292949	113.409961685824	158.879401323995	99.5253847260175	126.389023094019	96.5849255303144	151.645768025078	105.880488191472	120.795482445372	98.2456140350877	107.150763781271	111.864406779661	104.357278739016	101.112457319088	110.546378653113	112.564114412458	133.166874739908	107.650273224044	108.157569657318	104.070630518009	101.533580116341	108.690621797627	103.166165934828	104.716572912159	106.280193236715	69.6235172769469	110.599078341014	108.082925692989	113.849186791523	108.298481179837	176.915135246748	99.9832242912263	102.746162681424
294	116.438356164384	101.363661458621	105.381670794866	106.721820062048	105.525659535372	142.876920946975	113.367973547473	103.962886367447	100.635593220339	204.518430439952	109.427990052001	112.986108808805	106.307173808377	112.389431693357	94.9278734295021	106.580270360854	107.518504090378	112.388250319285	158.879401323995	99.5253847260175	128.708087737946	96.5849255303144	152.82131661442	105.880488191472	119.322366805794	96.6861598440546	106.265220278946	111.864406779661	105.444333725881	99.129860116753	109.783989834816	111.455108359133	131.50228880566	107.650273224044	107.608546461088	104.070630518009	101.533580116341	108.690621797627	103.166165934828	104.716572912159	106.280193236715	72.717895822589	112.354619267062	108.082925692989	115.327747658945	106.977767994717	175.924014040884	99.9832242912263	102.746162681424
295	115.45988258317	102.026169049854	105.381670794866	106.225439503619	105.000656254102	143.707600719922	113.997795622737	103.292158068303	99.5762711864407	204.518430439952	108.523626497852	112.588270397507	106.307173808377	111.695669769324	95.6258724988367	107.250586526645	108.297623685236	113.409961685824	157.728101314401	100.100675967208	129.867620059909	95.0804874379419	152.82131661442	104.612458392772	116.376135526639	96.6861598440546	107.150763781271	111.864406779661	105.444333725881	98.4689943826413	109.783989834816	111.455108359133	133.166874739908	107.103825136612	107.608546461088	104.070630518009	101.533580116341	108.690621797627	103.166165934828	104.716572912159	106.280193236715	72.717895822589	111.476848804038	108.082925692989	115.327747658945	108.298481179837	174.93289283502	99.9832242912263	102.746162681424
296	112.52446183953	101.363661458621	105.381670794866	106.225439503619	105.525659535372	143.707600719922	113.997795622737	103.962886367447	100.635593220339	204.518430439952	108.523626497852	112.190431986208	105.151661049591	111.695669769324	95.6258724988367	105.909954195062	108.687183482665	113.409961685824	158.879401323995	101.25125844959	127.548555415982	95.0804874379419	155.172413793103	104.612458392772	117.849251166217	96.6861598440546	107.150763781271	110.593220338983	106.531388712746	97.1472629144179	109.783989834816	110.900605332471	133.166874739908	107.103825136612	107.608546461088	104.070630518009	100.740349021682	108.690621797627	103.166165934828	104.716572912159	107.487922705314	74.26508509541	113.232389730086	108.082925692989	113.849186791523	108.298481179837	175.924014040884	99.9832242912263	101.493160697504
297	116.438356164384	101.363661458621	106.282368835848	105.729058945191	105.525659535372	142.046241174027	113.997795622737	103.292158068303	100.635593220339	206.103844629409	108.523626497852	112.190431986208	107.462686567164	112.389431693357	95.6258724988367	105.909954195062	107.128944292949	113.409961685824	158.879401323995	100.100675967208	125.229490772055	94.4787122009929	153.996865203762	103.978443493422	116.376135526639	98.2456140350877	106.265220278946	111.864406779661	105.444333725881	97.1472629144179	109.783989834816	112.009611385795	133.166874739908	107.650273224044	107.059523264858	105.008203765919	100.740349021682	108.690621797627	102.611509128727	104.716572912159	105.072463768116	74.26508509541	111.476848804038	108.082925692989	115.327747658945	108.298481179837	174.93289283502	99.9832242912263	103.999164665344
298	115.45988258317	102.026169049854	107.18306687683	106.225439503619	105.525659535372	141.21556140108	113.997795622737	103.292158068303	100.635593220339	202.933016250495	108.523626497852	112.190431986208	106.307173808377	111.695669769324	95.6258724988367	105.909954195062	106.73938449552	114.431673052363	158.879401323995	99.5253847260175	125.229490772055	94.4787122009929	155.172413793103	103.978443493422	114.903019887061	98.2456140350877	107.150763781271	110.593220338983	106.531388712746	99.129860116753	109.021601016518	112.564114412458	133.166874739908	107.103825136612	107.608546461088	105.008203765919	100.740349021682	108.293940696175	102.611509128727	104.716572912159	105.072463768116	72.717895822589	111.476848804038	108.5488003727	113.849186791523	108.298481179837	174.437332232088	99.9832242912263	102.746162681424
299	115.45988258317	102.026169049854	107.18306687683	105.729058945191	105.525659535372	142.876920946975	113.997795622737	103.962886367447	100.635593220339	204.518430439952	108.523626497852	112.190431986208	106.307173808377	111.695669769324	95.6258724988367	105.909954195062	106.73938449552	114.431673052363	158.879401323995	99.5253847260175	125.229490772055	93.8769369640439	152.82131661442	104.612458392772	116.376135526639	98.2456140350877	107.150763781271	111.864406779661	106.531388712746	98.4689943826413	109.783989834816	112.564114412458	131.50228880566	107.650273224044	107.059523264858	104.070630518009	100.740349021682	109.087302899078	102.611509128727	104.716572912159	106.280193236715	69.6235172769469	110.599078341014	108.082925692989	113.849186791523	108.298481179837	175.428453437952	99.9832242912263	101.493160697504
300	116.438356164384	103.351184232319	107.18306687683	106.721820062048	105.000656254102	142.876920946975	113.367973547473	103.292158068303	101.694915254237	204.518430439952	108.523626497852	111.79259357491	106.307173808377	111.001907845291	96.3238715681712	105.909954195062	107.128944292949	113.409961685824	158.879401323995	99.5253847260175	124.069958450092	93.2751617270949	152.82131661442	103.978443493422	117.849251166217	101.364522417154	106.265220278946	110.593220338983	105.444333725881	98.4689943826413	109.021601016518	113.11861743912	133.166874739908	107.650273224044	106.510500068628	103.133057270099	100.740349021682	108.293940696175	102.611509128727	104.716572912159	105.072463768116	71.1707065497679	110.599078341014	108.5488003727	115.327747658945	108.298481179837	175.924014040884	99.3121959402785	101.493160697504
301	113.502935420744	102.688676641087	107.18306687683	106.225439503619	105.000656254102	142.876920946975	113.367973547473	103.962886367447	100.635593220339	204.518430439952	108.523626497852	111.394755163611	106.307173808377	111.001907845291	96.3238715681712	106.580270360854	107.128944292949	114.431673052363	157.728101314401	99.5253847260175	122.910426128128	92.3724988716714	151.645768025078	104.612458392772	117.849251166217	99.8050682261209	106.265220278946	111.864406779661	106.531388712746	97.8081286485296	109.783989834816	113.11861743912	131.50228880566	107.650273224044	107.059523264858	103.133057270099	99.9471179270227	108.690621797627	102.056852322625	104.716572912159	106.280193236715	69.6235172769469	111.476848804038	108.5488003727	113.849186791523	108.298481179837	174.437332232088	99.3121959402785	100.240158713585
302	110.567514677104	103.351184232319	107.18306687683	106.225439503619	104.475652972831	142.876920946975	115.887261848528	103.962886367447	101.694915254237	201.347602061038	109.427990052001	111.394755163611	107.462686567164	111.695669769324	97.0218706375058	106.580270360854	105.570705103233	114.431673052363	158.879401323995	100.100675967208	122.910426128128	91.7707236347224	151.645768025078	104.612458392772	116.376135526639	99.8050682261209	106.265220278946	110.593220338983	105.444333725881	98.4689943826413	109.783989834816	113.11861743912	131.50228880566	107.103825136612	106.510500068628	103.133057270099	100.740349021682	108.690621797627	102.056852322625	104.716572912159	105.072463768116	71.1707065497679	112.354619267062	108.5488003727	113.849186791523	109.619194364957	175.428453437952	99.3121959402785	102.746162681424
303	111.545988258317	103.351184232319	107.18306687683	105.729058945191	105.000656254102	142.046241174027	115.257439773264	103.292158068303	101.694915254237	202.933016250495	111.236717160298	111.79259357491	108.618199325951	111.001907845291	97.0218706375058	106.580270360854	106.349824698091	114.431673052363	158.879401323995	100.100675967208	124.069958450092	90.8680607792989	150.470219435737	103.978443493422	116.376135526639	99.8050682261209	106.265220278946	110.593220338983	105.444333725881	98.4689943826413	109.021601016518	112.564114412458	133.166874739908	107.650273224044	106.510500068628	102.195484022189	101.533580116341	108.690621797627	102.056852322625	104.716572912159	105.072463768116	72.717895822589	111.476848804038	108.5488003727	112.370625924101	109.619194364957	175.428453437952	99.3121959402785	101.493160697504
304	114.481409001957	102.688676641087	106.282368835848	105.729058945191	104.475652972831	142.876920946975	115.257439773264	103.962886367447	98.5169491525424	204.518430439952	109.427990052001	111.79259357491	107.462686567164	111.001907845291	97.0218706375058	107.250586526645	106.73938449552	114.431673052363	158.879401323995	100.675967208399	124.069958450092	89.9653979238754	151.645768025078	103.978443493422	117.849251166217	99.8050682261209	106.265220278946	110.593220338983	105.444333725881	99.7907258508646	109.783989834816	112.564114412458	133.166874739908	107.650273224044	106.510500068628	103.133057270099	101.533580116341	108.293940696175	102.056852322625	104.716572912159	105.072463768116	71.1707065497679	111.476848804038	108.5488003727	113.849186791523	108.298481179837	175.428453437952	99.3121959402785	103.999164665344
305	113.502935420744	103.351184232319	107.18306687683	106.225439503619	103.950649691561	143.707600719922	115.257439773264	103.292158068303	98.5169491525424	202.933016250495	109.427990052001	111.79259357491	108.618199325951	110.308145921258	97.0218706375058	106.580270360854	106.349824698091	114.431673052363	158.879401323995	100.100675967208	124.069958450092	90.2662855423499	152.82131661442	103.978443493422	116.376135526639	99.8050682261209	106.265220278946	111.864406779661	105.444333725881	98.4689943826413	109.783989834816	113.11861743912	131.50228880566	107.103825136612	106.510500068628	103.133057270099	100.740349021682	108.293940696175	102.056852322625	105.581999134574	106.280193236715	74.26508509541	112.354619267062	108.082925692989	112.370625924101	108.298481179837	175.924014040884	99.9832242912263	102.746162681424
306	110.567514677104	103.351184232319	106.282368835848	107.714581178904	103.42564641029	145.368960265817	114.627617698	103.292158068303	98.5169491525424	204.518430439952	110.33235360615	111.79259357491	108.618199325951	110.308145921258	97.7198697068404	106.580270360854	106.349824698091	113.409961685824	158.879401323995	100.100675967208	125.229490772055	90.8680607792989	152.82131661442	104.612458392772	116.376135526639	99.8050682261209	106.265220278946	110.593220338983	106.531388712746	99.7907258508646	109.783989834816	113.11861743912	133.166874739908	107.650273224044	106.510500068628	104.070630518009	100.740349021682	108.293940696175	102.056852322625	104.716572912159	106.280193236715	78.9066529138731	113.232389730086	108.5488003727	113.849186791523	109.619194364957	174.437332232088	99.3121959402785	102.746162681424
307	112.52446183953	104.013691823552	107.18306687683	108.210961737332	103.42564641029	142.876920946975	115.257439773264	103.292158068303	98.5169491525424	201.347602061038	110.33235360615	111.79259357491	108.618199325951	111.001907845291	97.7198697068404	106.580270360854	106.73938449552	113.409961685824	160.030701333589	100.100675967208	124.069958450092	89.9653979238754	151.645768025078	104.612458392772	116.376135526639	99.8050682261209	107.150763781271	110.593220338983	106.531388712746	99.129860116753	109.783989834816	113.11861743912	134.831460674157	107.650273224044	106.510500068628	104.070630518009	100.740349021682	108.690621797627	102.056852322625	104.716572912159	106.280193236715	78.9066529138731	113.232389730086	108.082925692989	112.370625924101	109.619194364957	174.437332232088	99.3121959402785	102.746162681424
308	110.567514677104	104.013691823552	108.083764917811	107.714581178904	103.950649691561	142.876920946975	113.997795622737	103.292158068303	96.3983050847458	202.933016250495	111.236717160298	111.79259357491	107.462686567164	111.001907845291	97.7198697068404	105.909954195062	105.570705103233	112.388250319285	157.728101314401	100.100675967208	125.229490772055	90.5671731608244	151.645768025078	103.978443493422	117.849251166217	101.364522417154	108.036307283595	110.593220338983	106.531388712746	98.4689943826413	109.783989834816	112.564114412458	134.831460674157	107.103825136612	106.510500068628	104.070630518009	100.740349021682	108.690621797627	101.502195516524	104.716572912159	105.072463768116	77.3594636410521	113.232389730086	108.5488003727	113.849186791523	108.298481179837	173.446211026223	99.3121959402785	101.493160697504
309	110.567514677104	103.351184232319	108.984462958793	107.714581178904	103.42564641029	143.707600719922	113.997795622737	103.292158068303	96.3983050847458	201.347602061038	111.236717160298	111.394755163611	107.462686567164	111.695669769324	97.7198697068404	105.909954195062	105.960264900662	112.388250319285	157.728101314401	100.675967208399	125.229490772055	89.0627350684519	150.470219435737	103.978443493422	117.849251166217	99.8050682261209	108.036307283595	110.593220338983	105.444333725881	98.4689943826413	109.783989834816	113.11861743912	133.166874739908	107.103825136612	107.059523264858	105.008203765919	100.740349021682	109.087302899078	101.502195516524	103.851146689745	106.280193236715	77.3594636410521	113.232389730086	108.5488003727	112.370625924101	108.298481179837	173.941771629155	99.3121959402785	102.746162681424
310	108.610567514677	103.351184232319	109.885160999775	107.218200620476	103.42564641029	144.53828049287	114.627617698	103.292158068303	98.5169491525424	201.347602061038	111.236717160298	110.996916752312	106.307173808377	111.001907845291	97.0218706375058	107.250586526645	107.908063887807	112.388250319285	157.728101314401	101.25125844959	126.389023094019	88.7618474499774	150.470219435737	103.978443493422	116.376135526639	101.364522417154	107.150763781271	109.322033898305	106.531388712746	99.129860116753	109.783989834816	114.227623492445	133.166874739908	107.650273224044	106.510500068628	104.070630518009	100.740349021682	109.087302899078	101.502195516524	104.716572912159	107.487922705314	75.812274368231	114.987930656133	108.082925692989	112.370625924101	109.619194364957	174.93289283502	99.3121959402785	102.746162681424
311	109.58904109589	104.013691823552	110.785859040757	106.721820062048	103.42564641029	142.876920946975	113.367973547473	102.621429769158	97.4576271186441	201.347602061038	111.236717160298	110.996916752312	107.462686567164	110.308145921258	97.7198697068404	107.250586526645	108.297623685236	113.409961685824	156.576801304807	101.25125844959	126.389023094019	89.0627350684519	151.645768025078	103.978443493422	116.376135526639	101.364522417154	107.150763781271	110.593220338983	106.531388712746	99.129860116753	110.546378653113	112.564114412458	133.166874739908	107.103825136612	107.059523264858	105.008203765919	100.740349021682	109.483984000529	101.502195516524	104.716572912159	106.280193236715	80.4538421866942	114.987930656133	108.5488003727	110.892065056678	108.298481179837	174.437332232088	99.9832242912263	102.746162681424
312	111.545988258317	103.351184232319	110.785859040757	107.218200620476	103.42564641029	144.53828049287	113.997795622737	102.621429769158	96.3983050847458	201.347602061038	112.141080714447	111.394755163611	108.618199325951	111.001907845291	96.3238715681712	107.250586526645	106.73938449552	113.409961685824	156.576801304807	100.675967208399	125.229490772055	88.4609598315029	151.645768025078	103.978443493422	114.903019887061	99.8050682261209	107.150763781271	109.322033898305	107.61844369961	100.451591584976	111.30876747141	113.11861743912	129.837702871411	107.103825136612	106.510500068628	103.133057270099	100.740349021682	109.087302899078	101.502195516524	104.716572912159	105.072463768116	75.812274368231	114.987930656133	108.082925692989	112.370625924101	109.619194364957	174.437332232088	99.9832242912263	102.746162681424
313	111.545988258317	103.351184232319	110.785859040757	107.714581178904	103.42564641029	142.876920946975	114.627617698	102.621429769158	96.3983050847458	204.518430439952	112.141080714447	111.394755163611	106.307173808377	110.308145921258	97.0218706375058	107.250586526645	106.349824698091	113.409961685824	156.576801304807	101.25125844959	125.229490772055	88.7618474499774	153.996865203762	103.344428594072	114.903019887061	99.8050682261209	107.150763781271	109.322033898305	106.531388712746	99.129860116753	109.783989834816	112.564114412458	131.50228880566	107.103825136612	107.059523264858	104.070630518009	100.740349021682	109.087302899078	101.502195516524	102.98572046733	106.280193236715	72.717895822589	114.987930656133	108.5488003727	112.370625924101	108.298481179837	172.455089820359	99.3121959402785	103.999164665344
314	110.567514677104	103.351184232319	111.686557081738	107.714581178904	102.90064312902	142.876920946975	114.627617698	103.292158068303	95.3389830508475	201.347602061038	112.141080714447	111.394755163611	109.773712084738	110.308145921258	97.7198697068404	107.250586526645	106.73938449552	113.409961685824	156.576801304807	100.675967208399	126.389023094019	88.7618474499774	153.996865203762	103.344428594072	114.903019887061	99.8050682261209	106.265220278946	109.322033898305	107.61844369961	98.4689943826413	109.783989834816	113.11861743912	131.50228880566	107.650273224044	107.059523264858	103.133057270099	100.740349021682	110.277346203431	101.502195516524	104.716572912159	105.072463768116	71.1707065497679	114.11016019311	109.014675052411	112.370625924101	109.619194364957	172.455089820359	99.9832242912263	103.999164665344
315	107.632093933464	102.688676641087	111.686557081738	107.714581178904	103.42564641029	142.876920946975	114.627617698	102.621429769158	95.3389830508475	204.518430439952	111.236717160298	110.599078341014	109.773712084738	109.614383997225	97.0218706375058	106.580270360854	108.297623685236	112.388250319285	157.728101314401	99.5253847260175	127.548555415982	88.7618474499774	152.82131661442	103.344428594072	114.903019887061	98.2456140350877	106.265220278946	109.322033898305	107.61844369961	98.4689943826413	109.783989834816	112.564114412458	131.50228880566	107.103825136612	108.157569657318	104.070630518009	100.740349021682	109.88066510198	101.502195516524	103.851146689745	106.280193236715	77.3594636410521	114.11016019311	109.014675052411	112.370625924101	109.619194364957	173.941771629155	99.3121959402785	105.252166649264
316	109.58904109589	103.351184232319	112.58725512272	107.714581178904	102.90064312902	141.21556140108	113.997795622737	102.621429769158	95.3389830508475	206.103844629409	111.236717160298	110.599078341014	107.462686567164	110.308145921258	97.0218706375058	107.250586526645	107.128944292949	112.388250319285	156.576801304807	98.9500934848267	128.708087737946	88.4609598315029	151.645768025078	102.076398795372	113.429904247483	98.2456140350877	106.265220278946	110.593220338983	106.531388712746	97.8081286485296	109.783989834816	112.009611385795	129.837702871411	107.103825136612	107.608546461088	103.133057270099	99.9471179270227	109.483984000529	101.502195516524	103.851146689745	106.280193236715	77.3594636410521	115.865701119157	109.480549732122	113.849186791523	109.619194364957	171.463968614495	99.3121959402785	105.252166649264
317	108.610567514677	103.351184232319	112.58725512272	107.714581178904	102.90064312902	142.876920946975	113.367973547473	102.621429769158	95.3389830508475	204.518430439952	112.141080714447	110.996916752312	107.462686567164	110.308145921258	96.3238715681712	107.250586526645	107.518504090378	113.409961685824	156.576801304807	98.9500934848267	131.027152381873	89.0627350684519	151.645768025078	102.076398795372	111.956788607906	99.8050682261209	106.265220278946	109.322033898305	107.61844369961	97.1472629144179	109.783989834816	112.009611385795	133.166874739908	107.103825136612	107.608546461088	102.195484022189	100.740349021682	109.483984000529	101.502195516524	102.98572046733	106.280193236715	75.812274368231	116.743471582181	109.480549732122	115.327747658945	108.298481179837	173.941771629155	99.9832242912263	105.252166649264
318	111.545988258317	103.351184232319	112.58725512272	107.714581178904	102.90064312902	142.046241174027	113.367973547473	102.621429769158	95.3389830508475	204.518430439952	113.949807822745	110.996916752312	107.462686567164	109.614383997225	97.0218706375058	107.920902692437	108.297623685236	114.431673052363	157.728101314401	98.9500934848267	128.708087737946	88.7618474499774	151.645768025078	102.710413694722	110.483672968328	98.2456140350877	106.265220278946	109.322033898305	107.61844369961	99.129860116753	109.783989834816	112.009611385795	133.166874739908	107.103825136612	108.157569657318	102.195484022189	100.740349021682	109.483984000529	101.502195516524	102.98572046733	106.280193236715	75.812274368231	114.987930656133	109.014675052411	115.327747658945	108.298481179837	174.93289283502	99.9832242912263	105.252166649264
319	110.567514677104	104.013691823552	112.58725512272	106.721820062048	103.42564641029	142.046241174027	113.997795622737	101.950701470013	97.4576271186441	204.518430439952	112.141080714447	110.599078341014	105.151661049591	109.614383997225	97.0218706375058	107.250586526645	110.24542267238	114.431673052363	157.728101314401	98.9500934848267	128.708087737946	88.7618474499774	149.294670846395	102.076398795372	110.483672968328	99.8050682261209	105.379676776622	109.322033898305	107.61844369961	98.4689943826413	109.783989834816	112.009611385795	133.166874739908	107.650273224044	108.706592853548	102.195484022189	100.740349021682	109.483984000529	101.502195516524	103.851146689745	106.280193236715	77.3594636410521	114.987930656133	109.014675052411	113.849186791523	108.298481179837	175.924014040884	99.9832242912263	105.252166649264
320	109.58904109589	104.676199414785	111.686557081738	106.721820062048	103.950649691561	141.21556140108	112.738151472209	102.621429769158	96.3983050847458	202.933016250495	112.141080714447	110.599078341014	103.996148290804	109.614383997225	96.3238715681712	107.250586526645	108.297623685236	114.431673052363	157.728101314401	98.9500934848267	128.708087737946	88.4609598315029	149.294670846395	102.710413694722	113.429904247483	99.8050682261209	105.379676776622	109.322033898305	107.61844369961	97.1472629144179	109.021601016518	110.346102305808	131.50228880566	106.55737704918	109.255616049778	103.133057270099	100.740349021682	109.087302899078	102.056852322625	102.98572046733	106.280193236715	77.3594636410521	115.865701119157	109.014675052411	115.327747658945	108.298481179837	173.446211026223	99.3121959402785	106.505168633184
321	112.52446183953	102.026169049854	111.686557081738	106.721820062048	103.950649691561	141.21556140108	112.108329396945	101.950701470013	96.3983050847458	204.518430439952	113.045444268596	110.201239929715	102.840635532017	108.920622073192	96.3238715681712	105.909954195062	108.297623685236	114.431673052363	158.879401323995	98.9500934848267	129.867620059909	88.4609598315029	152.82131661442	102.710413694722	113.429904247483	99.8050682261209	104.494133274297	109.322033898305	108.705498686475	96.4863971803062	109.783989834816	110.346102305808	133.166874739908	107.103825136612	109.255616049778	103.133057270099	100.740349021682	109.087302899078	102.056852322625	102.98572046733	105.072463768116	80.4538421866942	114.11016019311	109.014675052411	115.327747658945	109.619194364957	173.941771629155	99.9832242912263	105.252166649264
322	109.58904109589	103.351184232319	112.58725512272	106.225439503619	103.42564641029	141.21556140108	112.738151472209	102.621429769158	96.3983050847458	201.347602061038	113.045444268596	110.201239929715	102.840635532017	108.920622073192	96.3238715681712	106.580270360854	108.297623685236	113.409961685824	160.030701333589	98.3748022436358	129.867620059909	89.3636226869264	152.82131661442	102.076398795372	111.956788607906	99.8050682261209	104.494133274297	109.322033898305	107.61844369961	97.1472629144179	109.783989834816	110.900605332471	133.166874739908	107.103825136612	108.706592853548	101.257910774279	99.9471179270227	109.087302899078	102.056852322625	102.98572046733	106.280193236715	82.0010314595152	114.11016019311	109.014675052411	113.849186791523	110.939907550077	172.455089820359	99.3121959402785	106.505168633184
323	111.545988258317	102.688676641087	112.58725512272	106.721820062048	103.42564641029	140.384881628132	112.738151472209	101.950701470013	95.3389830508475	199.762187871581	113.949807822745	109.803401518417	105.151661049591	108.920622073192	96.3238715681712	105.23963802927	108.297623685236	114.431673052363	158.879401323995	98.9500934848267	129.867620059909	89.6645103054009	153.996865203762	102.076398795372	114.903019887061	98.2456140350877	104.494133274297	108.050847457627	108.705498686475	97.1472629144179	109.783989834816	110.346102305808	131.50228880566	107.103825136612	108.706592853548	102.195484022189	99.9471179270227	109.483984000529	102.056852322625	102.98572046733	107.487922705314	82.0010314595152	114.11016019311	109.014675052411	113.849186791523	108.298481179837	174.437332232088	99.9832242912263	106.505168633184
324	110.567514677104	102.688676641087	112.58725512272	106.225439503619	102.90064312902	140.384881628132	112.108329396945	101.279973170868	96.3983050847458	199.762187871581	113.949807822745	110.201239929715	105.151661049591	108.920622073192	95.6258724988367	105.909954195062	109.855862874951	114.431673052363	158.879401323995	98.3748022436358	131.027152381873	89.6645103054009	155.172413793103	102.076398795372	111.956788607906	101.364522417154	105.379676776622	109.322033898305	107.61844369961	98.4689943826413	109.783989834816	109.791599279146	131.50228880566	107.650273224044	108.706592853548	102.195484022189	99.9471179270227	109.483984000529	102.056852322625	102.98572046733	105.072463768116	82.0010314595152	114.11016019311	109.014675052411	113.849186791523	109.619194364957	172.455089820359	99.9832242912263	107.758170617103
325	112.52446183953	103.351184232319	113.487953163702	106.721820062048	102.90064312902	140.384881628132	110.848685246418	101.950701470013	95.3389830508475	198.176773682124	113.949807822745	109.803401518417	103.996148290804	108.920622073192	94.9278734295021	105.909954195062	109.466303077522	114.431673052363	158.879401323995	98.3748022436358	129.867620059909	89.3636226869264	153.996865203762	102.076398795372	110.483672968328	101.364522417154	105.379676776622	108.050847457627	108.705498686475	95.8255314461945	110.546378653113	109.237096252484	133.166874739908	107.650273224044	108.157569657318	102.195484022189	100.740349021682	109.88066510198	102.056852322625	102.98572046733	106.280193236715	88.1897885507994	114.11016019311	109.480549732122	113.849186791523	108.298481179837	172.455089820359	99.9832242912263	107.758170617103
326	112.52446183953	103.351184232319	113.487953163702	106.225439503619	102.375639847749	141.21556140108	112.738151472209	101.279973170868	96.3983050847458	199.762187871581	113.949807822745	109.803401518417	106.307173808377	108.920622073192	96.3238715681712	106.580270360854	109.466303077522	114.431673052363	157.728101314401	98.3748022436358	128.708087737946	88.7618474499774	152.82131661442	102.710413694722	111.956788607906	101.364522417154	105.379676776622	108.050847457627	108.705498686475	95.1646657120828	110.546378653113	109.237096252484	129.837702871411	107.650273224044	108.157569657318	102.195484022189	100.740349021682	109.483984000529	101.502195516524	102.98572046733	105.072463768116	88.1897885507994	114.11016019311	109.480549732122	115.327747658945	109.619194364957	171.959529217427	99.9832242912263	107.758170617103
327	113.502935420744	103.351184232319	113.487953163702	106.225439503619	102.375639847749	138.723522082237	112.738151472209	101.950701470013	96.3983050847458	199.762187871581	114.854171376894	110.201239929715	103.996148290804	108.920622073192	97.7198697068404	106.580270360854	109.076743280093	114.431673052363	158.879401323995	98.3748022436358	127.548555415982	88.1600722130284	152.82131661442	102.076398795372	111.956788607906	102.923976608187	105.379676776622	108.050847457627	108.705498686475	95.8255314461945	110.546378653113	108.682593225821	131.50228880566	107.103825136612	107.608546461088	102.195484022189	100.740349021682	109.88066510198	101.502195516524	102.98572046733	106.280193236715	88.1897885507994	114.11016019311	109.014675052411	113.849186791523	109.619194364957	171.959529217427	99.9832242912263	107.758170617103
328	113.502935420744	104.013691823552	112.58725512272	105.232678386763	101.850636566479	137.89284230929	110.848685246418	101.950701470013	96.3983050847458	198.176773682124	114.854171376894	109.803401518417	103.996148290804	108.226860149159	96.3238715681712	105.23963802927	110.634982469809	114.431673052363	157.728101314401	98.3748022436358	129.867620059909	88.1600722130284	150.470219435737	101.442383896022	111.956788607906	101.364522417154	105.379676776622	108.050847457627	108.705498686475	96.4863971803062	110.546378653113	108.128090199159	131.50228880566	107.650273224044	108.157569657318	102.195484022189	99.9471179270227	109.483984000529	101.502195516524	102.98572046733	105.072463768116	88.1897885507994	114.11016019311	109.014675052411	113.849186791523	110.939907550077	173.446211026223	100.654252642174	106.505168633184
329	114.481409001957	104.676199414785	112.58725512272	105.232678386763	102.375639847749	141.21556140108	112.108329396945	101.950701470013	96.3983050847458	199.762187871581	115.758534931042	109.803401518417	102.840635532017	108.226860149159	96.3238715681712	105.909954195062	109.466303077522	114.431673052363	158.879401323995	98.3748022436358	128.708087737946	88.4609598315029	149.294670846395	101.442383896022	111.956788607906	101.364522417154	105.379676776622	106.779661016949	108.705498686475	97.1472629144179	109.783989834816	107.573587172497	129.837702871411	107.650273224044	108.157569657318	103.133057270099	99.9471179270227	109.087302899078	102.056852322625	102.120294244916	105.072463768116	91.2841670964415	112.354619267062	109.014675052411	113.849186791523	109.619194364957	170.472847408631	99.9832242912263	105.252166649264
330	115.45988258317	103.351184232319	111.686557081738	105.729058945191	102.375639847749	138.723522082237	112.108329396945	101.279973170868	97.4576271186441	198.176773682124	115.758534931042	110.201239929715	101.685122773231	107.533098225126	96.3238715681712	105.909954195062	109.466303077522	113.409961685824	158.879401323995	97.799511002445	132.186684703836	87.8591845945539	149.294670846395	100.808368996671	113.429904247483	101.364522417154	105.379676776622	108.050847457627	108.705498686475	98.4689943826413	110.546378653113	107.019084145834	129.837702871411	107.103825136612	107.608546461088	101.257910774279	100.740349021682	109.483984000529	102.056852322625	102.120294244916	106.280193236715	91.2841670964415	112.354619267062	109.014675052411	113.849186791523	110.939907550077	171.959529217427	99.9832242912263	106.505168633184
331	112.52446183953	104.013691823552	111.686557081738	105.232678386763	102.375639847749	139.554201855185	111.478507321682	101.279973170868	96.3983050847458	198.176773682124	115.758534931042	109.803401518417	102.840635532017	107.533098225126	97.0218706375058	105.23963802927	109.855862874951	113.409961685824	158.879401323995	97.799511002445	131.027152381873	88.1600722130284	149.294670846395	100.808368996671	111.956788607906	102.923976608187	105.379676776622	108.050847457627	108.705498686475	97.1472629144179	109.783989834816	107.019084145834	129.837702871411	107.103825136612	107.059523264858	101.257910774279	100.740349021682	109.88066510198	102.611509128727	102.120294244916	106.280193236715	91.2841670964415	113.232389730086	109.014675052411	113.849186791523	110.939907550077	170.472847408631	100.654252642174	105.252166649264
332	112.52446183953	103.351184232319	111.686557081738	104.736297828335	101.850636566479	137.89284230929	110.848685246418	101.950701470013	96.3983050847458	199.762187871581	113.949807822745	110.599078341014	102.840635532017	108.226860149159	95.6258724988367	105.23963802927	110.634982469809	114.431673052363	158.879401323995	98.3748022436358	132.186684703836	88.1600722130284	151.645768025078	101.442383896022	111.956788607906	102.923976608187	106.265220278946	108.050847457627	108.705498686475	97.1472629144179	109.783989834816	107.573587172497	129.837702871411	107.650273224044	107.608546461088	101.257910774279	100.740349021682	110.277346203431	102.056852322625	102.98572046733	106.280193236715	92.8313563692625	113.232389730086	108.5488003727	113.849186791523	109.619194364957	171.959529217427	99.9832242912263	105.252166649264
333	111.545988258317	103.351184232319	112.58725512272	104.736297828335	101.850636566479	137.062162536342	110.848685246418	101.950701470013	97.4576271186441	195.00594530321	113.045444268596	110.996916752312	102.840635532017	108.226860149159	96.3238715681712	104.569321863479	110.24542267238	113.409961685824	158.879401323995	98.9500934848267	132.186684703836	88.7618474499774	155.172413793103	101.442383896022	109.01055732875	101.364522417154	106.265220278946	106.779661016949	108.705498686475	98.4689943826413	110.546378653113	106.464581119172	128.173116937162	107.650273224044	107.059523264858	100.320337526369	101.533580116341	109.88066510198	102.056852322625	103.851146689745	105.072463768116	86.6425992779783	113.232389730086	108.5488003727	113.849186791523	109.619194364957	170.968408011563	99.9832242912263	106.505168633184
334	112.52446183953	104.013691823552	112.58725512272	104.736297828335	102.375639847749	138.723522082237	110.218863171154	101.279973170868	96.3983050847458	196.591359492667	113.045444268596	111.79259357491	102.840635532017	108.226860149159	97.0218706375058	104.569321863479	110.24542267238	113.409961685824	158.879401323995	98.3748022436358	132.186684703836	88.4609598315029	153.996865203762	101.442383896022	109.01055732875	101.364522417154	106.265220278946	108.050847457627	108.705498686475	101.112457319088	109.783989834816	107.019084145834	128.173116937162	107.103825136612	107.059523264858	101.257910774279	101.533580116341	109.483984000529	102.056852322625	103.851146689745	105.072463768116	86.6425992779783	110.599078341014	108.5488003727	115.327747658945	109.619194364957	171.959529217427	99.3121959402785	105.252166649264
335	112.52446183953	104.013691823552	112.58725512272	104.736297828335	101.325633285208	137.89284230929	112.108329396945	101.950701470013	97.4576271186441	195.00594530321	111.236717160298	111.79259357491	102.840635532017	108.226860149159	96.3238715681712	105.23963802927	112.193221659525	113.409961685824	158.879401323995	98.3748022436358	132.186684703836	87.8591845945539	155.172413793103	100.808368996671	110.483672968328	99.8050682261209	106.265220278946	106.779661016949	107.61844369961	100.451591584976	109.783989834816	108.128090199159	129.837702871411	107.103825136612	107.059523264858	101.257910774279	100.740349021682	109.88066510198	102.056852322625	103.851146689745	105.072463768116	86.6425992779783	111.476848804038	109.014675052411	113.849186791523	109.619194364957	172.455089820359	99.3121959402785	105.252166649264
336	113.502935420744	103.351184232319	112.58725512272	103.743536711479	101.850636566479	139.554201855185	112.108329396945	101.279973170868	97.4576271186441	195.00594530321	112.141080714447	112.190431986208	101.685122773231	108.226860149159	96.3238715681712	105.23963802927	112.582781456954	114.431673052363	160.030701333589	98.3748022436358	132.186684703836	87.8591845945539	155.172413793103	100.174354097321	109.01055732875	99.8050682261209	105.379676776622	108.050847457627	108.705498686475	100.451591584976	109.783989834816	107.573587172497	128.173116937162	107.650273224044	107.608546461088	100.320337526369	101.533580116341	109.88066510198	102.611509128727	103.851146689745	105.072463768116	83.5482207323362	110.599078341014	109.014675052411	113.849186791523	110.939907550077	172.950650423291	99.3121959402785	103.999164665344
337	111.545988258317	103.351184232319	112.58725512272	104.239917269907	101.850636566479	138.723522082237	110.848685246418	100.609244871723	96.3983050847458	193.420531113753	113.045444268596	112.986108808805	100.529610014444	108.226860149159	94.9278734295021	105.23963802927	111.803661862096	113.409961685824	158.879401323995	98.9500934848267	129.867620059909	87.5582969760794	156.347962382445	100.174354097321	111.956788607906	99.8050682261209	105.379676776622	106.779661016949	107.61844369961	99.7907258508646	109.783989834816	108.682593225821	129.837702871411	107.103825136612	107.059523264858	99.3827642784592	101.533580116341	109.88066510198	102.611509128727	103.851146689745	105.072463768116	82.0010314595152	111.476848804038	108.5488003727	115.327747658945	109.619194364957	172.950650423291	98.6411675893306	105.252166649264
338	112.52446183953	104.676199414785	112.58725512272	104.239917269907	101.325633285208	139.554201855185	110.848685246418	101.279973170868	96.3983050847458	195.00594530321	113.045444268596	113.781785631403	99.3740972556572	108.920622073192	96.3238715681712	105.909954195062	112.193221659525	113.409961685824	158.879401323995	98.9500934848267	131.027152381873	86.9565217391304	157.523510971787	100.174354097321	110.483672968328	99.8050682261209	105.379676776622	108.050847457627	108.705498686475	99.7907258508646	110.546378653113	109.791599279146	129.837702871411	107.103825136612	107.059523264858	98.4451910305493	100.740349021682	109.483984000529	102.611509128727	103.851146689745	105.072463768116	82.0010314595152	110.599078341014	108.5488003727	116.806308526368	109.619194364957	172.950650423291	98.6411675893306	105.252166649264
339	108.610567514677	103.351184232319	111.686557081738	103.743536711479	101.325633285208	139.554201855185	110.848685246418	100.609244871723	95.3389830508475	196.591359492667	113.045444268596	113.383947220104	99.3740972556572	110.308145921258	96.3238715681712	106.580270360854	111.414102064667	112.388250319285	158.879401323995	98.3748022436358	131.027152381873	86.3547465021814	156.347962382445	100.174354097321	111.956788607906	98.2456140350877	105.379676776622	106.779661016949	108.705498686475	101.112457319088	111.30876747141	109.237096252484	129.837702871411	107.103825136612	106.510500068628	97.5076177826393	100.740349021682	109.483984000529	102.611509128727	104.716572912159	103.864734299517	82.0010314595152	110.599078341014	109.014675052411	116.806308526368	108.298481179837	173.446211026223	99.3121959402785	105.252166649264
340	109.58904109589	103.351184232319	112.58725512272	103.743536711479	101.325633285208	140.384881628132	110.218863171154	100.609244871723	95.3389830508475	196.591359492667	113.045444268596	113.781785631403	99.3740972556572	109.614383997225	96.3238715681712	105.909954195062	111.024542267238	112.388250319285	158.879401323995	97.799511002445	128.708087737946	85.1511960282834	153.996865203762	100.808368996671	111.956788607906	98.2456140350877	104.494133274297	108.050847457627	108.705498686475	101.112457319088	111.30876747141	108.128090199159	131.50228880566	107.650273224044	106.510500068628	97.5076177826393	101.533580116341	110.277346203431	103.166165934828	103.851146689745	102.657004830918	80.4538421866942	109.72130787799	108.082925692989	116.806308526368	110.939907550077	172.950650423291	99.3121959402785	105.252166649264
341	110.567514677104	103.351184232319	112.58725512272	103.743536711479	101.325633285208	138.723522082237	109.58904109589	100.609244871723	97.4576271186441	199.762187871581	113.045444268596	113.781785631403	98.2185844968705	109.614383997225	96.3238715681712	105.909954195062	109.466303077522	112.388250319285	158.879401323995	97.799511002445	129.867620059909	85.4520836467579	153.996865203762	100.174354097321	109.01055732875	98.2456140350877	104.494133274297	106.779661016949	107.61844369961	101.7733230532	111.30876747141	108.128090199159	128.173116937162	107.650273224044	106.510500068628	95.6324712868193	101.533580116341	109.483984000529	103.166165934828	103.851146689745	105.072463768116	75.812274368231	109.72130787799	108.5488003727	115.327747658945	110.939907550077	173.941771629155	98.6411675893306	106.505168633184
342	110.567514677104	103.351184232319	111.686557081738	104.736297828335	101.325633285208	139.554201855185	110.848685246418	99.9385165725784	97.4576271186441	199.762187871581	112.141080714447	114.179624042701	99.3740972556572	108.920622073192	96.3238715681712	105.909954195062	109.466303077522	112.388250319285	157.728101314401	98.3748022436358	133.3462170258	85.1511960282834	155.172413793103	100.808368996671	110.483672968328	99.8050682261209	105.379676776622	108.050847457627	108.705498686475	101.112457319088	111.30876747141	108.682593225821	126.508531002913	107.103825136612	107.059523264858	95.6324712868193	101.533580116341	109.087302899078	103.166165934828	103.851146689745	103.864734299517	77.3594636410521	109.72130787799	108.082925692989	116.806308526368	110.939907550077	171.959529217427	98.6411675893306	107.758170617103
343	109.58904109589	104.013691823552	111.686557081738	104.736297828335	101.325633285208	139.554201855185	110.848685246418	99.9385165725784	97.4576271186441	199.762187871581	113.949807822745	114.179624042701	97.0630717380838	108.920622073192	96.3238715681712	105.909954195062	108.297623685236	111.366538952746	157.728101314401	97.799511002445	131.027152381873	84.8503084098089	152.82131661442	100.174354097321	110.483672968328	99.8050682261209	105.379676776622	108.050847457627	108.705498686475	101.7733230532	111.30876747141	108.128090199159	128.173116937162	107.650273224044	107.059523264858	94.6948980389093	101.533580116341	109.087302899078	103.166165934828	103.851146689745	105.072463768116	77.3594636410521	108.843537414966	108.5488003727	115.327747658945	109.619194364957	172.950650423291	98.6411675893306	109.011172601023
344	107.632093933464	103.351184232319	111.686557081738	104.736297828335	101.325633285208	141.21556140108	111.478507321682	100.609244871723	96.3983050847458	199.762187871581	113.045444268596	114.577462454	97.0630717380838	108.226860149159	95.6258724988367	106.580270360854	106.73938449552	111.366538952746	157.728101314401	98.3748022436358	132.186684703836	84.2485331728599	152.82131661442	100.174354097321	111.956788607906	99.8050682261209	104.494133274297	108.050847457627	107.61844369961	100.451591584976	111.30876747141	109.237096252484	128.173116937162	107.650273224044	107.608546461088	94.6948980389093	101.533580116341	109.483984000529	103.166165934828	103.851146689745	105.072463768116	78.9066529138731	108.843537414966	108.5488003727	115.327747658945	108.298481179837	171.959529217427	99.9832242912263	107.758170617103
345	109.58904109589	104.013691823552	111.686557081738	105.729058945191	101.325633285208	142.046241174027	110.848685246418	99.9385165725784	96.3983050847458	196.591359492667	113.949807822745	114.577462454	93.5965334617236	108.920622073192	97.0218706375058	106.580270360854	107.518504090378	112.388250319285	156.576801304807	98.3748022436358	128.708087737946	83.6467579359109	150.470219435737	100.808368996671	110.483672968328	101.364522417154	103.608589771973	108.050847457627	108.705498686475	100.451591584976	110.546378653113	109.237096252484	128.173116937162	108.196721311475	107.059523264858	95.6324712868193	101.533580116341	110.277346203431	103.166165934828	103.851146689745	103.864734299517	77.3594636410521	107.965766951942	108.082925692989	115.327747658945	108.298481179837	170.472847408631	99.9832242912263	106.505168633184
346	108.610567514677	104.013691823552	111.686557081738	105.232678386763	100.800630003938	140.384881628132	108.959219020627	99.9385165725784	97.4576271186441	196.591359492667	113.949807822745	114.179624042701	93.5965334617236	108.920622073192	96.3238715681712	106.580270360854	106.73938449552	112.388250319285	156.576801304807	98.3748022436358	132.186684703836	83.6467579359109	151.645768025078	100.174354097321	110.483672968328	99.8050682261209	104.494133274297	109.322033898305	107.61844369961	101.7733230532	111.30876747141	109.237096252484	128.173116937162	107.650273224044	107.608546461088	95.6324712868193	102.326811210999	110.277346203431	103.166165934828	103.851146689745	105.072463768116	75.812274368231	107.965766951942	108.082925692989	116.806308526368	109.619194364957	172.455089820359	99.3121959402785	107.758170617103
347	108.610567514677	104.013691823552	111.686557081738	104.239917269907	100.800630003938	140.384881628132	110.218863171154	99.9385165725784	97.4576271186441	196.591359492667	113.949807822745	113.781785631403	95.9075589792971	108.920622073192	97.0218706375058	105.909954195062	108.687183482665	113.409961685824	156.576801304807	98.3748022436358	134.505749347763	83.6467579359109	151.645768025078	100.808368996671	109.01055732875	99.8050682261209	104.494133274297	108.050847457627	107.61844369961	101.112457319088	110.546378653113	109.237096252484	126.508531002913	107.650273224044	107.059523264858	95.6324712868193	102.326811210999	110.277346203431	103.720822740929	103.851146689745	105.072463768116	74.26508509541	108.843537414966	107.617051013277	116.806308526368	108.298481179837	172.455089820359	99.9832242912263	107.758170617103
348	108.610567514677	104.013691823552	111.686557081738	104.239917269907	100.800630003938	141.21556140108	109.58904109589	99.9385165725784	95.3389830508475	195.00594530321	113.949807822745	114.179624042701	97.0630717380838	108.226860149159	97.0218706375058	105.23963802927	108.297623685236	113.409961685824	155.425501295213	98.3748022436358	134.505749347763	83.0449826989619	152.82131661442	101.442383896022	110.483672968328	98.2456140350877	104.494133274297	109.322033898305	108.705498686475	102.434188787311	110.546378653113	109.237096252484	129.837702871411	107.650273224044	107.059523264858	95.6324712868193	102.326811210999	110.277346203431	103.720822740929	103.851146689745	106.280193236715	74.26508509541	109.72130787799	107.151176333566	115.327747658945	109.619194364957	172.455089820359	99.3121959402785	106.505168633184
349	106.65362035225	104.013691823552	111.686557081738	105.232678386763	100.800630003938	140.384881628132	110.218863171154	99.2677882734336	95.3389830508475	196.591359492667	113.045444268596	113.383947220104	95.9075589792971	108.226860149159	97.7198697068404	105.909954195062	107.518504090378	112.388250319285	155.425501295213	97.799511002445	135.665281669727	82.7440950804874	152.82131661442	101.442383896022	111.956788607906	98.2456140350877	104.494133274297	109.322033898305	108.705498686475	102.434188787311	109.783989834816	109.237096252484	129.837702871411	108.196721311475	107.608546461088	94.6948980389093	102.326811210999	110.277346203431	103.720822740929	103.851146689745	106.280193236715	78.9066529138731	109.72130787799	107.151176333566	113.849186791523	109.619194364957	174.437332232088	99.9832242912263	105.252166649264
350	108.610567514677	103.351184232319	112.58725512272	105.729058945191	100.275626722667	138.723522082237	109.58904109589	99.2677882734336	94.2796610169492	195.00594530321	113.045444268596	113.781785631403	95.9075589792971	108.920622073192	96.3238715681712	105.909954195062	107.128944292949	112.388250319285	155.425501295213	98.3748022436358	134.505749347763	83.0449826989619	152.82131661442	102.710413694722	111.956788607906	98.2456140350877	103.608589771973	109.322033898305	108.705498686475	100.451591584976	109.783989834816	109.237096252484	129.837702871411	107.650273224044	108.157569657318	94.6948980389093	103.120042305658	109.88066510198	103.720822740929	103.851146689745	106.280193236715	78.9066529138731	108.843537414966	106.685301653855	115.327747658945	110.939907550077	173.446211026223	99.9832242912263	106.505168633184
351	108.610567514677	103.351184232319	111.686557081738	105.729058945191	101.850636566479	142.046241174027	109.58904109589	99.2677882734336	95.3389830508475	195.00594530321	114.854171376894	113.781785631403	97.0630717380838	108.226860149159	95.6258724988367	105.23963802927	107.128944292949	113.409961685824	155.425501295213	97.799511002445	135.665281669727	82.4432074620129	150.470219435737	102.076398795372	110.483672968328	98.2456140350877	105.379676776622	109.322033898305	108.705498686475	99.7907258508646	110.546378653113	110.346102305808	128.173116937162	107.650273224044	108.157569657318	94.6948980389093	102.326811210999	109.483984000529	103.166165934828	103.851146689745	105.072463768116	78.9066529138731	109.72130787799	106.685301653855	115.327747658945	110.939907550077	173.941771629155	99.9832242912263	106.505168633184
352	108.610567514677	103.351184232319	111.686557081738	105.729058945191	100.800630003938	140.384881628132	108.959219020627	99.2677882734336	96.3983050847458	193.420531113753	112.141080714447	113.383947220104	97.0630717380838	108.226860149159	97.7198697068404	105.909954195062	108.297623685236	113.409961685824	154.274201285618	97.2242197612541	134.505749347763	81.8414322250639	150.470219435737	102.076398795372	111.956788607906	96.6861598440546	104.494133274297	108.050847457627	108.705498686475	100.451591584976	110.546378653113	109.791599279146	126.508531002913	107.650273224044	108.157569657318	93.7573247909993	102.326811210999	109.087302899078	103.166165934828	103.851146689745	106.280193236715	78.9066529138731	107.965766951942	106.219426974144	113.849186791523	110.939907550077	172.950650423291	99.9832242912263	105.252166649264
353	108.610567514677	104.013691823552	111.686557081738	106.225439503619	100.275626722667	142.876920946975	109.58904109589	99.9385165725784	97.4576271186441	193.420531113753	113.045444268596	113.383947220104	98.2185844968705	108.226860149159	97.7198697068404	106.580270360854	106.73938449552	112.388250319285	155.425501295213	97.799511002445	133.3462170258	82.1423198435384	150.470219435737	102.710413694722	110.483672968328	98.2456140350877	105.379676776622	109.322033898305	108.705498686475	99.129860116753	110.546378653113	110.900605332471	128.173116937162	107.650273224044	108.157569657318	94.6948980389093	102.326811210999	109.087302899078	103.720822740929	103.851146689745	103.864734299517	77.3594636410521	108.843537414966	106.219426974144	113.849186791523	110.939907550077	172.455089820359	99.9832242912263	106.505168633184
354	108.610567514677	103.351184232319	111.686557081738	105.729058945191	100.275626722667	142.876920946975	111.478507321682	99.2677882734336	95.3389830508475	193.420531113753	113.949807822745	113.383947220104	98.2185844968705	108.920622073192	97.7198697068404	105.909954195062	106.73938449552	113.409961685824	155.425501295213	97.799511002445	131.027152381873	81.5405446065894	148.119122257053	102.710413694722	110.483672968328	98.2456140350877	104.494133274297	109.322033898305	108.705498686475	99.129860116753	111.30876747141	111.455108359133	128.173116937162	107.650273224044	108.157569657318	95.6324712868193	102.326811210999	109.483984000529	103.720822740929	103.851146689745	103.864734299517	74.26508509541	107.087996488918	106.219426974144	113.849186791523	112.260620735197	171.463968614495	99.9832242912263	106.505168633184
355	109.58904109589	103.351184232319	112.58725512272	106.225439503619	99.7506234413965	142.046241174027	110.218863171154	99.9385165725784	97.4576271186441	193.420531113753	113.045444268596	113.383947220104	98.2185844968705	108.920622073192	97.0218706375058	105.909954195062	106.73938449552	113.409961685824	156.576801304807	97.799511002445	133.3462170258	81.5405446065894	148.119122257053	103.344428594072	110.483672968328	98.2456140350877	104.494133274297	109.322033898305	108.705498686475	99.7907258508646	111.30876747141	112.564114412458	126.508531002913	107.650273224044	108.157569657318	95.6324712868193	102.326811210999	109.483984000529	103.720822740929	103.851146689745	103.864734299517	75.812274368231	107.087996488918	106.219426974144	112.370625924101	110.939907550077	172.950650423291	99.9832242912263	105.252166649264
356	111.545988258317	103.351184232319	111.686557081738	105.729058945191	99.7506234413965	141.21556140108	110.218863171154	99.2677882734336	97.4576271186441	193.420531113753	113.949807822745	113.781785631403	98.2185844968705	108.920622073192	96.3238715681712	106.580270360854	108.297623685236	113.409961685824	154.274201285618	96.6489285200633	135.665281669727	81.2396569881149	145.76802507837	103.344428594072	110.483672968328	98.2456140350877	104.494133274297	109.322033898305	107.61844369961	100.451591584976	110.546378653113	112.009611385795	126.508531002913	107.650273224044	108.157569657318	96.5700445347293	102.326811210999	109.483984000529	103.720822740929	103.851146689745	103.864734299517	75.812274368231	106.210226025894	105.753552294433	113.849186791523	112.260620735197	173.941771629155	99.3121959402785	106.505168633184
357	108.610567514677	103.351184232319	111.686557081738	104.736297828335	99.7506234413965	144.53828049287	110.218863171154	99.9385165725784	96.3983050847458	191.835116924296	113.949807822745	113.781785631403	95.9075589792971	108.920622073192	96.3238715681712	106.580270360854	109.076743280093	112.388250319285	155.425501295213	97.2242197612541	136.82481399169	81.2396569881149	149.294670846395	103.344428594072	110.483672968328	96.6861598440546	104.494133274297	108.050847457627	108.705498686475	100.451591584976	110.546378653113	112.009611385795	126.508531002913	107.650273224044	108.706592853548	94.6948980389093	103.120042305658	109.88066510198	103.720822740929	103.851146689745	106.280193236715	74.26508509541	107.965766951942	105.753552294433	112.370625924101	112.260620735197	172.950650423291	99.3121959402785	105.252166649264
358	109.58904109589	102.688676641087	111.686557081738	103.743536711479	99.7506234413965	144.53828049287	109.58904109589	99.2677882734336	96.3983050847458	191.835116924296	113.949807822745	113.383947220104	97.0630717380838	109.614383997225	97.0218706375058	106.580270360854	109.076743280093	112.388250319285	155.425501295213	97.799511002445	136.82481399169	81.2396569881149	149.294670846395	102.710413694722	111.956788607906	96.6861598440546	104.494133274297	109.322033898305	107.61844369961	100.451591584976	111.30876747141	112.009611385795	126.508531002913	107.650273224044	108.157569657318	94.6948980389093	103.120042305658	109.88066510198	103.720822740929	103.851146689745	105.072463768116	80.4538421866942	107.087996488918	105.287677614722	113.849186791523	113.581333920317	172.950650423291	99.3121959402785	106.505168633184
359	108.610567514677	102.688676641087	111.686557081738	104.239917269907	99.225620160126	143.707600719922	110.848685246418	98.5970599742888	97.4576271186441	191.835116924296	113.949807822745	112.986108808805	95.9075589792971	109.614383997225	97.7198697068404	105.909954195062	109.855862874951	112.388250319285	155.425501295213	97.2242197612541	139.143878635617	81.5405446065894	150.470219435737	102.710413694722	111.956788607906	98.2456140350877	104.494133274297	108.050847457627	107.61844369961	100.451591584976	110.546378653113	112.009611385795	129.837702871411	107.103825136612	108.157569657318	95.6324712868193	103.120042305658	109.88066510198	104.27547954703	103.851146689745	105.072463768116	78.9066529138731	107.965766951942	105.753552294433	113.849186791523	112.260620735197	171.463968614495	99.3121959402785	105.252166649264
360	108.610567514677	102.026169049854	111.686557081738	103.247156153051	100.275626722667	142.876920946975	110.848685246418	99.2677882734336	97.4576271186441	191.835116924296	113.949807822745	113.383947220104	95.9075589792971	109.614383997225	97.0218706375058	105.909954195062	108.687183482665	113.409961685824	155.425501295213	97.2242197612541	137.984346313654	80.9387693696404	148.119122257053	103.344428594072	110.483672968328	96.6861598440546	103.608589771973	109.322033898305	107.61844369961	101.112457319088	110.546378653113	111.455108359133	128.173116937162	107.103825136612	108.706592853548	94.6948980389093	103.120042305658	110.277346203431	104.27547954703	103.851146689745	105.072463768116	77.3594636410521	107.087996488918	105.753552294433	112.370625924101	112.260620735197	170.968408011563	99.9832242912263	106.505168633184
361	110.567514677104	102.688676641087	111.686557081738	103.743536711479	99.225620160126	142.876920946975	110.848685246418	98.5970599742888	96.3983050847458	191.835116924296	112.141080714447	113.383947220104	95.9075589792971	109.614383997225	97.7198697068404	105.23963802927	107.908063887807	113.409961685824	156.576801304807	97.2242197612541	139.143878635617	81.2396569881149	149.294670846395	102.076398795372	111.956788607906	95.1267056530214	103.608589771973	108.050847457627	107.61844369961	100.451591584976	110.546378653113	112.009611385795	128.173116937162	107.650273224044	108.157569657318	94.6948980389093	103.120042305658	109.88066510198	104.27547954703	103.851146689745	103.864734299517	77.3594636410521	106.210226025894	105.287677614722	113.849186791523	113.581333920317	169.481726202767	99.9832242912263	106.505168633184
362	109.58904109589	102.026169049854	111.686557081738	103.247156153051	99.7506234413965	141.21556140108	110.218863171154	98.5970599742888	97.4576271186441	193.420531113753	112.141080714447	112.986108808805	94.7520462205103	109.614383997225	97.7198697068404	105.23963802927	107.908063887807	113.409961685824	155.425501295213	96.6489285200633	139.143878635617	81.8414322250639	150.470219435737	102.076398795372	111.956788607906	95.1267056530214	103.608589771973	108.050847457627	108.705498686475	101.112457319088	110.546378653113	111.455108359133	128.173116937162	107.650273224044	108.157569657318	94.6948980389093	103.120042305658	109.88066510198	104.27547954703	103.851146689745	103.864734299517	75.812274368231	105.33245556287	105.287677614722	113.849186791523	112.260620735197	168.490604996903	99.3121959402785	105.252166649264
363	111.545988258317	102.026169049854	111.686557081738	103.743536711479	99.225620160126	142.876920946975	109.58904109589	98.5970599742888	96.3983050847458	191.835116924296	112.141080714447	112.986108808805	94.7520462205103	109.614383997225	97.0218706375058	105.23963802927	109.076743280093	112.388250319285	155.425501295213	96.6489285200633	139.143878635617	82.1423198435384	151.645768025078	102.710413694722	111.956788607906	95.1267056530214	103.608589771973	109.322033898305	108.705498686475	101.112457319088	110.546378653113	111.455108359133	126.508531002913	107.103825136612	108.157569657318	95.6324712868193	102.326811210999	109.88066510198	104.27547954703	103.851146689745	105.072463768116	75.812274368231	106.210226025894	105.287677614722	115.327747658945	113.581333920317	167.995044393971	99.3121959402785	105.252166649264
364	110.567514677104	102.688676641087	111.686557081738	103.247156153051	99.7506234413965	141.21556140108	109.58904109589	97.9263316751439	98.5169491525424	190.249702734839	112.141080714447	112.588270397507	93.5965334617236	108.920622073192	97.7198697068404	104.569321863479	109.466303077522	112.388250319285	154.274201285618	96.6489285200633	139.143878635617	82.4432074620129	151.645768025078	102.710413694722	110.483672968328	93.5672514619883	103.608589771973	108.050847457627	107.61844369961	101.112457319088	110.546378653113	111.455108359133	126.508531002913	107.650273224044	108.157569657318	95.6324712868193	102.326811210999	109.88066510198	104.27547954703	103.851146689745	105.072463768116	75.812274368231	105.33245556287	105.287677614722	113.849186791523	113.581333920317	169.481726202767	99.9832242912263	103.999164665344
365	109.58904109589	102.026169049854	111.686557081738	103.247156153051	100.275626722667	141.21556140108	108.959219020627	98.5970599742888	98.5169491525424	191.835116924296	112.141080714447	112.588270397507	93.5965334617236	109.614383997225	97.7198697068404	103.899005697687	109.076743280093	112.388250319285	154.274201285618	97.2242197612541	141.462943279544	82.7440950804874	151.645768025078	102.710413694722	113.429904247483	96.6861598440546	103.608589771973	108.050847457627	107.61844369961	101.112457319088	110.546378653113	110.900605332471	126.508531002913	107.650273224044	108.157569657318	95.6324712868193	103.120042305658	110.277346203431	104.27547954703	102.98572046733	103.864734299517	72.717895822589	106.210226025894	105.753552294433	113.849186791523	112.260620735197	169.977286805699	99.3121959402785	103.999164665344
366	109.58904109589	102.026169049854	111.686557081738	102.254395036194	100.800630003938	140.384881628132	109.58904109589	98.5970599742888	98.5169491525424	190.249702734839	112.141080714447	112.986108808805	94.7520462205103	109.614383997225	96.3238715681712	103.899005697687	109.466303077522	113.409961685824	155.425501295213	97.2242197612541	136.82481399169	81.5405446065894	150.470219435737	102.710413694722	111.956788607906	95.1267056530214	103.608589771973	108.050847457627	106.531388712746	99.7907258508646	109.783989834816	111.455108359133	126.508531002913	107.103825136612	107.608546461088	94.6948980389093	103.120042305658	109.88066510198	104.830136353132	103.851146689745	105.072463768116	69.6235172769469	104.454685099846	105.287677614722	112.370625924101	113.581333920317	170.472847408631	99.3121959402785	103.999164665344
367	110.567514677104	102.026169049854	110.785859040757	102.254395036194	100.800630003938	141.21556140108	110.218863171154	98.5970599742888	99.5762711864407	190.249702734839	113.045444268596	112.588270397507	93.5965334617236	109.614383997225	96.3238715681712	104.569321863479	108.297623685236	113.409961685824	155.425501295213	97.2242197612541	137.984346313654	82.4432074620129	149.294670846395	102.710413694722	111.956788607906	95.1267056530214	102.723046269648	109.322033898305	106.531388712746	101.112457319088	110.546378653113	110.900605332471	123.179359134415	107.103825136612	107.608546461088	94.6948980389093	103.120042305658	109.483984000529	104.830136353132	103.851146689745	105.072463768116	72.717895822589	102.699144173799	105.287677614722	112.370625924101	112.260620735197	169.977286805699	99.9832242912263	105.252166649264
368	111.545988258317	102.688676641087	109.885160999775	102.254395036194	100.275626722667	141.21556140108	110.218863171154	97.9263316751439	100.635593220339	190.249702734839	111.236717160298	112.190431986208	94.7520462205103	108.920622073192	97.0218706375058	103.899005697687	110.24542267238	114.431673052363	156.576801304807	97.2242197612541	137.984346313654	80.9387693696404	150.470219435737	102.710413694722	110.483672968328	93.5672514619883	102.723046269648	108.050847457627	106.531388712746	100.451591584976	110.546378653113	110.900605332471	123.179359134415	107.103825136612	107.059523264858	94.6948980389093	103.120042305658	109.483984000529	104.27547954703	103.851146689745	106.280193236715	75.812274368231	103.576914636822	105.287677614722	112.370625924101	112.260620735197	170.472847408631	99.9832242912263	105.252166649264
369	110.567514677104	102.688676641087	108.984462958793	101.758014477766	100.800630003938	141.21556140108	110.848685246418	98.5970599742888	99.5762711864407	190.249702734839	111.236717160298	112.588270397507	94.7520462205103	107.533098225126	97.7198697068404	103.899005697687	111.024542267238	114.431673052363	156.576801304807	96.0736372788724	139.143878635617	82.1423198435384	149.294670846395	102.710413694722	110.483672968328	93.5672514619883	102.723046269648	109.322033898305	106.531388712746	101.7733230532	110.546378653113	110.346102305808	123.179359134415	107.650273224044	107.059523264858	94.6948980389093	102.326811210999	109.483984000529	104.27547954703	103.851146689745	105.072463768116	75.812274368231	102.699144173799	105.287677614722	113.849186791523	113.581333920317	169.977286805699	99.9832242912263	105.252166649264
370	111.545988258317	102.688676641087	108.083764917811	101.758014477766	100.800630003938	140.384881628132	110.218863171154	97.9263316751439	99.5762711864407	190.249702734839	111.236717160298	112.588270397507	98.2185844968705	108.226860149159	97.7198697068404	102.558373366104	110.24542267238	114.431673052363	156.576801304807	96.0736372788724	135.665281669727	82.4432074620129	148.119122257053	102.076398795372	110.483672968328	93.5672514619883	102.723046269648	109.322033898305	106.531388712746	101.7733230532	110.546378653113	109.791599279146	124.843945068664	107.103825136612	107.059523264858	97.5076177826393	102.326811210999	109.483984000529	104.27547954703	103.851146689745	105.072463768116	78.9066529138731	102.699144173799	104.82180293501	113.849186791523	112.260620735197	168.490604996903	100.654252642174	103.999164665344
371	110.567514677104	102.026169049854	107.18306687683	102.254395036194	100.800630003938	140.384881628132	109.58904109589	98.5970599742888	97.4576271186441	188.664288545382	111.236717160298	112.588270397507	95.9075589792971	108.226860149159	97.0218706375058	103.228689531896	109.076743280093	114.431673052363	157.728101314401	96.0736372788724	133.3462170258	82.4432074620129	148.119122257053	102.710413694722	111.956788607906	93.5672514619883	103.608589771973	109.322033898305	106.531388712746	101.112457319088	109.783989834816	110.900605332471	124.843945068664	107.103825136612	107.059523264858	96.5700445347293	102.326811210999	108.690621797627	104.830136353132	103.851146689745	105.072463768116	74.26508509541	102.699144173799	104.82180293501	115.327747658945	112.260620735197	168.490604996903	100.654252642174	103.999164665344
372	107.632093933464	102.688676641087	108.083764917811	101.758014477766	100.275626722667	141.21556140108	108.329396945363	98.5970599742888	97.4576271186441	188.664288545382	110.33235360615	111.79259357491	94.7520462205103	108.226860149159	97.7198697068404	102.558373366104	109.855862874951	114.431673052363	156.576801304807	96.0736372788724	135.665281669727	82.1423198435384	146.943573667712	102.710413694722	111.956788607906	92.0077972709552	103.608589771973	109.322033898305	105.444333725881	99.7907258508646	109.783989834816	109.791599279146	126.508531002913	107.650273224044	107.059523264858	96.5700445347293	102.326811210999	109.483984000529	104.830136353132	103.851146689745	106.280193236715	80.4538421866942	101.821373710775	105.287677614722	113.849186791523	110.939907550077	168.986165599835	99.9832242912263	105.252166649264
373	108.610567514677	103.351184232319	108.083764917811	101.758014477766	100.800630003938	140.384881628132	109.58904109589	98.5970599742888	98.5169491525424	185.493460166468	111.236717160298	111.79259357491	94.7520462205103	108.920622073192	97.7198697068404	102.558373366104	109.466303077522	114.431673052363	156.576801304807	96.0736372788724	135.665281669727	82.1423198435384	145.76802507837	103.344428594072	113.429904247483	92.0077972709552	103.608589771973	109.322033898305	106.531388712746	100.451591584976	109.783989834816	109.791599279146	124.843945068664	107.650273224044	106.510500068628	95.6324712868193	102.326811210999	108.690621797627	104.830136353132	104.716572912159	106.280193236715	80.4538421866942	102.699144173799	104.355928255299	115.327747658945	112.260620735197	168.986165599835	99.9832242912263	103.999164665344
374	108.610567514677	102.688676641087	107.18306687683	102.254395036194	100.800630003938	141.21556140108	110.218863171154	97.9263316751439	99.5762711864407	187.078874355925	111.236717160298	110.996916752312	93.5965334617236	108.226860149159	96.3238715681712	103.228689531896	109.466303077522	113.409961685824	156.576801304807	96.0736372788724	134.505749347763	81.5405446065894	144.592476489028	103.344428594072	111.956788607906	92.0077972709552	103.608589771973	109.322033898305	105.444333725881	101.112457319088	109.783989834816	109.791599279146	124.843945068664	107.103825136612	106.510500068628	95.6324712868193	102.326811210999	108.690621797627	104.27547954703	103.851146689745	106.280193236715	77.3594636410521	102.699144173799	104.355928255299	115.327747658945	110.939907550077	169.977286805699	99.3121959402785	102.746162681424
375	111.545988258317	103.351184232319	106.282368835848	102.254395036194	99.7506234413965	140.384881628132	110.218863171154	97.9263316751439	99.5762711864407	185.493460166468	110.33235360615	110.996916752312	93.5965334617236	108.920622073192	97.0218706375058	103.899005697687	108.297623685236	114.431673052363	155.425501295213	97.2242197612541	132.186684703836	81.8414322250639	143.416927899686	102.710413694722	110.483672968328	93.5672514619883	103.608589771973	109.322033898305	104.357278739016	102.434188787311	109.021601016518	108.682593225821	121.514773200166	107.103825136612	106.510500068628	95.6324712868193	102.326811210999	108.293940696175	104.27547954703	103.851146689745	105.072463768116	72.717895822589	100.943603247751	103.890053575588	113.849186791523	110.939907550077	170.472847408631	99.9832242912263	101.493160697504
376	110.567514677104	102.688676641087	106.282368835848	103.247156153051	99.7506234413965	142.046241174027	110.218863171154	97.9263316751439	99.5762711864407	185.493460166468	110.33235360615	110.996916752312	93.5965334617236	108.920622073192	97.0218706375058	103.899005697687	107.518504090378	114.431673052363	155.425501295213	97.799511002445	132.186684703836	81.8414322250639	143.416927899686	103.344428594072	111.956788607906	92.0077972709552	103.608589771973	109.322033898305	105.444333725881	101.7733230532	109.783989834816	109.237096252484	121.514773200166	107.103825136612	106.510500068628	95.6324712868193	103.120042305658	108.293940696175	104.27547954703	103.851146689745	106.280193236715	77.3594636410521	99.1880623217029	103.890053575588	113.849186791523	112.260620735197	171.463968614495	99.3121959402785	101.493160697504
377	112.52446183953	103.351184232319	106.282368835848	103.247156153051	99.7506234413965	141.21556140108	110.218863171154	97.9263316751439	99.5762711864407	185.493460166468	109.427990052001	110.996916752312	93.5965334617236	108.920622073192	97.7198697068404	103.228689531896	107.128944292949	113.409961685824	156.576801304807	97.799511002445	129.867620059909	81.2396569881149	142.241379310345	103.978443493422	113.429904247483	90.448343079922	103.608589771973	109.322033898305	104.357278739016	101.7733230532	109.783989834816	109.237096252484	121.514773200166	107.103825136612	105.961476872398	96.5700445347293	102.326811210999	108.293940696175	104.27547954703	104.716572912159	106.280193236715	77.3594636410521	98.310291858679	103.890053575588	113.849186791523	112.260620735197	169.977286805699	99.3121959402785	101.493160697504
378	111.545988258317	102.688676641087	106.282368835848	102.750775594623	100.275626722667	142.046241174027	110.848685246418	97.9263316751439	99.5762711864407	185.493460166468	108.523626497852	110.599078341014	92.4410207029369	109.614383997225	97.7198697068404	103.228689531896	107.128944292949	113.409961685824	155.425501295213	98.3748022436358	132.186684703836	80.3369941326914	141.065830721003	103.344428594072	113.429904247483	92.0077972709552	103.608589771973	109.322033898305	104.357278739016	101.7733230532	109.783989834816	108.682593225821	121.514773200166	107.103825136612	105.412453676168	96.5700445347293	102.326811210999	108.690621797627	104.27547954703	104.716572912159	105.072463768116	77.3594636410521	100.065832784727	103.890053575588	115.327747658945	113.581333920317	167.995044393971	99.3121959402785	101.493160697504
379	112.52446183953	102.026169049854	106.282368835848	104.239917269907	99.225620160126	142.046241174027	110.848685246418	97.9263316751439	99.5762711864407	185.493460166468	108.523626497852	110.599078341014	94.7520462205103	109.614383997225	97.0218706375058	103.228689531896	106.73938449552	113.409961685824	154.274201285618	98.3748022436358	133.3462170258	80.9387693696404	141.065830721003	103.344428594072	114.903019887061	92.0077972709552	103.608589771973	109.322033898305	104.357278739016	101.112457319088	109.783989834816	109.791599279146	121.514773200166	106.55737704918	105.412453676168	95.6324712868193	102.326811210999	108.690621797627	104.27547954703	103.851146689745	103.864734299517	77.3594636410521	99.1880623217029	103.890053575588	115.327747658945	113.581333920317	168.986165599835	98.6411675893306	102.746162681424
380	110.567514677104	102.026169049854	107.18306687683	104.239917269907	99.225620160126	142.876920946975	111.478507321682	97.9263316751439	98.5169491525424	187.078874355925	108.523626497852	110.599078341014	97.0630717380838	109.614383997225	97.0218706375058	103.228689531896	108.687183482665	114.431673052363	155.425501295213	98.3748022436358	134.505749347763	81.8414322250639	141.065830721003	103.344428594072	113.429904247483	92.0077972709552	103.608589771973	109.322033898305	104.357278739016	101.7733230532	110.546378653113	110.346102305808	121.514773200166	107.103825136612	105.412453676168	95.6324712868193	103.120042305658	108.293940696175	103.720822740929	104.716572912159	105.072463768116	78.9066529138731	99.1880623217029	103.890053575588	113.849186791523	112.260620735197	170.472847408631	99.3121959402785	101.493160697504
381	109.58904109589	103.351184232319	105.381670794866	104.239917269907	99.225620160126	141.21556140108	111.478507321682	97.9263316751439	99.5762711864407	185.493460166468	108.523626497852	110.599078341014	95.9075589792971	110.308145921258	97.0218706375058	104.569321863479	108.297623685236	114.431673052363	155.425501295213	98.3748022436358	132.186684703836	81.8414322250639	139.890282131661	102.710413694722	114.903019887061	93.5672514619883	104.494133274297	109.322033898305	103.270223752151	102.434188787311	109.783989834816	110.346102305808	124.843945068664	107.103825136612	105.412453676168	94.6948980389093	103.120042305658	108.690621797627	103.720822740929	104.716572912159	105.072463768116	77.3594636410521	100.065832784727	103.890053575588	115.327747658945	110.939907550077	170.472847408631	98.6411675893306	102.746162681424
382	111.545988258317	102.026169049854	106.282368835848	104.239917269907	99.225620160126	141.21556140108	112.108329396945	97.2556033759991	98.5169491525424	188.664288545382	108.523626497852	110.201239929715	97.0630717380838	110.308145921258	97.0218706375058	104.569321863479	107.908063887807	114.431673052363	154.274201285618	98.3748022436358	134.505749347763	80.9387693696404	138.71473354232	103.344428594072	114.903019887061	93.5672514619883	104.494133274297	109.322033898305	104.357278739016	101.7733230532	109.783989834816	109.791599279146	123.179359134415	107.103825136612	105.412453676168	95.6324712868193	103.913273400317	108.690621797627	103.720822740929	104.716572912159	103.864734299517	78.9066529138731	98.310291858679	103.890053575588	116.806308526368	109.619194364957	171.959529217427	99.3121959402785	101.493160697504
383	109.58904109589	102.688676641087	105.381670794866	103.743536711479	99.7506234413965	141.21556140108	111.478507321682	97.2556033759991	99.5762711864407	190.249702734839	106.714899389555	110.201239929715	94.7520462205103	109.614383997225	96.3238715681712	104.569321863479	107.128944292949	114.431673052363	154.274201285618	98.3748022436358	132.186684703836	80.6378817511659	137.539184952978	103.344428594072	114.903019887061	93.5672514619883	104.494133274297	110.593220338983	103.270223752151	102.434188787311	109.783989834816	109.791599279146	123.179359134415	107.103825136612	104.863430479938	95.6324712868193	103.913273400317	108.690621797627	103.720822740929	104.716572912159	105.072463768116	78.9066529138731	98.310291858679	103.890053575588	116.806308526368	110.939907550077	170.968408011563	98.6411675893306	102.746162681424
384	112.52446183953	102.688676641087	105.381670794866	104.239917269907	99.7506234413965	142.046241174027	112.738151472209	97.9263316751439	98.5169491525424	190.249702734839	106.714899389555	109.405563107118	95.9075589792971	111.001907845291	97.7198697068404	105.23963802927	106.73938449552	114.431673052363	154.274201285618	98.9500934848267	131.027152381873	80.6378817511659	137.539184952978	103.344428594072	116.376135526639	92.0077972709552	104.494133274297	109.322033898305	104.357278739016	102.434188787311	109.783989834816	110.900605332471	123.179359134415	106.55737704918	104.863430479938	94.6948980389093	103.913273400317	108.293940696175	103.720822740929	104.716572912159	103.864734299517	80.4538421866942	97.432521395655	103.424178895877	115.327747658945	109.619194364957	172.950650423291	99.3121959402785	101.493160697504
385	112.52446183953	102.688676641087	106.282368835848	104.239917269907	100.275626722667	142.876920946975	112.108329396945	97.2556033759991	99.5762711864407	191.835116924296	106.714899389555	109.803401518417	94.7520462205103	111.001907845291	97.7198697068404	104.569321863479	106.73938449552	114.431673052363	155.425501295213	98.9500934848267	132.186684703836	80.3369941326914	136.363636363636	102.710413694722	117.849251166217	93.5672514619883	103.608589771973	109.322033898305	103.270223752151	103.755920255535	109.783989834816	111.455108359133	121.514773200166	106.55737704918	105.412453676168	94.6948980389093	103.120042305658	108.293940696175	104.27547954703	104.716572912159	105.072463768116	77.3594636410521	96.5547509326311	103.424178895877	115.327747658945	110.939907550077	171.463968614495	99.3121959402785	100.240158713585
386	111.545988258317	103.351184232319	105.381670794866	103.743536711479	100.275626722667	140.384881628132	111.478507321682	97.9263316751439	99.5762711864407	190.249702734839	106.714899389555	109.803401518417	94.7520462205103	111.001907845291	97.0218706375058	103.228689531896	106.73938449552	114.431673052363	155.425501295213	98.9500934848267	133.3462170258	80.9387693696404	137.539184952978	102.710413694722	119.322366805794	90.448343079922	103.608589771973	110.593220338983	103.270223752151	105.077651723758	109.783989834816	112.009611385795	123.179359134415	106.55737704918	105.412453676168	94.6948980389093	103.120042305658	108.293940696175	104.27547954703	104.716572912159	105.072463768116	77.3594636410521	96.5547509326311	103.424178895877	113.849186791523	110.939907550077	170.968408011563	98.6411675893306	101.493160697504
387	111.545988258317	103.351184232319	105.381670794866	103.743536711479	100.275626722667	142.046241174027	112.108329396945	97.2556033759991	99.5762711864407	191.835116924296	105.810535835406	109.405563107118	95.9075589792971	110.308145921258	97.0218706375058	103.899005697687	106.73938449552	114.431673052363	155.425501295213	98.3748022436358	135.665281669727	81.8414322250639	136.363636363636	103.344428594072	119.322366805794	90.448343079922	103.608589771973	109.322033898305	104.357278739016	103.755920255535	109.021601016518	111.455108359133	119.850187265918	107.103825136612	105.412453676168	94.6948980389093	103.120042305658	107.500578493273	104.27547954703	104.716572912159	105.072463768116	77.3594636410521	95.6769804696072	103.424178895877	115.327747658945	110.939907550077	171.959529217427	99.3121959402785	101.493160697504
388	112.52446183953	103.351184232319	105.381670794866	104.736297828335	100.275626722667	142.046241174027	113.367973547473	97.9263316751439	100.635593220339	190.249702734839	105.810535835406	109.803401518417	97.0630717380838	110.308145921258	97.0218706375058	104.569321863479	105.570705103233	114.431673052363	155.425501295213	98.3748022436358	132.186684703836	81.5405446065894	135.188087774295	103.344428594072	117.849251166217	92.0077972709552	103.608589771973	110.593220338983	103.270223752151	104.416785989646	109.783989834816	111.455108359133	123.179359134415	106.55737704918	104.863430479938	96.5700445347293	103.120042305658	107.897259594724	103.720822740929	103.851146689745	105.072463768116	80.4538421866942	96.5547509326311	103.424178895877	115.327747658945	109.619194364957	170.472847408631	98.6411675893306	102.746162681424
389	111.545988258317	102.688676641087	106.282368835848	104.239917269907	99.7506234413965	140.384881628132	112.108329396945	97.2556033759991	100.635593220339	188.664288545382	104.906172281257	109.405563107118	97.0630717380838	110.308145921258	97.0218706375058	104.569321863479	107.128944292949	114.431673052363	154.274201285618	98.9500934848267	134.505749347763	82.1423198435384	137.539184952978	103.344428594072	117.849251166217	92.0077972709552	103.608589771973	110.593220338983	103.270223752151	102.434188787311	109.783989834816	112.564114412458	123.179359134415	106.55737704918	104.314407283708	95.6324712868193	103.913273400317	108.293940696175	103.166165934828	104.716572912159	105.072463768116	77.3594636410521	95.6769804696072	103.424178895877	113.849186791523	112.260620735197	171.959529217427	99.3121959402785	103.999164665344
390	111.545988258317	103.351184232319	107.18306687683	103.743536711479	100.275626722667	140.384881628132	112.108329396945	97.2556033759991	99.5762711864407	188.664288545382	104.906172281257	109.007724695819	97.0630717380838	111.001907845291	97.7198697068404	104.569321863479	107.128944292949	114.431673052363	154.274201285618	98.9500934848267	132.186684703836	82.4432074620129	137.539184952978	103.978443493422	117.849251166217	93.5672514619883	103.608589771973	110.593220338983	104.357278739016	102.434188787311	109.783989834816	112.564114412458	124.843945068664	106.55737704918	105.412453676168	95.6324712868193	103.120042305658	108.293940696175	103.166165934828	104.716572912159	105.072463768116	78.9066529138731	96.5547509326311	103.424178895877	115.327747658945	110.939907550077	170.968408011563	99.3121959402785	101.493160697504
391	112.52446183953	102.688676641087	107.18306687683	104.239917269907	100.275626722667	141.21556140108	112.108329396945	97.9263316751439	99.5762711864407	190.249702734839	104.906172281257	109.007724695819	94.7520462205103	110.308145921258	97.0218706375058	105.23963802927	106.349824698091	114.431673052363	155.425501295213	98.3748022436358	134.505749347763	81.8414322250639	137.539184952978	103.978443493422	116.376135526639	90.448343079922	103.608589771973	109.322033898305	103.270223752151	103.095054521423	110.546378653113	111.455108359133	123.179359134415	107.103825136612	105.412453676168	94.6948980389093	103.120042305658	107.500578493273	103.166165934828	104.716572912159	105.072463768116	77.3594636410521	94.7992100065833	103.890053575588	115.327747658945	110.939907550077	170.472847408631	99.3121959402785	102.746162681424
392	110.567514677104	103.351184232319	107.18306687683	104.736297828335	100.275626722667	140.384881628132	112.108329396945	97.2556033759991	100.635593220339	190.249702734839	104.906172281257	108.609886284521	94.7520462205103	110.308145921258	98.417868776175	105.23963802927	105.181145305804	114.431673052363	155.425501295213	97.799511002445	132.186684703836	81.8414322250639	136.363636363636	103.344428594072	117.849251166217	92.0077972709552	102.723046269648	109.322033898305	103.270223752151	103.095054521423	110.546378653113	111.455108359133	123.179359134415	106.55737704918	104.863430479938	94.6948980389093	103.120042305658	107.500578493273	103.720822740929	104.716572912159	105.072463768116	77.3594636410521	94.7992100065833	104.355928255299	115.327747658945	112.260620735197	168.490604996903	99.3121959402785	102.746162681424
393	112.52446183953	102.688676641087	107.18306687683	104.736297828335	100.275626722667	137.89284230929	113.367973547473	96.5848750768543	100.635593220339	190.249702734839	106.714899389555	108.609886284521	95.9075589792971	108.920622073192	97.7198697068404	105.23963802927	105.570705103233	114.431673052363	155.425501295213	97.2242197612541	132.186684703836	81.8414322250639	134.012539184953	103.344428594072	117.849251166217	93.5672514619883	102.723046269648	110.593220338983	104.357278739016	103.095054521423	109.783989834816	112.009611385795	126.508531002913	106.55737704918	105.412453676168	95.6324712868193	102.326811210999	107.103897391822	103.720822740929	103.851146689745	106.280193236715	82.0010314595152	93.9214395435594	103.890053575588	115.327747658945	112.260620735197	167.995044393971	99.3121959402785	102.746162681424
394	111.545988258317	102.026169049854	108.083764917811	103.743536711479	99.7506234413965	137.89284230929	113.997795622737	97.2556033759991	100.635593220339	188.664288545382	106.714899389555	108.212047873222	94.7520462205103	108.920622073192	97.7198697068404	104.569321863479	106.73938449552	114.431673052363	156.576801304807	98.3748022436358	131.027152381873	81.5405446065894	136.363636363636	103.978443493422	117.849251166217	93.5672514619883	102.723046269648	109.322033898305	104.357278739016	100.451591584976	110.546378653113	110.900605332471	123.179359134415	106.55737704918	104.863430479938	94.6948980389093	102.326811210999	107.500578493273	103.720822740929	102.98572046733	105.072463768116	82.0010314595152	95.6769804696072	104.355928255299	115.327747658945	112.260620735197	167.499483791039	99.3121959402785	102.746162681424
395	113.502935420744	102.026169049854	108.083764917811	103.743536711479	100.800630003938	140.384881628132	112.108329396945	96.5848750768543	100.635593220339	191.835116924296	107.619262943703	108.212047873222	97.0630717380838	108.920622073192	97.7198697068404	104.569321863479	106.349824698091	113.409961685824	155.425501295213	98.3748022436358	132.186684703836	81.2396569881149	137.539184952978	103.978443493422	117.849251166217	96.6861598440546	102.723046269648	110.593220338983	105.444333725881	101.7733230532	110.546378653113	110.346102305808	121.514773200166	106.55737704918	105.412453676168	94.6948980389093	102.326811210999	106.707216290371	103.166165934828	102.98572046733	106.280193236715	85.0954100051573	93.9214395435594	103.890053575588	116.806308526368	112.260620735197	169.481726202767	99.3121959402785	103.999164665344
396	111.545988258317	102.688676641087	107.18306687683	104.239917269907	99.7506234413965	139.554201855185	112.738151472209	97.2556033759991	99.5762711864407	188.664288545382	106.714899389555	108.609886284521	97.0630717380838	109.614383997225	97.7198697068404	103.899005697687	107.128944292949	113.409961685824	154.274201285618	97.799511002445	131.027152381873	81.8414322250639	137.539184952978	104.612458392772	119.322366805794	96.6861598440546	103.608589771973	109.322033898305	105.444333725881	103.095054521423	110.546378653113	110.900605332471	123.179359134415	106.55737704918	105.412453676168	93.7573247909993	103.120042305658	106.707216290371	102.611509128727	102.98572046733	106.280193236715	85.0954100051573	95.6769804696072	103.890053575588	118.28486939379	110.939907550077	168.986165599835	99.3121959402785	103.999164665344
397	114.481409001957	103.351184232319	108.083764917811	103.743536711479	99.7506234413965	137.89284230929	113.997795622737	97.2556033759991	99.5762711864407	188.664288545382	105.810535835406	108.609886284521	97.0630717380838	109.614383997225	98.417868776175	104.569321863479	106.349824698091	113.409961685824	155.425501295213	98.3748022436358	132.186684703836	81.5405446065894	135.188087774295	104.612458392772	119.322366805794	96.6861598440546	103.608589771973	110.593220338983	106.531388712746	103.095054521423	110.546378653113	110.346102305808	121.514773200166	106.55737704918	105.412453676168	94.6948980389093	103.120042305658	106.310535188919	102.611509128727	102.98572046733	106.280193236715	86.6425992779783	93.9214395435594	104.355928255299	118.28486939379	112.260620735197	169.481726202767	99.9832242912263	103.999164665344
398	113.502935420744	102.688676641087	108.083764917811	104.239917269907	99.7506234413965	139.554201855185	113.367973547473	96.5848750768543	100.635593220339	187.078874355925	105.810535835406	108.609886284521	99.3740972556572	109.614383997225	97.7198697068404	103.228689531896	104.791585508376	114.431673052363	154.274201285618	97.799511002445	132.186684703836	81.2396569881149	136.363636363636	103.978443493422	119.322366805794	96.6861598440546	103.608589771973	109.322033898305	105.444333725881	101.7733230532	110.546378653113	109.791599279146	121.514773200166	106.55737704918	105.961476872398	95.6324712868193	103.120042305658	106.707216290371	102.611509128727	102.98572046733	105.072463768116	86.6425992779783	94.7992100065833	104.355928255299	116.806308526368	110.939907550077	169.481726202767	99.9832242912263	103.999164665344
399	113.502935420744	103.351184232319	108.984462958793	104.736297828335	100.275626722667	138.723522082237	113.997795622737	97.2556033759991	100.635593220339	183.908045977012	105.810535835406	108.212047873222	98.2185844968705	109.614383997225	98.417868776175	103.899005697687	103.23334631866	114.431673052363	154.274201285618	98.3748022436358	132.186684703836	80.6378817511659	135.188087774295	103.978443493422	117.849251166217	96.6861598440546	103.608589771973	110.593220338983	106.531388712746	101.7733230532	109.783989834816	109.791599279146	121.514773200166	106.55737704918	107.059523264858	95.6324712868193	103.120042305658	106.707216290371	102.611509128727	102.98572046733	106.280193236715	85.0954100051573	95.6769804696072	104.355928255299	116.806308526368	112.260620735197	168.490604996903	99.3121959402785	103.999164665344
400	112.52446183953	103.351184232319	108.984462958793	104.239917269907	100.275626722667	139.554201855185	113.997795622737	97.9263316751439	101.694915254237	183.908045977012	105.810535835406	108.212047873222	98.2185844968705	109.614383997225	98.417868776175	103.228689531896	104.402025710947	114.431673052363	155.425501295213	98.9500934848267	133.3462170258	81.8414322250639	136.363636363636	103.344428594072	119.322366805794	95.1267056530214	103.608589771973	109.322033898305	105.444333725881	99.7907258508646	109.783989834816	110.346102305808	121.514773200166	106.55737704918	106.510500068628	95.6324712868193	102.326811210999	105.517172986017	102.056852322625	102.98572046733	107.487922705314	85.0954100051573	95.6769804696072	104.82180293501	116.806308526368	110.939907550077	168.986165599835	98.6411675893306	102.746162681424
401	114.481409001957	102.688676641087	108.083764917811	104.239917269907	99.7506234413965	137.89284230929	114.627617698	97.2556033759991	99.5762711864407	183.908045977012	105.810535835406	108.609886284521	99.3740972556572	109.614383997225	97.7198697068404	103.228689531896	104.791585508376	115.453384418902	155.425501295213	98.9500934848267	132.186684703836	81.2396569881149	137.539184952978	103.978443493422	120.795482445372	96.6861598440546	103.608589771973	110.593220338983	106.531388712746	102.434188787311	109.783989834816	110.346102305808	121.514773200166	106.55737704918	106.510500068628	96.5700445347293	102.326811210999	105.913854087468	102.056852322625	102.98572046733	106.280193236715	85.0954100051573	94.7992100065833	104.355928255299	118.28486939379	110.939907550077	167.995044393971	99.9832242912263	102.746162681424
402	113.502935420744	103.351184232319	108.984462958793	103.743536711479	100.275626722667	139.554201855185	114.627617698	97.2556033759991	98.5169491525424	183.908045977012	107.619262943703	108.212047873222	98.2185844968705	111.001907845291	97.7198697068404	103.899005697687	105.181145305804	114.431673052363	155.425501295213	98.3748022436358	129.867620059909	80.6378817511659	138.71473354232	103.978443493422	119.322366805794	95.1267056530214	103.608589771973	110.593220338983	106.531388712746	103.755920255535	109.783989834816	109.791599279146	121.514773200166	106.55737704918	106.510500068628	96.5700445347293	102.326811210999	106.310535188919	102.611509128727	102.98572046733	106.280193236715	83.5482207323362	93.0436690805354	104.355928255299	116.806308526368	109.619194364957	167.003923188107	99.9832242912263	100.240158713585
403	112.52446183953	103.351184232319	108.083764917811	103.247156153051	100.275626722667	137.062162536342	113.997795622737	97.9263316751439	98.5169491525424	183.908045977012	106.714899389555	108.609886284521	98.2185844968705	111.001907845291	98.417868776175	103.899005697687	106.349824698091	115.453384418902	155.425501295213	98.3748022436358	129.867620059909	81.2396569881149	138.71473354232	104.612458392772	119.322366805794	95.1267056530214	103.608589771973	110.593220338983	105.444333725881	102.434188787311	110.546378653113	110.346102305808	121.514773200166	106.010928961749	105.961476872398	97.5076177826393	103.120042305658	105.913854087468	102.611509128727	102.98572046733	105.072463768116	85.0954100051573	93.9214395435594	103.890053575588	118.28486939379	110.939907550077	167.499483791039	100.654252642174	100.240158713585
404	112.52446183953	104.013691823552	108.083764917811	103.247156153051	100.275626722667	137.062162536342	113.997795622737	97.2556033759991	99.5762711864407	182.322631787555	105.810535835406	108.609886284521	100.529610014444	111.695669769324	98.417868776175	102.558373366104	107.518504090378	115.453384418902	155.425501295213	97.799511002445	131.027152381873	81.2396569881149	139.890282131661	104.612458392772	117.849251166217	93.5672514619883	103.608589771973	110.593220338983	106.531388712746	103.095054521423	109.783989834816	109.237096252484	123.179359134415	106.55737704918	105.961476872398	96.5700445347293	103.120042305658	105.517172986017	102.611509128727	102.98572046733	105.072463768116	83.5482207323362	93.9214395435594	103.424178895877	118.28486939379	110.939907550077	167.499483791039	99.3121959402785	100.240158713585
405	112.52446183953	103.351184232319	108.083764917811	103.247156153051	100.275626722667	135.400802990447	114.627617698	97.9263316751439	100.635593220339	185.493460166468	106.714899389555	108.609886284521	99.3740972556572	111.001907845291	98.417868776175	102.558373366104	104.791585508376	113.409961685824	155.425501295213	97.799511002445	132.186684703836	81.8414322250639	139.890282131661	104.612458392772	117.849251166217	93.5672514619883	104.494133274297	110.593220338983	105.444333725881	103.095054521423	109.783989834816	109.791599279146	121.514773200166	106.010928961749	106.510500068628	98.4451910305493	103.120042305658	105.120491884566	102.611509128727	102.98572046733	107.487922705314	86.6425992779783	94.7992100065833	103.890053575588	118.28486939379	112.260620735197	167.499483791039	98.6411675893306	101.493160697504
406	113.502935420744	103.351184232319	108.083764917811	102.750775594623	100.275626722667	137.062162536342	115.257439773264	97.2556033759991	98.5169491525424	185.493460166468	106.714899389555	108.212047873222	99.3740972556572	110.308145921258	98.417868776175	103.228689531896	104.402025710947	114.431673052363	155.425501295213	97.799511002445	132.186684703836	81.8414322250639	135.188087774295	105.246473292122	119.322366805794	93.5672514619883	104.494133274297	110.593220338983	106.531388712746	102.434188787311	109.783989834816	108.682593225821	121.514773200166	106.010928961749	105.961476872398	96.5700445347293	102.326811210999	105.517172986017	102.611509128727	102.98572046733	106.280193236715	86.6425992779783	93.9214395435594	103.890053575588	116.806308526368	110.939907550077	167.003923188107	99.3121959402785	98.9871567296648
407	114.481409001957	103.351184232319	108.083764917811	103.743536711479	100.800630003938	135.400802990447	114.627617698	97.9263316751439	98.5169491525424	185.493460166468	106.714899389555	108.609886284521	98.2185844968705	110.308145921258	97.0218706375058	103.228689531896	104.012465913518	113.409961685824	156.576801304807	97.799511002445	127.548555415982	81.8414322250639	135.188087774295	104.612458392772	119.322366805794	93.5672514619883	103.608589771973	110.593220338983	105.444333725881	103.095054521423	109.783989834816	108.682593225821	123.179359134415	106.010928961749	105.412453676168	96.5700445347293	102.326811210999	105.120491884566	102.611509128727	102.98572046733	106.280193236715	88.1897885507994	92.1658986175115	103.890053575588	116.806308526368	112.260620735197	165.021680776378	98.6411675893306	100.240158713585
408	114.481409001957	104.013691823552	108.083764917811	103.743536711479	100.275626722667	132.908763671605	114.627617698	97.2556033759991	98.5169491525424	187.078874355925	107.619262943703	108.609886284521	97.0630717380838	111.001907845291	96.3238715681712	103.228689531896	104.402025710947	113.409961685824	155.425501295213	97.2242197612541	127.548555415982	81.2396569881149	135.188087774295	104.612458392772	116.376135526639	95.1267056530214	104.494133274297	109.322033898305	105.444333725881	102.434188787311	109.021601016518	108.682593225821	123.179359134415	106.55737704918	105.961476872398	97.5076177826393	102.326811210999	104.327129681663	102.611509128727	102.98572046733	105.072463768116	88.1897885507994	91.2881281544876	104.355928255299	118.28486939379	110.939907550077	167.003923188107	99.3121959402785	100.240158713585
409	115.45988258317	103.351184232319	108.083764917811	102.750775594623	100.275626722667	133.739443444552	113.997795622737	97.9263316751439	98.5169491525424	185.493460166468	107.619262943703	109.007724695819	98.2185844968705	111.695669769324	97.0218706375058	102.558373366104	105.181145305804	113.409961685824	155.425501295213	97.799511002445	126.389023094019	81.2396569881149	136.363636363636	104.612458392772	116.376135526639	95.1267056530214	104.494133274297	109.322033898305	104.357278739016	102.434188787311	109.783989834816	108.682593225821	123.179359134415	106.010928961749	105.961476872398	98.4451910305493	102.326811210999	103.930448580212	102.056852322625	102.98572046733	106.280193236715	85.0954100051573	90.4103576914637	103.890053575588	119.763430261212	110.939907550077	164.030559570514	99.3121959402785	100.240158713585
410	113.502935420744	104.013691823552	108.083764917811	103.247156153051	100.275626722667	135.400802990447	114.627617698	97.9263316751439	99.5762711864407	183.908045977012	107.619262943703	108.609886284521	97.0630717380838	111.001907845291	98.417868776175	102.558373366104	105.570705103233	113.409961685824	154.274201285618	98.3748022436358	128.708087737946	80.6378817511659	135.188087774295	103.978443493422	116.376135526639	95.1267056530214	104.494133274297	109.322033898305	104.357278739016	105.73851745787	109.783989834816	108.128090199159	123.179359134415	106.010928961749	105.412453676168	99.3827642784592	102.326811210999	104.723810783115	102.611509128727	102.98572046733	107.487922705314	88.1897885507994	91.2881281544876	104.355928255299	118.28486939379	110.939907550077	163.534998967582	99.3121959402785	98.9871567296648
411	114.481409001957	104.013691823552	108.083764917811	102.254395036194	99.7506234413965	133.739443444552	115.257439773264	97.2556033759991	99.5762711864407	187.078874355925	107.619262943703	109.007724695819	97.0630717380838	111.001907845291	99.1158678455095	103.228689531896	104.012465913518	112.388250319285	156.576801304807	98.9500934848267	126.389023094019	80.6378817511659	136.363636363636	104.612458392772	116.376135526639	95.1267056530214	103.608589771973	109.322033898305	104.357278739016	104.416785989646	109.783989834816	108.128090199159	121.514773200166	106.55737704918	105.961476872398	99.3827642784592	102.326811210999	105.120491884566	102.611509128727	102.98572046733	107.487922705314	88.1897885507994	91.2881281544876	104.355928255299	119.763430261212	110.939907550077	163.534998967582	98.6411675893306	100.240158713585
412	113.502935420744	104.013691823552	108.083764917811	102.254395036194	100.275626722667	134.5701232175	114.627617698	97.9263316751439	98.5169491525424	187.078874355925	107.619262943703	109.405563107118	97.0630717380838	111.001907845291	98.417868776175	102.558373366104	104.012465913518	112.388250319285	155.425501295213	98.3748022436358	128.708087737946	81.5405446065894	134.012539184953	103.978443493422	116.376135526639	98.2456140350877	104.494133274297	109.322033898305	104.357278739016	104.416785989646	109.783989834816	108.682593225821	119.850187265918	106.55737704918	105.961476872398	101.257910774279	102.326811210999	105.913854087468	102.611509128727	102.98572046733	106.280193236715	88.1897885507994	92.1658986175115	104.82180293501	119.763430261212	109.619194364957	163.03943836465	98.6411675893306	100.240158713585
413	112.52446183953	103.351184232319	108.083764917811	101.758014477766	100.275626722667	132.078083898657	113.997795622737	97.2556033759991	99.5762711864407	185.493460166468	109.427990052001	109.007724695819	95.9075589792971	111.001907845291	97.7198697068404	101.888057200313	105.181145305804	112.388250319285	154.274201285618	98.3748022436358	129.867620059909	81.8414322250639	134.012539184953	103.978443493422	116.376135526639	96.6861598440546	104.494133274297	109.322033898305	105.444333725881	105.73851745787	109.021601016518	107.573587172497	118.185601331669	106.010928961749	106.510500068628	102.195484022189	102.326811210999	105.517172986017	102.056852322625	102.98572046733	108.695652173913	88.1897885507994	91.2881281544876	104.82180293501	119.763430261212	109.619194364957	163.03943836465	99.3121959402785	100.240158713585
414	113.502935420744	104.013691823552	108.083764917811	101.758014477766	100.275626722667	132.908763671605	113.367973547473	97.9263316751439	98.5169491525424	185.493460166468	109.427990052001	108.609886284521	95.9075589792971	111.001907845291	97.7198697068404	102.558373366104	105.570705103233	112.388250319285	155.425501295213	98.9500934848267	131.027152381873	81.8414322250639	134.012539184953	103.978443493422	116.376135526639	95.1267056530214	105.379676776622	109.322033898305	104.357278739016	105.73851745787	109.021601016518	107.573587172497	118.185601331669	106.010928961749	106.510500068628	101.257910774279	102.326811210999	105.120491884566	102.056852322625	102.98572046733	108.695652173913	89.7369778236204	93.0436690805354	104.355928255299	119.763430261212	109.619194364957	163.03943836465	99.3121959402785	100.240158713585
415	113.502935420744	103.351184232319	107.18306687683	101.758014477766	100.800630003938	133.739443444552	113.997795622737	97.2556033759991	98.5169491525424	185.493460166468	109.427990052001	108.609886284521	94.7520462205103	111.001907845291	98.417868776175	102.558373366104	104.791585508376	111.366538952746	154.274201285618	98.9500934848267	128.708087737946	82.4432074620129	132.836990595611	103.978443493422	117.849251166217	98.2456140350877	104.494133274297	108.050847457627	104.357278739016	105.73851745787	109.021601016518	107.019084145834	118.185601331669	106.55737704918	107.059523264858	100.320337526369	102.326811210999	104.327129681663	102.611509128727	102.98572046733	108.695652173913	88.1897885507994	92.1658986175115	104.355928255299	119.763430261212	110.939907550077	163.534998967582	98.6411675893306	100.240158713585
416	112.52446183953	103.351184232319	108.083764917811	101.758014477766	100.800630003938	132.908763671605	113.997795622737	97.9263316751439	98.5169491525424	185.493460166468	110.33235360615	108.212047873222	95.9075589792971	111.695669769324	98.417868776175	101.888057200313	103.622906116089	111.366538952746	155.425501295213	99.5253847260175	127.548555415982	81.5405446065894	135.188087774295	103.978443493422	119.322366805794	99.8050682261209	104.494133274297	109.322033898305	104.357278739016	105.077651723758	109.783989834816	108.128090199159	118.185601331669	106.55737704918	107.059523264858	101.257910774279	102.326811210999	103.533767478761	102.611509128727	102.98572046733	107.487922705314	88.1897885507994	92.1658986175115	104.82180293501	119.763430261212	109.619194364957	163.03943836465	98.6411675893306	100.240158713585
417	114.481409001957	103.351184232319	108.083764917811	103.247156153051	100.800630003938	132.078083898657	114.627617698	97.9263316751439	99.5762711864407	187.078874355925	109.427990052001	108.212047873222	98.2185844968705	111.001907845291	99.1158678455095	101.888057200313	102.064666926373	112.388250319285	154.274201285618	99.5253847260175	126.389023094019	81.8414322250639	132.836990595611	104.612458392772	119.322366805794	99.8050682261209	104.494133274297	109.322033898305	104.357278739016	105.73851745787	109.783989834816	107.573587172497	114.856429463171	106.010928961749	107.059523264858	101.257910774279	102.326811210999	103.930448580212	102.611509128727	102.98572046733	106.280193236715	89.7369778236204	91.2881281544876	104.82180293501	121.241991128635	110.939907550077	163.03943836465	99.3121959402785	100.240158713585
418	114.481409001957	103.351184232319	107.18306687683	103.743536711479	100.800630003938	132.078083898657	113.997795622737	97.9263316751439	99.5762711864407	188.664288545382	109.427990052001	108.212047873222	97.0630717380838	111.001907845291	98.417868776175	101.888057200313	102.843786521231	112.388250319285	154.274201285618	99.5253847260175	126.389023094019	81.8414322250639	130.485893416928	105.246473292122	119.322366805794	99.8050682261209	104.494133274297	108.050847457627	105.444333725881	105.077651723758	109.021601016518	107.019084145834	114.856429463171	106.010928961749	107.059523264858	101.257910774279	102.326811210999	103.533767478761	102.611509128727	102.98572046733	106.280193236715	85.0954100051573	91.2881281544876	104.355928255299	119.763430261212	110.939907550077	162.543877761718	99.3121959402785	97.734154745745
419	112.52446183953	103.351184232319	108.083764917811	103.743536711479	100.800630003938	132.908763671605	113.367973547473	98.5970599742888	99.5762711864407	188.664288545382	109.427990052001	108.212047873222	97.0630717380838	111.001907845291	98.417868776175	102.558373366104	101.675107128944	112.388250319285	154.274201285618	100.100675967208	125.229490772055	80.6378817511659	129.310344827586	104.612458392772	119.322366805794	96.6861598440546	104.494133274297	109.322033898305	105.444333725881	106.399383191981	109.783989834816	107.019084145834	111.527257594673	106.55737704918	107.608546461088	100.320337526369	102.326811210999	103.533767478761	102.056852322625	102.98572046733	107.487922705314	85.0954100051573	91.2881281544876	104.355928255299	118.28486939379	110.939907550077	164.030559570514	99.3121959402785	100.240158713585
420	113.502935420744	103.351184232319	108.083764917811	103.743536711479	100.275626722667	132.908763671605	113.367973547473	97.9263316751439	97.4576271186441	188.664288545382	109.427990052001	107.018532639326	98.2185844968705	111.001907845291	99.1158678455095	102.558373366104	102.843786521231	111.366538952746	154.274201285618	100.675967208399	126.389023094019	80.6378817511659	131.66144200627	103.978443493422	119.322366805794	96.6861598440546	106.265220278946	108.050847457627	105.444333725881	105.73851745787	109.783989834816	107.019084145834	111.527257594673	106.55737704918	107.059523264858	101.257910774279	102.326811210999	103.533767478761	102.056852322625	102.120294244916	108.695652173913	86.6425992779783	93.0436690805354	104.355928255299	118.28486939379	110.939907550077	163.534998967582	99.3121959402785	100.240158713585
421	113.502935420744	103.351184232319	108.083764917811	103.247156153051	100.800630003938	132.908763671605	113.367973547473	97.9263316751439	97.4576271186441	187.078874355925	107.619262943703	107.416371050625	98.2185844968705	110.308145921258	97.7198697068404	101.888057200313	104.012465913518	111.366538952746	153.122901276024	100.100675967208	122.910426128128	81.5405446065894	128.134796238245	103.978443493422	117.849251166217	96.6861598440546	105.379676776622	108.050847457627	104.357278739016	105.077651723758	109.021601016518	106.464581119172	111.527257594673	106.010928961749	107.059523264858	100.320337526369	101.533580116341	103.533767478761	102.056852322625	102.120294244916	107.487922705314	86.6425992779783	93.0436690805354	104.355928255299	118.28486939379	110.939907550077	164.526120173446	98.6411675893306	100.240158713585
[truncated: 40 more columns]
