# Supplementary material for: Transient nicotine exposure in early adolescent male mice freezes their dopamine circuits in an immature state
Source: Nat Commun. 2024 Oct 18;15:9017. doi: 10.1038/s41467-024-53327-w (PMC11489768; doi:10.1038/s41467-024-53327-w)
Supplement: Supplementary file 4 — Source Data [file 41467_2024_53327_MOESM4_ESM.zip › source_data/2BC_sucrose_adult_bysession.csv]

	session	Mouse	treatment	suc_conc	Weight_s	suc_cons_s	total_cons_s	Left_cons_s	suc_pref_s	Left_pref_s	c1_s	c2_s	suc_side
1	1	220	NIC	0	26	0.68	4.05	3.37	16.7901234567901	83.2098765432099	3.37	0.68	Right
2	1	221	NIC	0	24.9	0.69	3.33	2.64	20.7207207207207	79.2792792792793	2.64	0.69	Right
3	1	222	NIC	0	27.7	3.09	3.16	0.07	97.7848101265823	2.21518987341772	0.0700000000000003	3.09	Right
4	1	223	NIC	0	24.9	0.37	3.24	2.87	11.4197530864198	88.5802469135802	2.87	0.37	Right
5	1	225	SAC	0	27.6	0.19	0.31	0.12	61.2903225806452	38.7096774193548	0.12	0.19	Right
6	1	226	SAC	0	31.1	0.42	3.33	2.91	12.6126126126126	87.3873873873874	2.91	0.42	Right
7	1	227	SAC	0	28.4	1.92	3.53	1.61	54.3909348441926	45.6090651558074	1.61	1.92	Right
8	1	229	NIC	0	26.8	0.47	3.14	2.67	14.968152866242	85.0318471337579	2.67	0.47	Right
9	1	231	NIC	0	29.1	1.54	3.85	2.31	40	60	2.31	1.54	Right
10	1	233	SAC	0	24.8	0.86	3.63	2.77	23.6914600550964	76.3085399449036	2.77	0.86	Right
11	1	235	SAC	0	28	2.34	3.8	1.46	61.5789473684211	38.421052631579	1.46	2.34	Right
12	1	260	SAC	0	25.5	1.9	2.65	0.75	71.6981132075472	28.3018867924528	0.75	1.9	Right
13	1	261	SAC	0	28.9	0	1.87	1.87	0	100	1.87	0	Right
14	1	262	SAC	0	27.6	0.73	11.48	10.75	6.3588850174216	93.6411149825784	10.75	0.73	Right
15	1	263	SAC	0	28.1	1.11	3.31	2.2	33.5347432024169	66.4652567975831	2.2	1.11	Right
16	1	264	NIC	0	28.6	1.66	2.22	0.56	74.7747747747748	25.2252252252252	0.56	1.66	Right
17	1	265	NIC	0	27.3	1.57	4.16	2.59	37.7403846153846	62.2596153846154	2.59	1.57	Right
18	1	266	NIC	0	27.8	1.93	2.92	0.99	66.0958904109589	33.9041095890411	0.99	1.93	Right
19	1	267	NIC	0	26.4	0.9	3.8	2.9	23.6842105263158	76.3157894736842	2.9	0.9	Right
20	1	268	SAC	0	25.9	0.57	3.91	3.34	14.5780051150895	85.4219948849105	3.34	0.57	Right
21	1	269	SAC	0	29.9	0.06	0.09	0.03	66.6666666666667	33.3333333333333	0.03	0.06	Right
22	1	270	SAC	0	27.5	2.32	2.76	0.44	84.0579710144928	15.9420289855072	0.44	2.32	Right
23	1	274	NIC	0	29.8	0.07	2.73	2.66	2.56410256410256	97.4358974358974	2.66	0.07	Right
24	1	275	NIC	0	27.6	0.08	3.02	2.94	2.64900662251656	97.3509933774834	2.94	0.08	Right
25	2	220	NIC	0	26	1.79	3.68	1.89	48.6413043478261	51.3586956521739	1.89	1.79	Right
26	2	221	NIC	0	24.9	0.47	3.43	2.96	13.7026239067055	86.2973760932945	2.96	0.47	Right
27	2	222	NIC	0	27.7	2.69	3.26	0.57	82.5153374233129	17.4846625766871	0.57	2.69	Right
28	2	223	NIC	0	24.9	0.85	3.45	2.6	24.6376811594203	75.3623188405797	2.6	0.85	Right
29	2	225	SAC	0	27.6	0.09	3.05	2.96	2.95081967213115	97.0491803278689	2.96	0.09	Right
30	2	226	SAC	0	31.1	0	2.75	2.75	0	100	2.75	0	Right
31	2	227	SAC	0	28.4	1.38	4.37	2.99	31.5789473684211	68.4210526315789	2.99	1.38	Right
32	2	229	NIC	0	26.8	0.72	3.9	3.18	18.4615384615385	81.5384615384615	3.18	0.72	Right
33	2	231	NIC	0	29.1	1.28	4.19	2.91	30.5489260143198	69.4510739856802	2.91	1.28	Right
34	2	233	SAC	0	24.8	0	2.58	2.58	0	100	2.58	0	Right
35	2	235	SAC	0	28	1.25	3.37	2.12	37.0919881305638	62.9080118694362	2.12	1.25	Right
36	2	260	SAC	0	25.5	1.93	3.96	2.03	48.7373737373737	51.2626262626263	2.03	1.93	Right
37	2	261	SAC	0	28.9	0.42	2.98	2.56	14.0939597315436	85.9060402684564	2.56	0.42	Right
38	2	262	SAC	0	27.6	0.31	1.73	1.42	17.9190751445087	82.0809248554913	1.42	0.31	Right
39	2	263	SAC	0	28.1	2.29	3.8	1.51	60.2631578947368	39.7368421052632	1.51	2.29	Right
40	2	264	NIC	0	28.6	3	3.52	0.52	85.2272727272727	14.7727272727273	0.52	3	Right
41	2	265	NIC	0	27.3	1.07	3.93	2.86	27.2264631043257	72.7735368956743	2.86	1.07	Right
42	2	266	NIC	0	27.8	3.17	3.74	0.57	84.75935828877	15.2406417112299	0.57	3.17	Right
43	2	267	NIC	0	26.4	1.8	3.74	1.94	48.1283422459893	51.8716577540107	1.94	1.8	Right
44	2	268	SAC	0	25.9	0.13	3.83	3.7	3.39425587467363	96.6057441253264	3.7	0.13	Right
45	2	269	SAC	0	29.9	0.06	0.16	0.1	37.5	62.5	0.1	0.06	Right
46	2	270	SAC	0	27.5	3.92	4.22	0.3	92.8909952606635	7.10900473933649	0.3	3.92	Right
47	2	274	NIC	0	29.8	0.41	2.94	2.53	13.9455782312925	86.0544217687075	2.53	0.41	Right
48	2	275	NIC	0	27.6	0.07	3.36	3.29	2.08333333333333	97.9166666666667	3.29	0.07	Right
49	3	220	NIC	0	26	1.27	3.75	1.27	33.8666666666667	33.8666666666667	1.27	2.48	Left
50	3	221	NIC	0	24.9	2.27	3.23	2.27	70.2786377708978	70.2786377708978	2.27	0.96	Left
51	3	222	NIC	0	27.7	1.61	3.24	1.61	49.6913580246914	49.6913580246914	1.61	1.63	Left
52	3	223	NIC	0	24.9	2.7	3.84	2.7	70.3125	70.3125	2.7	1.14	Left
53	3	225	SAC	0	27.6	1	3.03	1	33.003300330033	33.003300330033	1	2.03	Left
54	3	226	SAC	0	31.1	1.51	2.71	1.51	55.7195571955719	55.7195571955719	1.51	1.2	Left
55	3	227	SAC	0	28.4	2.02	3.89	2.02	51.9280205655527	51.9280205655527	2.02	1.87	Left
56	3	229	NIC	0	26.8	1.73	3.73	1.73	46.3806970509383	46.3806970509383	1.73	2	Left
57	3	231	NIC	0	29.1	1.52	3.56	1.52	42.6966292134831	42.6966292134831	1.52	2.04	Left
58	3	233	SAC	0	24.8	2.04	3.32	2.04	61.4457831325301	61.4457831325301	2.04	1.28	Left
59	3	235	SAC	0	28	1.47	3.42	1.47	42.9824561403509	42.9824561403509	1.47	1.95	Left
60	3	260	SAC	0	25.5	1.67	4.19	1.67	39.8568019093079	39.8568019093079	1.67	2.52	Left
61	3	261	SAC	0	28.9	2.81	3.57	2.81	78.7114845938375	78.7114845938375	2.81	0.76	Left
62	3	262	SAC	0	27.6	2.73	3.89	2.73	70.1799485861182	70.1799485861182	2.73	1.16	Left
63	3	263	SAC	0	28.1	1.13	3.83	1.13	29.5039164490862	29.5039164490862	1.13	2.7	Left
64	3	264	NIC	0	28.6	0.74	3.22	0.74	22.9813664596273	22.9813664596273	0.74	2.48	Left
65	3	265	NIC	0	27.3	1.58	3.2	1.58	49.375	49.375	1.58	1.62	Left
66	3	266	NIC	0	27.8	2.82	3.31	2.82	85.1963746223565	85.1963746223565	2.82	0.49	Left
67	3	267	NIC	0	26.4	1.01	3.75	1.01	26.9333333333333	26.9333333333333	1.01	2.74	Left
68	3	268	SAC	0	25.9	1.83	4.04	1.83	45.2970297029703	45.2970297029703	1.83	2.21	Left
69	3	269	SAC	0	29.9	0.97	4.85	0.97	20	20	0.97	3.88	Left
70	3	270	SAC	0	27.5	2.17	4.65	2.17	46.6666666666667	46.6666666666667	2.17	2.48	Left
71	3	274	NIC	0	29.8	2.3	3.41	2.3	67.4486803519061	67.4486803519061	2.3	1.11	Left
72	3	275	NIC	0	27.6	2.26	4	2.26	56.5	56.5	2.26	1.74	Left
73	4	220	NIC	0	26	0.32	3.11	0.32	10.2893890675241	10.2893890675241	0.32	2.79	Left
74	4	221	NIC	0	24.9	1.74	2.79	1.74	62.3655913978495	62.3655913978495	1.74	1.05	Left
75	4	222	NIC	0	27.7	1.17	3.58	1.17	32.6815642458101	32.6815642458101	1.17	2.41	Left
76	4	223	NIC	0	24.9	2.8	3.68	2.8	76.0869565217391	76.0869565217391	2.8	0.88	Left
77	4	225	SAC	0	27.6	3.02	4.21	3.02	71.7339667458432	71.7339667458432	3.02	1.19	Left
78	4	226	SAC	0	31.1	0.76	3.24	0.76	23.4567901234568	23.4567901234568	0.76	2.48	Left
79	4	227	SAC	0	28.4	2.88	4.62	2.88	62.3376623376623	62.3376623376623	2.88	1.74	Left
80	4	229	NIC	0	26.8	1.52	3.39	1.52	44.8377581120944	44.8377581120944	1.52	1.87	Left
81	4	231	NIC	0	29.1	0.85	2.98	0.85	28.5234899328859	28.5234899328859	0.85	2.13	Left
82	4	233	SAC	0	24.8	1.88	3.44	1.88	54.6511627906977	54.6511627906977	1.88	1.56	Left
83	4	235	SAC	0	28	1.53	3.28	1.53	46.6463414634146	46.6463414634146	1.53	1.75	Left
84	4	260	SAC	0	25.5	1.09	3.62	1.09	30.110497237569	30.110497237569	1.09	2.53	Left
85	4	261	SAC	0	28.9	3.42	3.83	3.42	89.2950391644909	89.2950391644909	3.42	0.41	Left
86	4	262	SAC	0	27.6	1.89	3.5	1.89	54	54	1.89	1.61	Left
87	4	263	SAC	0	28.1	0.55	4.06	0.55	13.5467980295566	13.5467980295566	0.55	3.51	Left
88	4	264	NIC	0	28.6	0.39	3.27	0.39	11.9266055045872	11.9266055045872	0.39	2.88	Left
89	4	265	NIC	0	27.3	1.79	3.91	1.79	45.7800511508952	45.7800511508952	1.79	2.12	Left
90	4	266	NIC	0	27.8	2.88	3.57	2.88	80.672268907563	80.672268907563	2.88	0.69	Left
91	4	267	NIC	0	26.4	0.55	3.57	0.55	15.406162464986	15.406162464986	0.55	3.02	Left
92	4	268	SAC	0	25.9	2.92	3.81	2.92	76.6404199475066	76.6404199475066	2.92	0.89	Left
93	4	269	SAC	0	29.9	1.04	3.69	1.04	28.1842818428184	28.1842818428184	1.04	2.65	Left
94	4	270	SAC	0	27.5	3.66	4.24	3.66	86.3207547169811	86.3207547169811	3.66	0.58	Left
95	4	274	NIC	0	29.8	2.16	3.37	2.16	64.0949554896143	64.0949554896143	2.16	1.21	Left
96	4	275	NIC	0	27.6	1.13	2.93	1.13	38.5665529010239	38.5665529010239	1.13	1.8	Left
97	5	220	NIC	0.5	26	2.12	3.61	1.49	58.7257617728532	41.2742382271468	1.49	2.12	Right
98	5	221	NIC	0.5	24.9	1.44	3.43	1.99	41.9825072886297	58.0174927113703	1.99	1.44	Right
99	5	222	NIC	0.5	27.7	2.94	3.49	0.55	84.2406876790831	15.7593123209169	0.55	2.94	Right
100	5	223	NIC	0.5	24.9	2.84	3.66	0.82	77.5956284153006	22.4043715846995	0.82	2.84	Right
101	5	225	SAC	0.5	27.6	3.14	3.7	0.56	84.8648648648649	15.1351351351351	0.56	3.14	Right
102	5	226	SAC	0.5	31.1	2	2.96	0.96	67.5675675675676	32.4324324324324	0.96	2	Right
103	5	227	SAC	0.5	28.4	4.38	4.71	0.33	92.9936305732484	7.00636942675159	0.33	4.38	Right
104	5	229	NIC	0.5	26.8	3.01	4.15	1.14	72.5301204819277	27.4698795180723	1.14	3.01	Right
105	5	231	NIC	0.5	29.1	2.56	3.21	0.65	79.7507788161994	20.2492211838006	0.65	2.56	Right
106	5	233	SAC	0.5	24.8	1.67	3.04	1.37	54.9342105263158	45.0657894736842	1.37	1.67	Right
107	5	235	SAC	0.5	28	2.19	3.62	1.43	60.4972375690608	39.5027624309392	1.43	2.19	Right
108	5	260	SAC	0.5	25.5	3.13	3.95	0.82	79.2405063291139	20.7594936708861	0.82	3.13	Right
109	5	261	SAC	0.5	28.9	3.58	5.29	1.71	67.6748582230624	32.3251417769376	1.71	3.58	Right
110	5	262	SAC	0.5	27.6	1.7	3.79	2.09	44.8548812664908	55.1451187335092	2.09	1.7	Right
111	5	263	SAC	0.5	28.1	3.86	4.31	0.45	89.5591647331786	10.4408352668213	0.45	3.86	Right
112	5	264	NIC	0.5	28.6	3.58	3.94	0.36	90.8629441624365	9.13705583756345	0.36	3.58	Right
113	5	265	NIC	0.5	27.3	3.82	4.79	0.97	79.7494780793319	20.2505219206681	0.97	3.82	Right
114	5	266	NIC	0.5	27.8	2.91	3.33	0.42	87.3873873873874	12.6126126126126	0.42	2.91	Right
115	5	267	NIC	0.5	26.4	3.15	3.68	0.53	85.5978260869565	14.4021739130435	0.53	3.15	Right
116	5	268	SAC	0.5	25.9	0.44	3.75	3.31	11.7333333333333	88.2666666666667	3.31	0.44	Right
117	5	269	SAC	0.5	29.9	3.23	3.61	0.38	89.4736842105263	10.5263157894737	0.38	3.23	Right
118	5	270	SAC	0.5	27.5	4.25	4.76	0.51	89.2857142857143	10.7142857142857	0.51	4.25	Right
119	5	274	NIC	0.5	29.8	0.76	3.61	2.85	21.0526315789474	78.9473684210526	2.85	0.76	Right
120	5	275	NIC	0.5	27.6	2.49	4.26	1.77	58.4507042253521	41.5492957746479	1.77	2.49	Right
121	6	220	NIC	0.5	26	2.2	3	0.8	73.3333333333333	26.6666666666667	0.8	2.2	Right
122	6	221	NIC	0.5	24.9	2.1	2.88	0.78	72.9166666666667	27.0833333333333	0.78	2.1	Right
123	6	222	NIC	0.5	27.7	3.04	3.22	0.18	94.4099378881988	5.59006211180124	0.18	3.04	Right
124	6	223	NIC	0.5	24.9	3.09	3.31	0.22	93.3534743202417	6.64652567975831	0.22	3.09	Right
125	6	225	SAC	0.5	27.6	1.78	2.69	0.91	66.1710037174721	33.8289962825279	0.91	1.78	Right
126	6	226	SAC	0.5	31.1	2.22	2.62	0.4	84.7328244274809	15.2671755725191	0.4	2.22	Right
127	6	227	SAC	0.5	28.4	4.22	4.59	0.37	91.9389978213508	8.06100217864924	0.37	4.22	Right
128	6	229	NIC	0.5	26.8	2.78	3.71	0.93	74.9326145552561	25.0673854447439	0.93	2.78	Right
129	6	231	NIC	0.5	29.1	3.04	3.28	0.24	92.6829268292683	7.31707317073171	0.24	3.04	Right
130	6	233	SAC	0.5	24.8	2.42	2.76	0.34	87.6811594202899	12.3188405797101	0.34	2.42	Right
131	6	235	SAC	0.5	28	2.18	3.05	0.87	71.4754098360656	28.5245901639344	0.87	2.18	Right
132	6	260	SAC	0.5	25.5	3.28	3.63	0.35	90.3581267217631	9.64187327823691	0.35	3.28	Right
133	6	261	SAC	0.5	28.9	3.37	3.37	0	100	0	0	3.37	Right
134	6	262	SAC	0.5	27.6	2.25	3.38	1.13	66.5680473372781	33.4319526627219	1.13	2.25	Right
135	6	263	SAC	0.5	28.1	4.13	4.55	0.42	90.7692307692308	9.23076923076923	0.42	4.13	Right
136	6	264	NIC	0.5	28.6	3.47	3.59	0.12	96.6573816155989	3.34261838440112	0.12	3.47	Right
137	6	265	NIC	0.5	27.3	3.39	3.94	0.55	86.0406091370558	13.9593908629442	0.55	3.39	Right
138	6	266	NIC	0.5	27.8	2.67	3.53	0.86	75.6373937677054	24.3626062322946	0.86	2.67	Right
139	6	267	NIC	0.5	26.4	2.91	3.59	0.68	81.058495821727	18.941504178273	0.68	2.91	Right
140	6	268	SAC	0.5	25.9	1.26	3.64	2.38	34.6153846153846	65.3846153846154	2.38	1.26	Right
141	6	269	SAC	0.5	29.9	5.23	5.43	0.2	96.316758747698	3.68324125230203	0.2	5.23	Right
142	6	270	SAC	0.5	27.5	4.43	4.54	0.11	97.5770925110132	2.42290748898678	0.11	4.43	Right
143	6	274	NIC	0.5	29.8	2.28	3.46	1.18	65.8959537572254	34.1040462427746	1.18	2.28	Right
144	6	275	NIC	0.5	27.6	3.49	4.26	0.77	81.924882629108	18.075117370892	0.77	3.49	Right
145	7	220	NIC	0.5	26	1.51	3.05	1.51	49.5081967213115	49.5081967213115	1.51	1.54	Left
146	7	221	NIC	0.5	24.9	2.58	3.45	2.58	74.7826086956522	74.7826086956522	2.58	0.87	Left
147	7	222	NIC	0.5	27.7	2.87	3.5	2.87	82	82	2.87	0.63	Left
148	7	223	NIC	0.5	24.9	3.21	3.58	3.21	89.6648044692737	89.6648044692737	3.21	0.37	Left
149	7	225	SAC	0.5	27.6	3.16	4.56	3.16	69.2982456140351	69.2982456140351	3.16	1.4	Left
150	7	226	SAC	0.5	31.1	1.07	3.59	1.07	29.8050139275766	29.8050139275766	1.07	2.52	Left
151	7	227	SAC	0.5	28.4	1.1	3.91	1.1	28.1329923273657	28.1329923273657	1.1	2.81	Left
152	7	229	NIC	0.5	26.8	3.32	4.02	3.32	82.5870646766169	82.5870646766169	3.32	0.7	Left
153	7	231	NIC	0.5	29.1	1.27	3.17	1.27	40.0630914826498	40.0630914826498	1.27	1.9	Left
154	7	233	SAC	0.5	24.8	2.29	2.76	2.29	82.9710144927536	82.9710144927536	2.29	0.47	Left
155	7	235	SAC	0.5	28	2.55	3.15	2.55	80.9523809523809	80.9523809523809	2.55	0.6	Left
156	7	260	SAC	0.5	25.5	3.53	3.75	3.53	94.1333333333333	94.1333333333333	3.53	0.22	Left
157	7	261	SAC	0.5	28.9	2.98	3.38	2.98	88.1656804733728	88.1656804733728	2.98	0.4	Left
158	7	262	SAC	0.5	27.6	2.27	3.61	2.27	62.8808864265928	62.8808864265928	2.27	1.34	Left
159	7	263	SAC	0.5	28.1	1.49	3.68	1.49	40.4891304347826	40.4891304347826	1.49	2.19	Left
160	7	264	NIC	0.5	28.6	2.08	3.17	2.08	65.615141955836	65.615141955836	2.08	1.09	Left
161	7	265	NIC	0.5	27.3	2.19	3.51	2.19	62.3931623931624	62.3931623931624	2.19	1.32	Left
162	7	266	NIC	0.5	27.8	2.25	6.17	2.25	36.4667747163695	36.4667747163695	2.25	3.92	Left
163	7	267	NIC	0.5	26.4	1.02	3.49	1.02	29.2263610315186	29.2263610315186	1.02	2.47	Left
164	7	268	SAC	0.5	25.9	3.46	4.47	3.46	77.4049217002237	77.4049217002237	3.46	1.01	Left
165	7	269	SAC	0.5	29.9	1.28	3.72	1.28	34.4086021505376	34.4086021505376	1.28	2.44	Left
166	7	270	SAC	0.5	27.5	4.13	4.99	4.13	82.7655310621242	82.7655310621242	4.13	0.86	Left
167	7	274	NIC	0.5	29.8	1.64	2.65	1.64	61.8867924528302	61.8867924528302	1.64	1.01	Left
168	7	275	NIC	0.5	27.6	1.81	3.91	1.81	46.2915601023018	46.2915601023018	1.81	2.1	Left
169	8	220	NIC	0.5	26	1.41	3.1	1.41	45.4838709677419	45.4838709677419	1.41	1.69	Left
170	8	221	NIC	0.5	24.9	2.31	2.59	2.31	89.1891891891892	89.1891891891892	2.31	0.28	Left
171	8	222	NIC	0.5	27.7	3.04	3.27	3.04	92.9663608562691	92.9663608562691	3.04	0.23	Left
172	8	223	NIC	0.5	24.9	2.73	3	2.73	91	91	2.73	0.27	Left
173	8	225	SAC	0.5	27.6	2.8	2.8	2.8	100	100	2.8	0	Left
174	8	226	SAC	0.5	31.1	1.2	1.9	1.2	63.1578947368421	63.1578947368421	1.2	0.7	Left
175	8	227	SAC	0.5	28.4	1.78	4.19	1.78	42.4821002386635	42.4821002386635	1.78	2.41	Left
176	8	229	NIC	0.5	26.8	3.38	3.72	3.38	90.8602150537634	90.8602150537634	3.38	0.34	Left
177	8	231	NIC	0.5	29.1	2.08	2.89	2.08	71.9723183391004	71.9723183391004	2.08	0.81	Left
178	8	233	SAC	0.5	24.8	2.75	3.08	2.75	89.2857142857143	89.2857142857143	2.75	0.33	Left
179	8	235	SAC	0.5	28	2.29	2.97	2.29	77.1043771043771	77.1043771043771	2.29	0.68	Left
180	8	260	SAC	0.5	25.5	3.19	3.38	3.19	94.3786982248521	94.3786982248521	3.19	0.19	Left
181	8	261	SAC	0.5	28.9	2.95	3.09	2.95	95.4692556634304	95.4692556634304	2.95	0.14	Left
182	8	262	SAC	0.5	27.6	2.88	3.29	2.88	87.5379939209726	87.5379939209726	2.88	0.41	Left
183	8	263	SAC	0.5	28.1	2.5	3.26	2.5	76.6871165644172	76.6871165644172	2.5	0.76	Left
184	8	264	NIC	0.5	28.6	1.51	1.66	1.51	90.9638554216868	90.9638554216868	1.51	0.15	Left
185	8	265	NIC	0.5	27.3	1.94	2.91	1.94	66.6666666666667	66.6666666666667	1.94	0.97	Left
186	8	266	NIC	0.5	27.8	2.38	4.08	2.38	58.3333333333333	58.3333333333333	2.38	1.7	Left
187	8	267	NIC	0.5	26.4	1.15	2.8	1.15	41.0714285714286	41.0714285714286	1.15	1.65	Left
188	8	268	SAC	0.5	25.9	2.89	3.13	2.89	92.332268370607	92.332268370607	2.89	0.24	Left
189	8	269	SAC	0.5	29.9	4.02	5.07	4.02	79.2899408284024	79.2899408284024	4.02	1.05	Left
190	8	270	SAC	0.5	27.5	5.15	5.15	5.15	100	100	5.15	0	Left
191	8	274	NIC	0.5	29.8	1.93	2.51	1.93	76.8924302788845	76.8924302788845	1.93	0.58	Left
192	8	275	NIC	0.5	27.6	2.56	3.47	2.56	73.7752161383285	73.7752161383285	2.56	0.91	Left
193	9	220	NIC	1	26	2.22	3.4	1.18	65.2941176470588	34.7058823529412	1.18	2.22	Right
194	9	221	NIC	1	24.9	2.38	3.36	0.98	70.8333333333333	29.1666666666667	0.98	2.38	Right
195	9	222	NIC	1	27.7	3.79	4	0.21	94.75	5.25	0.21	3.79	Right
196	9	223	NIC	1	24.9	3.89	4.16	0.27	93.5096153846154	6.49038461538461	0.27	3.89	Right
197	9	225	SAC	1	27.6	3.22	3.99	0.77	80.7017543859649	19.2982456140351	0.77	3.22	Right
198	9	226	SAC	1	31.1	3.24	3.81	0.57	85.0393700787402	14.9606299212598	0.57	3.24	Right
199	9	227	SAC	1	28.4	4.17	4.85	0.68	85.979381443299	14.020618556701	0.68	4.17	Right
200	9	229	NIC	1	26.8	2.97	3.23	0.26	91.9504643962848	8.04953560371517	0.26	2.97	Right
201	9	231	NIC	1	29.1	3.44	3.6	0.16	95.5555555555555	4.44444444444444	0.16	3.44	Right
202	9	233	SAC	1	24.8	3.7	3.8	0.1	97.3684210526316	2.63157894736842	0.0999999999999996	3.7	Right
203	9	235	SAC	1	28	3.5	3.67	0.17	95.3678474114441	4.63215258855586	0.17	3.5	Right
204	9	260	SAC	1	25.5	3.63	4.16	0.53	87.2596153846154	12.7403846153846	0.53	3.63	Right
205	9	261	SAC	1	28.9	4.12	5.22	1.1	78.9272030651341	21.0727969348659	1.1	4.12	Right
206	9	262	SAC	1	27.6	4.09	4.35	0.26	94.0229885057471	5.97701149425287	0.26	4.09	Right
207	9	263	SAC	1	28.1	3.6	4.18	0.58	86.1244019138756	13.8755980861244	0.580000000000001	3.6	Right
208	9	264	NIC	1	28.6	4.38	4.75	0.37	92.2105263157895	7.78947368421053	0.37	4.38	Right
209	9	265	NIC	1	27.3	4.38	4.64	0.26	94.3965517241379	5.60344827586207	0.26	4.38	Right
210	9	266	NIC	1	27.8	3	3.96	0.96	75.7575757575758	24.2424242424242	0.96	3	Right
211	9	267	NIC	1	26.4	3.1	3.82	0.72	81.151832460733	18.848167539267	0.72	3.1	Right
212	9	268	SAC	1	25.9	4.42	4.66	0.24	94.8497854077253	5.15021459227468	0.24	4.42	Right
213	9	269	SAC	1	29.9	4.23	4.79	0.56	88.3089770354906	11.6910229645094	0.56	4.23	Right
214	9	270	SAC	1	27.5	5.14	5.41	0.27	95.0092421441774	4.99075785582255	0.27	5.14	Right
215	9	274	NIC	1	29.8	3.39	4.25	0.86	79.7647058823529	20.2352941176471	0.86	3.39	Right
216	9	275	NIC	1	27.6	3.5	3.87	0.37	90.4392764857881	9.56072351421189	0.37	3.5	Right
217	10	220	NIC	1	26	2.94	3.29	0.35	89.3617021276596	10.6382978723404	0.35	2.94	Right
218	10	221	NIC	1	24.9	3.23	3.52	0.29	91.7613636363636	8.23863636363637	0.29	3.23	Right
219	10	222	NIC	1	27.7	3.69	3.75	0.06	98.4	1.6	0.0600000000000001	3.69	Right
220	10	223	NIC	1	24.9	3.21	3.54	0.33	90.6779661016949	9.32203389830508	0.33	3.21	Right
221	10	225	SAC	1	27.6	1.5	1.5	0	100	0	0	1.5	Right
222	10	226	SAC	1	31.1	2.98	2.98	0	100	0	0	2.98	Right
223	10	227	SAC	1	28.4	3.74	3.95	0.21	94.6835443037975	5.31645569620253	0.21	3.74	Right
224	10	229	NIC	1	26.8	2.65	2.87	0.22	92.3344947735192	7.66550522648084	0.22	2.65	Right
225	10	231	NIC	1	29.1	3.18	3.32	0.14	95.7831325301205	4.21686746987952	0.14	3.18	Right
226	10	233	SAC	1	24.8	2.73	2.78	0.05	98.2014388489209	1.79856115107914	0.0499999999999998	2.73	Right
227	10	235	SAC	1	28	2.99	3.15	0.16	94.9206349206349	5.07936507936508	0.16	2.99	Right
228	10	260	SAC	1	25.5	4.3	4.6	0.3	93.4782608695652	6.52173913043478	0.3	4.3	Right
229	10	261	SAC	1	28.9	3.94	4.25	0.31	92.7058823529412	7.29411764705882	0.31	3.94	Right
230	10	262	SAC	1	27.6	4.18	4.36	0.18	95.8715596330275	4.12844036697248	0.18	4.18	Right
231	10	263	SAC	1	28.1	4.25	4.64	0.39	91.5948275862069	8.4051724137931	0.390000000000001	4.25	Right
232	10	264	NIC	1	28.6	3.79	3.94	0.15	96.1928934010152	3.80710659898477	0.15	3.79	Right
233	10	265	NIC	1	27.3	3.53	3.83	0.3	92.1671018276762	7.83289817232376	0.3	3.53	Right
234	10	266	NIC	1	27.8	3.42	3.61	0.19	94.7368421052632	5.26315789473684	0.19	3.42	Right
235	10	267	NIC	1	26.4	3.68	3.91	0.23	94.1176470588235	5.88235294117647	0.23	3.68	Right
236	10	268	SAC	1	25.9	4.42	4.66	0.24	94.8497854077253	5.15021459227468	0.24	4.42	Right
237	10	269	SAC	1	29.9	4.5	4.79	0.29	93.9457202505219	6.05427974947808	0.29	4.5	Right
238	10	270	SAC	1	27.5	4.96	5.01	0.05	99.001996007984	0.998003992015968	0.0499999999999998	4.96	Right
239	10	274	NIC	1	29.8	4	4.45	0.45	89.8876404494382	10.1123595505618	0.45	4	Right
240	10	275	NIC	1	27.6	3.94	4.34	0.4	90.7834101382489	9.21658986175115	0.4	3.94	Right
241	11	220	NIC	1	26	3.01	3.59	3.01	83.8440111420613	83.8440111420613	3.01	0.58	Left
242	11	221	NIC	1	24.9	2.91	3.44	2.91	84.5930232558139	84.5930232558139	2.91	0.53	Left
243	11	222	NIC	1	27.7	3.65	3.91	3.65	93.3503836317136	93.3503836317136	3.65	0.26	Left
244	11	223	NIC	1	24.9	3.42	3.76	3.42	90.9574468085106	90.9574468085106	3.42	0.34	Left
245	11	225	SAC	1	27.6	3.56	4.05	3.56	87.9012345679012	87.9012345679012	3.56	0.49	Left
246	11	226	SAC	1	31.1	1.85	3.21	1.85	57.6323987538941	57.6323987538941	1.85	1.36	Left
247	11	227	SAC	1	28.4	3.17	4.05	3.17	78.2716049382716	78.2716049382716	3.17	0.88	Left
248	11	229	NIC	1	26.8	3.54	3.68	3.54	96.195652173913	96.195652173913	3.54	0.14	Left
249	11	231	NIC	1	29.1	2.37	2.91	2.37	81.4432989690722	81.4432989690722	2.37	0.54	Left
250	11	233	SAC	1	24.8	3.02	3.22	3.02	93.7888198757764	93.7888198757764	3.02	0.2	Left
251	11	235	SAC	1	28	2.89	3.23	2.89	89.4736842105263	89.4736842105263	2.89	0.34	Left
252	11	260	SAC	1	25.5	3.29	4.59	3.29	71.677559912854	71.677559912854	3.29	1.3	Left
253	11	261	SAC	1	28.9	2.62	3.13	2.62	83.7060702875399	83.7060702875399	2.62	0.51	Left
254	11	262	SAC	1	27.6	3.77	4.25	3.77	88.7058823529412	88.7058823529412	3.77	0.48	Left
255	11	263	SAC	1	28.1	3.52	3.81	3.52	92.3884514435696	92.3884514435696	3.52	0.29	Left
256	11	264	NIC	1	28.6	3.68	3.98	3.68	92.4623115577889	92.4623115577889	3.68	0.3	Left
257	11	265	NIC	1	27.3	1.88	2.38	1.88	78.9915966386555	78.9915966386555	1.88	0.5	Left
258	11	266	NIC	1	27.8	3.1	3.66	3.1	84.6994535519126	84.6994535519126	3.1	0.56	Left
259	11	267	NIC	1	26.4	2.46	3.46	2.46	71.0982658959538	71.0982658959538	2.46	1	Left
260	11	268	SAC	1	25.9	3.13	3.41	3.13	91.7888563049853	91.7888563049853	3.13	0.28	Left
261	11	269	SAC	1	29.9	3.49	3.85	3.49	90.6493506493506	90.6493506493506	3.49	0.36	Left
262	11	270	SAC	1	27.5	4.68	4.92	4.68	95.1219512195122	95.1219512195122	4.68	0.24	Left
263	11	274	NIC	1	29.8	3.45	3.86	3.45	89.3782383419689	89.3782383419689	3.45	0.41	Left
264	11	275	NIC	1	27.6	3.11	3.59	3.11	86.6295264623955	86.6295264623955	3.11	0.48	Left
265	12	220	NIC	1	26	3.3	3.38	3.3	97.6331360946746	97.6331360946746	3.3	0.0800000000000001	Left
266	12	221	NIC	1	24.9	3.54	3.64	3.54	97.2527472527473	97.2527472527473	3.54	0.0999999999999996	Left
267	12	222	NIC	1	27.7	3.67	3.76	3.67	97.6063829787234	97.6063829787234	3.67	0.0899999999999999	Left
268	12	223	NIC	1	24.9	3.07	3.29	3.07	93.3130699088146	93.3130699088146	3.07	0.22	Left
269	12	225	SAC	1	27.6	3.87	4.39	3.87	88.1548974943052	88.1548974943052	3.87	0.52	Left
270	12	226	SAC	1	31.1	2.32	2.77	2.32	83.7545126353791	83.7545126353791	2.32	0.45	Left
271	12	227	SAC	1	28.4	3.59	3.79	3.59	94.7229551451187	94.7229551451187	3.59	0.2	Left
272	12	229	NIC	1	26.8	3.46	3.56	3.46	97.191011235955	97.191011235955	3.46	0.1	Left
273	12	231	NIC	1	29.1	3.33	3.4	3.33	97.9411764705882	97.9411764705882	3.33	0.0699999999999998	Left
274	12	233	SAC	1	24.8	3.57	3.63	3.57	98.3471074380165	98.3471074380165	3.57	0.0600000000000001	Left
275	12	235	SAC	1	28	3.48	3.65	3.48	95.3424657534246	95.3424657534246	3.48	0.17	Left
276	12	260	SAC	1	25.5	3.56	4.71	3.56	75.583864118896	75.583864118896	3.56	1.15	Left
277	12	261	SAC	1	28.9	3.56	3.91	3.56	91.0485933503836	91.0485933503836	3.56	0.35	Left
278	12	262	SAC	1	27.6	3.84	4.05	3.84	94.8148148148148	94.8148148148148	3.84	0.21	Left
279	12	263	SAC	1	28.1	3.24	4.09	3.24	79.2176039119804	79.2176039119804	3.24	0.85	Left
280	12	264	NIC	1	28.6	3.16	3.26	3.16	96.9325153374233	96.9325153374233	3.16	0.1	Left
281	12	265	NIC	1	27.3	2.46	2.73	2.46	90.1098901098901	90.1098901098901	2.46	0.27	Left
282	12	266	NIC	1	27.8	3.39	3.53	3.39	96.0339943342776	96.0339943342776	3.39	0.14	Left
283	12	267	NIC	1	26.4	2.86	3.55	2.86	80.5633802816901	80.5633802816901	2.86	0.69	Left
284	12	268	SAC	1	25.9	4.1	4.36	4.1	94.0366972477064	94.0366972477064	4.1	0.26	Left
285	12	269	SAC	1	29.9	4.18	4.27	4.18	97.8922716627635	97.8922716627635	4.18	0.0899999999999999	Left
286	12	270	SAC	1	27.5	4.75	5	4.75	95	95	4.75	0.25	Left
287	12	274	NIC	1	29.8	3.68	4.28	3.68	85.981308411215	85.981308411215	3.68	0.6	Left
288	12	275	NIC	1	27.6	3.26	3.75	3.26	86.9333333333333	86.9333333333333	3.26	0.49	Left
