# Supplementary material for: Transient nicotine exposure in early adolescent male mice freezes their dopamine circuits in an immature state
Source: Nat Commun. 2024 Oct 18;15:9017. doi: 10.1038/s41467-024-53327-w (PMC11489768; doi:10.1038/s41467-024-53327-w)
Supplement: Supplementary file 4 — Source Data [file 41467_2024_53327_MOESM4_ESM.zip › source_data/Juxta_adolSAC_sal_list.csv]

	x
1	-11.0122358175751
2	-4.22984836392658
3	2.46305418719213
4	-6.73076923076924
5	-3.33543108873506
6	-8.75763747454175
7	1.81818181818181
8	4.81283422459893
9	5.15463917525773
10	18.9409368635438
11	7.50605326876513
12	10.0487804878049
13	-9.95260663507111
14	-5.4054054054054
15	-4
16	9.32126696832579
17	-7.30769230769229
18	9.9476439790576
19	-7.69230769230769
20	3.20741268709908
21	4.89913544668588
22	17.0305676855895
23	-15.6308851224105
24	6.66666666666667
25	-25
26	-12.9337539432177
27	-2.89532293986638
28	4.91803278688522
29	-24.2105263157895
30	6.75138999205718
31	-4.86486486486486
32	-4.36534586971121
33	18.1208053691275
34	5.2180128663331
35	4.6875
36	5.26315789473685
37	-0.913705583756339
38	-5.92846643802058
39	1.83798502382574
40	4.03587443946188
41	-5.0071530758226
42	-19.0713101160863
43	4.15263748597083
44	5.08474576271188
45	-4.73457675753228
46	-9.6774193548387
47	-6.39693821760525
48	2.28619813717188
49	-6.09212481426449
50	5.90015128593039
51	-1.93164933135216
52	3.83480825958701
53	-9.02629708599859
54	-7.09677419354838
55	-5.20646319569119
56	-7.56302521008405
57	-8.64745011086475
58	-7.98866855524081
59	-4.44964871194381
60	-8.83190883190883
61	7.20606826801516
62	6.35538261997405
63	6.79380214541119
64	3.15789473684212
65	-15.3502235469449
66	4.80109739368997
67	9.60086299892126
68	-3.96772024209818
69	4.50132391879966
70	-4.54016298020956
71	-8.09399477806787
72	-22.0462850182704
73	9.52380952380953
74	-11.400651465798
75	8.55305466237942
76	-8.67579908675798
77	-16.7728237791932
78	2.40615976900867
79	-1.66453265044814
80	9.57095709570959
81	-4.71337579617833
82	-8.31918505942275
83	-7.37179487179488
84	12.0921305182342
85	-4.11449016100178
86	6.31229235880399
87	16.7336010709505
88	-3.10021629416006
89	-15.1898734177215
