# Supplementary material for: Transient nicotine exposure in early adolescent male mice freezes their dopamine circuits in an immature state
Source: Nat Commun. 2024 Oct 18;15:9017. doi: 10.1038/s41467-024-53327-w (PMC11489768; doi:10.1038/s41467-024-53327-w)
Supplement: Supplementary file 4 — Source Data [file 41467_2024_53327_MOESM4_ESM.zip › source_data/Patch_NMDA_ifenprodil.csv]

percent_NMDA	PTX
53.677589	SAC
52.2917189	SAC
39.597202	SAC
41.7736765	SAC
78.2605889	SAC
51.1261321	SAC
98.3066906	SAC
31.1272883	NIC
51.4363651	NIC
67.7432136	NIC
62.6434434	NIC
36.0948579	NIC
11.7675315	NIC
48.5992657	NIC
