# Supplementary material for: Transient nicotine exposure in early adolescent male mice freezes their dopamine circuits in an immature state
Source: Nat Commun. 2024 Oct 18;15:9017. doi: 10.1038/s41467-024-53327-w (PMC11489768; doi:10.1038/s41467-024-53327-w)
Supplement: Supplementary file 4 — Source Data [file 41467_2024_53327_MOESM4_ESM.zip › source_data/2BC_adult_alldose.csv]

	Mouse	treatment	Nic_conc	Weight_d	Nic_cons_d	Nic_dose_d	total_cons_d	Nic_pref_d
1	220	NIC	0	26	1.015	0	14.59	27.8272789581905
2	220	NIC	0.5	26	1.81	0	12.76	56.7398119122257
3	220	NIC	1	26	2.8675	0	13.66	83.9677891654466
4	220	NIC	10	26.5	1.7125	0.64622641509434	10.98	62.3861566484517
5	220	NIC	100	26.7	0.875	3.27715355805243	13.21	26.4950794852385
6	220	NIC	200	26.2	0.7575	5.7824427480916	12.51	24.220623501199
7	220	NIC	50	26.8	1.385	2.5839552238806	11.54	48.0069324090121
8	221	NIC	0	24.9	1.2925	0	12.78	40.4538341158059
9	221	NIC	0.5	24.9	2.1075	0	12.35	68.2591093117409
10	221	NIC	1	24.9	3.015	0	13.96	86.3896848137536
11	221	NIC	10	26.2	2.34	0.893129770992366	11.71	79.931682322801
12	221	NIC	100	26.8	1.7325	6.46455223880597	13.51	51.2953367875648
13	221	NIC	200	26.5	1.3825	10.4339622641509	13.2	41.8939393939394
14	221	NIC	50	27.1	1.6875	3.11346863468635	12.64	53.4018987341772
15	222	NIC	0	27.7	2.14	0	13.24	64.6525679758308
16	222	NIC	0.5	27.7	2.9725	0	13.48	88.2047477744807
17	222	NIC	1	27.7	3.7	0	15.42	95.9792477302205
18	222	NIC	10	27.9	2.9375	1.05286738351254	12.71	92.4468922108576
19	222	NIC	100	27.2	1.615	5.9375	12.81	50.4293520686963
20	222	NIC	200	26.9	1.0025	7.45353159851301	12.13	33.0585325638912
21	222	NIC	50	28.1	1.8225	3.24288256227758	11.53	63.2263660017346
22	223	NIC	0	24.9	1.68	0	14.21	47.2906403940887
23	223	NIC	0.5	24.9	2.9675	0	13.55	87.6014760147602
24	223	NIC	1	24.9	3.3975	0	14.75	92.135593220339
25	223	NIC	10	26.2	3.26	1.24427480916031	13.65	95.5311355311355
26	223	NIC	100	25.5	1.4375	5.63725490196078	13.07	43.9938791124713
27	223	NIC	200	25	1.535	12.28	12.09	50.7857733664185
28	223	NIC	50	26	1.6625	3.19711538461538	12.55	52.9880478087649
29	225	SAC	0	27.6	1.075	0	10.6	40.5660377358491
30	225	SAC	0.5	27.6	2.72	0	13.75	79.1272727272727
31	225	SAC	1	27.6	3.0375	0	13.93	87.2218234027279
32	225	SAC	10	28.1	2.875	1.02313167259786	12.84	89.5638629283489
33	225	SAC	100	27.8	1.93	6.94244604316547	14.03	55.0249465431219
34	225	SAC	200	28	1.0775	7.69642857142857	12.35	34.8987854251012
35	225	SAC	50	27.9	2.2325	4.00089605734767	13.75	64.9454545454546
36	226	SAC	0	31.1	0.6725	0	12.03	22.3607647547797
37	226	SAC	0.5	31.1	1.6225	0	11.07	58.6269196025293
38	226	SAC	1	31.1	2.5975	0	12.77	81.3625685199687
39	226	SAC	10	26.6	1.7225	0.647556390977444	10.56	65.2462121212121
40	226	SAC	100	26.8	1.6275	6.07276119402985	11.27	57.7639751552795
41	226	SAC	200	26.5	0.465	3.50943396226415	8.64	21.5277777777778
42	226	SAC	50	26.6	1.1775	2.21334586466165	9.63	48.9096573208723
43	227	SAC	0	28.4	2.05	0	16.41	49.9695307739184
44	227	SAC	0.5	28.4	2.87	0	17.4	65.9770114942529
45	227	SAC	1	28.4	3.6675	0	16.64	88.1610576923077
46	227	SAC	10	31.6	2.7025	0.855221518987342	14.15	76.3957597173145
47	227	SAC	100	31.3	0.7	2.23642172523962	14.88	18.8172043010753
48	227	SAC	200	31.5	0.3775	2.3968253968254	12.93	11.6782675947409
49	227	SAC	50	31.3	2.13	3.40255591054313	14.1	60.4255319148936
50	229	NIC	0	26.8	1.11	0	14.16	31.3559322033898
51	229	NIC	0.5	26.8	3.1225	0	15.6	80.0641025641026
52	229	NIC	1	26.8	3.155	0	13.34	94.6026986506747
53	229	NIC	10	29	2.565	0.884482758620689	13.23	77.5510204081633
54	229	NIC	100	28.3	0.8275	2.92402826855124	11.57	28.6084701815039
55	229	NIC	200	28	0.625	4.46428571428571	13.35	18.7265917602996
56	229	NIC	50	28.1	1.8875	3.3585409252669	12.54	60.207336523126
57	231	NIC	0	29.1	1.2975	0	14.58	35.59670781893
58	231	NIC	0.5	29.1	2.2375	0	12.55	71.3147410358566
59	231	NIC	1	29.1	3.08	0	13.23	93.1216931216931
60	231	NIC	10	29.5	2.3175	0.785593220338983	11.32	81.8904593639576
61	231	NIC	100	29	1.4725	5.07758620689655	11.39	51.71202809482
62	231	NIC	200	28.5	0.9375	6.57894736842105	11.5	32.6086956521739
63	231	NIC	50	28.8	1.7225	2.99045138888889	11.87	58.0454928390902
64	233	SAC	0	24.8	1.195	0	12.97	36.8542791056284
65	233	SAC	0.5	24.8	2.2825	0	11.64	78.4364261168385
66	233	SAC	1	24.8	3.255	0	13.43	96.9471332836932
67	233	SAC	10	26.4	2.025	0.767045454545455	10.87	74.5170193192272
68	233	SAC	100	26.6	2.1325	8.01691729323308	12.63	67.5376088677751
69	233	SAC	200	26.4	1.3825	10.4734848484848	12.26	45.1060358890701
70	233	SAC	50	26.1	2.1725	4.16187739463602	11	79
71	235	SAC	0	28	1.6475	0	13.87	47.5126171593367
72	235	SAC	0.5	28	2.3025	0	12.79	72.0093823299453
73	235	SAC	1	28	3.215	0	13.7	93.8686131386861
74	235	SAC	10	29.2	2.4025	0.82277397260274	11.54	83.2755632582322
75	235	SAC	100	28.9	1.6075	5.56228373702422	11.58	55.5267702936097
76	235	SAC	200	28.8	1.34	9.30555555555556	12.07	44.4076222038111
77	235	SAC	50	29	1.62	2.79310344827586	10.79	60.0556070435589
78	260	SAC	0	25.5	1.6475	0	14.42	45.7004160887656
79	260	SAC	0.5	25.5	3.2825	0	14.71	89.2590074779062
80	260	SAC	1	25.5	3.695	0	18.06	81.8383167220376
81	260	SAC	10	25.6	3.6825	1.4384765625	17.14	85.9393232205367
82	260	SAC	100	25.5	1.79	7.0160248523622	14.45	49.5501730103806
83	260	SAC	200	25.55	0.995	7.79351389442079	12.48	31.8910256410256
84	260	SAC	50	25.7	2.1225	4.13097292877907	14.99	56.6377585056704
85	261	SAC	0	28.9	1.6625	0	12.25	54.2857142857143
86	261	SAC	0.5	28.9	3.22	0	15.13	85.1288830138797
87	261	SAC	1	28.9	3.56	0	16.51	86.2507571168989
88	261	SAC	10	29.5	2.4275	0.821787269739488	16.8	57.7976190476191
89	261	SAC	100	29.85	1.675	5.61879882374068	16.04	41.7705735660848
90	261	SAC	200	29.75	1.7025	11.4422186066481	16.3	41.7791411042945
91	261	SAC	50	29.7	2.32	3.90953768365681	14.84	62.533692722372
92	262	SAC	0	27.6	1.415	0	20.6	27.4757281553398
93	262	SAC	0.5	27.6	2.275	0	14.07	64.6766169154229
94	262	SAC	1	27.6	3.97	0	17.01	93.3568489124045
95	262	SAC	10	27.45	2.995	1.09126078301261	15.35	78.0456026058632
96	262	SAC	100	27.45	1.4125	5.14263815894251	13.54	41.7282127031019
97	262	SAC	200	27.65	1.09	7.92709886717421	11.12	39.2086330935252
98	262	SAC	50	27.4	2.1625	3.9400175831202	14.82	58.3670715249663
99	263	SAC	0	28.1	1.27	0	15	33.8666666666667
100	263	SAC	0.5	28.1	2.995	0	15.8	75.8227848101266
101	263	SAC	1	28.1	3.6525	0	16.72	87.3803827751196
102	263	SAC	10	28	3.325	1.18773917036583	15.3	86.9281045751634
103	263	SAC	100	27.55	1.595	5.79851503412655	13.17	48.4434320425209
104	263	SAC	200	28.05	1.0275	7.32536414245405	11.86	34.6543001686341
105	263	SAC	50	27.75	1.8275	3.291695885928	14.41	50.7286606523248
106	264	NIC	0	28.6	1.4475	0	12.23	47.3426001635323
107	264	NIC	0.5	28.6	2.66	0	12.36	86.084142394822
108	264	NIC	1	28.6	3.7525	0	15.93	94.2247332077841
109	264	NIC	10	28.7	2.4425	0.85079763986014	13.5	72.3703703703704
110	264	NIC	100	29.2	2.12	7.23474178403756	14.46	58.6445366528354
111	264	NIC	200	30.3	2.3425	15.459001394214	13.43	69.7691734921817
112	264	NIC	50	29	2.015	3.47349552313345	12.67	63.6148382004736
113	265	NIC	0	27.3	1.5025	0	15.2	39.5394736842105
114	265	NIC	0.5	27.3	2.835	0	15.15	74.8514851485149
115	265	NIC	1	27.3	3.0625	0	13.58	90.2061855670103
116	265	NIC	10	27.7	2.2275	0.803194401000938	13.83	64.4251626898048
117	265	NIC	100	27.9	1.5725	5.65222837468042	13.8	45.5797101449275
118	265	NIC	200	28.45	0.965	6.78589078329627	11.21	34.4335414808207
119	265	NIC	50	27.65	1.445	2.61281588447653	11.86	48.7352445193929
120	266	NIC	0	27.8	2.7	0	13.54	79.7636632200886
121	266	NIC	0.5	27.8	2.5525	0	17.11	59.6727060198714
122	266	NIC	1	27.8	3.2275	0	14.76	87.4661246612466
123	266	NIC	10	27.5	2.47	0.89896064741352	13.43	73.5666418466121
124	266	NIC	100	28.35	1.2	4.19802867383513	11.23	42.7426536064114
125	266	NIC	200	28.7	1.2025	8.3655900922778	11.3	42.5663716814159
126	266	NIC	50	27.65	1.7975	3.24571615434925	12.53	57.3822825219473
127	267	NIC	0	26.4	1.065	0	14.86	28.6675639300135
128	267	NIC	0.5	26.4	2.0575	0	13.56	60.693215339233
129	267	NIC	1	26.4	3.025	0	14.74	82.089552238806
130	267	NIC	10	27	2.05	0.760737458675702	14.32	57.2625698324022
131	267	NIC	100	27.2	1.905	7.04852990875296	13.98	54.5064377682403
132	267	NIC	200	27.1	1.3375	9.81016450593747	13.02	41.0906298003072
133	267	NIC	50	26.55	1.7325	3.26567598240885	14.05	49.3238434163701
134	268	SAC	0	25.9	1.3625	0	15.59	34.9583066067992
135	268	SAC	0.5	25.9	2.0125	0	14.99	53.7024683122081
136	268	SAC	1	25.9	3.0575	0	13.71	89.2049598832969
137	268	SAC	10	26.3	3.1675	1.20347559565117	15.04	84.2420212765957
138	268	SAC	100	26.2	1.0825	4.13039044289044	14.9	29.0604026845638
139	268	SAC	200	25.9	1.0575	8.16602316602317	13.89	30.4535637149028
140	268	SAC	50	26.2	1.52	2.89953090628323	15.32	39.6866840731071
141	269	SAC	0	29.9	0.5325	0	8.79	24.2320819112628
142	269	SAC	0.5	29.9	3.44	0	17.83	77.1733034212002
143	269	SAC	1	29.9	4.1	0	17.7	92.6553672316384
144	269	SAC	10	28.45	3.4625	1.21691685198913	15.84	87.4368686868687
145	269	SAC	100	28.05	1.24	4.41500381291307	13.31	37.2652141247182
146	269	SAC	200	28.65	0.3275	2.30511964520688	12.64	10.3639240506329
147	269	SAC	50	28.7	3.0375	5.29689928127428	15.29	79.46370176586
148	270	SAC	0	27.5	3.0175	0	15.87	76.0554505356018
149	270	SAC	0.5	27.5	4.49	0	19.44	92.3868312757202
150	270	SAC	1	27.5	4.8825	0	20.34	96.0176991150443
151	270	SAC	10	28	4.185	1.49401755191591	17.91	93.4673366834171
152	270	SAC	100	27.95	2.09	7.45455360114704	14.15	59.0812720848057
153	270	SAC	200	28.05	1.695	12.1125981850072	14.39	47.1160528144545
154	270	SAC	50	27.75	2.475	4.46140560475807	15.07	65.6934306569343
155	274	NIC	0	29.8	1.235	0	12.45	39.6787148594378
156	274	NIC	0.5	29.8	1.6525	0	12.23	54.0474243663123
157	274	NIC	1	29.8	3.63	0	16.84	86.2232779097387
158	274	NIC	10	29.9	2.97	0.992438224996365	13.98	84.9785407725322
159	274	NIC	100	31.6	0.8325	2.62333804242187	14.44	23.0609418282548
160	274	NIC	200	32.65	0.5675	3.47835875499522	13.95	16.2724014336918
161	274	NIC	50	30.55	1.4375	2.35680683255106	13.65	42.1245421245421
162	275	NIC	0	27.6	0.885	0	13.31	26.5965439519158
163	275	NIC	0.5	27.6	2.5875	0	15.9	65.0943396226415
164	275	NIC	1	27.6	3.4525	0	15.55	88.8102893890675
165	275	NIC	10	28.1	1.8925	0.673487544483986	14.17	53.4227240649259
166	275	NIC	100	28.4	1.1125	3.9214774587115	12.93	34.416086620263
167	275	NIC	200	28.1	0.7975	5.67615658362989	12.46	25.6019261637239
168	275	NIC	50	28.15	1.285	2.28131861891421	12.14	42.339373970346
