# Supplementary material for: Transient nicotine exposure in early adolescent male mice freezes their dopamine circuits in an immature state
Source: Nat Commun. 2024 Oct 18;15:9017. doi: 10.1038/s41467-024-53327-w (PMC11489768; doi:10.1038/s41467-024-53327-w)
Supplement: Supplementary file 4 — Source Data [file 41467_2024_53327_MOESM4_ESM.zip › source_data/CPP_naive_data.csv]

	Mouse	Paired	Drug	pretest_time	posttest_time	Preference	Age
1	LR451	striped	SAL	279.1	189.733333333333	-89.3666666666667	ADULT
2	LR452	grey	SAL	-245.233333333333	-304.333333333333	-59.0999999999999	ADULT
3	LR453	grey	SAL	-249.4	-57.0666666666667	192.333333333333	ADULT
4	LR454	striped	SAL	295.266666666667	59.2	-236.066666666667	ADULT
5	LR455	striped	NIC	271.033333333333	142.3	-128.733333333333	ADULT
6	LR456	grey	NIC	-85.7333333333333	-228.333333333333	-142.6	ADULT
7	LR457	grey	NIC	-316.8	-36	280.8	ADULT
8	LR458	striped	NIC	280.633333333333	166.9	-113.733333333333	ADULT
9	LR459	striped	SAL	338.233333333333	89.3333333333334	-248.9	ADULT
10	LR460	grey	SAL	-242.6	-214.433333333333	28.1666666666666	ADULT
11	LR461	grey	SAL	-295.4	-36.4666666666667	258.933333333333	ADULT
12	LR462	striped	SAL	135.2	70.7333333333333	-64.4666666666666	ADULT
13	LR463	striped	NIC	296.166666666667	151.5	-144.666666666667	ADULT
14	LR464	grey	NIC	-489.133333333333	-89.5666666666667	399.566666666667	ADULT
15	LR465	grey	NIC	-236.966666666667	7.5	244.466666666667	ADULT
16	LR466	striped	NIC	180.833333333333	-25.7666666666667	-206.6	ADULT
17	LR467	striped	SAL	264.933333333333	111.2	-153.733333333333	ADULT
18	LR468	grey	SAL	-436.033333333333	-146.3	289.733333333333	ADULT
19	LR469	grey	SAL	-346.233333333333	85.2	431.433333333333	ADULT
20	LR470	striped	SAL	260.1	168.3	-91.8	ADULT
21	LR471	striped	NIC	199.966666666667	-11.2	-211.166666666667	ADULT
22	LR472	grey	NIC	-92.2333333333333	-166.9	-74.6666666666667	ADULT
23	LR473	grey	NIC	-364.2	-125.3	238.9	ADULT
24	LR474	striped	NIC	95.6	125.766666666667	30.1666666666667	ADULT
25	LR355	grey	NIC	-363.566666666667	-62.3	301.266666666667	ADOL
26	LR356	striped	SAL	258.966666666667	273.966666666667	14.9999999999999	ADOL
27	LR357	grey	NIC	-250.6	-243.033333333333	7.56666666666669	ADOL
28	LR358	striped	NIC	19.1666666666667	69.7	50.5333333333333	ADOL
29	LR359	grey	SAL	-268.166666666667	-164.3	103.866666666667	ADOL
30	LR360	striped	NIC	221.933333333333	335.833333333333	113.9	ADOL
31	LR361	grey	NIC	-152.266666666667	-106.7	45.5666666666667	ADOL
32	LR362	striped	NIC	44.1	7.70000000000005	-36.4	ADOL
33	LR363	grey	NIC	-199.566666666667	-120.8	78.7666666666667	ADOL
34	LR364	striped	NIC	10.3666666666667	102.033333333333	91.6666666666667	ADOL
35	LR365	grey	NIC	-222.233333333333	91.1333333333334	313.366666666667	ADOL
36	LR366	striped	SAL	116.666666666667	31.1333333333333	-85.5333333333333	ADOL
37	LR367	grey	NIC	-327.466666666667	11	338.466666666667	ADOL
38	LR368	striped	NIC	81.5666666666666	34.9	-46.6666666666666	ADOL
39	LR369	grey	SAL	-75.1666666666667	-83.9333333333333	-8.76666666666665	ADOL
40	LR370	striped	NIC	82.0666666666667	149.1	67.0333333333334	ADOL
41	LR427	striped	SAL	339.633333333333	74.3666666666667	-265.266666666667	ADOL
42	LR428	grey	SAL	-458.3	-378.3	80	ADOL
43	LR429	striped	SAL	502.566666666667	318.1	-184.466666666667	ADOL
44	LR430	grey	SAL	-330.266666666667	-251.766666666667	78.5	ADOL
45	LR431	striped	NIC	497.466666666667	507.766666666667	10.3000000000001	ADOL
46	LR432	grey	NIC	-441.766666666667	-149	292.766666666667	ADOL
47	LR433	striped	NIC	334.5	217.233333333333	-117.266666666667	ADOL
48	LR434	grey	NIC	-245.233333333333	-266.333333333333	-21.1000000000001	ADOL
49	LR436	grey	SAL	-305.3	-486.466666666667	-181.166666666667	ADOL
50	LR437	striped	SAL	133.6	213.466666666667	79.8666666666667	ADOL
51	LR438	grey	SAL	-185.133333333333	-384.5	-199.366666666667	ADOL
52	LR439	striped	NIC	374.2	292.033333333333	-82.1666666666666	ADOL
53	LR440	grey	NIC	-510.8	-298.1	212.7	ADOL
54	LR442	grey	NIC	-403.433333333333	-372.166666666667	31.2666666666668	ADOL
55	LR444	grey	SAL	-475.7	-293.133333333333	182.566666666667	ADOL
56	LR445	striped	SAL	435.166666666667	140.366666666667	-294.8	ADOL
57	LR446	grey	SAL	-475.633333333333	-331.033333333333	144.6	ADOL
58	LR448	grey	SAL	-348.666666666667	-238.866666666667	109.8	ADOL
59	LR449	striped	SAL	112.9	-97.8333333333333	-210.733333333333	ADOL
60	LR450	grey	SAL	-349.433333333333	-233.033333333333	116.4	ADOL
