# Supplementary material for: Transient nicotine exposure in early adolescent male mice freezes their dopamine circuits in an immature state
Source: Nat Commun. 2024 Oct 18;15:9017. doi: 10.1038/s41467-024-53327-w (PMC11489768; doi:10.1038/s41467-024-53327-w)
Supplement: Supplementary file 4 — Source Data [file 41467_2024_53327_MOESM4_ESM.zip › source_data/cFos_Adult_ptx_cellcounts.csv]

	id	name	volume	hemisphere	LR011	LR009	LR007	LR005	mean_SAC-NIC	sd_SAC-NIC	LR019	LR015	LR013	LR017	mean_NIC-NIC	sd_NIC-NIC	p_value	q_value	p_sign
0	0	universe	45087546	0	1277	3612	1629	38298	11204	18091.88818	2883	1870	2584	2032	2342.25	472.6269671	0.39955974	0.875277949	1
1	1	Tuberomammillary nucleus, ventral part	1884	0	10	0	5	0	3.75	4.787135539	11	0	2	3	4	4.830458915	0.943781122	0.939657504	-1
2	2	Primary somatosensory area, mouth, layer 6b	7251	0	17	18	28	26	22.25	5.560275773	31	11	22	13	19.25	9.178779875	0.600488134	0.920263412	1
3	4	Inferior colliculus	357773	0	1009	1361	1648	885	1225.75	346.2555655	1398	1128	1146	2674	1586.5	735.4026108	0.421939923	0.887879167	-1
4	6	internal capsule	155764	0	20	19	9	13	15.25	5.188127472	34	11	38	29	28	11.91637529	0.119579453	0.851849582	-1
6	8	Basic cell groups and regions	5480	0	5955	7552	5926	6207	6410	771.7197246	8938	5345	8364	10027	8168.5	2004.704883	0.179303628	0.851849582	-1
8	10	Superior colliculus, motor related, intermediate gray layer	133547	0	88	133	48	245	128.5	85.07447718	137	47	167	128	119.75	51.28596299	0.867175282	0.938861014	1
9	12	Interfascicular nucleus raphe	2156	0	74	65	54	66	64.75	8.220908303	66	27	89	73	63.75	26.32331033	0.946053003	0.939657504	1
10	15	Parataenial nucleus	17129	0	19	50	32	47	37	14.35270009	69	21	56	99	61.25	32.31485726	0.239826527	0.875277949	-1
11	17	Superior colliculus, motor related, intermediate white layer	134245	0	582	792	818	585	694.25	128.3286796	764	624	883	897	792	126.9041633	0.320312582	0.875277949	-1
12	19	Induseum griseum	1697	0	71	80	39	42	58	20.57506582	91	48	100	68	76.75	23.42897067	0.27512905	0.875277949	-1
14	26	Superior colliculus, motor related, deep gray layer	78038	0	359	413	153	306	307.75	112.0338491	394	214	374	209	297.75	99.9479031	0.898436202	0.939657504	1
16	30	Periventricular hypothalamic nucleus, anterior part	816	0	1890	2726	2023	2316	2238.75	370.3848224	2637	1622	2124	2134	2129.25	414.3922256	0.707345349	0.926180004	1
18	35	Oculomotor nucleus	2303	0	57	69	35	76	59.25	17.96988221	61	22	95	68	61.5	30.13856887	0.903058415	0.939657504	-1
20	38	Paraventricular hypothalamic nucleus	15889	0	491	528	316	768	525.75	186.0938383	503	395	608	311	454.25	129.1597848	0.553866662	0.912405906	1
22	42	Superior colliculus, motor related, deep white layer	21888	0	1087	1513	1169	1610	1344.75	255.5965245	1625	960	1722	1555	1465.5	343.8861246	0.595063024	0.920263412	-1
23	50	Precommissural nucleus	5291	0	111	75	211	90	121.75	61.30456753	57	98	77	105	84.25	21.71596955	0.317147634	0.875277949	1
24	56	Nucleus accumbens	263008	0	3	4	0	0	1.75	2.061552813	5	6	17	20	12	7.615773106	0.070075076	0.851849582	-1
25	59	Intermediodorsal nucleus of the thalamus	9498	0	23	25	23	30	25.25	3.304037934	68	16	55	58	49.25	22.85278976	0.125498964	0.851849582	-1
26	62	medial longitudinal fascicle	67923	0	565	731	509	767	643	125.3794241	743	465	910	726	711	183.8169379	0.566344518	0.912405906	-1
27	63	Paraventricular hypothalamic nucleus, descending division	3051	0	97	56	54	88	73.75	21.975365	120	59	92	85	89	25.07322609	0.396149184	0.875277949	-1
28	64	Anterodorsal nucleus	10074	0	607	836	603	772	704.5	117.8374587	838	455	873	738	726	189.5063763	0.854756846	0.938861014	-1
30	67	Interstitial nucleus of Cajal	3513	0	118	31	22	19	47.5	47.27578661	108	123	110	148	122.25	18.40968948	0.043594877	0.851849582	-1
31	68	Frontal pole, layer 1	16215	0	13	24	42	28	26.75	11.98262631	17	2	23	26	17	10.67707825	0.27057798	0.875277949	1
32	72	Anterodorsal preoptic nucleus	2188	0	25	34	5	9	18.25	13.59840677	36	12	44	23	28.75	14.12739655	0.325423778	0.875277949	-1
33	73	ventricular systems	17882	0	424	116	35	372	236.75	190.2969171	135	182	344	619	320	218.514683	0.586817558	0.919105801	-1
34	74	Lateral visual area, layer 6a	13526	0	5023	4163	2798	3738	3930.5	925.0630609	5505	4461	6164	5758	5472	726.6062666	0.041615955	0.851849582	-1
36	81	lateral ventricle	159548	0	0	7	9	8	6	4.082482905	1	1	4	1	1.75	1.5	0.126161533	0.851849582	1
37	83	Inferior olivary complex	33071	0	29	2	79	0	27.5	36.79220932	57	2	146	95	75	60.81118318	0.239635362	0.875277949	-1
38	84	Prelimbic area, layer 6a	30074	0	24	21	1	73	29.75	30.58730674	25	18	23	35	25.25	7.135591543	0.7913998	0.927918172	1
39	88	Anterior hypothalamic nucleus	49955	0	1319	431	914	182	711.5	506.3309195	1669	423	1233	1083	1102	516.4145621	0.321693605	0.875277949	-1
40	91	Interposed nucleus	55207	0	998	1568	444	1306	1079	483.1963024	1661	813	2030	1620	1531	512.9476906	0.247037482	0.875277949	-1
42	96	Dorsal cochlear nucleus	37734	0	2227	2001	1796	675	1674.75	689.3525344	3370	1653	3007	3164	2798.5	777.9985004	0.074513472	0.851849582	-1
44	100	Interpeduncular nucleus	22723	0	214	231	362	203	252.5	73.9030897	233	160	342	285	255	77.41231599	0.964257243	0.939657504	-1
46	105	Superior olivary complex, medial part	9435	0	90	42	269	93	123.5	99.7747463	83	65	98	155	100.25	38.91336531	0.687129143	0.926180004	1
48	113	Primary somatosensory area, lower limb, layer 2/3	41505	0	3126	3360	1829	4374	3172.25	1046.567843	5039	1801	4337	3158	3583.75	1419.459844	0.658589588	0.926180004	-1
50	115	Trochlear nucleus	466	0	16	44	25	46	32.75	14.63728117	64	17	38	64	45.75	22.75045787	0.379661147	0.875277949	-1
51	117	optic chiasm	18309	0	4	24	24	0	13	12.80624847	5	9	24	63	25.25	26.46223724	0.448117985	0.898451329	-1
52	118	Periventricular hypothalamic nucleus, intermediate part	6785	0	234	347	171	619	342.75	198.0376648	430	143	490	310	343.25	153.0432945	0.996949579	0.94669952	-1
54	121	Lateral visual area, layer 6b	2511	0	85	99	41	149	93.5	44.49344521	105	64	130	110	102.25	27.69326031	0.751935365	0.926180004	-1
56	125	optic tract	43331	0	19	52	17	46	33.5	18.08314132	16	12	23	11	15.5	5.446711546	0.13851834	0.851849582	1
57	126	Periventricular hypothalamic nucleus, posterior part	8772	0	244	349	301	374	317	57.32364259	441	241	567	510	439.75	142.1627588	0.185390655	0.851849582	-1
58	127	Anteromedial nucleus	21509	0	1	3	0	4	2	1.825741858	4	0	0	1	1.25	1.892969449	0.589169792	0.919987055	1
59	128	Midbrain reticular nucleus	311620	0	637	280	522	179	404.5	211.512805	711	283	574	743	577.75	209.7258131	0.288883679	0.875277949	-1
60	129	third ventricle	82850	0	5	19	9	21	13.5	7.724420151	16	10	19	18	15.75	4.031128874	0.629774492	0.926180004	-1
62	132	Prelimbic area, layer 6b	1354	0	24	164	72	175	108.75	72.9720266	107	17	76	108	77	42.66927075	0.487448993	0.912405906	1
63	133	Periventricular hypothalamic nucleus, preoptic part	5380	0	140	250	150	216	189	52.8267609	232	102	250	273	214.25	76.69148149	0.609548449	0.92448213	-1
64	136	Intermediate reticular nucleus	153949	0	109	103	53	130	98.75	32.62284476	110	40	82	97	82.25	30.40148023	0.487348485	0.912405906	1
65	140	cerebral aqueduct	28584	0	238	315	77	297	231.75	108.2816543	464	163	361	382	342.5	127.6518703	0.235161688	0.875277949	-1
66	143	Nucleus ambiguus, ventral division	1406	0	118	90	63	253	131	84.37614197	105	160	313	583	290.25	214.0893505	0.240088048	0.875277949	-1
67	145	fourth ventricle	50656	0	109	72	6	137	81	56.64509393	252	4	77	162	123.75	107.1397063	0.514923103	0.912405906	-1
68	146	Pontine reticular nucleus	164040	0	824	920	392	821	739.25	236.0217151	1179	792	1031	1255	1064.25	203.9434154	0.083279141	0.851849582	-1
69	147	Locus ceruleus	1042	0	23	0	5	0	7	10.92397974	69	0	0	4	18.25	33.88583775	0.565131358	0.912405906	-1
70	148	Gustatory areas, layer 4	9398	0	75	29	43	46	48.25	19.31105038	63	27	190	63	85.75	71.54194574	0.377378257	0.875277949	-1
71	149	Paraventricular nucleus of the thalamus	25631	0	671	1015	857	1353	974	289.1481742	943	733	1014	1038	932	138.6626602	0.805410055	0.931183624	1
72	153	lateral recess	53228	0	236	373	297	1043	487.25	374.7144468	651	358	699	1019	681.75	270.674928	0.435343076	0.891695975	-1
74	156	Dorsal auditory area, layer 6a	11758	0	17	32	51	46	36.5	15.28615932	30	0	122	80	58	53.93823628	0.49179571	0.912405906	-1
75	158	posterior commissure	3399	0	45	18	71	17	37.75	25.68235451	38	28	30	42	34.5	6.608075867	0.820454407	0.938861014	1
76	159	Anterior olfactory nucleus	240115	0	463	507	332	392	423.5	77.23772826	804	413	786	542	636.25	190.8653539	0.10841274	0.851849582	-1
77	162	Laterodorsal tegmental nucleus	7472	0	80	104	165	131	120	36.52396474	196	143	101	154	148.5	39.04271165	0.327538807	0.875277949	-1
78	163	Agranular insular area, posterior part, layer 2/3	55180	0	1414	1705	881	1998	1499.5	476.2999755	2122	692	1910	1450	1543.5	633.1874393	0.915456736	0.939657504	-1
79	164	central canal, spinal cord/medulla	80	0	4	1	0	1	1.5	1.732050808	0	0	2	0	0.5	1	0.365020219	0.875277949	1
80	169	Nucleus prepositus	10012	0	16	15	8	33	18	10.61445555	28	11	56	28	30.75	18.64358692	0.290487231	0.875277949	-1
82	171	Prelimbic area, layer 1	33238	0	11	3	4	9	6.75	3.862210075	9	6	19	9	10.75	5.678908346	0.293937334	0.875277949	-1
83	173	Retrochiasmatic area	16634	0	141	48	236	22	111.75	97.31863473	321	33	271	215	210	125.6927471	0.265353973	0.875277949	-1
84	177	Nucleus of Roller	1389	0	414	255	102	49	205	164.4445195	435	237	230	339	310.25	96.94457179	0.321734552	0.875277949	-1
86	180	Gustatory areas, layer 2/3	25510	0	139	178	300	253	217.5	72.54653679	372	200	122	311	251.25	111.7776811	0.633427095	0.926180004	-1
87	181	Nucleus of reuniens	24576	0	353	387	287	529	389	102.1502162	562	348	534	390	458.5	105.3802638	0.38018784	0.875277949	-1
88	186	Lateral habenula	20631	0	344	723	410	767	561	214.9185892	746	551	750	827	718.5	117.7242541	0.258904836	0.875277949	-1
90	188	Accessory olfactory bulb, glomerular layer	9445	0	123	129	60	16	82	53.94441584	313	108	197	107	181.25	97.44186301	0.138786443	0.851849582	-1
91	189	Rhomboid nucleus	4099	0	16	17	20	14	16.75	2.5	25	12	30	14	20.25	8.655441448	0.486351882	0.912405906	-1
92	190	pyramid	34577	0	15	35	18	8	19	11.46007563	22	7	15	17	15.25	6.238322424	0.592193756	0.920263412	1
93	194	Lateral hypothalamic area	218492	0	1596	112	1026	35	692.25	752.0684255	2164	141	748	712	941.25	861.2817483	0.678673583	0.926180004	-1
94	196	Accessory olfactory bulb, granular layer	13589	0	0	0	0	1	0.25	0.5	0	0	1	3	1	1.414213562	0.377562807	0.875277949	-1
95	197	Rostral linear nucleus raphe	710	0	18	13	14	15	15	2.160246899	14	15	9	18	14	3.741657387	0.663654058	0.926180004	1
96	201	Primary somatosensory area, barrel field, layer 2/3	96807	0	651	660	1067	1793	1042.75	536.478875	1551	162	2020	2502	1558.75	1008.867806	0.411500537	0.875277949	-1
97	202	Medial vestibular nucleus	86910	0	93	4	31	2	32.5	42.44604418	128	9	47	164	87	71.40028011	0.247712357	0.875277949	-1
98	203	Linear nucleus of the medulla	1644	0	18	34	36	9	24.25	12.97112177	37	23	27	12	24.75	10.34005158	0.953981526	0.939657504	-1
100	206	Nucleus raphe magnus	8135	0	2	4	3	4	3.25	0.957427108	2	4	0	2	2	1.632993162	0.245552888	0.875277949	1
101	207	Area postrema	2893	0	8	35	1	56	25	25.33771892	26	0	29	4	14.75	14.86326568	0.517317681	0.912405906	1
102	209	Lateral vestibular nucleus	9057	0	2	14	1	1	4.5	6.350852961	7	9	24	50	22.5	19.84103492	0.166766279	0.851849582	-1
104	211	Anterior cingulate area, dorsal part, layer 2/3	39219	0	183	244	87	103	154.25	73.0998176	251	98	359	269	244.25	108.3432047	0.224142433	0.875277949	-1
105	214	Red nucleus	41425	0	151	8	54	6	54.75	67.88900255	74	19	71	62	56.5	25.51470164	0.963920183	0.939657504	-1
106	215	Anterior pretectal nucleus	73669	0	127	34	16	119	74	57.14892825	22	45	152	100	79.75	58.23157792	0.892525076	0.939620561	-1
107	217	Superior vestibular nucleus	22710	0	1	0	0	0	0.25	0.5	6	0	0	1	1.75	2.872281323	0.375258147	0.875277949	-1
108	218	Lateral posterior nucleus of the thalamus	69350	0	105	42	38	139	81	49.36260393	146	81	202	145	143.5	49.45368203	0.123834286	0.851849582	-1
109	222	Nucleus raphe obscurus	969	0	1	1	4	2	2	1.414213562	6	1	6	2	3.75	2.62995564	0.298247057	0.875277949	-1
110	223	Arcuate hypothalamic nucleus	15693	0	4	9	4	15	8	5.228129047	9	8	6	15	9.5	3.872983346	0.662309561	0.926180004	-1
111	225	Spinal vestibular nucleus	39468	0	15	0	0	0	3.75	7.5	10	0	0	3	3.25	4.716990566	0.914484121	0.939657504	1
112	226	Lateral preoptic area	65423	0	41	129	65	129	91	44.9592408	102	52	200	151	126.25	63.64681191	0.404188923	0.875277949	-1
113	230	Nucleus raphe pallidus	2242	0	3	3	6	1	3.25	2.061552813	8	2	21	29	15	12.24744871	0.14987728	0.851849582	-1
114	231	Anterior tegmental nucleus	998	0	263	454	185	627	382.25	198.476489	514	199	610	540	465.75	182.3958607	0.558497264	0.912405906	-1
116	234	Temporal association areas, layer 4	19886	0	34	55	20	49	39.5	15.71623365	32	13	56	60	40.25	21.975365	0.957708478	0.939657504	-1
117	235	Lateral reticular nucleus	31634	0	45	0	7	0	13	21.58703314	121	0	16	18	38.75	55.42186692	0.436695989	0.891714887	-1
118	237	solitary tract	652	0	1665	2321	1200	2149	1833.75	505.6054951	2528	1239	2664	2681	2278	696.0426232	0.345141131	0.875277949	-1
119	238	Nucleus raphe pontis	2777	0	22	16	12	17	16.75	4.11298756	30	13	22	3	17	11.63328558	0.969747598	0.939657504	-1
120	243	Dorsal auditory area, layer 6b	1919	0	310	554	263	1082	552.25	375.4946737	580	426	795	1389	797.5	422.3730579	0.419236452	0.886052722	-1
121	246	Midbrain reticular nucleus, retrorubral area	27478	0	40	0	20	0	15	19.14854216	44	3	18	16	20.25	17.17313794	0.697440131	0.926180004	-1
122	249	Posterior auditory area, layer 6a	5031	0	598	788	557	964	726.75	187.4662192	595	416	926	1026	740.75	284.2479845	0.937537419	0.939657504	-1
123	250	Lateral septal nucleus, caudal (caudodorsal) part	34325	0	144	385	160	622	327.75	224.9183185	119	58	330	47	138.5	131.5357999	0.207944651	0.851849582	1
124	251	Primary auditory area, layer 2/3	30169	0	14	21	5	5	11.25	7.762087348	11	6	15	27	14.75	8.958236434	0.57679225	0.912405906	-1
126	255	Anteroventral nucleus of thalamus	26109	0	132	309	89	203	183.25	96.11234746	319	96	286	230	232.75	98.28996219	0.49852868	0.912405906	-1
128	258	Lateral septal nucleus, rostral (rostroventral) part	138535	0	205	266	199	296	241.5	47.28988616	354	129	404	826	428.25	290.893308	0.290409474	0.875277949	-1
130	262	Reticular nucleus of the thalamus	87419	0	219	367	59	314	239.75	135.1625565	424	147	368	394	333.25	126.257343	0.351192553	0.875277949	-1
131	263	Anteroventral preoptic nucleus	4181	0	111	55	77	16	64.75	39.83612264	160	22	90	79	87.75	56.64141594	0.533897642	0.912405906	-1
132	266	Lateral septal nucleus, ventral part	7287	0	3	6	10	9	7	3.16227766	2	2	11	6	5.25	4.272001873	0.536652691	0.912405906	1
134	271	Nucleus sagulum	5980	0	106	113	10	250	119.75	98.73322642	186	12	142	216	139	89.95554458	0.782939288	0.926180004	-1
135	272	Anteroventral periventricular nucleus	4375	0	81	137	110	122	112.5	23.72762104	98	68	96	158	105	37.89459064	0.750770123	0.926180004	1
136	274	Retrosplenial area, dorsal part, layer 6a	48278	0	677	1091	699	1066	883.25	225.8648195	1250	516	1320	730	954	393.1038879	0.768096272	0.926180004	-1
138	279	Retrosplenial area, lateral agranular part, layer 6b	2265	0	19	13	10	55	24.25	20.83866598	32	34	29	30	31.25	2.217355783	0.55092515	0.912405906	-1
139	280	Barrington's nucleus	2272	0	82	0	64	0	36.5	42.78239513	126	22	15	54	54.25	50.75677295	0.612559834	0.924616992	-1
140	281	Anteromedial visual area, layer 1	8623	0	22	16	6	45	22.25	16.54035469	13	41	45	159	64.5	64.58844066	0.285038572	0.875277949	-1
141	286	Suprachiasmatic nucleus	6273	0	59	142	108	126	108.75	35.95715042	84	48	216	202	137.5	84.05355436	0.563014888	0.912405906	-1
142	287	Bed nucleus of the anterior commissure	478	0	600	812	612	1106	782.5	236.5720468	878	635	1173	804	872.5	224.6693867	0.601123205	0.920263412	-1
143	288	Orbital area, ventrolateral part, layer 2/3	34461	0	868	1260	1360	546	1008.5	374.3665761	564	603	855	464	621.5	166.3099516	0.129423692	0.851849582	1
144	289	Temporal association areas, layer 5	59223	0	28	45	65	81	54.75	23.12826554	32	12	59	33	34	19.27001124	0.218752589	0.875277949	1
146	296	Anterior cingulate area, ventral part, layer 2/3	31981	0	35	39	47	132	63.25	46.10404899	46	36	80	55	54.25	18.83923211	0.736183161	0.926180004	1
147	298	Magnocellular nucleus	21620	0	1	0	0	0	0.25	0.5	5	0	0	0	1.25	2.5	0.486113546	0.912405906	-1
148	301	stria terminalis	45648	0	621	473	295	640	507.25	159.9841138	752	572	781	627	683	99.70289197	0.120958621	0.851849582	-1
150	304	Prelimbic area, layer 2/3	26841	0	36	23	74	23	39	24.12467616	28	25	27	37	29.25	5.315072906	0.482843461	0.912405906	1
152	307	Magnocellular reticular nucleus	41122	0	9171	13605	9807	14689	11818	2737.805691	11666	7759	13734	10161	10830	2517.32093	0.61442699	0.924616992	1
153	310	Septofimbrial nucleus	16876	0	72	80	40	109	75.25	28.37105332	72	36	76	43	56.75	20.18869321	0.333021721	0.875277949	1
154	311	Basolateral amygdalar nucleus, posterior part	40334	0	110	174	129	203	154	42.27686523	181	142	109	227	164.75	50.87484644	0.756552482	0.926180004	-1
155	313	Midbrain	351690	0	1693	1188	1382	1102	1341.25	262.1162274	1329	1189	1780	2136	1608.5	432.7312484	0.339650713	0.875277949	-1
156	314	Agranular insular area, posterior part, layer 6a	26879	0	743	925	406	557	657.75	225.2544857	469	435	561	1012	619.25	267.1882919	0.833119456	0.938861014	1
157	318	Supragenual nucleus	1128	0	34	24	24	27	27.25	4.716990566	17	23	7	19	16.5	6.806859286	0.045528986	0.851849582	1
159	320	Primary motor area, Layer 1	84943	0	0	1	8	0	2.25	3.862210075	0	3	0	1	1	1.414213562	0.577827131	0.912405906	1
160	321	Subgeniculate nucleus	1726	0	21	25	11	61	29.5	21.80978374	33	2	44	19	24.5	18.15672511	0.736983575	0.926180004	1
162	326	superior cerebelar peduncles	28914	0	107	19	30	75	57.75	40.80339038	28	59	55	134	69	45.46793742	0.725439561	0.926180004	-1
164	330	Retrosplenial area, dorsal part, layer 6b	1994	0	158	252	236	277	230.75	51.3509169	261	152	237	123	193.25	66.18345715	0.407129336	0.875277949	1
165	332	Accessory supraoptic group	100	0	3	0	0	0	0.75	1.5	1	0	1	1	0.75	0.5	1	0.94669952	0
166	333	Septohippocampal nucleus	2365	0	170	195	146	275	196.5	56.02677931	327	71	391	249	259.5	138.4328959	0.446815207	0.898451329	-1
168	338	Subfornical organ	1485	0	11	16	9	17	13.25	3.862210075	9	11	12	24	14	6.782329983	0.855523245	0.938861014	-1
169	341	supramammillary decussation	1000	0	76	101	69	111	89.25	19.9728983	113	68	98	114	98.25	21.45343795	0.561811012	0.912405906	-1
170	342	Substantia innominata	178368	0	535	474	303	497	452.25	102.6299989	661	399	691	611	590.5	131.8623019	0.152033278	0.851849582	-1
172	347	Subparaventricular zone	9556	0	97	63	16	115	72.75	43.54595274	94	77	105	138	103.5	25.72288216	0.279659378	0.875277949	-1
173	350	Subceruleus nucleus	1954	0	5	0	4	0	2.25	2.62995564	9	0	0	3	3	4.242640687	0.775867606	0.926180004	-1
174	351	Bed nuclei of the stria terminalis	95464	0	438	485	303	742	492	183.6536596	586	340	475	375	444	110.6074139	0.673323644	0.926180004	1
175	354	Medulla	575501	0	915	611	824	375	681.25	240.6524119	1377	671	1527	1131	1176.5	374.4556048	0.075393591	0.851849582	-1
176	355	Agranular insular area, posterior part, layer 6b	1658	0	111	46	92	76	81.25	27.51211854	139	31	73	57	75	46.04345773	0.825144982	0.938861014	1
178	358	Sublaterodorsal nucleus	4961	0	149	188	99	214	162.5	50.05663459	176	202	230	430	259.5	115.7857216	0.197450005	0.851849582	-1
179	362	Mediodorsal nucleus of thalamus	86351	0	170	290	335	308	275.75	72.88518368	383	304	356	323	341.5	35.02855978	0.17402171	0.851849582	-1
180	363	Prelimbic area, layer 5	63346	0	40	370	245	85	185	151.4925741	29	17	98	44	47	35.74912586	0.165058323	0.851849582	1
182	366	Submedial nucleus of the thalamus	11317	0	28	26	9	34	24.25	10.71991915	38	5	28	31	25.5	14.29452109	0.893651001	0.939620561	-1
184	372	Infracerebellar nucleus	624	0	28	75	85	38	56.5	27.74286695	64	21	103	54	60.5	33.76882191	0.861006573	0.938861014	-1
185	374	Substantia nigra, compact part	13715	0	16	0	3	0	4.75	7.632168761	20	0	10	8	9.5	8.22597512	0.429855261	0.887879167	-1
186	377	Posterolateral visual area, layer 6a	4428	0	4154	4896	2715	4698	4115.75	985.1173788	5711	2464	5061	4353	4397.25	1403.081935	0.755011401	0.926180004	-1
188	381	Substantia nigra, reticular part	107010	0	103	212	689	435	359.75	259.3702309	155	365	1020	413	488.25	371.7825305	0.593677652	0.920263412	-1
189	382	Field CA1	555065	0	149	231	105	89	143.5	63.61079573	64	77	72	131	86	30.47403266	0.173236576	0.851849582	1
190	388	gracile fascicle	190	0	26	13	12	19	17.5	6.454972244	16	7	32	6	15.25	12.03813385	0.756308703	0.926180004	1
192	393	Posterolateral visual area, layer 6b	358	0	7222	4726	4526	8619	6273.25	1987.421676	7121	3987	5625	6101	5708.5	1306.362252	0.654182631	0.926180004	1
193	397	ventral tegmental decussation	4164	0	114	87	56	85	85.5	23.69950773	135	70	129	90	106	31.20897307	0.338513594	0.875277949	-1
194	401	Anteromedial visual area, layer 4	3863	0	101	166	71	278	154	91.68424074	177	26	202	254	164.75	97.90258764	0.877933398	0.93915861	-1
196	412	Orbital area, lateral part, layer 2/3	39947	0	2	1	1	0	1	0.816496581	2	0	0	19	5.25	9.215023965	0.425003162	0.887879167	-1
198	414	Subparafascicular nucleus, magnocellular part	5070	0	1193	2050	1416	391	1262.5	685.0939108	720	289	972	745	681.5	285.1672024	0.192272101	0.851849582	1
200	422	Subparafascicular nucleus, parvicellular part	16827	0	97	54	65	74	72.5	18.26654501	133	35	153	117	109.5	51.80411824	0.253855243	0.875277949	-1
201	423	Field CA2	88966	0	8	35	10	21	18.5	12.39623599	12	6	7	12	9.25	3.201562119	0.233929224	0.875277949	1
202	427	Ectorhinal area/Layer 2/3	28514	0	3	16	4	16	9.75	7.228416147	35	0	21	0	14	17.1464282	0.671334688	0.926180004	-1
204	430	Retrosplenial area, ventral part, layer 2/3	65739	0	6	17	5	23	12.75	8.732124598	11	2	28	11	13	10.86278049	0.972598057	0.939657504	-1
206	434	Retrosplenial area, dorsal part, layer 2/3	62339	0	0	1	0	4	1.25	1.892969449	2	0	0	4	1.5	1.914854216	0.858803131	0.938861014	-1
207	436	columns of the fornix	17309	0	126	26	59	56	66.75	42.21670286	178	27	82	59	86.5	65.03588753	0.631531712	0.926180004	-1
208	437	Spinal nucleus of the trigeminal, interpolar part	75635	0	2040	2556	1140	1833	1892.25	586.4539624	3071	1044	3051	2129	2323.75	959.68098	0.477760878	0.912405906	-1
210	441	Anteromedial visual area, layer 6b	1601	0	127	72	85	96	95	23.48048835	125	57	111	101	98.5	29.36551265	0.858729171	0.938861014	-1
211	442	Retrosplenial area, dorsal part, layer 1	52178	0	100	159	215	349	205.75	106.4185917	92	60	285	200	159.25	103.031953	0.553252054	0.912405906	1
212	443	dorsal hippocampal commissure	60607	0	174	205	136	139	163.5	32.60368077	195	113	193	207	177	43.11225657	0.636474297	0.926180004	-1
214	448	Orbital area, lateral part, layer 1	23993	0	13	45	14	46	29.5	18.48422751	32	7	68	47	38.5	25.67099531	0.591989211	0.920263412	-1
215	449	ventral hippocampal commissure	7495	0	31	21	2	12	16.5	12.39623599	15	22	17	6	15	6.683312552	0.840409534	0.938861014	1
216	450	Primary somatosensory area, upper limb, layer 1	29562	0	115	69	202	200	146.5	65.67850993	107	38	111	144	100	44.53463072	0.291386666	0.875277949	1
218	452	Median preoptic nucleus	10218	0	2	2	0	5	2.25	2.061552813	1	0	5	5	2.75	2.62995564	0.775399466	0.926180004	-1
220	460	Midbrain trigeminal nucleus	2226	0	283	539	193	320	333.75	146.8590594	632	220	713	843	602	269.0885852	0.145017247	0.851849582	-1
222	463	Field CA3	354791	0	87	175	103	165	132.5	43.98105653	159	35	347	234	193.75	131.0403882	0.429766229	0.887879167	-1
223	466	alveus	36066	0	6	7	3	9	6.25	2.5	3	1	1	3	2	1.154700538	0.034112886	0.851849582	1
224	469	posteromedial visual area, layer 6b	1790	0	1283	1514	698	1618	1278.25	411.3881987	1875	575	1366	1133	1237.25	539.3652906	0.907998255	0.939657504	1
226	475	Medial geniculate complex	30179	0	15	5	7	8	8.75	4.34932945	29	5	42	49	31.25	19.36276495	0.100060734	0.851849582	-1
227	477	Striatum	175862	0	1068	1069	931	905	993.25	87.53808695	1336	598	1361	969	1066	359.7953122	0.718032291	0.926180004	-1
228	478	Primary somatosensory area, lower limb, layer 6a	34027	0	0	0	2	0	0.5	1	1	1	1	1	1	0	0.391002219	0.875277949	-1
230	483	Medial habenula	19039	0	919	756	587	574	709	162.7042306	664	562	1199	750	793.75	280.8823894	0.624693784	0.926180004	-1
231	484	Orbital area, medial part, layer 1	26968	0	516	518	455	904	598.25	205.919685	623	170	604	619	504	222.8168156	0.557392577	0.912405906	1
232	488	Orbital area, lateral part, layer 6b	3072	0	980	740	432	361	628.25	286.4453118	1481	709	1552	1283	1256.25	382.1774239	0.04198072	0.851849582	-1
233	491	Medial mammillary nucleus	36227	0	209	323	164	154	212.5	77.45321168	262	175	383	335	288.75	90.6950017	0.249350957	0.875277949	-1
234	494	Superior colliculus, motor related, intermediate gray layer, sublayer a	8243	0	312	179	95	345	232.75	116.5400503	220	211	323	352	276.5	71.51922818	0.550503862	0.912405906	-1
236	502	Subiculum	289034	0	13	49	8	34	26	19.02629759	35	25	36	24	30	6.377042157	0.712253031	0.926180004	-1
237	503	Superior colliculus, motor related, intermediate gray layer, sublayer b	26045	0	177	76	197	61	127.75	69.17309207	92	77	57	112	84.5	23.27373341	0.306954094	0.875277949	1
238	507	Main olfactory bulb	1028777	0	21	25	15	29	22.5	5.972157622	29	19	27	5	20	10.89342309	0.70514814	0.926180004	1
240	511	Superior colliculus, motor related, intermediate gray layer, sublayer c	4918	0	53	36	44	90	55.75	23.86594505	70	27	99	69	66.25	29.63528303	0.601827059	0.920263412	-1
241	515	Medial preoptic nucleus	13213	0	281	258	177	111	206.75	77.87329452	372	158	304	285	279.75	89.34716933	0.26490617	0.875277949	-1
242	520	Ventral auditory area, layer 6a	17850	0	227	230	118	225	200	54.70527092	308	148	292	187	233.75	78.41077732	0.509679489	0.912405906	-1
243	523	Medial preoptic area	53336	0	1620	1020	1243	851	1183.5	332.3457035	2145	656	1434	1367	1400.5	608.4967817	0.560813095	0.912405906	-1
244	525	Supramammillary nucleus	12409	0	283	236	186	303	252	52.19833969	442	253	427	351	368.25	86.54623042	0.070507006	0.851849582	-1
246	530	dorsal fornix	4736	0	141	780	436	1025	595.5	387.5224725	237	89	231	101	164.5	80.43838221	0.110443671	0.851849582	1
247	531	Medial pretectal area	7298	0	291	183	353	119	236.5	105.2156516	104	111	52	207	118.5	64.60392145	0.114399632	0.851849582	1
248	534	Supratrigeminal nucleus	10567	0	1209	1157	662	1675	1175.75	414.1846408	2480	1390	2418	2336	2156	514.0609562	0.026331326	0.851849582	-1
250	540	Perirhinal area, layer 1	18320	0	894	678	469	833	718.5	189.5617753	1172	808	1124	859	990.75	183.8139911	0.084850872	0.851849582	-1
251	542	Retrosplenial area, ventral part, layer 1	60593	0	1044	674	855	1256	957.25	249.9751654	840	409	974	730	738.25	241.1118344	0.254136231	0.875277949	1
252	549	Thalamus	295591	0	18	35	24	68	36.25	22.30657601	35	30	72	57	48.5	19.57038579	0.441116488	0.892968632	-1
253	556	Infralimbic area, layer 2/3	9256	0	148	122	166	251	171.75	55.83532335	256	94	97	65	128	86.54478609	0.433421493	0.890508555	1
254	558	Primary somatosensory area, nose, layer 1	25937	0	865	538	283	282	492	276.300561	645	463	634	620	590.5	85.61347246	0.537423082	0.912405906	-1
255	564	Medial septal nucleus	39040	0	1034	683	602	1129	862	258.5304624	1001	511	752	524	697	230.915569	0.37830289	0.875277949	1
256	565	posteromedial visual area, layer 5	18303	0	4844	4540	3086	3315	3946.25	875.0239521	6144	2535	4404	3736	4204.75	1506.450879	0.779015728	0.926180004	-1
258	573	Lateral visual area, layer 4	11518	0	250	215	328	259	263	47.30750469	206	207	397	220	257.5	93.21838159	0.920771691	0.939657504	1
259	574	Tegmental reticular nucleus	45575	0	458	375	324	298	363.75	70.50472797	776	358	860	765	689.75	225.1997262	0.0573315	0.851849582	-1
260	575	Central lateral nucleus of the thalamus	15427	0	54	117	30	84	71.25	37.65966012	75	37	93	102	76.75	28.77933286	0.824703306	0.938861014	-1
262	577	Primary somatosensory area, upper limb, layer 4	33482	0	69	234	98	82	120.75	76.42589003	142	41	183	174	135	65.08968172	0.786263174	0.926309953	-1
264	581	Triangular nucleus of septum	13836	0	226	184	103	234	186.75	59.98541489	387	75	220	158	210	132.1085412	0.763958452	0.926180004	-1
265	582	Orbital area, medial part, layer 2/3	19690	0	979	1026	868	830	925.75	91.99411213	1056	565	1015	811	861.75	224.9849995	0.626477477	0.926180004	1
266	583	Claustrum	31625	0	1512	1125	991	477	1026.25	427.6379894	2126	988	1476	1553	1535.75	466.2948817	0.158767818	0.851849582	-1
267	587	Nucleus of Darkschewitsch	1935	0	3	10	2	5	5	3.559026084	5	3	7	15	7.5	5.259911279	0.465022053	0.912405906	-1
268	588	Anterior cingulate area, ventral part, layer 1	29606	0	7	23	3	12	11.25	8.655441448	26	14	32	29	25.25	7.889866919	0.054324091	0.851849582	-1
269	589	Taenia tecta	98580	0	1717	2179	1848	2018	1940.5	201.160798	2309	1498	2105	2159	2017.75	357.085774	0.722513462	0.926180004	-1
270	590	Retrosplenial area, ventral part, layer 6a	43766	0	55	224	73	111	115.75	75.84798393	133	32	190	184	134.75	73.11805523	0.730703288	0.926180004	-1
271	591	Central linear nucleus raphe	5341	0	89	72	50	56	66.75	17.5	95	52	101	95	85.75	22.67708094	0.235837169	0.875277949	-1
272	593	Primary visual area, layer 1	80682	0	1759	1515	1372	1081	1431.75	283.2070797	2718	1712	2366	2400	2299	422.224269	0.017634163	0.851849582	-1
273	595	fasciculus retroflexus	10990	0	39	34	16	29	29.5	9.88264472	62	28	51	33	43.5	15.80084386	0.192902546	0.851849582	-1
274	596	Diagonal band nucleus	67827	0	220	265	185	220	222.5	32.78719262	275	122	402	283	270.5	114.7765946	0.472495204	0.912405906	-1
276	599	Central medial nucleus of the thalamus	10754	0	102	59	32	26	54.75	34.61574786	112	71	96	121	100	21.92411154	0.077454747	0.851849582	-1
278	601	Anterolateral visual area, layer 6a	7130	0	57	95	47	109	77	29.70970661	77	45	61	78	65.25	15.58578412	0.517929461	0.912405906	1
279	603	fimbria	90210	0	66	232	44	282	156	118.7378064	18	53	134	24	57.25	53.40021848	0.201085454	0.851849582	1
280	604	Nucleus incertus	8536	0	85	97	45	638	216.25	282.044175	207	31	213	144	148.75	84.47632805	0.673335457	0.926180004	1
281	608	Orbital area, ventrolateral part, layer 6a	16361	0	37	55	56	2	37.5	25.22564832	3	8	7	0	4.5	3.696845502	0.07777116	0.851849582	1
282	609	Subparafascicular area	3375	0	71	122	57	128	94.5	35.76310948	130	47	274	209	165	98.26155572	0.252628496	0.875277949	-1
283	610	Retrosplenial area, dorsal part, layer 5	76991	0	390	612	620	1238	715	364.5947522	249	142	509	641	385.25	229.8236643	0.185847209	0.851849582	1
284	611	habenular commissure	3617	0	4	4	1	2	2.75	1.5	1	0	4	3	2	1.825741858	0.549826862	0.912405906	1
286	613	Lateral visual area, layer 5	20414	0	2320	2440	1302	2462	2131	556.1786284	2020	940	2457	2288	1926.25	681.6736145	0.658658393	0.926180004	1
287	614	Tuberal nucleus	30356	0	143	5	108	0	64	72.46608402	309	16	113	100	134.5	124.0228474	0.372827871	0.875277949	-1
288	616	Cuneiform nucleus	18893	0	2166	2307	1287	1908	1917	451.3247168	2877	1873	3305	2733	2697	600.6485384	0.086766783	0.851849582	-1
289	620	Orbital area, medial part, layer 5	28783	0	666	751	629	580	656.5	72.17802066	548	610	538	455	537.75	63.69916274	0.049265213	0.851849582	1
290	621	Motor nucleus of trigeminal	24252	0	138	154	150	178	155	16.77299417	152	130	179	153	153.5	20.04162335	0.912468032	0.939657504	1
291	622	Retrosplenial area, ventral part, layer 6b	3321	0	30	8	6	32	19	13.90443574	8	19	14	20	15.25	5.5	0.642843187	0.926180004	1
292	625	Primary somatosensory area, upper limb, layer 5	50710	0	830	900	367	364	615.25	289.8015125	1663	594	1243	938	1109.5	454.362924	0.124998127	0.851849582	-1
293	628	Nucleus of the optic tract	5492	0	12	3	46	1	15.5	20.88859338	0	11	3	39	13.25	17.78341924	0.875223213	0.93915861	1
294	629	Ventral anterior-lateral complex of the thalamus	46277	0	123	155	80	296	163.5	93.52539762	197	45	276	127	161.25	98.54398341	0.974654232	0.939657504	1
296	632	Dentate gyrus, granule cell layer	101404	0	176	241	232	530	294.75	159.4477448	321	133	674	283	352.75	229.0303837	0.693787651	0.926180004	-1
297	633	inferior colliculus commissure	1282	0	10	20	15	14	14.75	4.11298756	23	15	23	16	19.25	4.34932945	0.183559084	0.851849582	-1
298	634	Nucleus of the posterior commissure	15510	0	906	1221	820	806	938.25	193.6153833	1351	441	1229	1104	1031.25	406.2153575	0.699167072	0.926180004	-1
300	639	Cortical amygdalar area, anterior part	36755	0	529	842	490	593	613.5	158.1402331	987	202	665	498	588	327.7326146	0.89482769	0.939620561	1
301	642	Nucleus of the trapezoid body	6415	0	12	0	31	0	10.75	14.63728117	53	0	10	14	19.25	23.25761524	0.562975931	0.912405906	-1
302	643	Posterior auditory area, layer 2/3	9341	0	604	264	185	236	322.25	190.6591636	715	608	859	785	741.75	106.8062888	0.013568521	0.851849582	-1
304	648	Primary motor area, Layer 5	209289	0	262	193	267	399	280.25	86.06731861	391	105	282	337	278.75	124.0869991	0.984871079	0.94444581	1
306	651	Nucleus of the solitary tract	31890	0	70	110	41	113	83.5	34.45286635	115	30	111	62	79.5	40.86155487	0.886058448	0.93915861	1
307	653	Abducens nucleus	1290	0	2	4	6	0	3	2.581988897	24	7	2	2	8.75	10.4363148	0.35540335	0.875277949	-1
308	654	Primary somatosensory area, nose, layer 4	34965	0	396	579	318	433	431.5	109.3937841	718	220	736	629	575.75	241.7359096	0.335595445	0.875277949	-1
309	656	Secondary motor area, layer 1	148624	0	63	110	180	61	103.5	55.80023895	36	30	72	39	44.25	18.87458609	0.12073142	0.851849582	1
310	657	Primary somatosensory area, mouth, layer 2/3	95769	0	3107	3781	2542	4140	3392.5	710.5277381	3604	2427	4272	3934	3559.25	802.5880533	0.766380693	0.926180004	-1
312	661	Facial motor nucleus	51799	0	630	660	583	810	670.75	98.09306805	670	510	746	1059	746.25	230.5361505	0.578815308	0.912405906	-1
314	665	lateral olfactory tract, body	81071	0	8	27	27	28	22.5	9.678154094	26	23	23	14	21.5	5.196152423	0.863281613	0.938861014	1
315	667	Frontal pole, layer 2/3	14973	0	13	30	37	16	24	11.40175425	7	15	19	11	13	5.163977795	0.150524681	0.851849582	1
316	670	Primary somatosensory area, trunk, layer 2/3	27230	0	1531	1982	1724	1860	1774.25	193.3983368	2003	1082	2570	2022	1919.25	616.9912884	0.679549973	0.926180004	-1
317	671	Retrosplenial area, lateral agranular part, layer 1	32413	0	0	97	101	11	52.25	54.19332677	0	0	3	4	1.75	2.061552813	0.159192104	0.851849582	1
318	672	Caudoputamen	1627409	0	38	107	84	291	130	111.1005551	176	87	252	285	200	88.07950954	0.363443131	0.875277949	-1
319	673	mammillary peduncle	1377	0	22	6	15	0	10.75	9.708243919	31	10	23	26	22.5	8.96288644	0.125942021	0.851849582	-1
320	675	Agranular insular area, ventral part, layer 6a	19015	0	0	1	0	2	0.75	0.957427108	1	0	0	0	0.25	0.5	0.401243038	0.875277949	1
322	679	Superior central nucleus raphe	43388	0	1	1	0	3	1.25	1.258305739	1	0	3	0	1	1.414213562	0.800629856	0.930014334	1
324	681	mammillotegmental tract	5319	0	18	42	37	69	41.5	21.04756518	59	36	121	72	72	35.89800366	0.204399567	0.851849582	-1
325	685	Ventral medial nucleus of the thalamus	47254	0	40	1	10	0	12.75	18.71496727	28	4	15	11	14.5	10.08298897	0.876204339	0.93915861	-1
326	687	Retrosplenial area, ventral part, layer 5	109104	0	297	339	286	549	367.75	122.9725579	273	204	309	400	296.5	81.60269603	0.376899058	0.875277949	1
327	689	Ventrolateral preoptic nucleus	1968	0	11	0	1	0	3	5.354126135	25	0	0	0	6.25	12.5	0.657224232	0.926180004	-1
328	690	mammillothalamic tract	10515	0	66	31	15	14	31.5	24.28305308	91	47	66	54	64.5	19.33045956	0.079899539	0.851849582	-1
332	696	Posterior auditory area, layer 1	7166	0	6	8	4	7	6.25	1.707825128	15	8	8	4	8.75	4.573474245	0.366159213	0.875277949	-1
333	697	medial lemniscus	34820	0	195	212	181	84	168	57.41660619	235	178	348	294	263.75	73.46824711	0.088535126	0.851849582	-1
334	698	Olfactory areas	269218	0	392	431	355	303	370.25	54.52445934	553	315	582	497	486.75	119.8120055	0.148148789	0.851849582	-1
336	702	Primary somatosensory area, nose, layer 5	36154	0	2	38	7	41	22	20.34698995	14	6	23	11	13.5	7.141428429	0.477582403	0.912405906	1
338	704	Agranular insular area, ventral part, layer 1	16156	0	87	95	58	95	83.75	17.57602534	84	53	84	92	78.25	17.25060385	0.67079513	0.926180004	1
339	705	midbrain tract of the trigeminal nerve	840	0	1	0	1	0	0.5	0.577350269	0	0	0	1	0.25	0.5	0.537440344	0.912405906	1
340	706	Olivary pretectal nucleus	5117	0	694	1025	502	1320	885.25	361.476025	1269	398	1305	929	975.25	420.4682905	0.756726272	0.926180004	-1
341	707	Infralimbic area, layer 1	9672	0	29	78	32	98	59.25	34.20891697	62	50	51	40	50.75	8.995369179	0.659947551	0.926180004	1
342	711	Cuneate nucleus	19078	0	660	657	490	688	623.75	90.25288546	453	467	582	843	586.25	180.6605934	0.727519788	0.926180004	1
344	721	Primary visual area, layer 4	65705	0	371	535	193	505	401	155.9230579	572	170	670	514	481.5	217.4174173	0.57153626	0.912405906	-1
346	728	arbor vitae	451669	0	9	17	12	13	12.75	3.304037934	9	7	5	14	8.75	3.862210075	0.167734219	0.851849582	1
348	733	Ventral posteromedial nucleus of the thalamus	102689	0	1550	1818	841	1960	1542.25	497.448406	2323	793	1922	1424	1615.5	660.2214275	0.865594802	0.938861014	-1
350	741	Ventral posteromedial nucleus of the thalamus, parvicellular part	8633	0	2250	3072	1826	3434	2645.5	737.4810732	2665	1694	3847	3156	2840.5	905.1417937	0.750168863	0.926180004	-1
351	749	Ventral tegmental area	51455	0	561	300	559	143	390.75	205.6767285	753	438	725	629	636.25	142.4344879	0.10328329	0.851849582	-1
352	750	Posterolateral visual area, layer 1	10034	0	50	45	37	30	40.5	8.812869378	43	39	42	37	40.25	2.753785274	0.959697692	0.939657504	1
353	753	principal mammillary tract	59	0	1	5	2	0	2	2.160246899	2	1	3	3	2.25	0.957427108	0.842439222	0.938861014	-1
354	754	Olfactory tubercle	242728	0	6	13	14	8	10.25	3.862210075	7	2	6	20	8.75	7.804912983	0.746361445	0.926180004	1
356	757	Ventral tegmental nucleus	2406	0	39	61	50	88	59.5	21.01586702	84	35	58	76	63.25	21.74664725	0.812414043	0.934397749	-1
358	763	Vascular organ of the lamina terminalis	755	0	282	426	342	581	407.75	129.7237449	366	311	454	301	358	70.09041779	0.532113519	0.912405906	1
360	767	Secondary motor area, layer 5	286795	0	1180	1781	1209	1349	1379.75	277.4903902	2231	796	1565	1050	1410.5	633.682623	0.933324672	0.939657504	-1
361	771	Pons	384669	0	1248	949	982	1213	1098	154.2530389	1832	655	1681	1367	1383.75	523.0177658	0.361204408	0.875277949	-1
362	772	Anterior cingulate area, ventral part, layer 5	62978	0	46	79	34	36	48.75	20.83866598	47	38	78	95	64.5	26.5894716	0.38905375	0.875277949	-1
363	773	Hypoglossal nucleus	22521	0	157	93	422	50	180.5	166.894178	64	309	188	204	191.25	100.3838466	0.9164591	0.939657504	-1
364	774	Retrosplenial area, lateral agranular part, layer 5	47030	0	3	12	9	37	15.25	14.97497913	16	6	18	26	16.5	8.22597512	0.889784634	0.93915861	-1
365	776	corpus callosum	632720	0	880	1553	1378	1012	1205.75	312.9988019	497	858	1226	509	772.5	345.5936921	0.112952663	0.851849582	1
366	778	Primary visual area, layer 5	99820	0	89	59	36	58	60.5	21.76388446	118	33	99	63	78.25	37.81864619	0.454400316	0.905575295	-1
368	781	Nucleus y	1672	0	4	1	1	0	1.5	1.732050808	1	1	1	0	0.75	0.5	0.458409364	0.910829711	1
370	784	corticospinal tract	4959	0	51	94	27	93	66.25	32.958307	105	29	123	95	88	41.00406484	0.441346688	0.892968632	-1
372	788	Piriform-amygdalar area	45973	0	322	326	274	255	294.25	35.25502328	484	361	439	531	453.75	72.34811677	0.014117576	0.851849582	-1
374	794	spinal tract of the trigeminal nerve	101999	0	0	2	0	18	5	8.717797887	3	0	3	2	2	1.414213562	0.543381451	0.912405906	1
375	795	Periaqueductal gray	283394	0	3989	4050	3982	3861	3970.5	79.13069358	4175	3496	4656	4731	4264.5	568.4766193	0.37845783	0.875277949	-1
376	797	Zona incerta	88068	0	145	252	45	187	157.25	86.8192567	257	68	245	224	198.5	88.06247782	0.529497424	0.912405906	-1
377	798	facial nerve	6612	0	19	0	18	0	9.25	10.68877916	31	6	19	12	17	10.7393358	0.345786248	0.875277949	-1
378	800	Agranular insular area, ventral part, layer 5	53420	0	5838	6093	4774	8005	6177.5	1345.606307	7965	5095	7371	7150	6895.25	1248.532572	0.464092594	0.912405906	-1
379	802	stria medullaris	17327	0	139	102	88	67	99	30.29851482	104	56	146	91	99.25	37.17862289	0.99203342	0.945904385	-1
380	803	Pallidum	111434	0	0	6	0	3	2.25	2.872281323	3	0	4	0	1.75	2.061552813	0.787742691	0.926309953	1
381	804	Fields of Forel	3662	0	13	0	5	0	4.5	6.137317547	3	0	0	0	0.75	1.5	0.312347766	0.875277949	1
382	805	posteromedial visual area, layer 1	12074	0	83	81	63	99	81.5	14.73091986	104	42	121	90	89.25	33.95462659	0.696434094	0.926180004	-1
384	810	Anterior cingulate area, ventral part, 6a	23403	0	21	7	27	9	16	9.591663047	42	29	42	52	41.25	9.42956344	0.009464593	0.851849582	-1
385	814	Dorsal peduncular area	15023	0	96	182	167	190	158.75	42.9059048	172	103	199	170	161	40.86563348	0.941937101	0.939657504	-1
386	816	Primary auditory area, layer 4	15000	0	93	104	64	98	89.75	17.74589154	125	62	150	87	106	39.13225439	0.489785334	0.912405906	-1
387	819	Anterior cingulate area, ventral part, 6b	3840	0	65	30	34	42	42.75	15.64981363	13	56	59	41	42.25	21.02974084	0.970906278	0.939657504	1
388	821	Primary visual area, layer 2/3	127971	0	326	376	288	42	258	148.4407851	570	73	567	634	461	260.505918	0.236406979	0.875277949	-1
389	827	Infralimbic area, layer 5	21789	0	486	442	714	583	556.25	120.5387213	460	373	501	588	480.5	89.35509685	0.354745685	0.875277949	1
390	830	Dorsomedial nucleus of the hypothalamus	31008	0	2425	3608	2496	2351	2720	594.9526592	3320	1867	3598	2610	2848.75	775.5184825	0.801595916	0.930014334	-1
392	836	Ectorhinal area/Layer 1	16557	0	1344	1524	883	2327	1519.5	602.220613	2040	631	1914	1500	1521.25	636.7497546	0.996943514	0.94669952	-1
394	839	Dorsal motor nucleus of the vagus nerve	5665	0	69	9	25	3	26.5	29.81610303	22	48	40	8	29.5	17.99073836	0.870054076	0.938861014	-1
395	841	trapezoid body	17735	0	24	0	10	2	9	10.89342309	13	0	6	15	8.5	6.8556546	0.941054344	0.939657504	1
396	842	Superior colliculus, superficial gray layer	97230	0	160	170	99	152	145.25	31.70042061	152	94	152	183	145.25	37.16068711	1	0.94669952	0
398	844	Primary motor area, Layer 6a	183879	0	214	362	232	24	208	139.2647359	137	349	171	426	270.75	139.1219489	0.547312991	0.912405906	-1
400	847	Primary auditory area, layer 5	45600	0	175	285	169	294	230.75	67.98222807	266	205	293	302	266.5	43.76071297	0.416078187	0.882187268	-1
402	849	Visceral area, layer 6b	2708	0	304	793	286	863	561.5	309.1391273	546	271	558	425	450	133.5989022	0.543374001	0.912405906	1
403	851	Superior colliculus, optic layer	41274	0	531	640	645	448	566	94.63262299	688	464	861	674	671.75	162.5266645	0.31358336	0.875277949	-1
404	852	Parvicellular reticular nucleus	118338	0	1082	1193	707	480	865.5	330.5858436	1203	762	1354	1432	1187.75	299.3285542	0.19900449	0.851849582	-1
406	857	Visceral area, layer 6a	29886	0	597	250	479	364	422.5	149.2436487	641	107	414	958	530	359.5784569	0.610158206	0.92448213	-1
407	859	Parasolitary nucleus	860	0	1	0	0	0	0.25	0.5	7	0	1	3	2.75	3.095695937	0.204611021	0.851849582	-1
408	862	Supplemental somatosensory area, layer 6a	132210	0	1830	1584	2039	1110	1640.75	399.7227164	3410	890	2280	2317	2224.25	1032.46255	0.353020474	0.875277949	-1
409	863	rubrospinal tract	22757	0	66	19	35	22	35.5	21.48642983	98	28	79	54	64.75	30.41244263	0.172692574	0.851849582	-1
410	867	Parabrachial nucleus	55843	0	268	553	307	265	348.25	137.8341395	591	159	629	689	517	242.0523359	0.282335171	0.875277949	-1
412	872	Dorsal nucleus raphe	8056	0	3353	3527	4049	2759	3422	531.8157576	6163	1632	5996	5705	4874	2169.602882	0.275612549	0.875277949	-1
414	874	Parabigeminal nucleus	5430	0	137	166	67	124	123.5	41.55718951	254	86	223	136	174.75	77.43115221	0.300393932	0.875277949	-1
415	877	tectospinal pathway	10009	0	53	31	18	15	29.25	17.28920665	77	33	78	25	53.25	28.19426656	0.206661152	0.851849582	-1
416	878	Primary somatosensory area, mouth, layer 1	50067	0	176	117	137	94	131	34.76588366	117	63	112	142	108.5	33.05046646	0.384485502	0.875277949	1
417	880	Dorsal tegmental nucleus	5586	0	5	45	43	92	46.25	35.62185659	55	32	1	59	36.75	26.63800543	0.685320305	0.926180004	1
418	882	Primary motor area, Layer 6b	11753	0	546	526	326	662	515	139.5373307	1313	412	813	526	766	401.8017753	0.307951256	0.875277949	-1
420	888	Perirhinal area, layer 2/3	31161	0	73	26	28	29	39	22.70095446	53	36	100	72	65.25	27.43932701	0.192557829	0.851849582	-1
422	893	Supplemental somatosensory area, layer 6b	13047	0	1008	888	995	1162	1013.25	112.8047724	1544	931	775	1265	1128.75	344.112748	0.561470647	0.912405906	-1
424	898	Pontine central gray	38868	0	296	172	138	238	211	70.24718262	289	140	375	210	253.5	101.3196263	0.519348827	0.912405906	-1
425	900	anterior commissure, olfactory limb	56240	0	20	20	16	46	25.5	13.79613472	21	5	52	9	21.75	21.28183889	0.77901763	0.926180004	1
426	902	Posterolateral visual area, layer 5	12965	0	31	33	22	42	32	8.205689083	45	11	43	60	39.75	20.6135069	0.523945432	0.912405906	-1
428	905	Anterolateral visual area, layer 2/3	12670	0	101	443	112	529	296.25	221.9450007	237	87	354	295	243.25	114.5960296	0.690838974	0.926180004	1
430	907	Paracentral nucleus	16836	0	30	12	0	4	11.5	13.3041347	16	28	34	4	20.5	13.3041347	0.375666803	0.875277949	-1
431	908	anterior commissure, temporal limb	13189	0	22	10	7	7	11.5	7.141428429	15	7	64	10	24	26.87005769	0.427308985	0.887879167	-1
432	910	Orbital area, medial part, layer 6a	11293	0	37	32	41	132	60.5	47.80864636	160	48	67	110	96.25	49.78872028	0.340270168	0.875277949	-1
433	911	trochlear nerve	451	0	2	0	2	0	1	1.154700538	0	0	0	3	0.75	1.5	0.801073832	0.930014334	1
434	912	Lingula (I)	7942	0	236	286	223	242	246.75	27.34197018	332	176	379	230	279.25	92.76987658	0.543074138	0.912405906	-1
435	914	Posterodorsal preoptic nucleus	188	0	1	2	2	0	1.25	0.957427108	4	1	3	11	4.75	4.34932945	0.206072607	0.851849582	-1
436	918	Entorhinal area, lateral part	526177	0	174	329	135	282	230	90.67524469	362	112	313	218	251.25	110.4155031	0.776512604	0.926180004	-1
437	919	Anterior cingulate area, dorsal part, layer 6a	45419	0	1506	1409	1088	1106	1277.25	211.9958726	0	949	850	613	603	426.0023474	0.042237174	0.851849582	1
438	920	Central lobule	250358	0	70	46	30	85	57.75	24.5	73	37	91	56	64.25	23.11384866	0.712885063	0.926180004	-1
439	924	cerebal peduncle	55637	0	6	0	0	0	1.5	3	3	0	7	23	8.25	10.24288371	0.283359567	0.875277949	-1
440	926	Entorhinal area, medial part, dorsal zone	191383	0	17	21	15	35	22	9.018499506	21	13	23	29	21.5	6.608075867	0.931896799	0.939657504	1
441	927	Anterior cingulate area, dorsal part, layer 6b	1462	0	13	15	9	14	12.75	2.62995564	0	19	0	5	6	8.98146239	0.23205211	0.875277949	1
442	928	Culmen	448510	0	67	22	37	65	47.75	21.96019126	86	39	72	55	63	20.41241452	0.348472116	0.875277949	-1
444	930	Parafascicular nucleus	26914	0	1807	3404	2369	4102	2920.5	1028.550598	3029	1723	3537	2816	2776.25	764.5344444	0.829962412	0.938861014	1
445	931	Pontine gray	60851	0	879	745	811	475	727.5	177	2259	661	1501	1526	1486.75	653.1913324	0.099209552	0.851849582	-1
446	934	Entorhinal area, medial part, ventral zone	16552	0	233	369	250	881	433.25	304.5700522	447	181	496	335	364.75	139.8102881	0.702629499	0.926180004	1
447	935	Anterior cingulate area, dorsal part, layer 1	38186	0	974	634	586	1288	870.5	327.5622078	588	191	566	466	452.75	182.3976882	0.0797732	0.851849582	1
448	936	Declive (VI)	239591	0	109	52	62	19	60.5	37.18870796	127	108	123	132	122.5	10.34408043	0.039940552	0.851849582	-1
450	940	cingulum bundle	65550	0	6	54	10	28	24.5	21.87083294	17	7	28	24	19	9.201449161	0.666872812	0.926180004	1
451	943	Primary motor area, Layer 2/3	235810	0	2	67	90	33	48	38.58324334	0	1	3	26	7.5	12.39623599	0.12381416	0.851849582	1
452	944	Folium-tuber vermis (VII)	58946	0	94	127	47	150	104.5	44.69526448	106	48	133	135	105.5	40.55038019	0.974647268	0.939657504	-1
454	946	Posterior hypothalamic nucleus	47189	0	2325	2763	1758	3208	2513.5	619.3795282	3371	1474	3120	2724	2672.25	842.0634873	0.772467834	0.926180004	-1
456	950	Primary somatosensory area, mouth, layer 4	60485	0	842	617	594	943	749	171.0107209	949	723	933	748	838.25	119.2626653	0.428519055	0.887879167	-1
457	951	Pyramus (VIII)	58832	0	5	5	2	10	5.5	3.31662479	32	1	14	21	17	12.98717316	0.174066668	0.851849582	-1
458	952	Endopiriform nucleus, dorsal part	116160	0	173	601	56	639	367.25	296.1400288	601	468	331	177	394.25	182.0098441	0.882641277	0.93915861	-1
460	957	Uvula (IX)	140142	0	149	127	97	140	128.25	22.70646017	260	94	75	131	140	83.31066358	0.801028266	0.930014334	-1
462	961	Piriform area	821664	0	136	523	212	879	437.5	338.6172864	391	205	594	574	441	181.9285574	0.986234303	0.94444581	-1
463	962	Secondary motor area, layer 2/3	242891	0	783	1945	1628	1537	1473.25	492.2752448	1107	442	1893	1491	1233.25	617.4465564	0.566633114	0.912405906	1
464	965	Retrosplenial area, lateral agranular part, layer 2/3	42974	0	16	13	13	17	14.75	2.061552813	35	18	32	20	26.25	8.5	0.069820193	0.851849582	-1
466	968	Nodulus (X)	80661	0	164	407	81	459	277.75	183.6724893	251	122	247	258	219.5	65.15878043	0.584259715	0.91880567	1
467	969	Orbital area, ventrolateral part, layer 1	24706	0	357	830	327	1007	630.25	340.816055	259	143	773	525	425	281.7705923	0.390283275	0.875277949	1
468	970	Paragigantocellular reticular nucleus, dorsal part	9881	0	149	120	141	77	121.75	32.2425702	56	57	73	110	74	25.23225449	0.060894468	0.851849582	1
470	974	Primary somatosensory area, mouth, layer 5	77662	0	684	773	604	94	538.75	304.4288368	1354	330	1156	1322	1040.5	481.5513126	0.137686077	0.851849582	-1
471	975	Edinger-Westphal nucleus	2053	0	5	28	22	13	17	10.09950494	24	18	31	38	27.75	8.655441448	0.158287049	0.851849582	-1
472	977	Ectorhinal area/Layer 6a	19923	0	8847	8385	6178	9221	8157.75	1363.404898	11441	6937	10405	9534	9579.25	1926.266575	0.278428362	0.875277949	-1
473	978	Paragigantocellular reticular nucleus, lateral part	42251	0	113	0	35	0	37	53.28539512	210	0	29	73	78	92.97669959	0.480220219	0.912405906	-1
474	980	Dorsal premammillary nucleus	5281	0	179	160	287	137	190.75	66.42476948	173	86	130	158	136.75	38.23937761	0.220278992	0.875277949	1
476	982	Fasciola cinerea	4025	0	13454	33759	15083	11066	18340.5	10410.53442	13211	16973	36847	40227	26814.5	13692.53503	0.365111496	0.875277949	-1
478	989	Fastigial nucleus	32651	0	43	88	69	66	66.5	18.44812547	47	74	112	32	66.25	35.10341864	0.990475194	0.945904385	1
480	996	Agranular insular area, dorsal part, layer 1	29376	0	70	61	135	62	82	35.56215217	52	44	77	51	56	14.44529912	0.24757297	0.875277949	1
482	998	Fundus of striatum	23171	0	310	435	198	460	350.75	121.142822	471	183	378	405	359.25	123.823463	0.925021568	0.939657504	-1
483	1004	Ventral premammillary nucleus	5630	0	17	5	30	0	13	13.39153962	57	11	95	70	58.25	35.22664711	0.076756358	0.851849582	-1
484	1005	Primary auditory area, layer 6b	3458	0	966	756	587	714	755.75	157.5063491	1100	829	1400	1087	1104	233.4851887	0.053894923	0.851849582	-1
486	1007	Simple lobule	351345	0	1775	2169	1246	2319	1877.25	479.3025315	2644	855	2187	1959	1911.25	759.5842613	0.942551068	0.939657504	-1
487	1009	fiber tracts	233682	0	206	174	164	153	174.25	22.83819899	207	159	249	155	192.5	44.46346815	0.501627985	0.912405906	-1
488	1010	Visceral area, layer 4	11717	0	448	752	433	607	560	150.2730847	566	304	714	569	538.25	170.7598216	0.854745893	0.938861014	1
489	1015	Anterior cingulate area, dorsal part, layer 5	77065	0	2813	2880	1579	2176	2362	610.8491358	2656	1626	3170	2130	2395.5	665.9156603	0.943323341	0.939657504	-1
490	1016	olfactory nerve layer of main olfactory bulb	251153	0	163	125	39	69	99	55.59376464	153	93	86	145	119.25	34.62537605	0.563291235	0.912405906	-1
492	1020	Posterior complex of the thalamus	75867	0	1	6	3	7	4.25	2.753785274	4	1	11	3	4.75	4.34932945	0.853515482	0.938861014	-1
493	1021	Secondary motor area, layer 6a	147788	0	407	686	729	204	506.5	247.0715146	0	234	92	143	117.25	97.77312173	0.04393594	0.851849582	1
494	1022	Globus pallidus, external segment	103116	0	296	133	382	140	237.75	122.1048047	137	71	65	146	104.75	42.66438796	0.114093577	0.851849582	1
496	1025	Paramedian lobule	315291	0	18	25	21	30	23.5	5.196152423	26	7	55	19	26.75	20.40220576	0.775552837	0.926180004	-1
498	1029	Posterior limiting nucleus of the thalamus	6759	0	562	840	455	463	580	180.0351817	827	345	959	615	686.5	268.1610213	0.53743933	0.912405906	-1
500	1031	Globus pallidus, internal segment	27122	0	99	200	202	235	184	58.89538748	204	70	163	153	147.5	56.18125429	0.404408617	0.875277949	1
501	1033	Copula pyramidis	155348	0	0	0	1	0	0.25	0.5	1	0	0	6	1.75	2.872281323	0.375258147	0.875277949	-1
502	1035	Supplemental somatosensory area, layer 4	74636	0	695	731	407	955	697	224.9622191	1494	461	1101	757	953.25	445.3705386	0.35705462	0.875277949	-1
504	1038	Primary somatosensory area, barrel field, layer 6a	82932	0	1770	1935	1382	2223	1827.5	351.0712178	2274	1202	2088	2326	1972.5	523.7286193	0.664002333	0.926180004	-1
505	1039	Gracile nucleus	4320	0	0	25	2	27	13.5	14.47987109	12	2	35	0	12.25	16.0494029	0.91173797	0.939657504	1
506	1041	Paraflocculus	356892	0	127	167	87	93	118.5	36.81937896	71	77	97	181	106.5	50.8953174	0.716826805	0.926180004	1
508	1045	Ectorhinal area/Layer 6b	2697	0	156	69	81	171	119.25	51.69381007	99	46	131	160	109	48.83304892	0.78286411	0.926180004	1
510	1047	Primary somatosensory area, barrel field, layer 4	81978	0	559	711	428	663	590.25	125.3990298	1049	408	878	524	714.75	299.3630739	0.485539763	0.912405906	-1
511	1048	Gigantocellular reticular nucleus	121816	0	106	50	146	30	83	52.90242591	310	108	360	317	273.75	112.6894701	0.034489252	0.851849582	-1
512	1049	Flocculus	84339	0	720	821	547	558	661.5	132.5204387	1416	524	996	1151	1021.75	374.4136527	0.148827282	0.851849582	-1
513	1052	Pedunculopontine nucleus	29476	0	18	0	8	0	6.5	8.544003745	6	0	4	9	4.75	3.774917218	0.726340155	0.926180004	1
514	1054	Infralimbic area, layer 6a	13048	0	827	1103	780	1426	1034	297.651922	1281	776	1310	1137	1126	245.2903042	0.650797403	0.926180004	-1
516	1060	doral tegmental decussation	2632	0	2358	2510	1030	1508	1851.5	703.0929289	2171	1464	2725	2530	2222.5	555.2888137	0.440883016	0.892968632	-1
517	1061	Posterior pretectal nucleus	4278	0	27	7	29	7	17.5	12.15181742	8	10	4	27	12.25	10.1447852	0.532534127	0.912405906	1
518	1062	Primary somatosensory area, barrel field, layer 6b	9320	0	530	1299	475	1351	913.75	475.874896	1133	686	1277	835	982.75	270.215192	0.811446903	0.934397749	-1
520	1069	Parapyramidal nucleus	2505	0	32	52	62	48	48.5	12.47664485	89	40	43	54	56.5	22.4870333	0.562833704	0.912405906	-1
522	1074	Anterolateral visual area, layer 1	7467	0	0	0	0	1	0.25	0.5	0	0	1	0	0.25	0.5	1	0.94669952	0
523	1077	Perireunensis nucleus	1164	0	11	7	1	3	5.5	4.434711565	5	1	8	4	4.5	2.886751346	0.720521062	0.926180004	1
524	1081	Infralimbic area, layer 6b	691	0	640	515	346	564	516.25	124.607049	664	289	903	772	657	264.0795335	0.386360092	0.875277949	-1
526	1085	Secondary motor area, layer 6b	4558	0	140	149	75	146	127.5	35.19943181	171	126	160	245	175.5	50.1364804	0.173770299	0.851849582	-1
528	1089	Hippocampal formation	170357	0	30	34	11	26	25.25	10.04572878	35	11	61	28	33.75	20.77458383	0.499236374	0.912405906	-1
530	1092	external medullary lamina of the thalamus	8312	0	968	1349	713	1010	1010	261.3388605	1373	659	1094	978	1026	295.5367997	0.938028586	0.939657504	-1
531	1093	Pontine reticular nucleus, caudal part	198025	0	325	62	293	71	187.75	140.6636058	753	100	312	313	369.5	274.5912113	0.297573778	0.875277949	-1
532	1094	Primary somatosensory area, lower limb, layer 4	17537	0	1622	1517	1461	2007	1651.75	246.0560573	1685	1251	1858	2054	1712	342.310775	0.785558198	0.926309953	-1
533	1097	Hypothalamus	232031	0	2615	2278	2199	1582	2168.5	430.6061619	3679	1530	3568	3416	3048.25	1017.891407	0.185895233	0.851849582	-1
534	1098	Medullary reticular nucleus, dorsal part	22557	0	4	12	5	3	6	4.082482905	9	2	9	3	5.75	3.774917218	0.931291973	0.939657504	1
536	1102	Primary somatosensory area, mouth, layer 6a	105119	0	266	238	116	123	185.75	77.40101205	318	128	357	158	240.25	114.0770938	0.46315909	0.912405906	-1
538	1106	Visceral area, layer 2/3	33990	0	2300	2595	2135	3107	2534.25	426.6172172	2980	1717	2743	2881	2580.25	583.6490812	0.903265192	0.939657504	-1
539	1107	Medullary reticular nucleus, ventral part	48209	0	119	7	161	2	72.25	80.1139813	219	82	139	212	163	64.99743585	0.131113383	0.851849582	-1
540	1109	Parastrial nucleus	1720	0	674	374	375	401	456	145.869805	1100	370	751	499	680	321.611567	0.270571494	0.875277949	-1
542	1113	Interanterodorsal nucleus of the thalamus	5646	0	86	82	52	52	68	18.54723699	115	40	101	50	76.5	37.04501766	0.700695549	0.926180004	-1
544	1120	Interanteromedial nucleus of the thalamus	2981	0	1913	2664	1860	5471	2977	1702.72233	2242	953	1813	2286	1823.5	618.3119493	0.275548554	0.875277949	1
546	1125	Orbital area, ventrolateral part, layer 5	41288	0	50	25	34	38	36.75	10.37223859	61	19	24	39	35.75	18.85691739	0.929817425	0.939657504	1
547	1126	Tuberomammillary nucleus, dorsal part	936	0	16	23	12	26	19.25	6.396613687	34	23	35	45	34.25	8.995369179	0.038546642	0.851849582	-1
548	1127	Temporal association areas, layer 2/3	44391	0	683	999	527	1108	829.25	270.3459204	1153	344	1058	954	877.25	364.6709704	0.840088047	0.938861014	-1
550	1139	Nucleus of the lateral olfactory tract, layer 3	14544	0	99	60	55	41	63.75	24.8378072	104	75	134	76	97.25	27.94488623	0.123983344	0.851849582	-1
551	10703	Dentate gyrus, molecular layer	257103	0	199	225	451	204	269.75	121.357255	91	152	103	240	146.5	67.68800977	0.139961713	0.851849582	1
552	10704	Dentate gyrus, polymorph layer	51187	0	61	68	45	88	65.5	17.82320585	105	35	80	65	71.25	29.26174978	0.750879327	0.926180004	-1
554	182305712	No label	37009	0	976	796	376	1052	800	302.364019	1325	897	1073	1098	1098.25	175.6461879	0.150964062	0.851849582	-1
556	312782592	No label	60080	0	510	506	307	523	461.5	103.2553469	513	424	672	617	556.5	110.2255264	0.255323943	0.875277949	-1
558	312782656	No label	42532	0	104	1224	146	1451	731.25	706.3527801	261	83	560	204	277	202.7395702	0.293019967	0.875277949	1
559	526157184	No label	30050	0	15	97	68	29	52.25	37.32179881	0	5	24	0	7.25	11.41271221	0.090634971	0.851849582	1
560	526322272	No label	59	0	263	132	140	341	219	101.0445446	427	153	236	158	243.5	128.1002212	0.774593554	0.926180004	-1
562	0	universe	45087546	255	508	439	108	278	333.25	178.4290242	771	286	434	268	439.75	233.0212794	0.497095691	0.912405906	-1
564	2	Primary somatosensory area, mouth, layer 6b	7251	255	34	42	39	61	44	11.80395414	54	34	56	84	57	20.55885859	0.324865047	0.875277949	-1
566	6	internal capsule	155764	255	2525	2356	2175	2415	2367.75	146.3451969	3709	1243	3223	3025	2800	1077.04596	0.482629961	0.912405906	-1
568	8	Basic cell groups and regions	5480	255	34	14	22	34	26	9.797958971	51	29	16	77	43.25	26.73792562	0.29575357	0.875277949	-1
570	10	Superior colliculus, motor related, intermediate gray layer	133547	255	451	470	212	381	378.5	117.4123787	562	349	761	738	602.5	190.9493825	0.102298351	0.851849582	-1
572	15	Parataenial nucleus	17129	255	1440	1458	641	915	1113.5	403.2951773	1367	929	1978	1353	1406.75	431.6791826	0.359314012	0.875277949	-1
574	19	Induseum griseum	1697	255	363	505	251	543	415.5	134.2671466	525	249	618	426	454.5	157.8448605	0.719892858	0.926180004	-1
576	26	Superior colliculus, motor related, deep gray layer	78038	255	172	260	166	179	194.25	44.15408626	217	185	365	234	250.25	79.15122656	0.274703166	0.875277949	-1
578	30	Periventricular hypothalamic nucleus, anterior part	816	255	1030	1081	657	874	910.5	190.5649496	1200	672	792	670	833.5	250.9043643	0.643551878	0.926180004	1
580	35	Oculomotor nucleus	2303	255	38	43	44	52	44.25	5.795112884	53	38	82	84	64.25	22.51480994	0.173050968	0.851849582	-1
582	38	Paraventricular hypothalamic nucleus	15889	255	34	21	11	19	21.25	9.53502316	63	25	45	24	39.25	18.55397532	0.151735881	0.851849582	-1
584	42	Superior colliculus, motor related, deep white layer	21888	255	675	503	489	852	629.75	170.6055392	976	458	884	669	746.75	231.5273562	0.449534013	0.898575656	-1
586	56	Nucleus accumbens	263008	255	36	50	99	43	57	28.57738033	23	17	32	147	54.75	61.80817098	0.95031964	0.939657504	1
588	62	medial longitudinal fascicle	67923	255	25	24	7	15	17.75	8.460693431	25	4	23	29	20.25	11.1168041	0.733509981	0.926180004	-1
590	64	Anterodorsal nucleus	10074	255	2615	2081	1866	3134	2424	568.5050571	4699	1170	3025	1804	2674.5	1553.784734	0.777927382	0.926180004	-1
592	67	Interstitial nucleus of Cajal	3513	255	2071	1655	2777	1497	2000	571.7820097	1869	1586	2655	2675	2196.25	553.519271	0.639414345	0.926180004	-1
594	72	Anterodorsal preoptic nucleus	2188	255	17	27	25	23	23	4.320493799	17	7	31	25	20	10.39230485	0.622151316	0.926180004	1
596	74	Lateral visual area, layer 6a	13526	255	109	45	132	63	87.25	40.20261186	64	86	78	63	72.75	11.17661249	0.530868977	0.912405906	1
598	81	lateral ventricle	159548	255	287	382	184	281	283.5	80.87232736	308	280	393	483	366	91.61149855	0.226358273	0.875277949	-1
600	84	Prelimbic area, layer 6a	30074	255	1348	1452	1739	2115	1663.5	343.4263628	1610	1304	2520	1767	1800.25	516.9154509	0.677094953	0.926180004	-1
602	91	Interposed nucleus	55207	255	65	10	15	14	26	26.08958924	48	2	42	10	25.5	22.88376426	0.977961674	0.939657504	1
604	96	Dorsal cochlear nucleus	37734	255	531	453	318	604	476.5	122.339691	948	587	847	929	827.75	166.3758296	0.016510714	0.851849582	-1
606	100	Interpeduncular nucleus	22723	255	2983	4028	4364	3100	3618.75	682.1932155	4852	2605	5815	4218	4372.5	1348.907336	0.369822762	0.875277949	-1
608	105	Superior olivary complex, medial part	9435	255	1351	1564	935	1713	1390.75	338.2054356	1618	1089	2186	3086	1994.75	854.3470704	0.260293766	0.875277949	-1
610	113	Primary somatosensory area, lower limb, layer 2/3	41505	255	89	42	51	94	69	26.31856126	92	41	103	97	83.25	28.52338222	0.490604973	0.912405906	-1
612	115	Trochlear nucleus	466	255	374	955	167	547	510.75	334.433227	742	298	689	436	541.25	210.0624907	0.883235004	0.93915861	-1
614	118	Periventricular hypothalamic nucleus, intermediate part	6785	255	1	7	8	14	7.5	5.322906474	3	12	10	2	6.75	4.991659711	0.843961221	0.938861014	1
616	121	Lateral visual area, layer 6b	2511	255	286	339	68	716	352.25	269.3676236	504	150	472	631	439.25	204.6938771	0.626694996	0.926180004	-1
618	125	optic tract	43331	255	246	816	328	540	482.5	254.513261	454	424	556	391	456.25	71.30392696	0.853641369	0.938861014	1
620	127	Anteromedial nucleus	21509	255	322	242	191	469	306	121.3067736	392	185	321	2058	739	883.5175908	0.4007768	0.875277949	-1
622	129	third ventricle	82850	255	423	540	333	782	519.5	194.4402222	703	505	1105	729	760.5	250.505489	0.182321735	0.851849582	-1
624	132	Prelimbic area, layer 6b	1354	255	13	41	15	46	28.75	17.17313794	47	7	46	39	34.75	18.83923211	0.654590316	0.926180004	-1
626	136	Intermediate reticular nucleus	153949	255	23	34	8	6	17.75	13.22560648	13	17	21	22	18.25	4.11298756	0.946298086	0.939657504	-1
628	143	Nucleus ambiguus, ventral division	1406	255	1763	3758	2115	1039	2168.75	1150.300359	1263	1695	4241	2965	2541	1343.97123	0.688858277	0.926180004	-1
630	146	Pontine reticular nucleus	164040	255	96	148	274	113	157.75	80.46686689	276	93	163	120	163	80.65977932	0.929571941	0.939657504	-1
632	148	Gustatory areas, layer 4	9398	255	317	266	440	443	366.5	89.07861696	618	29	726	714	521.75	332.0365191	0.42532392	0.887879167	-1
634	153	lateral recess	53228	255	999	1098	885	1940	1230.5	480.9397052	1529	610	871	1248	1064.5	405.5633941	0.617148013	0.926180004	1
636	156	Dorsal auditory area, layer 6a	11758	255	6317	8114	5007	8134	6893	1518.737853	8597	4501	9908	7672	7669.5	2302.93559	0.596896142	0.920263412	-1
638	159	Anterior olfactory nucleus	240115	255	26	70	28	60	46	22.33084563	52	17	56	80	51.25	25.96632435	0.769742568	0.926180004	-1
640	163	Agranular insular area, posterior part, layer 2/3	55180	255	802	820	670	998	822.5	134.7627545	1138	773	1000	1076	996.75	159.4853703	0.147520314	0.851849582	-1
642	169	Nucleus prepositus	10012	255	799	541	295	344	494.75	229.007096	1063	661	972	798	873.5	179.3218708	0.042575557	0.851849582	-1
644	171	Prelimbic area, layer 1	33238	255	372	428	159	430	347.25	128.3468608	422	278	314	153	291.75	110.9064921	0.537619995	0.912405906	1
646	177	Nucleus of Roller	1389	255	4	5	0	3	3	2.160246899	5	4	7	4	5	1.414213562	0.180092199	0.851849582	-1
648	180	Gustatory areas, layer 2/3	25510	255	140	113	68	163	121	40.81666326	168	72	141	108	122.25	41.52408939	0.967145953	0.939657504	-1
650	186	Lateral habenula	20631	255	67	159	33	115	93.5	55.12107885	151	45	100	122	104.5	44.82930589	0.767724595	0.926180004	-1
652	188	Accessory olfactory bulb, glomerular layer	9445	255	1853	1610	1728	1975	1791.5	157.5108462	4629	1321	2639	1830	2604.75	1454.534605	0.345653573	0.875277949	-1
654	190	pyramid	34577	255	8	21	13	7	12.25	6.396613687	11	4	11	28	13.5	10.21436896	0.843792465	0.938861014	-1
656	196	Accessory olfactory bulb, granular layer	13589	255	97	153	35	192	119.25	68.37336226	131	54	66	83	83.5	33.82799629	0.397299625	0.875277949	1
658	201	Primary somatosensory area, barrel field, layer 2/3	96807	255	431	577	363	529	475	96.26352719	616	365	588	551	530	113.1753801	0.487725884	0.912405906	-1
660	203	Linear nucleus of the medulla	1644	255	434	549	378	507	467	76.01315676	577	288	959	737	640.25	282.2780839	0.311419018	0.875277949	-1
662	206	Nucleus raphe magnus	8135	255	1139	1287	731	1486	1160.75	319.8357651	1477	778	1030	1036	1080.25	290.544747	0.722368446	0.926180004	1
664	209	Lateral vestibular nucleus	9057	255	94	138	37	9	69.5	57.76100184	193	84	42	180	124.75	73.52720585	0.284377562	0.875277949	-1
666	211	Anterior cingulate area, dorsal part, layer 2/3	39219	255	326	629	227	593	443.75	197.8541129	525	236	516	255	383	159.0031446	0.649873825	0.926180004	1
668	215	Anterior pretectal nucleus	73669	255	3539	4688	3466	5714	4351.75	1066.755947	4855	2393	5882	3641	4192.75	1509.488738	0.869670114	0.938861014	1
670	218	Lateral posterior nucleus of the thalamus	69350	255	0	2	4	6	3	2.581988897	4	3	11	8	6.5	3.696845502	0.177341375	0.851849582	-1
672	223	Arcuate hypothalamic nucleus	15693	255	309	302	199	622	358	183.0428001	493	228	332	603	414	166.6153254	0.666950034	0.926180004	-1
674	226	Lateral preoptic area	65423	255	1742	2192	1554	2248	1934	339.8156363	2666	1352	2806	2437	2315.25	659.9330143	0.356470994	0.875277949	-1
676	231	Anterior tegmental nucleus	998	255	59	50	38	182	82.25	67.05408265	23	46	141	44	63.5	52.70357357	0.676386527	0.926180004	1
678	234	Temporal association areas, layer 4	19886	255	8	8	2	4	5.5	3	5	6	10	8	7.25	2.217355783	0.387318295	0.875277949	-1
680	237	solitary tract	652	255	112	55	68	48	70.75	28.72136255	22	22	10	38	23	11.48912529	0.037471896	0.851849582	1
682	243	Dorsal auditory area, layer 6b	1919	255	40	54	19	115	57	41.25530269	31	59	69	50	52.25	16.15291511	0.840963114	0.938861014	1
684	249	Posterior auditory area, layer 6a	5031	255	50	120	38	162	92.5	58.77357683	135	37	118	61	87.75	46.32763754	0.903352487	0.939657504	1
686	251	Primary auditory area, layer 2/3	30169	255	2	16	4	31	13.25	13.35102992	32	2	40	45	29.75	19.25919694	0.214520921	0.87339806	-1
688	255	Anteroventral nucleus of thalamus	26109	255	7259	6924	3134	2439	4939	2505.370897	7130	3230	8298	8854	6878	2535.901155	0.318417386	0.875277949	-1
690	258	Lateral septal nucleus, rostral (rostroventral) part	138535	255	0	3	1	1	1.25	1.258305739	8	0	3	5	4	3.366501646	0.203920955	0.851849582	-1
692	262	Reticular nucleus of the thalamus	87419	255	326	193	105	425	262.25	141.5094225	549	405	1042	506	625.5	284.1507816	0.077936899	0.851849582	-1
694	266	Lateral septal nucleus, ventral part	7287	255	1737	1501	1231	1088	1389.25	288.2202572	2098	1444	2331	2079	1988	380.3358165	0.048813257	0.851849582	-1
696	271	Nucleus sagulum	5980	255	6	26	6	28	16.5	12.15181742	39	3	31	28	25.25	15.54295124	0.411119651	0.875277949	-1
698	274	Retrosplenial area, dorsal part, layer 6a	48278	255	234	126	76	43	119.75	83.46007029	234	141	195	410	245	116.4216475	0.136003943	0.851849582	-1
700	279	Retrosplenial area, lateral agranular part, layer 6b	2265	255	6	12	3	3	6	4.242640687	14	7	11	15	11.75	3.593976442	0.085356176	0.851849582	-1
702	281	Anteromedial visual area, layer 1	8623	255	546	834	484	846	677.5	189.4016895	945	476	876	747	761	206.9637649	0.573581327	0.912405906	-1
704	287	Bed nucleus of the anterior commissure	478	255	265	252	200	131	212	60.86597298	686	225	314	355	395	201.4464362	0.166148408	0.851849582	-1
706	289	Temporal association areas, layer 5	59223	255	1	2	0	4	1.75	1.707825128	0	1	1	0	0.5	0.577350269	0.243655	0.875277949	1
708	296	Anterior cingulate area, ventral part, layer 2/3	31981	255	3416	4173	2318	4174	3520.25	877.4479567	4313	1901	4284	3790	3572	1139.559857	0.945117938	0.939657504	-1
710	301	stria terminalis	45648	255	1120	1184	672	1314	1072.5	278.9330864	1328	864	1834	1948	1493.5	498.7220335	0.204103277	0.851849582	-1
712	304	Prelimbic area, layer 2/3	26841	255	2	6	0	6	3.5	3	7	2	1	1	2.75	2.872281323	0.730380442	0.926180004	1
714	307	Magnocellular reticular nucleus	41122	255	483	291	172	188	283.5	143.0722428	744	313	803	624	621	218.4231367	0.047562868	0.851849582	-1
716	311	Basolateral amygdalar nucleus, posterior part	40334	255	0	12	0	1	3.25	5.852349955	2	0	6	1	2.25	2.62995564	0.770244204	0.926180004	1
718	314	Agranular insular area, posterior part, layer 6a	26879	255	31	65	15	35	36.5	20.87262961	38	33	75	53	49.75	18.85691739	0.382873495	0.875277949	-1
720	319	Basomedial amygdalar nucleus	69327	255	3324	4297	3285	5119	4006.25	877.1952937	4932	2237	5396	3988	4138.25	1396.340545	0.879013934	0.93915861	-1
722	321	Subgeniculate nucleus	1726	255	2300	3175	2390	3899	2941	749.8893252	3538	2295	4553	4044	3607.5	968.1578728	0.32062922	0.875277949	-1
724	326	superior cerebelar peduncles	28914	255	1618	1494	943	1519	1393.5	305.0688447	2814	980	2021	1544	1839.75	776.4562125	0.346316516	0.875277949	-1
726	330	Retrosplenial area, dorsal part, layer 6b	1994	255	175	138	271	141	181.25	62.14163929	75	97	199	162	133.25	57.32000814	0.29972994	0.875277949	1
728	333	Septohippocampal nucleus	2365	255	1722	2362	1417	1457	1739.5	436.5107864	3028	1051	2688	3107	2468.5	962.3251356	0.236806306	0.875277949	-1
730	338	Subfornical organ	1485	255	4024	4674	3585	6928	4802.75	1485.780463	4740	3629	9912	4780	5765.25	2815.490173	0.574258937	0.912405906	-1
732	342	Substantia innominata	178368	255	4957	4835	2935	4243	4242.5	925.765089	4084	3068	5257	5056	4366.25	1005.701869	0.862318549	0.938861014	-1
734	347	Subparaventricular zone	9556	255	308	618	375	499	450	137.1301085	643	274	657	653	556.75	188.5919316	0.398374477	0.875277949	-1
736	351	Bed nuclei of the stria terminalis	95464	255	13	9	1	9	8	5.033222957	9	3	10	15	9.25	4.924428901	0.734715068	0.926180004	-1
738	355	Agranular insular area, posterior part, layer 6b	1658	255	953	1111	712	1102	969.5	186.3303518	1140	843	1000	932	978.75	125.2554057	0.937378524	0.939657504	-1
740	358	Sublaterodorsal nucleus	4961	255	21	39	12	41	28.25	14.08012784	46	7	29	21	25.75	16.27626083	0.824160205	0.938861014	1
742	363	Prelimbic area, layer 5	63346	255	173	200	79	154	151.5	51.88769925	246	104	252	187	197.25	68.73802926	0.331836738	0.875277949	-1
744	366	Submedial nucleus of the thalamus	11317	255	946	926	1130	1417	1104.75	227.5161166	1286	710	1222	1068	1071.5	257.7822078	0.853112742	0.938861014	1
746	372	Infracerebellar nucleus	624	255	527	356	255	404	385.5	112.9380361	713	400	932	592	659.25	222.8712259	0.086745426	0.851849582	-1
748	377	Posterolateral visual area, layer 6a	4428	255	114	86	89	98	96.75	12.57974563	73	84	170	110	109.25	43.36953616	0.613261086	0.924616992	-1
750	381	Substantia nigra, reticular part	107010	255	3643	5133	3893	5009	4419.5	760.8650778	4318	3496	5605	4668	4521.75	873.4026849	0.8657793	0.938861014	-1
752	388	gracile fascicle	190	255	709	845	381	822	689.25	213.9226885	1030	341	767	742	720	284.2733426	0.86886479	0.938861014	-1
754	393	Posterolateral visual area, layer 6b	358	255	17	48	16	94	43.75	36.64582741	21	37	80	41	44.75	25.03830399	0.965706556	0.939657504	-1
756	401	Anteromedial visual area, layer 4	3863	255	1350	1731	1005	1936	1505.5	412.6584544	2100	1089	1237	1112	1384.5	481.4121588	0.716160956	0.926180004	1
758	412	Orbital area, lateral part, layer 2/3	39947	255	109	188	82	263	160.5	81.80668269	110	47	187	108	113	57.34689762	0.382427038	0.875277949	1
760	414	Subparafascicular nucleus, magnocellular part	5070	255	668	854	502	1082	776.5	249.305034	1031	409	1164	998	900.5	335.4305691	0.576319453	0.912405906	-1
762	422	Subparafascicular nucleus, parvicellular part	16827	255	28	35	22	33	29.5	5.802298395	31	18	70	28	36.75	22.85278976	0.577462781	0.912405906	-1
764	427	Ectorhinal area/Layer 2/3	28514	255	287	379	191	1017	468.5	373.6357406	326	90	313	353	270.5	121.4811371	0.375919172	0.875277949	1
766	430	Retrosplenial area, ventral part, layer 2/3	65739	255	2399	2440	1255	3706	2450	1001.376053	2672	1749	3010	3483	2728.5	732.8312675	0.670670799	0.926180004	-1
768	434	Retrosplenial area, dorsal part, layer 2/3	62339	255	481	458	246	349	383.5	108.2481717	776	309	767	577	607.25	218.9861107	0.134622701	0.851849582	-1
770	437	Spinal nucleus of the trigeminal, interpolar part	75635	255	142	207	192	187	182	27.98809271	227	91	179	174	167.75	56.47049377	0.672581635	0.926180004	1
772	441	Anteromedial visual area, layer 6b	1601	255	1387	1170	672	693	980.5	355.4250976	2737	1305	2909	1869	2205	753.112652	0.039042734	0.851849582	-1
774	443	dorsal hippocampal commissure	60607	255	54	169	24	31	69.5	67.55985001	148	65	107	96	104	34.30257522	0.409090992	0.875277949	-1
776	448	Orbital area, lateral part, layer 1	23993	255	13044	12566	9132	9426	11042	2048.587806	15031	8344	17421	17785	14645.25	4374.828482	0.205846167	0.851849582	-1
778	450	Primary somatosensory area, upper limb, layer 1	29562	255	408	492	599	591	522.5	90.52623929	531	346	527	596	500	107.4274949	0.759888496	0.926180004	1
780	452	Median preoptic nucleus	10218	255	1666	2030	1033	1741	1617.5	420.0797543	2486	991	2409	1816	1925.5	691.1856962	0.480989933	0.912405906	-1
782	460	Midbrain trigeminal nucleus	2226	255	19	16	17	23	18.75	3.095695937	29	22	78	44	43.25	24.91819951	0.143315321	0.851849582	-1
784	463	Field CA3	354791	255	107	237	181	256	195.25	66.89481794	266	125	221	301	228.25	76.2249959	0.539683308	0.912405906	-1
786	469	posteromedial visual area, layer 6b	1790	255	520	409	295	1114	584.5	364.7560829	536	206	716	1071	632.25	360.7717422	0.858463666	0.938861014	-1
788	475	Medial geniculate complex	30179	255	274	573	165	301	328.25	173.4346659	232	274	424	298	307	82.63171304	0.835041733	0.938861014	1
790	478	Primary somatosensory area, lower limb, layer 6a	34027	255	72	87	37	18	53.5	31.60696126	76	51	92	84	75.75	17.74589154	0.277252284	0.875277949	-1
792	483	Medial habenula	19039	255	1680	2500	2712	1555	2111.75	579.4873453	2405	1458	1851	4703	2604.25	1452.093517	0.563438741	0.912405906	-1
794	488	Orbital area, lateral part, layer 6b	3072	255	901	1029	1101	1311	1085.5	171.5837988	1153	938	1577	2030	1424.5	483.142836	0.261012046	0.875277949	-1
796	494	Superior colliculus, motor related, intermediate gray layer, sublayer a	8243	255	1639	1675	1036	1431	1445.25	293.2648121	1856	1374	2348	1836	1853.5	397.8119321	0.153921768	0.851849582	-1
798	502	Subiculum	289034	255	4	2	1	2	2.25	1.258305739	7	3	13	8	7.75	4.11298756	0.070447745	0.851849582	-1
800	507	Main olfactory bulb	1028777	255	1960	1874	1135	1902	1717.75	390.1473012	3322	1963	3576	2173	2758.5	808.5932228	0.076338965	0.851849582	-1
804	520	Ventral auditory area, layer 6a	17850	255	17	17	17	28	19.75	5.5	39	15	45	21	30	14.28285686	0.253674055	0.875277949	-1
806	525	Supramammillary nucleus	12409	255	746	1309	980	818	963.25	250.4121602	1325	739	930	1193	1046.75	262.7754111	0.661699129	0.926180004	-1
808	530	dorsal fornix	4736	255	286	426	302	474	372	92.40490607	324	158	458	996	484	362.7193589	0.587220473	0.919105801	-1
810	534	Supratrigeminal nucleus	10567	255	1030	995	698	1818	1135.25	478.9163984	1905	481	2008	2040	1608.5	753.8702364	0.337000331	0.875277949	-1
812	540	Perirhinal area, layer 1	18320	255	436	549	402	679	516.5	125.2371085	759	449	732	735	668.75	146.997449	0.167154626	0.851849582	-1
814	549	Thalamus	295591	255	1	6	0	12	4.75	5.5	22	2	2	3	7.25	9.844626284	0.677119969	0.926180004	-1
816	558	Primary somatosensory area, nose, layer 1	25937	255	2473	2009	1539	2618	2159.75	488.594839	2600	1947	3600	3038	2796.25	698.6169074	0.191666954	0.851849582	-1
818	565	posteromedial visual area, layer 5	18303	255	106	144	109	176	133.75	33.02902764	189	83	222	222	179	65.8634952	0.280716774	0.875277949	-1
820	573	Lateral visual area, layer 4	11518	255	545	996	670	733	736	190.128027	635	420	714	456	556.25	141.0682459	0.183769627	0.851849582	1
822	575	Central lateral nucleus of the thalamus	15427	255	746	589	419	194	487	236.6136091	1050	511	789	718	767	222.4934456	0.135626039	0.851849582	-1
824	577	Primary somatosensory area, upper limb, layer 4	33482	255	30	50	39	76	48.75	19.92276755	62	39	58	50	52.25	10.1447852	0.768314013	0.926180004	-1
826	581	Triangular nucleus of septum	13836	255	236	254	99	560	287.25	194.5616869	257	59	213	246	193.75	91.75828755	0.430803837	0.887879167	1
828	583	Claustrum	31625	255	19	73	4	48	36	30.69201851	42	34	28	13	29.25	12.25765067	0.70417831	0.926180004	1
830	588	Anterior cingulate area, ventral part, layer 1	29606	255	41	70	22	61	48.5	21.42428529	78	31	82	24	53.75	30.48906908	0.788632378	0.926309953	-1
832	590	Retrosplenial area, ventral part, layer 6a	43766	255	148	42	52	154	99	60.23288139	79	28	65	204	94	76.42425444	0.921673407	0.939657504	1
834	593	Primary visual area, layer 1	80682	255	10	55	13	113	47.75	48.10665235	46	51	5	67	42.25	26.39917928	0.849579486	0.938861014	1
836	596	Diagonal band nucleus	67827	255	92	133	55	73	88.25	33.44024521	72	69	147	60	87	40.32369031	0.963537237	0.939657504	1
838	599	Central medial nucleus of the thalamus	10754	255	93	86	62	44	71.25	22.5	94	33	94	86	76.75	29.4094656	0.777097932	0.926180004	-1
840	601	Anterolateral visual area, layer 6a	7130	255	743	869	711	401	681	198.7360058	870	662	1056	1246	958.5	250.2711862	0.135662029	0.851849582	-1
842	604	Nucleus incertus	8536	255	338	518	277	527	415	126.6570172	441	320	540	428	432.25	90.00879587	0.832422571	0.938861014	-1
844	609	Subparafascicular area	3375	255	77	77	70	149	93.25	37.31286641	127	63	184	94	117	51.74939613	0.487370557	0.912405906	-1
846	611	habenular commissure	3617	255	15	39	48	142	61	55.76737397	126	36	45	52	64.75	41.35516896	0.917784782	0.939657504	-1
848	613	Lateral visual area, layer 5	20414	255	534	581	404	931	612.5	225.1436578	813	406	478	805	625.5	213.9415808	0.936013855	0.939657504	-1
850	616	Cuneiform nucleus	18893	255	284	230	181	379	268.5	84.83120495	228	166	612	379	346.25	198.4680915	0.510542374	0.912405906	-1
852	621	Motor nucleus of trigeminal	24252	255	1409	1249	848	625	1032.75	359.9633083	1500	1221	1482	1582	1446.25	156.3465702	0.101232976	0.851849582	-1
854	625	Primary somatosensory area, upper limb, layer 5	50710	255	18	52	9	32	27.75	18.73276986	33	10	59	39	35.25	20.17217556	0.605581717	0.923875974	-1
856	629	Ventral anterior-lateral complex of the thalamus	46277	255	1469	1706	1111	1553	1459.75	252.3534228	1307	1399	1842	1580	1532	235.7385557	0.690257251	0.926180004	-1
858	632	Dentate gyrus, granule cell layer	101404	255	1493	1276	772	954	1123.75	322.5258388	1657	1141	1820	1869	1621.75	333.0659344	0.075335105	0.851849582	-1
860	634	Nucleus of the posterior commissure	15510	255	21	22	25	23	22.75	1.707825128	52	16	51	65	46	20.99206199	0.113165072	0.851849582	-1
862	639	Cortical amygdalar area, anterior part	36755	255	80	55	21	81	59.25	28.19426656	65	37	114	63	69.75	32.13902094	0.641025138	0.926180004	-1
864	643	Posterior auditory area, layer 2/3	9341	255	201	186	138	147	168	30.29851482	349	137	236	174	224	92.80445392	0.321186153	0.875277949	-1
866	648	Primary motor area, Layer 5	209289	255	3	2	1	7	3.25	2.62995564	2	2	6	4	3.5	1.914854216	0.88334933	0.93915861	-1
868	651	Nucleus of the solitary tract	31890	255	3	6	0	18	6.75	7.889866919	27	2	8	9	11.5	10.78579312	0.506181634	0.912405906	-1
870	654	Primary somatosensory area, nose, layer 4	34965	255	4	5	3	8	5	2.160246899	9	2	2	4	4.25	3.304037934	0.71907534	0.926180004	1
872	657	Primary somatosensory area, mouth, layer 2/3	95769	255	12448	15438	12825	10294	12751.25	2109.826434	20900	12075	19955	18681	17902.75	3990.137038	0.076447909	0.851849582	-1
874	661	Facial motor nucleus	51799	255	1350	1165	782	983	1070	243.5419197	2069	869	2052	1393	1595.75	577.7550663	0.168241627	0.851849582	-1
876	665	lateral olfactory tract, body	81071	255	245	247	141	520	288.25	162.2372234	241	379	460	417	374.25	94.79583324	0.403344342	0.875277949	-1
878	670	Primary somatosensory area, trunk, layer 2/3	27230	255	99	151	61	240	137.75	77.50860167	254	132	224	316	231.5	76.60069625	0.136118439	0.851849582	-1
880	672	Caudoputamen	1627409	255	3313	4796	4454	4789	4338	701.7231173	6007	4272	6214	6735	5807	1068.185065	0.068031805	0.851849582	-1
882	675	Agranular insular area, ventral part, layer 6a	19015	255	32	6	11	15	16	11.28420725	44	30	47	42	40.75	7.455423082	0.013619885	0.851849582	-1
884	679	Superior central nucleus raphe	43388	255	310	487	267	495	389.75	118.269114	450	564	794	497	576.25	152.5174853	0.104467031	0.851849582	-1
886	681	mammillotegmental tract	5319	255	11	16	6	3	9	5.715476066	13	4	23	8	12	8.205689083	0.57299032	0.912405906	-1
888	687	Retrosplenial area, ventral part, layer 5	109104	255	21	23	36	37	29.25	8.421203398	65	37	31	47	45	14.87727574	0.127875848	0.851849582	-1
890	690	mammillothalamic tract	10515	255	2187	3501	1972	4338	2999.5	1119.374379	3373	2209	3872	3167	3155.25	696.8196204	0.822576155	0.938861014	-1
892	693	Ventromedial hypothalamic nucleus	29872	255	744	908	1273	762	921.75	245.4117289	1345	695	1369	1265	1168.5	318.78258	0.268743471	0.875277949	-1
894	696	Posterior auditory area, layer 1	7166	255	321	670	106	301	349.5	234.6465427	425	182	554	319	370	157.9303644	0.89014225	0.93915861	-1
896	698	Olfactory areas	269218	255	132	334	34	208	177	126.6017377	154	156	106	122	134.5	24.56962895	0.553859953	0.912405906	1
898	702	Primary somatosensory area, nose, layer 5	36154	255	2	2	3	2	2.25	0.5	3	3	5	4	3.75	0.957427108	0.043557635	0.851849582	-1
900	704	Agranular insular area, ventral part, layer 1	16156	255	711	859	292	549	602.75	242.7871153	922	616	1290	961	947.25	275.6995647	0.11061462	0.851849582	-1
902	706	Olivary pretectal nucleus	5117	255	1401	1776	1327	2926	1857.5	738.9535394	2394	1300	3529	5537	3190	1810.068691	0.244987938	0.875277949	-1
904	711	Cuneate nucleus	19078	255	25	25	25	60	33.75	17.5	46	17	41	9	28.25	18.02544498	0.676833758	0.926180004	1
906	721	Primary visual area, layer 4	65705	255	651	600	409	638	574.5	112.4351665	919	626	1012	634	797.75	197.4139053	0.109433212	0.851849582	-1
908	728	arbor vitae	451669	255	2133	2569	1565	2349	2154	431.1272047	2562	1570	2692	2543	2341.75	518.7435943	0.598518303	0.920263412	-1
912	741	Ventral posteromedial nucleus of the thalamus, parvicellular part	8633	255	177	205	75	117	143.5	58.5918083	245	114	244	1040	410.75	423.9869298	0.297372165	0.875277949	-1
914	750	Posterolateral visual area, layer 1	10034	255	12	22	17	44	23.75	14.103782	21	17	56	15	27.25	19.32830394	0.780601031	0.926180004	-1
916	754	Olfactory tubercle	242728	255	4115	3868	4049	4564	4149	295.7149528	5167	3760	5656	5106	4922.25	812.9946187	0.152512268	0.851849582	-1
918	757	Ventral tegmental nucleus	2406	255	1161	918	639	1163	970.25	248.9944779	1425	1009	1684	1337	1363.75	278.6124848	0.080371983	0.851849582	-1
920	763	Vascular organ of the lamina terminalis	755	255	50	218	48	294	152.5	123.4760436	143	17	229	230	154.75	100.4800975	0.978402286	0.939657504	-1
922	767	Secondary motor area, layer 5	286795	255	80	59	130	234	125.75	78.06994727	101	91	89	246	131.75	76.34734224	0.916078791	0.939657504	-1
924	772	Anterior cingulate area, ventral part, layer 5	62978	255	31978	34566	28568	40623	33933.75	5091.2355	40533	21745	41046	34171	34373.75	8981.123069	0.935547692	0.939657504	-1
926	774	Retrosplenial area, lateral agranular part, layer 5	47030	255	3246	4961	4034	5183	4356	891.7656643	5334	2282	5499	5360	4618.75	1559.516458	0.782179722	0.926180004	-1
928	778	Primary visual area, layer 5	99820	255	4431	4351	3997	2420	3799.75	938.9658762	6152	2241	6613	6506	5378	2100.591504	0.239556358	0.875277949	-1
930	781	Nucleus y	1672	255	392	536	333	501	440.5	94.32037602	518	252	576	466	453	141.331761	0.888532159	0.93915861	-1
932	784	corticospinal tract	4959	255	104	215	79	361	189.75	128.5596489	93	74	268	213	162	93.70521152	0.740183217	0.926180004	1
934	788	Piriform-amygdalar area	45973	255	170	743	262	1186	590.25	469.9676407	260	88	933	1040	580.25	476.33068	0.977125369	0.939657504	1
936	794	spinal tract of the trigeminal nerve	101999	255	16	19	14	105	38.5	44.38092683	81	18	48	32	44.75	27.09704781	0.81964143	0.938861014	-1
938	797	Zona incerta	88068	255	2480	2806	1699	1762	2186.75	543.9910385	2462	1858	2992	2908	2555	519.6267891	0.365458273	0.875277949	-1
940	800	Agranular insular area, ventral part, layer 5	53420	255	244	221	175	210	212.5	28.73441607	338	195	362	1719	653.5	714.1486773	0.30479166	0.875277949	-1
942	803	Pallidum	111434	255	9	47	41	37	33.5	16.8424068	41	20	38	18	29.25	11.92686044	0.696268629	0.926180004	1
944	805	posteromedial visual area, layer 1	12074	255	1162	1176	869	670	969.25	244.6076791	1374	963	1494	1321	1288	228.4337978	0.105696887	0.851849582	-1
946	810	Anterior cingulate area, ventral part, 6a	23403	255	342	409	182	419	338	109.4745024	369	285	339	450	360.75	68.90754676	0.7392202	0.926180004	-1
948	816	Primary auditory area, layer 4	15000	255	85	156	24	81	86.5	54.06477596	231	38	110	63	110.5	85.69908595	0.655436326	0.926180004	-1
950	821	Primary visual area, layer 2/3	127971	255	804	278	309	717	527	272.2462121	1016	258	404	341	504.75	346.0379314	0.922965607	0.939657504	1
952	830	Dorsomedial nucleus of the hypothalamus	31008	255	30	41	12	69	38	23.87467277	33	1	20	8	15.5	14.05939781	0.166982138	0.851849582	1
954	836	Ectorhinal area/Layer 1	16557	255	1274	1670	803	791	1134.5	421.9419391	1472	947	1608	1531	1389.5	300.2093714	0.366610555	0.875277949	-1
956	839	Dorsal motor nucleus of the vagus nerve	5665	255	0	9	0	7	4	4.69041576	38	4	19	16	19.25	14.08012784	0.11557577	0.851849582	-1
958	842	Superior colliculus, superficial gray layer	97230	255	1214	1252	602	608	919	362.9159682	1539	1146	2353	1650	1672	502.86181	0.055327561	0.851849582	-1
960	844	Primary motor area, Layer 6a	183879	255	86	48	81	146	90.25	40.81155882	37	107	33	77	63.5	35.15205068	0.359740759	0.875277949	1
964	849	Visceral area, layer 6b	2708	255	161	173	122	224	170	42.07136794	262	85	264	246	214.25	86.54237883	0.405917744	0.875277949	-1
966	852	Parvicellular reticular nucleus	118338	255	34	47	30	219	82.5	91.28891864	83	41	70	106	75	27.11703032	0.883443062	0.93915861	1
968	857	Visceral area, layer 6a	29886	255	165	116	86	125	123	32.58834147	151	94	198	116	139.75	45.37528696	0.572821348	0.912405906	-1
970	862	Supplemental somatosensory area, layer 6a	132210	255	20	12	14	106	38	45.46060566	83	9	40	32	41	30.93002856	0.917127983	0.939657504	-1
972	867	Parabrachial nucleus	55843	255	177	205	90	408	220	134.5585374	202	150	276	128	189	65.7774024	0.698486345	0.926180004	1
974	872	Dorsal nucleus raphe	8056	255	1915	1905	1419	2946	2046.25	642.9543141	2205	1297	2993	2363	2214.5	700.002619	0.735506138	0.926180004	-1
976	874	Parabigeminal nucleus	5430	255	86	93	52	101	83	21.55612829	174	86	130	322	178	102.5020325	0.159821671	0.851849582	-1
978	878	Primary somatosensory area, mouth, layer 1	50067	255	3152	3451	1855	3333	2947.75	738.80506	4561	1613	3943	2521	3159.5	1338.832701	0.793649051	0.928914234	-1
980	882	Primary motor area, Layer 6b	11753	255	25	134	43	11	53.25	55.40382057	80	27	26	138	67.75	53.19382796	0.718763123	0.926180004	-1
982	888	Perirhinal area, layer 2/3	31161	255	301	300	124	797	380.5	289.8649111	472	278	715	695	540	206.4929377	0.408110548	0.875277949	-1
984	893	Supplemental somatosensory area, layer 6b	13047	255	26	49	17	43	33.75	14.81834449	61	19	33	24	34.25	18.75055555	0.968052108	0.939657504	-1
986	898	Pontine central gray	38868	255	2419	2167	1469	1809	1966	415.2380843	2738	1644	3049	2232	2415.75	614.8747162	0.276959149	0.875277949	-1
988	902	Posterolateral visual area, layer 5	12965	255	14	21	4	26	16.25	9.53502316	42	5	37	71	38.75	27.03547053	0.196542395	0.851849582	-1
990	905	Anterolateral visual area, layer 2/3	12670	255	1864	1656	1042	1694	1564	359.5589891	2198	1849	3041	2006	2273.5	531.1977033	0.075109884	0.851849582	-1
992	907	Paracentral nucleus	16836	255	138	182	133	518	242.75	184.8158994	121	88	437	131	194.25	162.8729055	0.707578129	0.926180004	1
994	910	Orbital area, medial part, layer 6a	11293	255	26	91	22	38	44.25	31.89958202	32	39	106	29	51.5	36.57412564	0.77536728	0.926180004	-1
996	912	Lingula (I)	7942	255	62	70	47	84	65.75	15.45692941	108	87	94	91	95	9.128709292	0.023382414	0.851849582	-1
998	918	Entorhinal area, lateral part	526177	255	22	22	42	443	132.25	207.3810904	234	17	58	97	101.5	94.17890776	0.79993792	0.930014334	1
1000	920	Central lobule	250358	255	84	60	32	15	47.75	30.46719547	82	7	42	59	47.5	31.58586182	0.991279473	0.945904385	1
1002	926	Entorhinal area, medial part, dorsal zone	191383	255	95	117	118	466	199	178.3161986	101	119	259	214	173.25	75.66758443	0.803339808	0.930411011	1
1004	928	Culmen	448510	255	2475	1534	1017	2085	1777.75	637.3682217	2394	2423	3380	4015	3053	788.1526925	0.047227534	0.851849582	-1
1006	930	Parafascicular nucleus	26914	255	614	732	415	590	587.75	130.8239912	1044	616	1260	1703	1155.75	452.4631661	0.082612364	0.851849582	-1
1008	934	Entorhinal area, medial part, ventral zone	16552	255	3254	2250	2117	3453	2768.5	682.5308296	3759	1744	3830	3377	3177.5	976.1524813	0.520778482	0.912405906	-1
1010	936	Declive (VI)	239591	255	0	42	3	46	22.75	24.6221445	34	0	31	3	17	17.98147195	0.720178815	0.926180004	1
1012	940	cingulum bundle	65550	255	104	154	101	561	230	222.0015015	514	57	512	249	333	222.1365946	0.536190233	0.912405906	-1
1014	944	Folium-tuber vermis (VII)	58946	255	31	22	22	33	27	5.830951895	31	14	53	33	32.75	15.96610994	0.537748957	0.912405906	-1
1016	946	Posterior hypothalamic nucleus	47189	255	122	82	45	85	83.5	31.45896798	139	65	170	103	119.25	45.36059229	0.248369772	0.875277949	-1
1018	950	Primary somatosensory area, mouth, layer 4	60485	255	452	286	146	238	280.5	128.2432584	390	266	436	309	350.25	76.88248609	0.394408518	0.875277949	-1
1020	952	Endopiriform nucleus, dorsal part	116160	255	7069	5051	3387	5591	5274.5	1520.198562	6017	3311	7507	6409	5811	1781.989151	0.663395693	0.926180004	-1
1022	957	Uvula (IX)	140142	255	161	287	165	470	270.75	145.1352817	346	179	430	345	325	105.1697041	0.569187851	0.912405906	-1
1024	961	Piriform area	821664	255	171	240	62	454	231.75	165.2964509	523	161	866	725	568.75	306.1180328	0.115275394	0.851849582	-1
1026	965	Retrosplenial area, lateral agranular part, layer 2/3	42974	255	271	268	332	321	298	33.23652609	359	225	548	379	377.75	132.5025157	0.318771617	0.875277949	-1
1028	968	Nodulus (X)	80661	255	173	83	180	174	152.5	46.43633635	266	132	278	260	234	68.41052551	0.102689211	0.851849582	-1
1030	970	Paragigantocellular reticular nucleus, dorsal part	9881	255	354	502	217	375	362	116.7018994	537	333	445	695	502.5	153.06099	0.197965832	0.851849582	-1
1032	974	Primary somatosensory area, mouth, layer 5	77662	255	33	41	12	26	28	12.30176139	65	53	49	35	50.5	12.36931688	0.041797929	0.851849582	-1
1034	977	Ectorhinal area/Layer 6a	19923	255	42	9	33	19	25.75	14.63728117	18	13	13	14	14.5	2.380476143	0.222023136	0.875277949	1
1036	980	Dorsal premammillary nucleus	5281	255	123	280	109	257	192.25	88.72945772	212	141	356	219	232	89.86285848	0.552212223	0.912405906	-1
1038	982	Fasciola cinerea	4025	255	1321	1392	1060	701	1118.5	312.8029198	1826	421	2067	1842	1539	753.4113529	0.360765643	0.875277949	-1
1040	989	Fastigial nucleus	32651	255	17	23	21	9	17.5	6.191391874	32	12	24	26	23.5	8.386497084	0.297069621	0.875277949	-1
1042	996	Agranular insular area, dorsal part, layer 1	29376	255	3091	2194	2002	3571	2714.5	742.5005051	3487	1515	3225	2535	2690.5	880.5458534	0.968148535	0.939657504	1
1044	998	Fundus of striatum	23171	255	76	347	66	174	165.75	130.2878224	98	269	104	179	162.5	79.99374976	0.967739546	0.939657504	1
1046	1005	Primary auditory area, layer 6b	3458	255	3	8	3	12	6.5	4.358898944	12	2	3	11	7	5.228129047	0.888165555	0.93915861	-1
1048	1007	Simple lobule	351345	255	7	2	1	2	3	2.708012802	2	2	2	5	2.75	1.5	0.878423512	0.93915861	1
1050	1010	Visceral area, layer 4	11717	255	1101	1272	887	1554	1203.5	281.7924768	1743	1017	2029	2184	1743.25	517.4787435	0.131010743	0.851849582	-1
1052	1016	olfactory nerve layer of main olfactory bulb	251153	255	45	39	20	39	35.75	10.87428159	45	18	51	27	35.25	15.37042615	0.959551725	0.939657504	1
1054	1020	Posterior complex of the thalamus	75867	255	83	107	117	128	108.75	19.18984106	199	39	215	193	161.5	82.19286263	0.292040005	0.875277949	-1
1056	1022	Globus pallidus, external segment	103116	255	2995	2741	2521	2728	2746.25	194.0573369	4785	2357	4325	3666	3783.25	1055.924989	0.143069971	0.851849582	-1
1058	1025	Paramedian lobule	315291	255	2577	2331	1611	2708	2306.75	489.453011	2951	2814	3264	4166	3298.75	608.0687324	0.045741037	0.851849582	-1
1060	1029	Posterior limiting nucleus of the thalamus	6759	255	1	0	0	5	1.5	2.380476143	2	1	8	10	5.25	4.425306016	0.200679852	0.851849582	-1
1062	1031	Globus pallidus, internal segment	27122	255	408	848	526	766	637	204.877199	866	393	983	797	759.75	256.2698773	0.483912747	0.912405906	-1
1064	1035	Supplemental somatosensory area, layer 4	74636	255	264	315	372	282	308.25	47.45787606	418	211	642	763	508.5	244.4647214	0.199794107	0.851849582	-1
1066	1038	Primary somatosensory area, barrel field, layer 6a	82932	255	3436	5019	2480	4781	3929	1191.169453	4974	2329	5362	4911	4394	1391.035346	0.630116739	0.926180004	-1
1068	1041	Paraflocculus	356892	255	79	165	52	114	102.5	48.78865988	166	82	109	192	137.25	50.5791459	0.360914194	0.875277949	-1
1070	1045	Ectorhinal area/Layer 6b	2697	255	538	766	507	1093	726	270.551289	731	388	617	757	623.25	168.2069658	0.547222323	0.912405906	1
1072	1047	Primary somatosensory area, barrel field, layer 4	81978	255	387	531	293	173	346	151.2657705	464	344	798	882	622	258.7302327	0.126826807	0.851849582	-1
1074	1049	Flocculus	84339	255	291	446	284	333	338.5	74.86209544	416	162	478	460	379	146.9920633	0.646604233	0.926180004	-1
1076	1054	Infralimbic area, layer 6a	13048	255	198	339	154	161	213	86.18971323	376	166	357	387	321.5	104.4046615	0.161856991	0.851849582	-1
1078	1060	doral tegmental decussation	2632	255	207	92	222	288	202.25	81.48772914	231	132	324	305	248	87.12060606	0.472278517	0.912405906	-1
1080	1062	Primary somatosensory area, barrel field, layer 6b	9320	255	47	101	28	73	62.25	31.74245317	82	18	88	73	65.25	32.09750769	0.898608423	0.939657504	-1
1082	1069	Parapyramidal nucleus	2505	255	353	249	173	292	266.75	75.67639438	392	138	407	284	305.25	124.234657	0.619419418	0.926180004	-1
1084	1074	Anterolateral visual area, layer 1	7467	255	137	225	154	203	179.75	41.14506856	217	129	238	215	199.75	48.30027605	0.552222959	0.912405906	-1
1086	1081	Infralimbic area, layer 6b	691	255	1532	1231	932	568	1065.75	412.4482796	1102	1007	1680	1308	1274.25	298.2531084	0.446882837	0.898451329	-1
1088	1085	Secondary motor area, layer 6b	4558	255	71	46	36	68	55.25	16.99754884	72	34	63	64	58.25	16.66083231	0.809389731	0.934157318	-1
1090	1089	Hippocampal formation	170357	255	60	64	102	59	71.25	20.6135069	75	53	134	84	86.5	34.23935358	0.480326414	0.912405906	-1
1092	1092	external medullary lamina of the thalamus	8312	255	2530	2293	1085	1765	1918.25	640.9541715	2617	1242	1983	1139	1745.25	692.1639377	0.726444484	0.926180004	1
1094	1094	Primary somatosensory area, lower limb, layer 4	17537	255	24	30	7	56	29.25	20.32035105	36	9	35	35	28.75	13.17510278	0.96861824	0.939657504	1
1096	1098	Medullary reticular nucleus, dorsal part	22557	255	1515	1359	946	783	1150.75	343.127163	2071	1207	2181	2701	2040	619.5837312	0.057041518	0.851849582	-1
1098	1102	Primary somatosensory area, mouth, layer 6a	105119	255	682	495	514	906	649.25	190.6818904	566	617	884	615	670.5	144.2740448	0.865193875	0.938861014	-1
1100	1106	Visceral area, layer 2/3	33990	255	223	238	352	639	363	192.8056016	258	347	685	324	403.5	191.4201313	0.775656376	0.926180004	-1
1102	1109	Parastrial nucleus	1720	255	1216	1560	825	1806	1351.75	426.4601388	1649	913	1607	1276	1361.25	342.2419953	0.973459691	0.939657504	-1
1104	1113	Interanterodorsal nucleus of the thalamus	5646	255	589	650	671	1256	791.5	311.6135427	731	526	895	738	722.5	151.3065321	0.709180999	0.926180004	1
1106	1120	Interanteromedial nucleus of the thalamus	2981	255	685	577	650	996	727	184.8909589	907	219	963	990	769.75	368.790252	0.845020098	0.938861014	-1
1108	1125	Orbital area, ventrolateral part, layer 5	41288	255	531	465	536	741	568.25	119.6254572	666	365	916	607	638.5	226.2424953	0.608819982	0.92448213	-1
1110	1127	Temporal association areas, layer 2/3	44391	255	3098	3811	2355	3795	3264.75	691.6176087	4274	975	4782	3826	3464.25	1704.835158	0.83901748	0.938861014	-1
1112	1139	Nucleus of the lateral olfactory tract, layer 3	14544	255	4149	4472	2570	3906	3774.25	835.6372319	4742	2707	5079	5660	4547	1283.928607	0.358021698	0.875277949	-1
1114	10704	Dentate gyrus, polymorph layer	51187	255	4604	4827	3190	2742	3840.75	1030.528465	3754	3436	5686	5231	4526.75	1099.50091	0.397825536	0.875277949	-1
1116	182305712	No label	37009	255	3048	2955	1793	1780	2394	702.5273423	4070	2460	4124	3903	3639.25	791.7749575	0.057435002	0.851849582	-1
1118	312782592	No label	60080	255	196	407	293	260	289	88.37420438	360	161	239	126	221.5	103.7127443	0.360976915	0.875277949	1
1122	526322272	No label	59	255	0	2	0	1	0.75	0.957427108	3	0	1	1	1.25	1.258305739	0.552010116	0.912405906	-1
