# Supplementary material for: Transient nicotine exposure in early adolescent male mice freezes their dopamine circuits in an immature state
Source: Nat Commun. 2024 Oct 18;15:9017. doi: 10.1038/s41467-024-53327-w (PMC11489768; doi:10.1038/s41467-024-53327-w)
Supplement: Supplementary file 4 — Source Data [file 41467_2024_53327_MOESM4_ESM.zip › source_data/2BC_nicotine_adult_bysession.csv]

	session	Mouse	treatment	Nic_conc	Weight_s	Nic_cons_s	Nic_dose_s	total_cons_s	Nic_pref_s	Left_pref_s	c1_s	c2_s	Nic_side
1	1	220	NIC	0	26	0.68	0	4.05	16.7901234567901	83.2098765432099	3.37	0.68	Right
2	1	221	NIC	0	24.9	0.69	0	3.33	20.7207207207207	79.2792792792793	2.64	0.69	Right
3	1	222	NIC	0	27.7	3.09	0	3.16	97.7848101265823	2.21518987341772	0.0700000000000003	3.09	Right
4	1	223	NIC	0	24.9	0.37	0	3.24	11.4197530864198	88.5802469135802	2.87	0.37	Right
5	1	225	SAC	0	27.6	0.19	0	0.31	61.2903225806452	38.7096774193548	0.12	0.19	Right
6	1	226	SAC	0	31.1	0.42	0	3.33	12.6126126126126	87.3873873873874	2.91	0.42	Right
7	1	227	SAC	0	28.4	1.92	0	3.53	54.3909348441926	45.6090651558074	1.61	1.92	Right
8	1	229	NIC	0	26.8	0.47	0	3.14	14.968152866242	85.0318471337579	2.67	0.47	Right
9	1	231	NIC	0	29.1	1.54	0	3.85	40	60	2.31	1.54	Right
10	1	233	SAC	0	24.8	0.86	0	3.63	23.6914600550964	76.3085399449036	2.77	0.86	Right
11	1	235	SAC	0	28	2.34	0	3.8	61.5789473684211	38.421052631579	1.46	2.34	Right
12	1	260	SAC	0	25.5	1.9	0	2.65	71.6981132075472	28.3018867924528	0.75	1.9	Right
13	1	261	SAC	0	28.9	0	0	1.87	0	100	1.87	0	Right
14	1	262	SAC	0	27.6	0.73	0	11.48	6.3588850174216	93.6411149825784	10.75	0.73	Right
15	1	263	SAC	0	28.1	1.11	0	3.31	33.5347432024169	66.4652567975831	2.2	1.11	Right
16	1	264	NIC	0	28.6	1.66	0	2.22	74.7747747747748	25.2252252252252	0.56	1.66	Right
17	1	265	NIC	0	27.3	1.57	0	4.16	37.7403846153846	62.2596153846154	2.59	1.57	Right
18	1	266	NIC	0	27.8	1.93	0	2.92	66.0958904109589	33.9041095890411	0.99	1.93	Right
19	1	267	NIC	0	26.4	0.9	0	3.8	23.6842105263158	76.3157894736842	2.9	0.9	Right
20	1	268	SAC	0	25.9	0.57	0	3.91	14.5780051150895	85.4219948849105	3.34	0.57	Right
21	1	269	SAC	0	29.9	0.06	0	0.09	66.6666666666667	33.3333333333333	0.03	0.06	Right
22	1	270	SAC	0	27.5	2.32	0	2.76	84.0579710144928	15.9420289855072	0.44	2.32	Right
23	1	274	NIC	0	29.8	0.07	0	2.73	2.56410256410256	97.4358974358974	2.66	0.07	Right
24	1	275	NIC	0	27.6	0.08	0	3.02	2.64900662251656	97.3509933774834	2.94	0.08	Right
25	2	220	NIC	0	26	1.79	0	3.68	48.6413043478261	51.3586956521739	1.89	1.79	Right
26	2	221	NIC	0	24.9	0.47	0	3.43	13.7026239067055	86.2973760932945	2.96	0.47	Right
27	2	222	NIC	0	27.7	2.69	0	3.26	82.5153374233129	17.4846625766871	0.57	2.69	Right
28	2	223	NIC	0	24.9	0.85	0	3.45	24.6376811594203	75.3623188405797	2.6	0.85	Right
29	2	225	SAC	0	27.6	0.09	0	3.05	2.95081967213115	97.0491803278689	2.96	0.09	Right
30	2	226	SAC	0	31.1	0	0	2.75	0	100	2.75	0	Right
31	2	227	SAC	0	28.4	1.38	0	4.37	31.5789473684211	68.4210526315789	2.99	1.38	Right
32	2	229	NIC	0	26.8	0.72	0	3.9	18.4615384615385	81.5384615384615	3.18	0.72	Right
33	2	231	NIC	0	29.1	1.28	0	4.19	30.5489260143198	69.4510739856802	2.91	1.28	Right
34	2	233	SAC	0	24.8	0	0	2.58	0	100	2.58	0	Right
35	2	235	SAC	0	28	1.25	0	3.37	37.0919881305638	62.9080118694362	2.12	1.25	Right
36	2	260	SAC	0	25.5	1.93	0	3.96	48.7373737373737	51.2626262626263	2.03	1.93	Right
37	2	261	SAC	0	28.9	0.42	0	2.98	14.0939597315436	85.9060402684564	2.56	0.42	Right
38	2	262	SAC	0	27.6	0.31	0	1.73	17.9190751445087	82.0809248554913	1.42	0.31	Right
39	2	263	SAC	0	28.1	2.29	0	3.8	60.2631578947368	39.7368421052632	1.51	2.29	Right
40	2	264	NIC	0	28.6	3	0	3.52	85.2272727272727	14.7727272727273	0.52	3	Right
41	2	265	NIC	0	27.3	1.07	0	3.93	27.2264631043257	72.7735368956743	2.86	1.07	Right
42	2	266	NIC	0	27.8	3.17	0	3.74	84.75935828877	15.2406417112299	0.57	3.17	Right
43	2	267	NIC	0	26.4	1.8	0	3.74	48.1283422459893	51.8716577540107	1.94	1.8	Right
44	2	268	SAC	0	25.9	0.13	0	3.83	3.39425587467363	96.6057441253264	3.7	0.13	Right
45	2	269	SAC	0	29.9	0.06	0	0.16	37.5	62.5	0.1	0.06	Right
46	2	270	SAC	0	27.5	3.92	0	4.22	92.8909952606635	7.10900473933649	0.3	3.92	Right
47	2	274	NIC	0	29.8	0.41	0	2.94	13.9455782312925	86.0544217687075	2.53	0.41	Right
48	2	275	NIC	0	27.6	0.07	0	3.36	2.08333333333333	97.9166666666667	3.29	0.07	Right
49	3	220	NIC	0	26	1.27	0	3.75	33.8666666666667	33.8666666666667	1.27	2.48	Left
50	3	221	NIC	0	24.9	2.27	0	3.23	70.2786377708978	70.2786377708978	2.27	0.96	Left
51	3	222	NIC	0	27.7	1.61	0	3.24	49.6913580246914	49.6913580246914	1.61	1.63	Left
52	3	223	NIC	0	24.9	2.7	0	3.84	70.3125	70.3125	2.7	1.14	Left
53	3	225	SAC	0	27.6	1	0	3.03	33.003300330033	33.003300330033	1	2.03	Left
54	3	226	SAC	0	31.1	1.51	0	2.71	55.7195571955719	55.7195571955719	1.51	1.2	Left
55	3	227	SAC	0	28.4	2.02	0	3.89	51.9280205655527	51.9280205655527	2.02	1.87	Left
56	3	229	NIC	0	26.8	1.73	0	3.73	46.3806970509383	46.3806970509383	1.73	2	Left
57	3	231	NIC	0	29.1	1.52	0	3.56	42.6966292134831	42.6966292134831	1.52	2.04	Left
58	3	233	SAC	0	24.8	2.04	0	3.32	61.4457831325301	61.4457831325301	2.04	1.28	Left
59	3	235	SAC	0	28	1.47	0	3.42	42.9824561403509	42.9824561403509	1.47	1.95	Left
60	3	260	SAC	0	25.5	1.67	0	4.19	39.8568019093079	39.8568019093079	1.67	2.52	Left
61	3	261	SAC	0	28.9	2.81	0	3.57	78.7114845938375	78.7114845938375	2.81	0.76	Left
62	3	262	SAC	0	27.6	2.73	0	3.89	70.1799485861182	70.1799485861182	2.73	1.16	Left
63	3	263	SAC	0	28.1	1.13	0	3.83	29.5039164490862	29.5039164490862	1.13	2.7	Left
64	3	264	NIC	0	28.6	0.74	0	3.22	22.9813664596273	22.9813664596273	0.74	2.48	Left
65	3	265	NIC	0	27.3	1.58	0	3.2	49.375	49.375	1.58	1.62	Left
66	3	266	NIC	0	27.8	2.82	0	3.31	85.1963746223565	85.1963746223565	2.82	0.49	Left
67	3	267	NIC	0	26.4	1.01	0	3.75	26.9333333333333	26.9333333333333	1.01	2.74	Left
68	3	268	SAC	0	25.9	1.83	0	4.04	45.2970297029703	45.2970297029703	1.83	2.21	Left
69	3	269	SAC	0	29.9	0.97	0	4.85	20	20	0.97	3.88	Left
70	3	270	SAC	0	27.5	2.17	0	4.65	46.6666666666667	46.6666666666667	2.17	2.48	Left
71	3	274	NIC	0	29.8	2.3	0	3.41	67.4486803519061	67.4486803519061	2.3	1.11	Left
72	3	275	NIC	0	27.6	2.26	0	4	56.5	56.5	2.26	1.74	Left
73	4	220	NIC	0	26	0.32	0	3.11	10.2893890675241	10.2893890675241	0.32	2.79	Left
74	4	221	NIC	0	24.9	1.74	0	2.79	62.3655913978495	62.3655913978495	1.74	1.05	Left
75	4	222	NIC	0	27.7	1.17	0	3.58	32.6815642458101	32.6815642458101	1.17	2.41	Left
76	4	223	NIC	0	24.9	2.8	0	3.68	76.0869565217391	76.0869565217391	2.8	0.88	Left
77	4	225	SAC	0	27.6	3.02	0	4.21	71.7339667458432	71.7339667458432	3.02	1.19	Left
78	4	226	SAC	0	31.1	0.76	0	3.24	23.4567901234568	23.4567901234568	0.76	2.48	Left
79	4	227	SAC	0	28.4	2.88	0	4.62	62.3376623376623	62.3376623376623	2.88	1.74	Left
80	4	229	NIC	0	26.8	1.52	0	3.39	44.8377581120944	44.8377581120944	1.52	1.87	Left
81	4	231	NIC	0	29.1	0.85	0	2.98	28.5234899328859	28.5234899328859	0.85	2.13	Left
82	4	233	SAC	0	24.8	1.88	0	3.44	54.6511627906977	54.6511627906977	1.88	1.56	Left
83	4	235	SAC	0	28	1.53	0	3.28	46.6463414634146	46.6463414634146	1.53	1.75	Left
84	4	260	SAC	0	25.5	1.09	0	3.62	30.110497237569	30.110497237569	1.09	2.53	Left
85	4	261	SAC	0	28.9	3.42	0	3.83	89.2950391644909	89.2950391644909	3.42	0.41	Left
86	4	262	SAC	0	27.6	1.89	0	3.5	54	54	1.89	1.61	Left
87	4	263	SAC	0	28.1	0.55	0	4.06	13.5467980295566	13.5467980295566	0.55	3.51	Left
88	4	264	NIC	0	28.6	0.39	0	3.27	11.9266055045872	11.9266055045872	0.39	2.88	Left
89	4	265	NIC	0	27.3	1.79	0	3.91	45.7800511508952	45.7800511508952	1.79	2.12	Left
90	4	266	NIC	0	27.8	2.88	0	3.57	80.672268907563	80.672268907563	2.88	0.69	Left
91	4	267	NIC	0	26.4	0.55	0	3.57	15.406162464986	15.406162464986	0.55	3.02	Left
92	4	268	SAC	0	25.9	2.92	0	3.81	76.6404199475066	76.6404199475066	2.92	0.89	Left
93	4	269	SAC	0	29.9	1.04	0	3.69	28.1842818428184	28.1842818428184	1.04	2.65	Left
94	4	270	SAC	0	27.5	3.66	0	4.24	86.3207547169811	86.3207547169811	3.66	0.58	Left
95	4	274	NIC	0	29.8	2.16	0	3.37	64.0949554896143	64.0949554896143	2.16	1.21	Left
96	4	275	NIC	0	27.6	1.13	0	2.93	38.5665529010239	38.5665529010239	1.13	1.8	Left
97	5	220	NIC	10	26.5	1.87	0.705660377358491	2.9	64.4827586206897	35.5172413793103	1.03	1.87	Right
98	5	221	NIC	10	26.2	3.04	1.16030534351145	3.29	92.4012158054711	7.59878419452887	0.25	3.04	Right
99	5	222	NIC	10	27.9	3.35	1.20071684587814	3.63	92.2865013774105	7.71349862258953	0.28	3.35	Right
100	5	223	NIC	10	26.2	3.43	1.30916030534351	3.6	95.2777777777778	4.72222222222222	0.17	3.43	Right
101	5	225	SAC	10	28.1	3.35	1.19217081850534	3.37	99.406528189911	0.59347181008902	0.02	3.35	Right
102	5	226	SAC	10	26.6	1.94	0.729323308270677	3.05	63.6065573770492	36.3934426229508	1.11	1.94	Right
103	5	227	SAC	10	31.6	2.94	0.930379746835443	4.15	70.8433734939759	29.1566265060241	1.21	2.94	Right
104	5	229	NIC	10	29	2.73	0.941379310344828	3.06	89.2156862745098	10.7843137254902	0.33	2.73	Right
105	5	231	NIC	10	29.5	2.53	0.857627118644068	2.73	92.6739926739927	7.32600732600733	0.2	2.53	Right
106	5	233	SAC	10	26.4	2.55	0.965909090909091	2.85	89.4736842105263	10.5263157894737	0.3	2.55	Right
107	5	235	SAC	10	29.2	2.45	0.839041095890411	2.91	84.192439862543	15.807560137457	0.46	2.45	Right
108	5	260	SAC	10	25.6	4.16	1.625	4.28	97.196261682243	2.80373831775701	0.12	4.16	Right
109	5	261	SAC	10	29.3	2.66	0.907849829351536	3.95	67.3417721518987	32.6582278481013	1.29	2.66	Right
110	5	262	SAC	10	27.5	2.45	0.890909090909091	3.95	62.0253164556962	37.9746835443038	1.5	2.45	Right
111	5	263	SAC	10	28.2	3.16	1.12056737588652	3.38	93.491124260355	6.50887573964497	0.22	3.16	Right
112	5	264	NIC	10	28.8	3	1.04166666666667	3.15	95.2380952380952	4.76190476190476	0.15	3	Right
113	5	265	NIC	10	27.8	3.28	1.17985611510791	3.68	89.1304347826087	10.8695652173913	0.4	3.28	Right
114	5	266	NIC	10	27.6	2.41	0.873188405797101	3.37	71.513353115727	28.486646884273	0.96	2.41	Right
115	5	267	NIC	10	26.9	3.1	1.15241635687732	3.77	82.2281167108753	17.7718832891247	0.67	3.1	Right
116	5	268	SAC	10	26.4	3.6	1.36363636363636	3.94	91.3705583756345	8.62944162436548	0.34	3.6	Right
117	5	269	SAC	10	28.5	3.73	1.30877192982456	3.92	95.1530612244898	4.8469387755102	0.19	3.73	Right
118	5	270	SAC	10	28.2	4.48	1.5886524822695	4.91	91.2423625254582	8.75763747454175	0.430000000000001	4.48	Right
119	5	274	NIC	10	30.1	3.62	1.20265780730897	3.86	93.7823834196891	6.21761658031088	0.24	3.62	Right
120	5	275	NIC	10	28.1	2.14	0.761565836298932	3.71	57.6819407008086	42.3180592991914	1.57	2.14	Right
121	6	220	NIC	10	26.5	1.11	0.418867924528302	2.65	41.8867924528302	58.1132075471698	1.54	1.11	Right
122	6	221	NIC	10	26.2	2.7	1.03053435114504	3.02	89.4039735099338	10.5960264900662	0.32	2.7	Right
123	6	222	NIC	10	27.9	3.07	1.10035842293907	3.16	97.1518987341772	2.84810126582279	0.0899999999999999	3.07	Right
124	6	223	NIC	10	26.2	3.24	1.23664122137405	3.33	97.2972972972973	2.7027027027027	0.0899999999999999	3.24	Right
125	6	225	SAC	10	28.1	2.52	0.89679715302491	3.1	81.2903225806452	18.7096774193549	0.58	2.52	Right
126	6	226	SAC	10	26.6	1.35	0.507518796992481	2.63	51.3307984790875	48.6692015209125	1.28	1.35	Right
127	6	227	SAC	10	31.6	2.56	0.810126582278481	3.25	78.7692307692308	21.2307692307692	0.69	2.56	Right
128	6	229	NIC	10	29	2.06	0.710344827586207	3.38	60.9467455621302	39.0532544378698	1.32	2.06	Right
129	6	231	NIC	10	29.5	2.97	1.00677966101695	3.07	96.742671009772	3.25732899022801	0.1	2.97	Right
130	6	233	SAC	10	26.4	1.99	0.753787878787879	2.83	70.3180212014134	29.6819787985866	0.84	1.99	Right
131	6	235	SAC	10	29.2	2.81	0.962328767123288	3.16	88.9240506329114	11.0759493670886	0.35	2.81	Right
132	6	260	SAC	10	25.6	4.07	1.58984375	4.56	89.2543859649123	10.7456140350877	0.49	4.07	Right
133	6	261	SAC	10	29.3	1.21	0.41296928327645	3.78	32.010582010582	67.989417989418	2.57	1.21	Right
134	6	262	SAC	10	27.5	2.99	1.08727272727273	4.01	74.5635910224439	25.4364089775561	1.02	2.99	Right
135	6	263	SAC	10	28.2	3.35	1.18794326241135	3.56	94.1011235955056	5.89887640449438	0.21	3.35	Right
136	6	264	NIC	10	28.8	2.31	0.802083333333333	3.33	69.3693693693694	30.6306306306306	1.02	2.31	Right
137	6	265	NIC	10	27.8	2.66	0.9568345323741	3.49	76.2177650429799	23.7822349570201	0.83	2.66	Right
138	6	266	NIC	10	27.6	1.37	0.496376811594203	3	45.6666666666667	54.3333333333333	1.63	1.37	Right
139	6	267	NIC	10	26.9	3.14	1.16728624535316	3.82	82.1989528795811	17.8010471204188	0.68	3.14	Right
140	6	268	SAC	10	26.4	4	1.51515151515151	4	100	0	0	4	Right
141	6	269	SAC	10	28.5	3.63	1.27368421052632	3.8	95.5263157894737	4.47368421052632	0.17	3.63	Right
142	6	270	SAC	10	28.2	4.44	1.57446808510638	4.44	100	0	0	4.44	Right
143	6	274	NIC	10	30.1	3.14	1.04318936877077	3.58	87.7094972067039	12.2905027932961	0.44	3.14	Right
144	6	275	NIC	10	28.1	0.81	0.288256227758007	3.49	23.2091690544413	76.7908309455587	2.68	0.81	Right
145	7	220	NIC	10	26.5	1.91	0.720754716981132	2.83	67.4911660777385	67.4911660777385	1.91	0.92	Left
146	7	221	NIC	10	26.2	1.99	0.759541984732825	2.81	70.8185053380783	70.8185053380783	1.99	0.82	Left
147	7	222	NIC	10	27.9	2.73	0.978494623655914	3.06	89.2156862745098	89.2156862745098	2.73	0.33	Left
148	7	223	NIC	10	26.2	3.29	1.25572519083969	3.43	95.9183673469388	95.9183673469388	3.29	0.14	Left
149	7	225	SAC	10	28.1	2.86	1.01779359430605	3.26	87.7300613496933	87.7300613496933	2.86	0.4	Left
150	7	226	SAC	10	26.6	1.59	0.597744360902256	2.4	66.25	66.25	1.59	0.81	Left
151	7	227	SAC	10	31.6	2.85	0.901898734177215	3.29	86.6261398176292	86.6261398176292	2.85	0.44	Left
152	7	229	NIC	10	29	3.04	1.04827586206897	3.43	88.6297376093294	88.6297376093294	3.04	0.39	Left
153	7	231	NIC	10	29.5	2.52	0.854237288135593	2.9	86.8965517241379	86.8965517241379	2.52	0.38	Left
154	7	233	SAC	10	26.4	1.91	0.723484848484848	2.77	68.9530685920577	68.9530685920577	1.91	0.86	Left
155	7	235	SAC	10	29.2	2.01	0.688356164383562	2.55	78.8235294117647	78.8235294117647	2.01	0.54	Left
156	7	260	SAC	10	25.6	2.97	1.16015625	3.75	79.2	79.2	2.97	0.78	Left
157	7	261	SAC	10	29.7	3.09	1.04040404040404	4.51	68.5144124168515	68.5144124168515	3.09	1.42	Left
158	7	262	SAC	10	27.4	3.14	1.14598540145985	3.57	87.9551820728291	87.9551820728291	3.14	0.43	Left
159	7	263	SAC	10	27.8	3.53	1.26978417266187	3.82	92.4083769633508	92.4083769633508	3.53	0.29	Left
160	7	264	NIC	10	28.6	2.08	0.727272727272727	3.36	61.9047619047619	61.9047619047619	2.08	1.28	Left
161	7	265	NIC	10	27.6	1.44	0.521739130434783	2.95	48.8135593220339	48.8135593220339	1.44	1.51	Left
162	7	266	NIC	10	27.4	3.11	1.13503649635036	3.8	81.8421052631579	81.8421052631579	3.11	0.69	Left
163	7	267	NIC	10	27.1	0.82	0.302583025830258	3.26	25.1533742331288	25.1533742331288	0.82	2.44	Left
164	7	268	SAC	10	26.2	2.58	0.984732824427481	3.53	73.0878186968839	73.0878186968839	2.58	0.95	Left
165	7	269	SAC	10	28.4	3.83	1.34859154929577	4.54	84.3612334801762	84.3612334801762	3.83	0.71	Left
166	7	270	SAC	10	27.8	3.62	1.30215827338129	4.05	89.3827160493827	89.3827160493827	3.62	0.43	Left
167	7	274	NIC	10	29.7	2.56	0.861952861952862	3.04	84.2105263157895	84.2105263157895	2.56	0.48	Left
168	7	275	NIC	10	28.1	2.41	0.857651245551601	3.21	75.0778816199377	75.0778816199377	2.41	0.8	Left
169	8	220	NIC	10	26.5	1.96	0.739622641509434	2.6	75.3846153846154	75.3846153846154	1.96	0.64	Left
170	8	221	NIC	10	26.2	1.63	0.622137404580152	2.59	62.9343629343629	62.9343629343629	1.63	0.96	Left
171	8	222	NIC	10	27.9	2.6	0.931899641577061	2.86	90.9090909090909	90.9090909090909	2.6	0.26	Left
172	8	223	NIC	10	26.2	3.08	1.17557251908397	3.29	93.6170212765958	93.6170212765958	3.08	0.21	Left
173	8	225	SAC	10	28.1	2.77	0.98576512455516	3.11	89.0675241157556	89.0675241157556	2.77	0.34	Left
174	8	226	SAC	10	26.6	2.01	0.755639097744361	2.48	81.0483870967742	81.0483870967742	2.01	0.47	Left
175	8	227	SAC	10	31.6	2.46	0.778481012658228	3.46	71.0982658959538	71.0982658959538	2.46	1	Left
176	8	229	NIC	10	29	2.43	0.837931034482758	3.36	72.3214285714286	72.3214285714286	2.43	0.93	Left
177	8	231	NIC	10	29.5	1.25	0.423728813559322	2.62	47.7099236641221	47.7099236641221	1.25	1.37	Left
178	8	233	SAC	10	26.4	1.65	0.625	2.42	68.1818181818182	68.1818181818182	1.65	0.77	Left
179	8	235	SAC	10	29.2	2.34	0.801369863013699	2.92	80.1369863013699	80.1369863013699	2.34	0.58	Left
180	8	260	SAC	10	25.6	3.53	1.37890625	4.55	77.5824175824176	77.5824175824176	3.53	1.02	Left
181	8	261	SAC	10	29.7	2.75	0.925925925925926	4.56	60.3070175438597	60.3070175438597	2.75	1.81	Left
182	8	262	SAC	10	27.4	3.4	1.24087591240876	3.82	89.0052356020942	89.0052356020942	3.4	0.42	Left
183	8	263	SAC	10	27.8	3.26	1.1726618705036	4.54	71.8061674008811	71.8061674008811	3.26	1.28	Left
184	8	264	NIC	10	28.6	2.38	0.832167832167832	3.66	65.0273224043716	65.0273224043716	2.38	1.28	Left
185	8	265	NIC	10	27.6	1.53	0.554347826086957	3.71	41.2398921832884	41.2398921832884	1.53	2.18	Left
186	8	266	NIC	10	27.4	2.99	1.09124087591241	3.26	91.717791411043	91.717791411043	2.99	0.27	Left
187	8	267	NIC	10	27.1	1.14	0.420664206642066	3.47	32.8530259365994	32.8530259365994	1.14	2.33	Left
188	8	268	SAC	10	26.2	2.49	0.950381679389313	3.57	69.7478991596638	69.7478991596638	2.49	1.08	Left
189	8	269	SAC	10	28.4	2.66	0.936619718309859	3.58	74.3016759776536	74.3016759776536	2.66	0.92	Left
190	8	270	SAC	10	27.8	4.2	1.51079136690647	4.51	93.1263858093126	93.1263858093126	4.2	0.31	Left
191	8	274	NIC	10	29.7	2.56	0.861952861952862	3.5	73.1428571428571	73.1428571428571	2.56	0.94	Left
192	8	275	NIC	10	28.1	2.21	0.786476868327402	3.76	58.7765957446809	58.7765957446809	2.21	1.55	Left
193	9	220	NIC	50	26.8	1.06	1.97761194029851	3	35.3333333333333	64.6666666666667	1.94	1.06	Right
194	9	221	NIC	50	27.1	1.85	3.41328413284133	3.16	58.5443037974684	41.4556962025316	1.31	1.85	Right
195	9	222	NIC	50	28.1	1.77	3.14946619217082	3.02	58.6092715231788	41.3907284768212	1.25	1.77	Right
196	9	223	NIC	50	26	1.95	3.75	3.25	60	40	1.3	1.95	Right
197	9	225	SAC	50	27.9	1.96	3.51254480286738	4.08	48.0392156862745	51.9607843137255	2.12	1.96	Right
198	9	226	SAC	50	26.6	0.74	1.39097744360902	2.59	28.5714285714286	71.4285714285714	1.85	0.74	Right
199	9	227	SAC	50	31.3	2.04	3.25878594249201	4	51	49	1.96	2.04	Right
200	9	229	NIC	50	28.1	2.04	3.62989323843416	3.19	63.9498432601881	36.0501567398119	1.15	2.04	Right
201	9	231	NIC	50	28.8	2.27	3.94097222222222	3.34	67.9640718562874	32.0359281437126	1.07	2.27	Right
202	9	233	SAC	50	26.1	2.49	4.77011494252873	3.02	82.4503311258278	17.5496688741722	0.53	2.49	Right
203	9	235	SAC	50	29	1.56	2.68965517241379	2.71	57.5645756457565	42.4354243542435	1.15	1.56	Right
204	9	260	SAC	50	25.8	2.58	5	3.96	65.1515151515152	34.8484848484849	1.38	2.58	Right
205	9	261	SAC	50	29.8	1.72	2.88590604026846	3.68	46.7391304347826	53.2608695652174	1.96	1.72	Right
206	9	262	SAC	50	27.2	1.97	3.62132352941176	3.69	53.3875338753388	46.6124661246612	1.72	1.97	Right
207	9	263	SAC	50	27.9	2.64	4.73118279569892	4.28	61.6822429906542	38.3177570093458	1.64	2.64	Right
208	9	264	NIC	50	29.1	2.31	3.96907216494845	3.39	68.141592920354	68.141592920354	2.31	1.08	Left
209	9	265	NIC	50	27.6	1.86	3.3695652173913	3.79	49.0765171503958	50.9234828496042	1.93	1.86	Right
210	9	266	NIC	50	27.5	1.43	2.6	3.42	41.812865497076	58.187134502924	1.99	1.43	Right
211	9	267	NIC	50	26.5	2.81	5.30188679245283	3.86	72.7979274611399	27.2020725388601	1.05	2.81	Right
212	9	268	SAC	50	26.1	1.53	2.93103448275862	5.19	29.4797687861272	70.5202312138728	3.66	1.53	Right
213	9	269	SAC	50	28.6	3.95	6.9055944055944	4.09	96.5770171149144	3.42298288508558	0.14	3.95	Right
214	9	270	SAC	50	27.8	2.38	4.28057553956835	4.3	55.3488372093023	44.6511627906977	1.92	2.38	Right
215	9	274	NIC	50	30.2	1.9	3.14569536423841	3.17	59.9369085173502	40.0630914826498	1.27	1.9	Right
216	9	275	NIC	50	28.1	1.31	2.33096085409253	3.73	35.1206434316354	64.8793565683646	2.42	1.31	Right
217	10	220	NIC	50	26.8	0.97	1.80970149253731	2.61	37.1647509578544	62.8352490421456	1.64	0.97	Right
218	10	221	NIC	50	27.1	1.7	3.13653136531365	3.25	52.3076923076923	47.6923076923077	1.55	1.7	Right
219	10	222	NIC	50	28.1	1.2	2.13523131672598	2.86	41.958041958042	58.041958041958	1.66	1.2	Right
220	10	223	NIC	50	26	1.55	2.98076923076923	3.47	44.6685878962536	55.3314121037464	1.92	1.55	Right
221	10	225	SAC	50	27.9	0.41	0.734767025089606	2.93	13.9931740614335	86.0068259385665	2.52	0.41	Right
222	10	226	SAC	50	26.6	0.23	0.432330827067669	1.98	11.6161616161616	88.3838383838384	1.75	0.23	Right
223	10	227	SAC	50	31.3	1.52	2.42811501597444	3.16	48.1012658227848	51.8987341772152	1.64	1.52	Right
224	10	229	NIC	50	28.1	1.1	1.95729537366548	3.15	34.9206349206349	65.0793650793651	2.05	1.1	Right
225	10	231	NIC	50	28.8	2.2	3.81944444444444	2.88	76.3888888888889	23.6111111111111	0.68	2.2	Right
226	10	233	SAC	50	26.1	2.26	4.32950191570881	2.73	82.7838827838828	17.2161172161172	0.47	2.26	Right
227	10	235	SAC	50	29	1.54	2.6551724137931	2.58	59.6899224806202	40.3100775193798	1.04	1.54	Right
228	10	260	SAC	50	25.8	1.26	2.44186046511628	3.32	37.9518072289157	62.0481927710843	2.06	1.26	Right
229	10	261	SAC	50	29.8	1.59	2.66778523489933	3.69	43.089430894309	56.910569105691	2.1	1.59	Right
230	10	262	SAC	50	27.2	1.4	2.57352941176471	3.86	36.2694300518135	63.7305699481865	2.46	1.4	Right
231	10	263	SAC	50	27.9	1.26	2.25806451612903	2.19	57.5342465753425	42.4657534246575	0.93	1.26	Right
232	10	264	NIC	50	29.1	1.95	3.35051546391753	3.06	63.7254901960784	63.7254901960784	1.95	1.11	Left
233	10	265	NIC	50	27.6	0.9	1.6304347826087	1.76	51.1363636363636	48.8636363636364	0.86	0.9	Right
234	10	266	NIC	50	27.5	1.18	2.14545454545455	3.36	35.1190476190476	64.8809523809524	2.18	1.18	Right
235	10	267	NIC	50	26.5	2.32	4.37735849056603	3.5	66.2857142857143	33.7142857142857	1.18	2.32	Right
236	10	268	SAC	50	26.1	1.16	2.22222222222222	3.03	38.2838283828383	61.7161716171617	1.87	1.16	Right
237	10	269	SAC	50	28.6	3.78	6.6083916083916	4.07	92.8746928746929	7.12530712530713	0.29	3.78	Right
238	10	270	SAC	50	27.8	1.38	2.48201438848921	3.48	39.6551724137931	60.3448275862069	2.1	1.38	Right
239	10	274	NIC	50	30.2	1.38	2.28476821192053	3.52	39.2045454545455	60.7954545454545	2.14	1.38	Right
240	10	275	NIC	50	28.1	0.56	0.99644128113879	2.23	25.1121076233184	74.8878923766816	1.67	0.56	Right
241	11	220	NIC	50	26.8	1.97	3.67537313432836	3.06	64.3790849673203	64.3790849673203	1.97	1.09	Left
242	11	221	NIC	50	27.1	1.66	3.06273062730627	3.32	50	50	1.66	1.66	Left
243	11	222	NIC	50	28.1	2.05	3.64768683274021	2.85	71.9298245614035	71.9298245614035	2.05	0.8	Left
244	11	223	NIC	50	26	1.44	2.76923076923077	2.78	51.7985611510791	51.7985611510791	1.44	1.34	Left
245	11	225	SAC	50	27.9	3.3	5.91397849462366	3.48	94.8275862068966	94.8275862068966	3.3	0.18	Left
246	11	226	SAC	50	26.6	1.73	3.25187969924812	2.35	73.6170212765957	73.6170212765957	1.73	0.62	Left
247	11	227	SAC	50	31.3	2.56	4.08945686900958	3.59	71.3091922005571	71.3091922005571	2.56	1.03	Left
248	11	229	NIC	50	28.1	2.35	4.18149466192171	3.06	76.797385620915	76.797385620915	2.35	0.71	Left
249	11	231	NIC	50	28.8	1.44	2.5	2.81	51.2455516014235	51.2455516014235	1.44	1.37	Left
250	11	233	SAC	50	26.1	1.92	3.67816091954023	2.72	70.5882352941177	70.5882352941177	1.92	0.8	Left
251	11	235	SAC	50	29	1.51	2.60344827586207	2.71	55.7195571955719	55.7195571955719	1.51	1.2	Left
252	11	260	SAC	50	25.6	2.37	4.62890625	3.59	66.016713091922	66.016713091922	2.37	1.22	Left
253	11	261	SAC	50	29.6	3.3	5.57432432432432	3.74	88.235294117647	88.235294117647	3.3	0.44	Left
254	11	262	SAC	50	27.6	2.99	5.41666666666667	3.68	81.25	81.25	2.99	0.69	Left
255	11	263	SAC	50	27.6	1.51	2.73550724637681	3.85	39.2207792207792	39.2207792207792	1.51	2.34	Left
256	11	264	NIC	50	28.9	2	3.46020761245675	3.37	59.3471810089021	40.6528189910979	1.37	2	Right
257	11	265	NIC	50	27.7	1.37	2.47292418772563	2.96	46.2837837837838	46.2837837837838	1.37	1.59	Left
258	11	266	NIC	50	27.8	2.11	3.79496402877698	2.58	81.7829457364341	81.7829457364341	2.11	0.47	Left
259	11	267	NIC	50	26.6	1.22	2.29323308270677	3.1	39.3548387096774	39.3548387096774	1.22	1.88	Left
260	11	268	SAC	50	26.3	1.58	3.00380228136882	3.52	44.8863636363636	44.8863636363636	1.58	1.94	Left
261	11	269	SAC	50	28.8	2.55	4.42708333333333	3.93	64.8854961832061	64.8854961832061	2.55	1.38	Left
262	11	270	SAC	50	27.7	2.91	5.25270758122744	3.41	85.3372434017595	85.3372434017595	2.91	0.5	Left
263	11	274	NIC	50	30.9	1.29	2.0873786407767	3.67	35.149863760218	35.149863760218	1.29	2.38	Left
264	11	275	NIC	50	28.2	1.52	2.69503546099291	2.65	57.3584905660377	57.3584905660377	1.52	1.13	Left
265	12	220	NIC	50	26.8	1.54	2.87313432835821	2.87	53.6585365853659	53.6585365853659	1.54	1.33	Left
266	12	221	NIC	50	27.1	1.54	2.84132841328413	2.91	52.9209621993127	52.9209621993127	1.54	1.37	Left
267	12	222	NIC	50	28.1	2.27	4.03914590747331	2.8	81.0714285714286	81.0714285714286	2.27	0.53	Left
268	12	223	NIC	50	26	1.71	3.28846153846154	3.05	56.0655737704918	56.0655737704918	1.71	1.34	Left
269	12	225	SAC	50	27.9	3.26	5.84229390681003	3.26	100	100	3.26	0	Left
270	12	226	SAC	50	26.6	2.01	3.77819548872181	2.71	74.169741697417	74.169741697417	2.01	0.7	Left
271	12	227	SAC	50	31.3	2.4	3.83386581469649	3.35	71.6417910447761	71.6417910447761	2.4	0.95	Left
272	12	229	NIC	50	28.1	2.06	3.66548042704626	3.14	65.6050955414013	65.6050955414013	2.06	1.08	Left
273	12	231	NIC	50	28.8	0.98	1.70138888888889	2.84	34.5070422535211	34.5070422535211	0.98	1.86	Left
274	12	233	SAC	50	26.1	2.02	3.86973180076628	2.53	79.8418972332016	79.8418972332016	2.02	0.51	Left
275	12	235	SAC	50	29	1.87	3.22413793103448	2.79	67.0250896057348	67.0250896057348	1.87	0.92	Left
276	12	260	SAC	50	25.6	2.28	4.453125	4.12	55.3398058252427	55.3398058252427	2.28	1.84	Left
277	12	261	SAC	50	29.6	2.67	4.51013513513514	3.73	71.5817694369973	71.5817694369973	2.67	1.06	Left
278	12	262	SAC	50	27.6	2.29	4.14855072463768	3.59	63.7883008356546	63.7883008356546	2.29	1.3	Left
279	12	263	SAC	50	27.6	1.9	3.44202898550725	4.09	46.4547677261614	46.4547677261614	1.9	2.19	Left
280	12	264	NIC	50	28.9	1.8	3.11418685121107	2.85	63.1578947368421	36.8421052631579	1.05	1.8	Right
281	12	265	NIC	50	27.7	1.65	2.97833935018051	3.35	49.2537313432836	49.2537313432836	1.65	1.7	Left
282	12	266	NIC	50	27.8	2.47	4.44244604316547	3.17	77.9179810725552	77.9179810725552	2.47	0.7	Left
283	12	267	NIC	50	26.6	0.58	1.09022556390977	3.59	16.1559888579387	16.1559888579387	0.58	3.01	Left
284	12	268	SAC	50	26.3	1.81	3.44106463878327	3.58	50.5586592178771	50.5586592178771	1.81	1.77	Left
285	12	269	SAC	50	28.8	1.87	3.24652777777778	3.2	58.4375	58.4375	1.87	1.33	Left
286	12	270	SAC	50	27.7	3.23	5.83032490974729	3.88	83.2474226804124	83.2474226804124	3.23	0.65	Left
287	12	274	NIC	50	30.9	1.18	1.90938511326861	3.29	35.8662613981763	35.8662613981763	1.18	2.11	Left
288	12	275	NIC	50	28.2	1.75	3.10283687943262	3.53	49.5750708215297	49.5750708215297	1.75	1.78	Left
289	13	220	NIC	100	26.7	0.71	2.65917602996255	3.59	19.7771587743733	80.2228412256267	2.88	0.71	Right
290	13	221	NIC	100	26.8	1.13	4.21641791044776	3.64	31.043956043956	68.956043956044	2.51	1.13	Right
291	13	222	NIC	100	27.2	1.31	4.81617647058824	3.61	36.2880886426593	63.7119113573407	2.3	1.31	Right
292	13	223	NIC	100	25.5	2.22	8.70588235294118	3.53	62.8895184135977	37.1104815864023	1.31	2.22	Right
293	13	225	SAC	100	27.8	1.32	4.74820143884892	4.11	32.1167883211679	67.8832116788321	2.79	1.32	Right
294	13	226	SAC	100	26.8	1.57	5.85820895522388	3.09	50.8090614886731	49.1909385113269	1.52	1.57	Right
295	13	227	SAC	100	31.3	1.45	4.63258785942492	4.01	36.1596009975062	63.8403990024938	2.56	1.45	Right
296	13	229	NIC	100	28.3	0.97	3.42756183745583	2.85	34.0350877192983	65.9649122807018	1.88	0.97	Right
297	13	231	NIC	100	29	2.43	8.37931034482759	3.12	77.8846153846154	22.1153846153846	0.69	2.43	Right
298	13	233	SAC	100	26.6	3.06	11.5037593984962	3.17	96.5299684542587	3.47003154574132	0.11	3.06	Right
299	13	235	SAC	100	28.9	1.8	6.22837370242215	3.29	54.7112462006079	45.2887537993921	1.49	1.8	Right
300	13	260	SAC	100	25.4	1.52	5.98425196850394	4.08	37.2549019607843	62.7450980392157	2.56	1.52	Right
301	13	261	SAC	100	29.6	2.21	7.46621621621622	3.99	55.3884711779449	44.6115288220551	1.78	2.21	Right
302	13	262	SAC	100	27.3	1.22	4.46886446886447	3.61	33.7950138504155	66.2049861495845	2.39	1.22	Right
303	13	263	SAC	100	27.3	1.87	6.84981684981685	3.62	51.6574585635359	48.3425414364641	1.75	1.87	Right
304	13	264	NIC	100	28.4	2.38	8.38028169014085	3.98	59.7989949748744	59.7989949748744	2.38	1.6	Left
305	13	265	NIC	100	27.7	2.14	7.72563176895307	3.91	54.7314578005115	45.2685421994885	1.77	2.14	Right
306	13	266	NIC	100	27.9	0.43	1.54121863799283	3.11	13.8263665594855	86.1736334405145	2.68	0.43	Right
307	13	267	NIC	100	26.9	3.36	12.4907063197026	3.61	93.0747922437673	6.92520775623269	0.25	3.36	Right
308	13	268	SAC	100	26	1.1	4.23076923076923	4.42	24.8868778280543	75.1131221719457	3.32	1.1	Right
309	13	269	SAC	100	28.1	1.61	5.72953736654804	2.95	54.5762711864407	45.4237288135593	1.34	1.61	Right
310	13	270	SAC	100	27.7	1.67	6.02888086642599	3.9	42.8205128205128	57.1794871794872	2.23	1.67	Right
311	13	274	NIC	100	30.9	1	3.23624595469256	3.7	27.027027027027	72.972972972973	2.7	1	Right
312	13	275	NIC	100	28.2	1.58	5.60283687943262	3.67	43.0517711171662	56.9482288828338	2.09	1.58	Right
313	14	220	NIC	100	26.7	0.25	0.936329588014981	3.42	7.30994152046783	92.6900584795322	3.17	0.25	Right
314	14	221	NIC	100	26.8	1.86	6.94029850746269	3.66	50.8196721311475	49.1803278688525	1.8	1.86	Right
315	14	222	NIC	100	27.2	1.38	5.07352941176471	2.84	48.5915492957747	51.4084507042254	1.46	1.38	Right
316	14	223	NIC	100	25.5	2.06	8.07843137254902	3.02	68.2119205298013	31.7880794701987	0.96	2.06	Right
317	14	225	SAC	100	27.8	0	0	2.83	0	100	2.83	0	Right
318	14	226	SAC	100	26.8	0.13	0.485074626865671	2.55	5.09803921568627	94.9019607843137	2.42	0.13	Right
319	14	227	SAC	100	31.3	0.28	0.894568690095846	3.51	7.97720797720797	92.022792022792	3.23	0.28	Right
320	14	229	NIC	100	28.3	0.66	2.3321554770318	2.62	25.1908396946565	74.8091603053435	1.96	0.66	Right
321	14	231	NIC	100	29	1.59	5.48275862068966	3.01	52.8239202657807	47.1760797342193	1.42	1.59	Right
322	14	233	SAC	100	26.6	2.23	8.38345864661654	2.62	85.1145038167939	14.8854961832061	0.39	2.23	Right
323	14	235	SAC	100	28.9	1.2	4.1522491349481	2.93	40.9556313993174	59.0443686006826	1.73	1.2	Right
324	14	260	SAC	100	25.4	1.58	6.22047244094488	3.42	46.1988304093567	53.8011695906433	1.84	1.58	Right
325	14	261	SAC	100	29.6	1.64	5.54054054054054	3.93	41.7302798982188	58.2697201017812	2.29	1.64	Right
326	14	262	SAC	100	27.3	1.28	4.68864468864469	3.66	34.9726775956284	65.0273224043716	2.38	1.28	Right
327	14	263	SAC	100	27.3	1.84	6.73992673992674	3.11	59.1639871382637	40.8360128617363	1.27	1.84	Right
328	14	264	NIC	100	28.4	1.2	4.22535211267606	3.37	35.6083086053412	35.6083086053412	1.2	2.17	Left
329	14	265	NIC	100	27.7	2.23	8.05054151624549	3.37	66.1721068249258	33.8278931750742	1.14	2.23	Right
330	14	266	NIC	100	27.9	0.69	2.47311827956989	2.78	24.8201438848921	75.1798561151079	2.09	0.69	Right
331	14	267	NIC	100	26.9	2.62	9.73977695167286	3.6	72.7777777777778	27.2222222222222	0.98	2.62	Right
332	14	268	SAC	100	26	0.96	3.69230769230769	3.13	30.6709265175719	69.3290734824281	2.17	0.96	Right
333	14	269	SAC	100	28.1	2.66	9.4661921708185	3.39	78.4660766961652	21.5339233038348	0.73	2.66	Right
334	14	270	SAC	100	27.7	1.03	3.71841155234657	3.32	31.0240963855422	68.9759036144578	2.29	1.03	Right
335	14	274	NIC	100	30.9	0.31	1.00323624595469	3.21	9.65732087227414	90.3426791277259	2.9	0.31	Right
336	14	275	NIC	100	28.2	0.97	3.43971631205674	3.13	30.9904153354633	69.0095846645367	2.16	0.97	Right
337	15	220	NIC	100	26.7	1.07	4.00749063670412	2.98	35.9060402684564	35.9060402684564	1.07	1.91	Left
338	15	221	NIC	100	26.8	1.94	7.23880597014925	3.29	58.9665653495441	58.9665653495441	1.94	1.35	Left
339	15	222	NIC	100	27.2	2.14	7.86764705882353	3.19	67.0846394984326	67.0846394984326	2.14	1.05	Left
340	15	223	NIC	100	25.5	0.62	2.43137254901961	3.29	18.8449848024316	18.8449848024316	0.62	2.67	Left
341	15	225	SAC	100	27.8	3.12	11.2230215827338	3.81	81.8897637795276	81.8897637795276	3.12	0.69	Left
342	15	226	SAC	100	26.8	2.15	8.02238805970149	2.51	85.6573705179283	85.6573705179283	2.15	0.36	Left
343	15	227	SAC	100	31.3	0.47	1.50159744408946	3.59	13.091922005571	13.091922005571	0.47	3.12	Left
344	15	229	NIC	100	28.3	0.91	3.21554770318021	2.85	31.9298245614035	31.9298245614035	0.91	1.94	Left
345	15	231	NIC	100	29	0.99	3.41379310344828	2.39	41.4225941422594	41.4225941422594	0.99	1.4	Left
346	15	233	SAC	100	26.6	1.82	6.84210526315789	3.42	53.2163742690058	53.2163742690058	1.82	1.6	Left
347	15	235	SAC	100	28.9	1.44	4.98269896193772	2.79	51.6129032258064	51.6129032258064	1.44	1.35	Left
348	15	260	SAC	100	25.6	2.13	8.3203125	3.73	57.1045576407507	57.1045576407507	2.13	1.6	Left
349	15	261	SAC	100	30.1	1.88	6.24584717607973	4.2	44.7619047619048	44.7619047619048	1.88	2.32	Left
350	15	262	SAC	100	27.6	1.76	6.3768115942029	3.51	50.1424501424501	50.1424501424501	1.76	1.75	Left
351	15	263	SAC	100	27.8	1.74	6.25899280575539	3.26	53.3742331288344	53.3742331288344	1.74	1.52	Left
352	15	264	NIC	100	30	2.46	8.2	3.6	68.3333333333333	31.6666666666667	1.14	2.46	Right
353	15	265	NIC	100	28.1	1.48	5.26690391459075	3.75	39.4666666666667	39.4666666666667	1.48	2.27	Left
354	15	266	NIC	100	28.8	2.08	7.22222222222222	2.88	72.2222222222222	72.2222222222222	2.08	0.8	Left
355	15	267	NIC	100	27.5	0.9	3.27272727272727	3.43	26.2390670553936	26.2390670553936	0.9	2.53	Left
356	15	268	SAC	100	26.4	1.13	4.28030303030303	3.35	33.7313432835821	33.7313432835821	1.13	2.22	Left
357	15	269	SAC	100	28	0.54	1.92857142857143	3.74	14.4385026737968	14.4385026737968	0.54	3.2	Left
358	15	270	SAC	100	28.2	2.73	9.68085106382979	3.98	68.5929648241206	68.5929648241206	2.73	1.25	Left
359	15	274	NIC	100	32.3	1.62	5.01547987616099	4.09	39.6088019559902	39.6088019559902	1.62	2.47	Left
360	15	275	NIC	100	28.6	1.41	4.93006993006993	2.94	47.9591836734694	47.9591836734694	1.41	1.53	Left
361	16	220	NIC	100	26.7	1.47	5.50561797752809	3.22	45.6521739130435	45.6521739130435	1.47	1.75	Left
362	16	221	NIC	100	26.8	2	7.46268656716418	2.92	68.4931506849315	68.4931506849315	2	0.92	Left
363	16	222	NIC	100	27.2	1.63	5.99264705882353	3.17	51.4195583596215	51.4195583596215	1.63	1.54	Left
364	16	223	NIC	100	25.5	0.85	3.33333333333333	3.23	26.3157894736842	26.3157894736842	0.85	2.38	Left
365	16	225	SAC	100	27.8	3.28	11.7985611510791	3.28	100	100	3.28	0	Left
366	16	226	SAC	100	26.8	2.66	9.92537313432836	3.12	85.2564102564102	85.2564102564102	2.66	0.46	Left
367	16	227	SAC	100	31.3	0.6	1.91693290734824	3.77	15.9151193633952	15.9151193633952	0.6	3.17	Left
368	16	229	NIC	100	28.3	0.77	2.7208480565371	3.25	23.6923076923077	23.6923076923077	0.77	2.48	Left
369	16	231	NIC	100	29	0.88	3.03448275862069	2.87	30.6620209059233	30.6620209059233	0.88	1.99	Left
370	16	233	SAC	100	26.6	1.42	5.33834586466165	3.42	41.5204678362573	41.5204678362573	1.42	2	Left
371	16	235	SAC	100	28.9	1.99	6.88581314878893	2.57	77.431906614786	77.431906614786	1.99	0.58	Left
372	16	260	SAC	100	25.6	1.93	7.5390625	3.22	59.9378881987578	59.9378881987578	1.93	1.29	Left
373	16	261	SAC	100	30.1	0.97	3.22259136212624	3.92	24.7448979591837	24.7448979591837	0.97	2.95	Left
374	16	262	SAC	100	27.6	1.39	5.03623188405797	2.76	50.3623188405797	50.3623188405797	1.39	1.37	Left
375	16	263	SAC	100	27.8	0.93	3.34532374100719	3.18	29.2452830188679	29.2452830188679	0.93	2.25	Left
376	16	264	NIC	100	30	2.44	8.13333333333333	3.51	69.5156695156695	30.4843304843305	1.07	2.44	Right
377	16	265	NIC	100	28.1	0.44	1.56583629893238	2.77	15.884476534296	15.884476534296	0.44	2.33	Left
378	16	266	NIC	100	28.8	1.6	5.55555555555556	2.46	65.0406504065041	65.0406504065041	1.6	0.86	Left
379	16	267	NIC	100	27.5	0.74	2.69090909090909	3.34	22.1556886227545	22.1556886227545	0.74	2.6	Left
380	16	268	SAC	100	26.4	1.14	4.31818181818182	4	28.5	28.5	1.14	2.86	Left
381	16	269	SAC	100	28	0.15	0.535714285714286	3.23	4.64396284829721	4.64396284829721	0.15	3.08	Left
382	16	270	SAC	100	28.2	2.93	10.3900709219858	2.95	99.3220338983051	99.3220338983051	2.93	0.02	Left
383	16	274	NIC	100	32.3	0.4	1.23839009287926	3.44	11.6279069767442	11.6279069767442	0.4	3.04	Left
384	16	275	NIC	100	28.6	0.49	1.71328671328671	3.19	15.3605015673981	15.3605015673981	0.49	2.7	Left
385	17	220	NIC	200	26.2	0.61	4.65648854961832	3.33	18.3183183183183	81.6816816816817	2.72	0.61	Right
386	17	221	NIC	200	26.5	1.73	13.0566037735849	3.38	51.1834319526627	48.8165680473373	1.65	1.73	Right
387	17	222	NIC	200	26.9	1.06	7.88104089219331	3.08	34.4155844155844	65.5844155844156	2.02	1.06	Right
388	17	223	NIC	200	25	2.42	19.36	3.04	79.6052631578947	20.3947368421053	0.62	2.42	Right
389	17	225	SAC	200	28	0.26	1.85714285714286	3.44	7.55813953488372	92.4418604651163	3.18	0.26	Right
390	17	226	SAC	200	26.5	0	0	1.83	0	100	1.83	0	Right
391	17	227	SAC	200	31.5	0.83	5.26984126984127	4.12	20.1456310679612	79.8543689320388	3.29	0.83	Right
392	17	229	NIC	200	28	1.04	7.42857142857143	4.07	25.5528255528256	74.4471744471744	3.03	1.04	Right
393	17	231	NIC	200	28.5	1.89	13.2631578947368	2.96	63.8513513513514	36.1486486486486	1.07	1.89	Right
394	17	233	SAC	200	26.4	1.45	10.9848484848485	3.37	43.026706231454	56.973293768546	1.92	1.45	Right
395	17	235	SAC	200	28.8	1.77	12.2916666666667	3.27	54.1284403669725	45.8715596330275	1.5	1.77	Right
396	17	260	SAC	200	25.4	1.23	9.68503937007874	3.19	38.5579937304075	61.4420062695925	1.96	1.23	Right
397	17	261	SAC	200	29.8	2.19	14.6979865771812	4.3	50.9302325581395	49.0697674418605	2.11	2.19	Right
398	17	262	SAC	200	27.4	2.25	16.4233576642336	3.37	66.7655786350148	33.2344213649852	1.12	2.25	Right
399	17	263	SAC	200	28.2	1.45	10.2836879432624	2.65	54.7169811320755	45.2830188679245	1.2	1.45	Right
400	17	264	NIC	200	30.2	1.93	12.7814569536424	3.25	59.3846153846154	59.3846153846154	1.93	1.32	Left
401	17	265	NIC	200	28.4	1.75	12.3239436619718	3.17	55.205047318612	44.794952681388	1.42	1.75	Right
402	17	266	NIC	200	29	1.16	8	3.08	37.6623376623377	62.3376623376623	1.92	1.16	Right
403	17	267	NIC	200	27.4	2.65	19.3430656934307	3.14	84.3949044585987	15.6050955414013	0.49	2.65	Right
404	17	268	SAC	200	25.9	1.58	12.2007722007722	3.76	42.0212765957447	57.9787234042553	2.18	1.58	Right
405	17	269	SAC	200	28.4	1.09	7.67605633802817	4.24	25.7075471698113	74.2924528301887	3.15	1.09	Right
406	17	270	SAC	200	28.2	1.54	10.9219858156028	4.21	36.5795724465558	63.4204275534442	2.67	1.54	Right
407	17	274	NIC	200	32.6	0.63	3.86503067484663	2.83	22.2614840989399	77.7385159010601	2.2	0.63	Right
408	17	275	NIC	200	28.1	1.07	7.61565836298932	3.27	32.7217125382263	67.2782874617737	2.2	1.07	Right
409	18	220	NIC	200	26.2	0.49	3.74045801526718	3.42	14.327485380117	85.672514619883	2.93	0.49	Right
410	18	221	NIC	200	26.5	1.35	10.188679245283	3.48	38.7931034482759	61.2068965517241	2.13	1.35	Right
411	18	222	NIC	200	26.9	0.77	5.72490706319703	2.92	26.3698630136986	73.6301369863014	2.15	0.77	Right
412	18	223	NIC	200	25	1.48	11.84	3.01	49.1694352159469	50.8305647840532	1.53	1.48	Right
413	18	225	SAC	200	28	0	0	2.95	0	100	2.95	0	Right
414	18	226	SAC	200	26.5	0.01	0.0754716981132076	1.99	0.502512562814071	99.4974874371859	1.98	0.01	Right
415	18	227	SAC	200	31.5	0.15	0.952380952380952	2.88	5.20833333333333	94.7916666666667	2.73	0.15	Right
416	18	229	NIC	200	28	0.22	1.57142857142857	2.94	7.48299319727891	92.5170068027211	2.72	0.22	Right
417	18	231	NIC	200	28.5	0.44	3.08771929824561	2.8	15.7142857142857	84.2857142857143	2.36	0.44	Right
418	18	233	SAC	200	26.4	0.5	3.78787878787879	2.91	17.1821305841924	82.8178694158076	2.41	0.5	Right
419	18	235	SAC	200	28.8	0.66	4.58333333333333	2.73	24.1758241758242	75.8241758241758	2.07	0.66	Right
420	18	260	SAC	200	25.4	0.96	7.55905511811024	2.89	33.2179930795848	66.7820069204152	1.93	0.96	Right
421	18	261	SAC	200	29.8	1.78	11.9463087248322	4.12	43.2038834951456	56.7961165048544	2.34	1.78	Right
422	18	262	SAC	200	27.4	1.22	8.90510948905109	3.35	36.4179104477612	63.5820895522388	2.13	1.22	Right
423	18	263	SAC	200	28.2	0.66	4.68085106382979	3.09	21.3592233009709	78.6407766990291	2.43	0.66	Right
424	18	264	NIC	200	30.2	2.46	16.2913907284768	3.6	68.3333333333333	68.3333333333333	2.46	1.14	Left
425	18	265	NIC	200	28.4	0.510000000000001	3.59154929577465	2.91	17.5257731958763	82.4742268041237	2.4	0.510000000000001	Right
426	18	266	NIC	200	29	1.66	11.448275862069	3.01	55.1495016611296	44.8504983388704	1.35	1.66	Right
427	18	267	NIC	200	27.4	1.54	11.2408759124088	2.94	52.3809523809524	47.6190476190476	1.4	1.54	Right
428	18	268	SAC	200	25.9	1	7.72200772200772	3.29	30.3951367781155	69.6048632218845	2.29	1	Right
429	18	269	SAC	200	28.4	0.18	1.26760563380282	3.45	5.21739130434783	94.7826086956522	3.27	0.18	Right
430	18	270	SAC	200	28.2	0.45	3.19148936170213	3.75	12	88	3.3	0.45	Right
431	18	274	NIC	200	32.6	0.95	5.82822085889571	3.59	26.4623955431755	73.5376044568245	2.64	0.95	Right
432	18	275	NIC	200	28.1	0.35	2.49110320284698	3.17	11.0410094637224	88.9589905362776	2.82	0.35	Right
433	19	220	NIC	200	26.2	1.35	10.3053435114504	2.91	46.3917525773196	46.3917525773196	1.35	1.56	Left
434	19	221	NIC	200	26.5	1.33	10.0377358490566	3.15	42.2222222222222	42.2222222222222	1.33	1.82	Left
435	19	222	NIC	200	26.9	1.22	9.07063197026022	3.21	38.006230529595	38.006230529595	1.22	1.99	Left
436	19	223	NIC	200	25	1.09	8.72	2.98	36.5771812080537	36.5771812080537	1.09	1.89	Left
437	19	225	SAC	200	28	2.28	16.2857142857143	2.58	88.3720930232558	88.3720930232558	2.28	0.3	Left
438	19	226	SAC	200	26.5	0.84	6.33962264150943	2.57	32.6848249027237	32.6848249027237	0.84	1.73	Left
439	19	227	SAC	200	31.5	0.37	2.34920634920635	3.01	12.2923588039867	12.2923588039867	0.37	2.64	Left
440	19	229	NIC	200	28	0.78	5.57142857142857	3.25	24	24	0.78	2.47	Left
441	19	231	NIC	200	28.5	0.84	5.89473684210526	3.13	26.8370607028754	26.8370607028754	0.84	2.29	Left
442	19	233	SAC	200	26.4	1.78	13.4848484848485	3.03	58.7458745874587	58.7458745874587	1.78	1.25	Left
443	19	235	SAC	200	28.8	1.29	8.95833333333333	3.02	42.7152317880795	42.7152317880795	1.29	1.73	Left
444	19	260	SAC	200	25.7	1.15	8.94941634241245	3.31	34.7432024169184	34.7432024169184	1.15	2.16	Left
445	19	261	SAC	200	29.7	1.18	7.94612794612795	3.68	32.0652173913044	32.0652173913044	1.18	2.5	Left
446	19	262	SAC	200	27.9	0.44	3.15412186379928	2.23	19.7309417040359	19.7309417040359	0.44	1.79	Left
447	19	263	SAC	200	27.9	1.14	8.17204301075269	3.07	37.1335504885993	37.1335504885993	1.14	1.93	Left
448	19	264	NIC	200	30.4	2.6	17.1052631578947	3.48	74.7126436781609	25.2873563218391	0.88	2.6	Right
449	19	265	NIC	200	28.5	1.24	8.70175438596491	3.14	39.4904458598726	39.4904458598726	1.24	1.9	Left
450	19	266	NIC	200	28.4	1.21	8.52112676056338	2.72	44.4852941176471	44.4852941176471	1.21	1.51	Left
451	19	267	NIC	200	26.8	0.77	5.74626865671642	3.46	22.2543352601156	22.2543352601156	0.77	2.69	Left
452	19	268	SAC	200	25.9	0.58	4.47876447876448	3.49	16.6189111747851	16.6189111747851	0.58	2.91	Left
453	19	269	SAC	200	28.9	0.04	0.27681660899654	3.02	1.32450331125828	1.32450331125828	0.04	2.98	Left
454	19	270	SAC	200	27.9	2.99	21.4336917562724	3.64	82.1428571428571	82.1428571428571	2.99	0.65	Left
455	19	274	NIC	200	32.7	0.45	2.75229357798165	3.72	12.0967741935484	12.0967741935484	0.45	3.27	Left
456	19	275	NIC	200	28.1	0.97	6.90391459074733	3.02	32.1192052980132	32.1192052980132	0.97	2.05	Left
457	20	220	NIC	200	26.2	0.58	4.42748091603054	2.85	20.3508771929825	20.3508771929825	0.58	2.27	Left
458	20	221	NIC	200	26.5	1.12	8.45283018867925	3.19	35.1097178683386	35.1097178683386	1.12	2.07	Left
459	20	222	NIC	200	26.9	0.96	7.13754646840149	2.92	32.8767123287671	32.8767123287671	0.96	1.96	Left
460	20	223	NIC	200	25	1.15	9.2	3.06	37.5816993464052	37.5816993464052	1.15	1.91	Left
461	20	225	SAC	200	28	1.77	12.6428571428571	3.38	52.3668639053254	52.3668639053254	1.77	1.61	Left
462	20	226	SAC	200	26.5	1.01	7.62264150943396	2.25	44.8888888888889	44.8888888888889	1.01	1.24	Left
463	20	227	SAC	200	31.5	0.16	1.01587301587302	2.92	5.47945205479452	5.47945205479452	0.16	2.76	Left
464	20	229	NIC	200	28	0.46	3.28571428571428	3.09	14.8867313915858	14.8867313915858	0.46	2.63	Left
465	20	231	NIC	200	28.5	0.58	4.07017543859649	2.61	22.2222222222222	22.2222222222222	0.58	2.03	Left
466	20	233	SAC	200	26.4	1.8	13.6363636363636	2.95	61.0169491525424	61.0169491525424	1.8	1.15	Left
467	20	235	SAC	200	28.8	1.64	11.3888888888889	3.05	53.7704918032787	53.7704918032787	1.64	1.41	Left
468	20	260	SAC	200	25.7	0.64	4.98054474708171	3.09	20.7119741100324	20.7119741100324	0.64	2.45	Left
469	20	261	SAC	200	29.7	1.66	11.1784511784512	4.2	39.5238095238095	39.5238095238095	1.66	2.54	Left
470	20	262	SAC	200	27.9	0.45	3.2258064516129	2.17	20.7373271889401	20.7373271889401	0.45	1.72	Left
471	20	263	SAC	200	27.9	0.859999999999999	6.16487455197132	3.05	28.1967213114754	28.1967213114754	0.859999999999999	2.19	Left
472	20	264	NIC	200	30.4	2.38	15.6578947368421	3.1	76.7741935483871	23.2258064516129	0.72	2.38	Right
473	20	265	NIC	200	28.5	0.36	2.52631578947368	1.99	18.0904522613065	18.0904522613065	0.36	1.63	Left
474	20	266	NIC	200	28.4	0.779999999999999	5.49295774647887	2.49	31.3253012048193	31.3253012048193	0.779999999999999	1.71	Left
475	20	267	NIC	200	26.8	0.39	2.91044776119403	3.48	11.2068965517241	11.2068965517241	0.39	3.09	Left
476	20	268	SAC	200	25.9	1.07	8.26254826254826	3.35	31.9402985074627	31.9402985074627	1.07	2.28	Left
477	20	269	SAC	200	28.9	0	0	1.93	0	0	0	1.93	Left
478	20	270	SAC	200	27.9	1.8	12.9032258064516	2.79	64.5161290322581	64.5161290322581	1.8	0.99	Left
479	20	274	NIC	200	32.7	0.24	1.46788990825688	3.81	6.2992125984252	6.2992125984252	0.24	3.57	Left
480	20	275	NIC	200	28.1	0.8	5.69395017793594	3	26.6666666666667	26.6666666666667	0.8	2.2	Left
