# Supplementary material for: Transient nicotine exposure in early adolescent male mice freezes their dopamine circuits in an immature state
Source: Nat Commun. 2024 Oct 18;15:9017. doi: 10.1038/s41467-024-53327-w (PMC11489768; doi:10.1038/s41467-024-53327-w)
Supplement: Supplementary file 4 — Source Data [file 41467_2024_53327_MOESM4_ESM.zip › source_data/Juxta_NIC_response_naive.csv]

	neuron	REC_tx	age	Freq	SWB	response
1	1010073	SAL	P28	99.443413729128	0	ACT
2	1010077	SAL	P28	102.702702702703	7.27148278033234	ACT
3	1010079	SAL	P28	128.104575163399	8.78851540616246	ACT
4	1012134	SAL	P28	116.182572614108	0	ACT
5	1012139	SAL	P28	103.225806451613	0	ACT
6	1012143	SAL	P28	102.234636871508	-0.0863679090358198	ACT
7	1012160	SAL	P28	106.324786324786	1.3707838370435	ACT
8	1012169	SAL	P28	106.845637583893	2.73585858434085	ACT
9	1012172	SAL	P28	97.5428836346778	-2.86344883141338	ACT
10	1012177	SAL	P28	120.03410059676	0	ACT
11	1012178	SAL	P28	99.9161777032691	2.05479452054795	ACT
12	1012180	SAL	P28	101.34994807892	0	ACT
13	1012182	SAL	P28	101.99756817787	0.770346864976446	ACT
14	1012184	SAL	P28	111.773940345369	0	ACT
15	1010073	IV-NIC	P28	118.12725090036	0	ACT
16	1010077	IV-NIC	P28	112.212817412334	1.62336156392686	ACT
17	1010079	IV-NIC	P28	181.395348837209	4.95107962213225	ACT
18	1012134	IV-NIC	P28	143.089430894309	0	ACT
19	1012139	IV-NIC	P28	112.914608327452	0	ACT
20	1012143	IV-NIC	P28	114.071294559099	4.13390228144293	ACT
21	1012160	IV-NIC	P28	119.082648204241	6.23387204320582	ACT
22	1012169	IV-NIC	P28	117.864768683274	6.08628511911981	ACT
23	1012172	IV-NIC	P28	122.146341463415	-2.34505565444385	ACT
24	1012177	IV-NIC	P28	126.539923954373	4.09356725146199	ACT
25	1012178	IV-NIC	P28	137.981651376147	1.12994350282486	ACT
26	1012180	IV-NIC	P28	138.461538461538	0	ACT
27	1012182	IV-NIC	P28	135.959153902261	5.65869829124958	ACT
28	1012184	IV-NIC	P28	156.25	0	ACT
29	1010005	SAL	ADULT	98.3957219251337	1.65133779264214	ACT
30	1010007	SAL	ADULT	103.778337531486	2.07485008628725	ACT
31	1010008	SAL	ADULT	114.59606245757	0	ACT
32	1010010	SAL	ADULT	102.819237147595	0	ACT
33	1010011	SAL	ADULT	100.831024930748	0	ACT
34	1010013	SAL	ADULT	102.22882615156	0	ACT
35	1010014	SAL	ADULT	91.9786096256685	0	ACT
36	1010015	SAL	ADULT	98.9622249896223	0.182306940427488	ACT
37	1010029	SAL	ADULT	104.719101123595	1.79559132312914	ACT
38	1010030	SAL	ADULT	106.090979182729	3.7037037037037	ACT
39	1010031	SAL	ADULT	106.307821698907	0	ACT
40	1010055	SAL	ADULT	102.770780856423	0	ACT
41	1010061	SAL	ADULT	101.839587932303	0	ACT
42	1010137	SAL	ADULT	102.032235459005	0	ACT
43	1010182	SAL	ADULT	102.955195424214	0	ACT
44	1010184	SAL	ADULT	108.333333333333	0	ACT
45	1010517	SAL	ADULT	105.426356589147	0	ACT
46	1010521	SAL	ADULT	102.484472049689	1.25	ACT
47	1010525	SAL	ADULT	103.225806451613	0	ACT
48	1010749	SAL	ADULT	103.736263736264	0	ACT
49	1010754	SAL	ADULT	99.4708994708995	0	ACT
50	1010005	IV-NIC	ADULT	109.530201342282	2.02020202020202	ACT
51	1010007	IV-NIC	ADULT	118.032786885246	1.95340501792115	ACT
52	1010008	IV-NIC	ADULT	114.59606245757	0	ACT
53	1010010	IV-NIC	ADULT	114.692787177204	0	ACT
54	1010011	IV-NIC	ADULT	130.543933054393	1.16182105025918	ACT
55	1010013	IV-NIC	ADULT	113.767019667171	0	ACT
56	1010014	IV-NIC	ADULT	119.254658385093	0	ACT
57	1010015	IV-NIC	ADULT	109.321266968326	0	ACT
58	1010029	IV-NIC	ADULT	148.414123279473	21.8066251737755	ACT
59	1010030	IV-NIC	ADULT	116.45988420182	2.28571428571429	ACT
60	1010031	IV-NIC	ADULT	113.810316139767	-0.654697961865862	ACT
61	1010055	IV-NIC	ADULT	106.603773584906	0.887889343771697	ACT
62	1010061	IV-NIC	ADULT	115.233785822021	0	ACT
63	1010137	IV-NIC	ADULT	126.721763085399	-0.269543737285673	ACT
64	1010182	IV-NIC	ADULT	122.388059701493	0	ACT
65	1010184	IV-NIC	ADULT	114.285714285714	0	ACT
66	1010517	IV-NIC	ADULT	113.755078351712	0	ACT
67	1010521	IV-NIC	ADULT	106.788710907704	0	ACT
68	1010525	IV-NIC	ADULT	118.727915194346	0	ACT
69	1010749	IV-NIC	ADULT	117.22659042173	-0.575610098332185	ACT
70	1010754	IV-NIC	ADULT	118.903318903319	0	ACT
71	1010075	SAL	P28	97.6377952755906	0	IN
72	1010078	SAL	P28	89.8817345597897	1.52690578172269	IN
73	1011893	SAL	P28	103.225806451613	0	IN
74	1012135	SAL	P28	94.7674418604651	1.49872957594263	IN
75	1012142	SAL	P28	94.4287063267233	-3.12287355635507	IN
76	1012158	SAL	P28	98.9690721649485	0	IN
77	1012171	SAL	P28	93.0232558139535	-0.500696998374461	IN
78	1012173	SAL	P28	101.394784718011	1.43761142940467	IN
79	1012181	SAL	P28	94.8545861297539	0	IN
80	1012183	SAL	P28	84.4036697247706	-0.668872294686764	IN
81	1010075	IV-NIC	P28	80.1457194899818	2.6981351981352	IN
82	1010078	IV-NIC	P28	78.8302606484425	2.71724354955322	IN
83	1011893	IV-NIC	P28	88.9661164205039	0	IN
84	1012135	IV-NIC	P28	88.4393063583815	6.5313322370195	IN
85	1012142	IV-NIC	P28	93.2187201528176	1.85278005458653	IN
86	1012158	IV-NIC	P28	85.0590687977762	-0.554857101467271	IN
87	1012171	IV-NIC	P28	44.9967298888162	0	IN
88	1012173	IV-NIC	P28	89.3642305407011	1.32311404765144	IN
89	1012181	IV-NIC	P28	50.5795574288725	1.2255109138245	IN
90	1012183	IV-NIC	P28	23.8026124818578	2.71487028667245	IN
91	1010004	SAL	ADULT	101.569186875892	0	IN
92	1010009	SAL	ADULT	95.609756097561	-0.980392156862745	IN
93	1010110	SAL	ADULT	76.3342318059299	0.575692045636025	IN
94	1010185	SAL	ADULT	80.551724137931	1.98523413484087	IN
95	1011782	SAL	ADULT	89.7348742352141	1.66486929371626	IN
96	1012108	SAL	ADULT	98.6784140969163	0	IN
97	1012126	SAL	ADULT	86.8327402135231	0	IN
98	1010004	IV-NIC	ADULT	85.8369098712446	0	IN
99	1010009	IV-NIC	ADULT	80.5755395683453	0	IN
100	1010110	IV-NIC	ADULT	72.6216412490922	0.369422274397317	IN
101	1010185	IV-NIC	ADULT	34.7826086956522	-7.26705609369783	IN
102	1011782	IV-NIC	ADULT	78.4773060029283	-8.35878750906441	IN
103	1012108	IV-NIC	ADULT	95.3367875647668	2.69889682140318	IN
104	1012126	IV-NIC	ADULT	81.4968814968815	0	IN
