# Supplementary material for: Transient nicotine exposure in early adolescent male mice freezes their dopamine circuits in an immature state
Source: Nat Commun. 2024 Oct 18;15:9017. doi: 10.1038/s41467-024-53327-w (PMC11489768; doi:10.1038/s41467-024-53327-w)
Supplement: Supplementary file 4 — Source Data [file 41467_2024_53327_MOESM4_ESM.zip › source_data/EOM_data.csv]

Mouse	TX	Experiment	open_time	closed_time	distance_cm	OAE	CAE	open_per	BIN	Slope
C0001	ADU-NIC	Adult_naive	117.366666666667	62.8333333333333	561.651595906	2	1	65.2037037037037	0-3	-46.1059810473673
C0002	ADU-SAL	Adult_naive	55.8666666666667	125.4	1225.630575772	7	11	31.037037037037	0-3	3.71885788624036
C0009	ADU-NIC	Adult_naive	48.6	150.466666666667	260.069507493	0	3	27	0-3	-11.9160587199955
C0010	ADU-NIC	Adult_naive	0	180	134.47376205	0	0	0	0-3	20.6501369246516
C0012	ADU-SAL	Adult_naive	49.7333333333333	131	1224.670637931	5	6	27.6296296296296	0-3	-6.78298727138207
C0013	ADU-NIC	Adult_naive	24.1666666666667	155.866666666667	173.375940496	1	0	13.4259259259259	0-3	-9.4935632659305
C0020	SAC-NIC	Adult_PTX	96.9666666666667	83.1666666666667	352.569654117	0	0	53.8703703703704	0-3	-35.1851096490417
C0021	SAC-SAL	Adult_PTX	35.9666666666667	144.633333333333	1112.003032388	8	9	19.9814814814815	0-3	7.49009405256862
C0022	SAC-NIC	Adult_PTX	90.6666666666667	89.3333333333333	125.058646314	0	1	50.3703703703704	0-3	-25.8748703634189
C0040	SAC-SAL	Adol_PTX	83.55	97.05	1084.28060897733	9	7	46.4166666666667	0-3	-10.5083924426334
C0041	SAC-SAL	Adol_PTX	38.7	141.5	639.607534380882	2	1	21.5	0-3	-10.0173460668094
C0042	SAC-NIC	Adol_PTX	48.4	131.75	226.556696112275	2	1	26.8888888888889	0-3	-19.0133156719049
C0043	SAC-NIC	Adol_PTX	95.9	84.65	210.305655574777	0	1	53.2777777777778	0-3	-37.6730779532166
C0044	NIC-NIC	Adol_PTX	37.3	143.1	301.604018069388	2	3	20.7222222222222	0-3	-13.14040101705
C0045	NIC-SAL	Adol_PTX	56.55	115.75	737.958888607442	5	6	31.4166666666667	0-3	-11.5690526144132
C0046	NIC-NIC	Adol_PTX	63.15	118.4	466.718951943734	5	5	35.0833333333333	0-3	-21.0167848852668
C0047	NIC-SAL	Adol_PTX	37	143.5	913.755414189252	5	7	20.5555555555556	0-3	1.94454364826301
C0049	SAC-NIC	Adol_PTX	100.6	79.55	335.24800854396	2	3	55.8888888888889	0-3	-33.2143768607348
C0050	SAC-SAL	Adol_PTX	56.2	124.6	1025.8605291963	6	12	31.2222222222222	0-3	-11.2940666439518
C0051	SAC-NIC	Adol_PTX	116.35	63.8	440.283741160865	3	4	64.6388888888889	0-3	-37.6534360981836
C0052	NIC-SAL	Adol_PTX	5.25	174.9	325.057488159238	0	1	2.91666666666667	0-3	8.42635580913969
C0053	NIC-NIC	Adol_PTX	136.05	44.1	129.764629729126	0	0	75.5833333333333	0-3	15.8313351565655
C0078	P28-NIC	Adol_naive	44.6333333333333	136.166666666667	948.282678691	4	2	24.7962962962963	0-3	-6.14135334030539
C0079	P28-SAL	Adol_naive	45.8333333333333	134.966666666667	986.245044093	4	6	25.462962962963	0-3	-5.09378773854754
C0080	P28-NIC	Adol_naive	34.0333333333333	147.1	835.114857095	3	4	18.9074074074074	0-3	-9.33642842566682
C0081	P28-SAL	Adol_naive	38.4666666666667	143.233333333333	1049.165972397	4	6	21.3703703703704	0-3	-6.76989270136009
C0082	P28-NIC	Adol_naive	37.5333333333333	142.966666666667	1260.344462329	6	6	20.8518518518519	0-3	0.183323980307623
C0097	P28-SAL	Adol_naive	39.3333333333333	141.2	1193.76367626	6	8	21.8518518518519	0-3	0.929714471560093
C0098	P28-NIC	Adol_naive	12.2333333333333	168.1	582.193723157	0	1	6.7962962962963	0-3	-4.80570719806413
C0109	P28-NIC	Adol_naive	59.4333333333333	121.4	1001.041916508	6	5	33.0185185185185	0-3	-3.5486284759547
C0110	P28-SAL	Adol_naive	32.9666666666667	147.766666666667	767.553119457	5	3	18.3148148148148	0-3	-0.144040270241707
C0111	P28-NIC	Adol_naive	50.6666666666667	129.4	289.293861465	1	3	28.1481481481481	0-3	-14.9278098250493
D0207	HM4-NIC	DREADD	128.533333333333	51.7	397.177691243	0	1	71.4074074074074	0-3	-44.6917674849942
D0208	HM4-SAL	DREADD	21.8666666666667	158.4	1048.103904631	7	6	12.1481481481481	0-3	-2.10822577353767
D0209	HM4-NIC	DREADD	16.0333333333333	164	148.079765218	0	0	8.90740740740741	0-3	-6.29848818056906
D0226	HM4-SAL	DREADD	25.4	155.4	921.476001363	2	3	14.1111111111111	0-3	1.92490179323005
D0227	MCH-NIC	DREADD	115.333333333333	66.1	487.114952551	5	2	64.0740740740741	0-3	-44.1287009740494
D0228	MCH-SAL	DREADD	19.5333333333333	161.066666666667	850.338688976	3	2	10.8518518518519	0-3	10.6720745679081
D0235	MCH-SAL	DREADD	21.3666666666667	159.366666666667	908.545890378	3	2	11.8703703703704	0-3	12.7541112014018
D0240	HM4-SAL	DREADD	22.1333333333333	157.966666666667	788.191953675	3	1	12.2962962962963	0-3	5.63066510944843
D0241	MCH-NIC	DREADD	0	180	324.323773192	0	0	0	0-3	2.68438685450449
D0242	MCH-SAL	DREADD	40.4333333333333	141.033333333333	998.093896773	6	3	22.462962962963	0-3	-2.39630631402107
D0248	HM4-NIC	DREADD	56.2	124	761.943836165	6	4	31.2222222222222	0-3	-22.0774450570466
D0249	HM4-SAL	DREADD	30.5666666666667	149.6	894.263246473	7	6	16.9814814814815	0-3	0.916619901538116
D0278	HM4-SAL	DREADD	25.7666666666667	154.9	1054.139152236	5	4	14.3148148148148	0-3	1.80705066303229
D0279	HM4-NIC	DREADD	31.9333333333333	148.1	973.49441296	1	1	17.7407407407407	0-3	-12.5445980810502
D0280	MCH-NIC	DREADD	48.0666666666667	131.933333333333	473.986934441	0	1	26.7037037037037	0-3	-17.9788446401691
D0281	MCH-SAL	DREADD	6	174.2	593.458933644	3	3	3.33333333333333	0-3	1.34874071226323
D0282	HM4-NIC	DREADD	14.6333333333333	165.566666666667	2243.946634541	0	0	8.12962962962963	0-3	-5.74851623964619
D0289	HM4-SAL	DREADD	13.1666666666667	167	649.376766735	0	1	7.31481481481482	0-3	4.05931670681166
D0290	MCH-NIC	DREADD	41.1333333333333	139.566666666667	855.138592556	6	5	22.8518518518519	0-3	6.52109587094261
D0291	MCH-SAL	DREADD	28.5	151.833333333333	822.263875678	5	2	15.8333333333333	0-3	-2.12132034355964
D0299	MCH-SAL	DREADD	12.6666666666667	167.733333333333	610.654561362	0	3	7.03703703703704	0-3	8.70788906461211
D0300	HM4-NIC	DREADD	10.6	169.766666666667	807.624488565	6	3	5.88888888888889	0-3	-0.628539361054708
D0317	MCH-SAL	DREADD	12	168.033333333333	848.190958233	1	1	6.66666666666667	0-3	3.24745336544933
D0319	MCH-SAL	DREADD	3.36666666666667	177.033333333333	669.894957597	3	1	1.87037037037037	0-3	8.56384879437041
D0359	MCH-SAL	DREADD	35	145.2	984.741315051	6	6	19.4444444444444	0-3	-9.24476643551301
D0360	MCH-NIC	DREADD	0	180	339.627605654	0	0	0	0-3	3.33911535560314
D0361	MCH-NIC	DREADD	31.5666666666667	149.9	332.403742464	3	3	17.537037037037	0-3	4.83189633810808
D0437	MCH-SAL	DREADD	13.5333333333333	167.133333333333	1123.281994647	6	6	7.51851851851852	0-3	10.0173460668094
D0438	MCH-NIC	DREADD	0.366666666666667	179.7	451.328509752	1	2	0.203703703703704	0-3	12.0470044202153
D0439	HM4-NIC	DREADD	155.333333333333	24.8	200.079911414	0	0	86.2962962962963	0-3	-61.0206963023947
D0440	HM4-SAL	DREADD	29.4	150.766666666667	918.868325246	6	7	16.3333333333333	0-3	-2.5796302943287
D0441	MCH-NIC	DREADD	64.7666666666667	115.966666666667	1178.279960951	8	10	35.9814814814815	0-3	-19.3013962123883
D0443	MCH-NIC	DREADD	15.7666666666667	164.266666666667	379.39825631	1	0	8.75925925925926	0-3	-6.19373162039328
D0444	HM4-SAL	DREADD	7.06666666666667	173.266666666667	600.278061348	3	3	3.92592592592593	0-3	1.87252351314215
D0445	MCH-NIC	DREADD	0	180	352.125543163	0	0	0	0-3	0
D0446	HM4-NIC	DREADD	12.9666666666667	167.166666666667	349.177440728	0	1	7.2037037037037	0-3	-5.09378773854754
D0447	MCH-SAL	DREADD	21.3	158.9	1317.701964497	6	5	11.8333333333333	0-3	3.52243933591077
LR004	SAC-SAL	Adult_PTX	29	151.75	777.976464987	7	8	16.1111111111111	0-3	-0.608897506021748
LR006	SAC-SAL	Adult_PTX	63.9	116.5	455.150346806	1	2	35.5	0-3	-10.6066017177982
LR008	SAC-SAL	Adult_PTX	58.15	122.15	1303.448920611	8	12	32.3055555555556	0-3	-1.57134840263677
LR009	SAC-NIC	Adult_PTX	180	0	34.451701691	0	0	100	0-3	-70.7106781186547
LR010	SAC-SAL	Adult_PTX	11.9	168.15	536.262443887	2	2	6.61111111111111	0-3	14.0242844935332
LR011	SAC-NIC	Adult_PTX	41.6	138.45	740.106201884	3	4	23.1111111111111	0-3	-16.3420233874224
LR012	NIC-SAL	Adult_PTX	1.05	178.95	394.500079054	0	1	0.583333333333333	0-3	10.6066017177982
LR013	NIC-NIC	Adult_PTX	161.75	18.4	192.2553155	2	3	89.8611111111111	0-3	-63.5414010316245
LR014	NIC-SAL	Adult_PTX	28.7	151.65	948.399882121	5	6	15.9444444444444	0-3	19.4061527725641
LR015	NIC-NIC	Adult_PTX	16.95	163.05	353.507279749	3	4	9.41666666666667	0-3	-6.65858885617332
LR016	NIC-SAL	Adult_PTX	53.75	126.25	505.816081054	2	3	29.8611111111111	0-3	-1.04101831674685
LR017	NIC-NIC	Adult_PTX	142.85	37.3	221.540708743	1	1	79.3611111111111	0-3	-56.1167798291657
LR018	NIC-SAL	Adult_PTX	49.8	130.25	385.843139955	3	3	27.6666666666667	0-3	-12.3154431056657
LR019	NIC-NIC	Adult_PTX	1.5	178.6	350.088197731	0	0	0.833333333333333	0-3	-0.58925565098879
LR112	NIC-SAL	Adult_PTX	37.7	142.7	738.731344762	0	1	20.9444444444444	0-3	1.57134840263678
LR113	NIC-NIC	Adult_PTX	33.2666666666667	147.133333333333	601.860284707	3	1	18.4814814814815	0-3	0.419026240703143
LR115	NIC-NIC	Adult_PTX	44.6666666666667	139.033333333333	585.651535733	2	1	24.8148148148148	0-3	-9.46737412588655
LR116	SAC-SAL	Adult_PTX	30.9666666666667	146.266666666667	866.202454258	10	11	17.2037037037037	0-3	-5.23782800878924
LR117	SAC-NIC	Adult_PTX	25.9666666666667	154.6	430.967192351	0	0	14.4259259259259	0-3	-1.72848324290045
LR118	SAC-SAL	Adult_PTX	36.7333333333333	144.033333333333	802.407741207	5	3	20.4074074074074	0-3	-4.26882982716323
LR119	SAC-NIC	Adult_PTX	85	95.3333333333333	663.8155545	2	5	47.2222222222222	0-3	-29.4889716894834
LR120	NIC-SAL	Adult_PTX	21.7	158.5	835.741030285	5	2	12.0555555555556	0-3	-1.64991582276861
LR121	NIC-NIC	Adult_PTX	180	0	72.467090894	0	0	100	0-3	-70.7106781186547
LR122	NIC-SAL	Adult_PTX	40.9	141.033333333333	820.858995737	4	3	22.7222222222222	0-3	0.694012211164576
LR123	NIC-NIC	Adult_PTX	40.6333333333333	140.2	749.934819974	2	4	22.5740740740741	0-3	-5.78779994971211
LR124	SAC-SAL	Adult_PTX	24.4	157.1	753.995993615	6	3	13.5555555555556	0-3	-6.70441985125023
LR125	SAC-NIC	Adult_PTX	51.0666666666667	129.2	408.068155433	0	0	28.3703703703704	0-3	-13.4481234125664
LR126	SAC-SAL	Adult_PTX	42.1	138.1	816.746706739	4	5	23.3888888888889	0-3	-6.57347415103049
LR127	SAC-NIC	Adult_PTX	0	180	119.956721383	0	0	0	0-3	13.8540550832475
OM001	NIC-SAL	Adult_PTX	31	149.333333333333	1496.404765926	7	5	17.2222222222222	0-3	-5.12870659193946
OM002	NIC-NIC	Adult_PTX	47.8888888888889	132.666666666667	1900.704267181	7	8	26.6049382716049	0-3	-11.0867359519372
OM003	NIC-SAL	Adult_PTX	32.4444444444444	147.944444444444	1357.484771033	7	6	18.0246913580247	0-3	-3.86289815648206
OM004	SAC-NIC	Adult_PTX	130.722222222222	49.7222222222222	864.310496434	5	3	72.6234567901235	0-3	-45.0671451589574
OM005	SAC-SAL	Adult_PTX	27.7222222222222	153.111111111111	1947.555842878	8	4	15.4012345679012	0-3	5.71796224292826
OM006	SAC-NIC	Adult_PTX	180	0	109.92308008	0	0	100	0-3	-64.9272430256166
OM009	NIC-NIC	Adult_PTX	20.9444444444444	159.166666666667	378.375352314	2	2	11.6358024691358	0-3	-8.2277548304731
OM010	SAC-SAL	Adult_PTX	31.5555555555556	148.777777777778	1175.517924982	4	5	17.5308641975309	0-3	-4.05931670681166
OM011	SAC-NIC	Adult_PTX	0	180	185.448847925	0	0	0	0-3	0.218242833699552
OM012	SAC-SAL	Adult_PTX	31.6666666666667	148.611111111111	1514.959928073	3	5	17.5925925925926	0-3	-8.44599766417265
OM013	SAC-SAL	Adult_PTX	6.94444444444444	173.111111111111	1202.985328808	1	2	3.85802469135802	0-3	8.46782194754261
OM014	SAC-NIC	Adult_PTX	13.9444444444444	166.277777777778	631.328168757	0	1	7.74691358024691	0-3	-5.47789512585875
OM015	SAC-SAL	Adult_PTX	26.4444444444444	154.111111111111	1672.712813554	5	8	14.6913580246914	0-3	15.0151069585292
OM016	SAC-NIC	Adult_PTX	41.0555555555556	140.222222222222	1191.383449266	5	8	22.8086419753086	0-3	-12.0906529869552
OM018	SAC-NIC	Adult_PTX	16.1666666666667	164.166666666667	749.71436539	1	1	8.98148148148148	0-3	-6.35086646065696
OM019	NIC-SAL	Adult_PTX	41.0555555555556	139.388888888889	1526.805144124	6	8	22.8086419753086	0-3	-0.698377067838564
OM020	NIC-NIC	Adult_PTX	6.66666666666667	173.611111111111	501.780540626	1	0	3.7037037037037	0-3	-2.61891400439462
OM021	NIC-SAL	Adult_PTX	32.5	147.944444444444	1517.187753622	5	4	18.0555555555556	0-3	-6.72187927794619
OM022	NIC-NIC	Adult_PTX	26	154.833333333333	583.517711972	0	1	14.4444444444444	0-3	-5.76161080966816
OM023	NIC-SAL	Adult_PTX	25.3333333333333	155.611111111111	1354.6740482	4	5	14.0740740740741	0-3	-1.57134840263677
OM024	NIC-NIC	Adult_PTX	57.8888888888889	122.888888888889	1447.445915499	5	8	32.1604938271605	0-3	-6.72187927794619
OM025	SAC-SAL	Adult_PTX	26.7222222222222	154.166666666667	1486.696341877	4	4	14.8456790123457	0-3	-3.51370962256278
OM026	SAC-NIC	Adult_PTX	0	180	400.124229838	0	0	0	0-3	3.75377673963229
OM027	SAC-SAL	Adult_PTX	31.3888888888889	149.222222222222	1613.092291227	11	6	17.4382716049383	0-3	-12.3307201040247
OM028	SAC-NIC	Adult_PTX	112.111111111111	67.8888888888889	594.555872291	3	3	62.283950617284	0-3	-22.9809703885628
OM029	SAC-SAL	Adult_PTX	63.3333333333333	117	2094.627107887	13	13	35.1851851851852	0-3	-10.0391703501794
OM030	SAC-NIC	Adult_PTX	13.3888888888889	166.944444444444	319.30764808	3	1	7.43827160493827	0-3	-5.2596522921592
OM031	NIC-SAL	Adult_PTX	14.0555555555556	166.222222222222	954.565650056	4	4	7.80864197530864	0-3	11.8942344366256
OM032	NIC-NIC	Adult_PTX	97.3333333333333	85.5	459.239410896	5	3	54.0740740740741	0-3	-35.8354732934664
OM033	NIC-SAL	Adult_PTX	26.5555555555556	154.333333333333	1314.36155198	5	3	14.7530864197531	0-3	-0.80749848468834
OM034	NIC-NIC	Adult_PTX	61.6666666666667	118.888888888889	1181.330971401	4	6	34.2592592592593	0-3	-12.9636243217534
OM035	NIC-SAL	Adult_PTX	25.5555555555556	154.944444444444	1370.052100531	6	6	14.1975308641975	0-3	-0.283715683809421
OM036	NIC-NIC	Adult_PTX	40.4444444444444	139.944444444444	1137.918050071	4	5	22.4691358024691	0-3	-7.31113492893498
OM038	SAC-SAL	Adult_PTX	14.5555555555556	166.222222222222	1223.007243572	4	5	8.08641975308642	0-3	0.283715683809417
OM039	SAC-NIC	Adult_PTX	24.3888888888889	156	1245.479063819	6	5	13.5493827160494	0-3	1.81141551970628
OM040	SAC-SAL	Adult_PTX	28.2777777777778	152	1535.290217046	6	6	15.7098765432099	0-3	9.82092751647983
OM041	SAC-NIC	Adult_PTX	0	180	654.593456714	0	0	0	0-3	4.88863947486996
OM042	NIC-NIC	Adult_PTX	38.5	143.055555555556	1274.905124577	7	2	21.3888888888889	0-3	-11.3486273523767
OM043	NIC-SAL	Adult_PTX	19.9444444444444	160.444444444444	1278.66840609	2	0	11.0802469135802	0-3	-4.84499090813005
OM044	NIC-NIC	Adult_PTX	23.7777777777778	157.111111111111	1319.099610561	4	5	13.2098765432099	0-3	2.37884688732511
OM045	NIC-SAL	Adult_PTX	40.2777777777778	140.222222222222	1855.103295448	11	10	22.3765432098765	0-3	-7.87856629655382
OM047	SAC-NIC	Adult_PTX	0.666666666666667	179.5	575.876865226	1	1	0.37037037037037	0-3	-0.261891400439462
OM048	SAC-SAL	Adult_PTX	26.6666666666667	153.888888888889	1135.118657185	5	4	14.8148148148148	0-3	-4.97593660834978
OM049	SAC-NIC	Adult_PTX	156.277777777778	24.5555555555556	261.869967511	1	0	86.820987654321	0-3	-61.3917091196839
OM050	NIC-NIC	Adult_PTX	9.5	170.666666666667	683.533181022	1	2	5.27777777777778	0-3	-2.70621113787444
OM051	NIC-SAL	Adult_PTX	24.0555555555556	156.333333333333	1934.936503839	8	5	13.3641975308642	0-3	0.480134234139017
OM052	NIC-NIC	Adult_PTX	17.2777777777778	162.888888888889	539.30350674	0	2	9.59876543209877	0-3	3.51370962256278
OM053	SAC-SAL	Adol_PTX	43.5555555555556	136.833333333333	1842.802825478	8	9	24.1975308641975	0-3	-2.90262968820404
OM054	SAC-NIC	Adol_PTX	1.55555555555556	178.666666666667	673.146373348	0	0	0.864197530864198	0-3	-0.611079934358745
OM056	SAC-NIC	Adol_PTX	113.222222222222	70.0555555555556	342.012616072	6	8	62.9012345679012	0-3	-41.5534355363946
OM057	SAC-SAL	Adol_PTX	29.0555555555556	151.166666666667	1955.603071594	9	8	16.141975308642	0-3	0.152769983589685
OM060	NIC-SAL	Adol_PTX	26.2777777777778	154.555555555556	1646.21455325	3	4	14.5987654320988	0-3	12.8108543381637
OM061	NIC-NIC	Adol_PTX	16.5555555555556	163.555555555556	698.998727671	3	3	9.19753086419753	0-3	-1.41857841904709
OM062	NIC-SAL	Adol_PTX	35.5555555555556	144.944444444444	2154.580479891	8	9	19.7530864197531	0-3	-8.18410626373319
OM063	SAC-NIC	Adol_PTX	0	180	658.302194817	0	0	0	0-3	4.32120810725112
OM065	SAC-NIC	Adol_PTX	41.6111111111111	139.111111111111	1872.778601076	12	10	23.1172839506173	0-3	-6.74370356131615
OM066	SAC-SAL	Adol_PTX	16.0555555555556	164.222222222222	1286.192686935	1	1	8.91975308641975	0-3	4.03749242344171
OM067	SAC-NIC	Adol_PTX	0	180	814.208440752	0	0	0	0-3	1.85506408644619
OM069	NIC-NIC	Adol_PTX	49.3333333333333	131.222222222222	611.129252791	2	2	27.4074074074074	0-3	-19.3799636325202
OM070	NIC-SAL	Adol_PTX	22.2222222222222	158.222222222222	1583.172764476	4	5	12.3456790123457	0-3	-0.872971334798205
OM071	NIC-NIC	Adol_PTX	4.88888888888889	175.111111111111	478.330807159	1	1	2.71604938271605	0-3	-1.92053693655606
OM073	SAC-SAL	Adol_PTX	21.2222222222222	159.222222222222	1822.346697134	9	8	11.7901234567901	0-3	3.29546678886323
OM074	SAC-NIC	Adol_PTX	40.5	140.055555555556	1759.306820068	9	8	22.5	0-3	-0.371012817289234
OM075	SAC-SAL	Adol_PTX	40.7777777777778	139.833333333333	1673.101985353	3	6	22.6543209876543	0-3	-6.54728501098655
OM076	SAC-NIC	Adol_PTX	84.4444444444444	95.8888888888889	509.067254871	0	0	46.9135802469136	0-3	-28.6771083481211
OM077	SAC-SAL	Adol_PTX	19.8888888888889	160.277777777778	1124.694761327	4	4	11.0493827160494	0-3	1.11303845186771
OM078	SAC-SAL	Adol_PTX	24.0555555555556	156.222222222222	2318.365510629	6	7	13.3641975308642	0-3	-1.63682125274663
OM079	SAC-NIC	Adol_PTX	13.7222222222222	166.333333333333	492.35087173	1	3	7.62345679012346	0-3	1.41857841904709
OM080	SAC-SAL	Adol_PTX	16.9444444444444	163.333333333333	1398.481935177	4	6	9.41358024691358	0-3	11.7414644530359
OM082	SAC-SAL	Adol_PTX	62.2222222222222	119.222222222222	1688.58421819	8	10	34.5679012345679	0-3	-4.80134234139013
OM083	NIC-SAL	Adol_PTX	1.83333333333333	178.166666666667	916.927053716	1	1	1.01851851851852	0-3	4.67039664117041
OM085	NIC-SAL	Adol_PTX	24.6111111111111	155.833333333333	1541.960670219	7	7	13.6728395061728	0-3	1.30945700219731
OM086	NIC-NIC	Adol_PTX	16.8333333333333	163.388888888889	604.994959435	3	3	9.35185185185185	0-3	0.436485667399102
OM087	NIC-SAL	Adol_PTX	25.8333333333333	154.5	1661.845769627	2	5	14.3518518518519	0-3	11.6541673195561
OM088	SAC-NIC	Adol_PTX	12.3888888888889	168.166666666667	791.273431605	2	2	6.88271604938272	0-3	-1.61499696937668
OM089	SAC-NIC	Adol_PTX	12.7777777777778	167.277777777778	849.161358961	1	2	7.09876543209877	0-3	-5.01958517508969
OM090	SAC-NIC	Adol_PTX	16.9444444444444	163.277777777778	1427.283668789	2	2	9.41358024691358	0-3	8.14045769699328
OM091	SAC-NIC	Adol_PTX	0	180	816.030083422	0	0	0	0-3	7.02741924512557
OM092	NIC-NIC	Adol_PTX	9.11111111111111	170.888888888889	1485.371630034	3	3	5.06172839506173	0-3	3.7974253063722
OM093	NIC-NIC	Adol_PTX	19.7777777777778	160.444444444444	1237.890124009	4	2	10.9876543209877	0-3	3.84107387311211
OM094	NIC-NIC	Adol_PTX	5.88888888888889	174.111111111111	1532.355700876	1	3	3.27160493827161	0-3	7.76944487970404
OM095	NIC-NIC	Adol_PTX	7	173.444444444444	1063.265223004	1	0	3.88888888888889	0-3	12.8763271882736
OM096	NIC-NIC	Adol_PTX	59.9444444444444	120.666666666667	950.443034215	5	5	33.3024691358025	0-3	-13.3564614224126
OM097	NIC-SAL	Adol_PTX	32.0555555555556	148.555555555556	1852.372636566	10	9	17.8086419753086	0-3	4.36485667399104
OM098	NIC-NIC	Adol_PTX	41.9444444444444	139.111111111111	1890.564076267	8	10	23.3024691358025	0-3	1.6586455361166
OM099	NIC-SAL	Adol_PTX	42.2777777777778	138.666666666667	1505.536696232	3	4	23.4876543209877	0-3	-8.8606590482018
OM100	NIC-NIC	Adol_PTX	19.6666666666667	160.444444444444	934.396734083	2	4	10.9259259259259	0-3	-3.22999393875336
OM101	P28-NIC	Adol_naive	68.8333333333333	111.777777777778	1134.895889799	7	7	38.2407407407407	0-3	-19.4236121992601
OM102	P28-SAL	Adol_naive	28.8333333333333	151.777777777778	1634.709073394	7	5	16.0185185185185	0-3	0.78567420131839
OM103	P28-NIC	Adol_naive	17	163.222222222222	1144.755432801	5	3	9.44444444444444	0-3	-3.71012817289238
OM104	P28-SAL	Adol_naive	13.7777777777778	166.333333333333	821.714196908	4	1	7.65432098765432	0-3	-3.64465532278251
OM105	P28-NIC	Adol_naive	5.66666666666667	174.777777777778	702.890017276	3	2	3.14814814814815	0-3	6.50363644424664
OM106	P28-SAL	Adol_naive	19	161.166666666667	1203.565764365	4	5	10.5555555555556	0-3	5.04140945845965
OM107	P28-NIC	Adol_naive	27.8888888888889	152.722222222222	1541.108326712	7	6	15.4938271604938	0-3	2.66256257113454
OM108	P28-SAL	Adol_naive	19.8888888888889	160.333333333333	884.483386031	1	4	11.0493827160494	0-3	5.0632337418296
OM111	P28-SAL	Adol_naive	40.3888888888889	140	1177.086389214	6	9	22.4382716049383	0-3	-0.0654728501098631
OM113	ADU-SAL	Adult_naive	6.44444444444444	173.722222222222	769.321611353	1	1	3.58024691358025	0-3	11.3704516357466
OM114	ADU-NIC	Adult_naive	105.055555555556	75.0555555555556	488.386250979	3	0	58.3641975308642	0-3	-24.4868459410897
OM115	ADU-NIC	Adult_naive	75.3333333333333	106.5	991.463767203	8	5	41.8518518518518	0-3	-21.0822577353767
OM116	ADU-SAL	Adult_naive	32.1666666666667	148.444444444444	1319.247399778	6	7	17.8703703703704	0-3	4.12478955692153
OM117	ADU-SAL	Adult_naive	92.6111111111111	87.6111111111111	711.017430797	3	2	51.4506172839506	0-3	-31.6888594531749
OM118	ADU-NIC	Adult_naive	120.888888888889	59.3333333333333	651.449481448	5	5	67.1604938271605	0-3	-27.5204213295135
OM119	ADU-SAL	Adult_naive	62.2777777777778	119.277777777778	1323.821831006	12	10	34.5987654320988	0-3	0.283715683809426
OM120	ADU-NIC	Adult_naive	158.166666666667	22	408.510630443	1	3	87.8703703703704	0-3	-59.2529293494283
OM121	ADU-SAL	Adult_naive	41.2777777777778	139	943.124559295	2	5	22.9320987654321	0-3	-2.9681025383139
OM122	ADU-NIC	Adult_naive	138.444444444444	23.0555555555556	834.777323149	12	4	76.9135802469136	0-3	-48.5153819314103
OM123	ADU-SAL	Adult_naive	38.6111111111111	141.833333333333	1462.195979568	9	11	21.4506172839506	0-3	6.63458214446637
OM124	ADU-NIC	Adult_naive	12.3888888888889	167.611111111111	198.808789941	1	1	6.88271604938272	0-3	-4.8668151915
OM125	ADU-SAL	Adult_naive	17.6111111111111	162.388888888889	892.930145034	3	4	9.78395061728395	0-3	24.1158331238005
OM126	ADU-NIC	Adult_naive	22.1666666666667	157.944444444444	565.29227801	4	3	12.3148148148148	0-3	-4.47397809084081
OM127	ADU-SAL	Adult_naive	30.4444444444444	149.888888888889	1411.672840004	4	5	16.9135802469136	0-3	-0.240067117069504
OM128	ADU-NIC	Adult_naive	72.9444444444444	108.944444444444	1529.070010321	17	17	40.5246913580247	0-3	-14.9496341084193
OM129	ADU-SAL	Adult_naive	35.1666666666667	145.388888888889	1763.929190983	8	12	19.537037037037	0-3	-3.49188533919282
OM130	ADU-NIC	Adult_naive	66.1666666666667	114.444444444444	1134.734310217	11	8	36.7592592592593	0-3	-16.3245639607265
OM131	ADU-SAL	Adult_naive	75.9444444444444	104.222222222222	834.987117604	2	3	42.1913580246914	0-3	-16.3463882440964
OM132	ADU-NIC	Adult_naive	20.2777777777778	160.277777777778	593.376608084	1	1	11.2654320987654	0-3	-1.30945700219731
C0001	ADU-NIC	Adult_naive	0	180	98.531415754	0	0	0	3-6	-46.1059810473673
C0002	ADU-SAL	Adult_naive	68.9	112.766666666667	918.799852856	11	8	38.2777777777778	3-6	3.71885788624036
C0009	ADU-NIC	Adult_naive	15.3333333333333	165	458.450447313	1	3	8.51851851851852	3-6	-11.9160587199955
C0010	ADU-NIC	Adult_naive	8.36666666666667	172.3	399.32977586	0	0	4.64814814814815	3-6	20.6501369246516
C0012	ADU-SAL	Adult_naive	32.6666666666667	147.6	882.720561997	3	5	18.1481481481481	3-6	-6.78298727138207
C0013	ADU-NIC	Adult_naive	6.33333333333333	173.7	282.267533721	0	1	3.51851851851852	3-6	-9.4935632659305
C0020	SAC-NIC	Adult_PTX	3.1	177.333333333333	357.630520224	0	0	1.72222222222222	3-6	-35.1851096490417
C0021	SAC-SAL	Adult_PTX	35.4333333333333	145.133333333333	770.116780462	4	4	19.6851851851852	3-6	7.49009405256862
C0022	SAC-NIC	Adult_PTX	14.3666666666667	165.666666666667	330.597019256	0	1	7.98148148148148	3-6	-25.8748703634189
C0040	SAC-SAL	Adol_PTX	77.25	87.65	850.322932681757	5	8	42.9166666666667	3-6	-10.5083924426334
C0041	SAC-SAL	Adol_PTX	23.25	157.15	779.789011915263	1	5	12.9166666666667	3-6	-10.0173460668094
C0042	SAC-NIC	Adol_PTX	51.15	140.5	496.502235717432	1	1	28.4166666666667	3-6	-19.0133156719049
C0043	SAC-NIC	Adol_PTX	10.5	169.5	254.655838041852	0	1	5.83333333333333	3-6	-37.6730779532166
C0044	NIC-NIC	Adol_PTX	37.25	143.85	547.200440247442	2	4	20.6944444444444	3-6	-13.14040101705
C0045	NIC-SAL	Adol_PTX	46.3	133.85	753.780682614288	5	6	25.7222222222222	3-6	-11.5690526144132
C0046	NIC-NIC	Adol_PTX	0	180	225.658643797713	0	0	0	3-6	-21.0167848852668
C0047	NIC-SAL	Adol_PTX	39.1	142	900.288616498858	3	10	21.7222222222222	3-6	1.94454364826301
C0049	SAC-NIC	Adol_PTX	57.35	123.3	609.797011307775	6	4	31.8611111111111	3-6	-33.2143768607348
C0050	SAC-SAL	Adol_PTX	38.6	142.1	757.61308252131	6	7	21.4444444444444	3-6	-11.2940666439518
C0051	SAC-NIC	Adol_PTX	55.55	124.7	499.642376705876	6	6	30.8611111111111	3-6	-37.6534360981836
C0052	NIC-SAL	Adol_PTX	0	180	102.713888835584	0	0	0	3-6	8.42635580913969
C0053	NIC-NIC	Adol_PTX	97.65	92.4	79.6143671174108	0	1	54.25	3-6	15.8313351565655
C0078	P28-NIC	Adol_naive	25.4333333333333	154.7	627.663139263	2	2	14.1296296296296	3-6	-6.14135334030539
C0079	P28-SAL	Adol_naive	24.8333333333333	155.433333333333	628.560374958	2	3	13.7962962962963	3-6	-5.09378773854754
C0080	P28-NIC	Adol_naive	41.3666666666667	140.533333333333	750.66615109	3	2	22.9814814814815	3-6	-9.33642842566682
C0081	P28-SAL	Adol_naive	34.3333333333333	146.466666666667	872.089618532	7	6	19.0740740740741	3-6	-6.76989270136009
C0082	P28-NIC	Adol_naive	38.2666666666667	144.366666666667	1048.536443919	6	6	21.2592592592593	3-6	0.183323980307623
C0097	P28-SAL	Adol_naive	38.1666666666667	142.766666666667	1019.1825901	7	6	21.2037037037037	3-6	0.929714471560093
C0098	P28-NIC	Adol_naive	24.9666666666667	155.5	679.795423289	0	3	13.8703703703704	3-6	-4.80570719806413
C0109	P28-NIC	Adol_naive	33.0666666666667	147.5	945.367142364	4	7	18.3703703703704	3-6	-3.5486284759547
C0110	P28-SAL	Adol_naive	17.5333333333333	162.633333333333	641.673172484	4	6	9.74074074074074	3-6	-0.144040270241707
C0111	P28-NIC	Adol_naive	0	180	90.751522828	0	0	0	3-6	-14.9278098250493
D0207	HM4-NIC	DREADD	0	180	350.817978336	0	0	0	3-6	-44.6917674849942
D0208	HM4-SAL	DREADD	18.3666666666667	160	738.943987818	3	3	10.2037037037037	3-6	-2.10822577353767
D0209	HM4-NIC	DREADD	0	180	221.436869851	0	0	0	3-6	-6.29848818056906
D0226	HM4-SAL	DREADD	36.1	144	796.289981557	4	4	20.0555555555556	3-6	1.92490179323005
D0227	MCH-NIC	DREADD	27.7	152.466666666667	431.9285188	1	0	15.3888888888889	3-6	-44.1287009740494
D0228	MCH-SAL	DREADD	47.1666666666667	133	878.161071686	3	5	26.2037037037037	3-6	10.6720745679081
D0235	MCH-SAL	DREADD	37.7333333333333	142.533333333333	881.729537926	3	3	20.962962962963	3-6	12.7541112014018
D0240	HM4-SAL	DREADD	40.5666666666667	139.633333333333	754.64092796	2	2	22.537037037037	3-6	5.63066510944843
D0241	MCH-NIC	DREADD	7.86666666666667	172.133333333333	265.003692852	2	1	4.37037037037037	3-6	2.68438685450449
D0242	MCH-SAL	DREADD	31.8666666666667	148.666666666667	794.321855599	4	3	17.7037037037037	3-6	-2.39630631402107
D0248	HM4-NIC	DREADD	0	180	269.337319415	0	0	0	3-6	-22.0774450570466
D0249	HM4-SAL	DREADD	36.8	143.333333333333	944.529716734	8	7	20.4444444444444	3-6	0.916619901538116
D0278	HM4-SAL	DREADD	28.3	152.3	918.212565149	3	5	15.7222222222222	3-6	1.80705066303229
D0279	HM4-NIC	DREADD	0	180	2232.897074998	0	0	0	3-6	-12.5445980810502
D0280	MCH-NIC	DREADD	126.333333333333	53.9	363.400569693	0	0	70.1851851851852	3-6	-17.9788446401691
D0281	MCH-SAL	DREADD	22.4333333333333	161.466666666667	440.628963276	5	5	12.462962962963	3-6	1.34874071226323
D0282	HM4-NIC	DREADD	0	179.666666666667	4761.47846007	0	5	0	3-6	-5.74851623964619
D0289	HM4-SAL	DREADD	36.9333333333333	143.433333333333	993.251945811	4	6	20.5185185185185	3-6	4.05931670681166
D0290	MCH-NIC	DREADD	12.2666666666667	168.666666666667	553.057462299	3	2	6.81481481481481	3-6	6.52109587094261
D0291	MCH-SAL	DREADD	26.8333333333333	153.333333333333	842.468856168	6	7	14.9074074074074	3-6	-2.12132034355964
D0299	MCH-SAL	DREADD	2.5	177.566666666667	401.538898406	1	0	1.38888888888889	3-6	8.70788906461211
D0300	HM4-NIC	DREADD	15.2333333333333	164.766666666667	569.245284252	1	1	8.46296296296296	3-6	-0.628539361054708
D0317	MCH-SAL	DREADD	7.33333333333333	173.1	593.366533469	3	2	4.07407407407407	3-6	3.24745336544933
D0319	MCH-SAL	DREADD	3.2	176.966666666667	563.270087819	0	1	1.77777777777778	3-6	8.56384879437041
D0359	MCH-SAL	DREADD	16.6666666666667	163.5	731.84219232	1	3	9.25925925925926	3-6	-9.24476643551301
D0360	MCH-NIC	DREADD	0	180	428.975121243	0	0	0	3-6	3.33911535560314
D0361	MCH-NIC	DREADD	0	180	276.148311097	0	0	0	3-6	4.83189633810808
D0437	MCH-SAL	DREADD	25.7666666666667	156.266666666667	989.122746327	9	10	14.3148148148148	3-6	10.0173460668094
D0438	MCH-NIC	DREADD	2.03333333333333	177.966666666667	483.496071501	1	0	1.12962962962963	3-6	12.0470044202153
D0439	HM4-NIC	DREADD	0	180	137.738348752	0	0	0	3-6	-61.0206963023947
D0440	HM4-SAL	DREADD	36.4666666666667	144	893.334436461	5	6	20.2592592592593	3-6	-2.5796302943287
D0441	MCH-NIC	DREADD	22.8666666666667	157.5	792.409531426	5	3	12.7037037037037	3-6	-19.3013962123883
D0443	MCH-NIC	DREADD	0	180	185.007436483	0	0	0	3-6	-6.19373162039328
D0444	HM4-SAL	DREADD	13.7	166.566666666667	777.127102693	3	2	7.61111111111111	3-6	1.87252351314215
D0445	MCH-NIC	DREADD	0	180	393.699602738	0	0	0	3-6	0
D0446	HM4-NIC	DREADD	0	180	192.10164949	0	0	0	3-6	-5.09378773854754
D0447	MCH-SAL	DREADD	38.8333333333333	141.433333333333	1044.792555948	3	5	21.5740740740741	3-6	3.52243933591077
LR004	SAC-SAL	Adult_PTX	23.1	156.95	592.425545106	2	3	12.8333333333333	3-6	-0.608897506021748
LR006	SAC-SAL	Adult_PTX	0	180	234.094744904	0	0	0	3-6	-10.6066017177982
LR008	SAC-SAL	Adult_PTX	31.4	148.7	893.204332614	4	5	17.4444444444444	3-6	-1.57134840263677
LR009	SAC-NIC	Adult_PTX	101.4	78.6	285.50937651	0	1	56.3333333333333	3-6	-70.7106781186547
LR010	SAC-SAL	Adult_PTX	36	144.15	931.946947945	5	4	20	3-6	14.0242844935332
LR011	SAC-NIC	Adult_PTX	13.15	166.9	410.073138808	2	1	7.30555555555556	3-6	-16.3420233874224
LR012	NIC-SAL	Adult_PTX	16.45	163.55	572.324649707	2	1	9.13888888888889	3-6	10.6066017177982
LR013	NIC-NIC	Adult_PTX	102.95	77.1	169.9167726	1	1	57.1944444444444	3-6	-63.5414010316245
LR014	NIC-SAL	Adult_PTX	44.85	135.5	1030.557076567	9	7	24.9166666666667	3-6	19.4061527725641
LR015	NIC-NIC	Adult_PTX	0.15	179.95	216.911696657	0	0	0.0833333333333333	3-6	-6.65858885617332
LR016	NIC-SAL	Adult_PTX	25.2	155	607.257984733	3	0	14	3-6	-1.04101831674685
LR017	NIC-NIC	Adult_PTX	45.7	134.3	92.737811904	0	1	25.3888888888889	3-6	-56.1167798291657
LR018	NIC-SAL	Adult_PTX	12	168.1	524.940490269	1	1	6.66666666666667	3-6	-12.3154431056657
LR019	NIC-NIC	Adult_PTX	12.25	167.8	209.931770434	0	1	6.80555555555556	3-6	-0.58925565098879
LR112	NIC-SAL	Adult_PTX	18.5	161.666666666667	781.828184173	1	1	10.2777777777778	3-6	1.57134840263678
LR113	NIC-NIC	Adult_PTX	27.5	153.333333333333	761.794649668	3	3	15.2777777777778	3-6	0.419026240703143
LR115	NIC-NIC	Adult_PTX	5.06666666666667	175	408.206753829	1	0	2.81481481481481	3-6	-9.46737412588655
LR116	SAC-SAL	Adult_PTX	37.6666666666667	142.866666666667	532.621675266	3	3	20.9259259259259	3-6	-5.23782800878924
LR117	SAC-NIC	Adult_PTX	3.13333333333333	177.266666666667	358.401072614	0	0	1.74074074074074	3-6	-1.72848324290045
LR118	SAC-SAL	Adult_PTX	44.5666666666667	136.466666666667	570.885001358	2	1	24.7592592592593	3-6	-4.26882982716323
LR119	SAC-NIC	Adult_PTX	17.8	163.433333333333	795.472625872	2	2	9.88888888888889	3-6	-29.4889716894834
LR120	NIC-SAL	Adult_PTX	20.9666666666667	159.4	618.929615663	1	4	11.6481481481481	3-6	-1.64991582276861
LR121	NIC-NIC	Adult_PTX	36	144.733333333333	455.463709308	0	0	20	3-6	-70.7106781186547
LR122	NIC-SAL	Adult_PTX	35.2333333333333	145.733333333333	633.709538943	2	5	19.5740740740741	3-6	0.694012211164576
LR123	NIC-NIC	Adult_PTX	29.2666666666667	150.866666666667	604.239779053	2	3	16.2592592592593	3-6	-5.78779994971211
LR124	SAC-SAL	Adult_PTX	2.56666666666667	177.433333333333	504.436347546	1	1	1.42592592592593	3-6	-6.70441985125023
LR125	SAC-NIC	Adult_PTX	0.133333333333333	180	372.626389337	0	0	0.0740740740740741	3-6	-13.4481234125664
LR126	SAC-SAL	Adult_PTX	38.8333333333333	143.4	703.387035825	1	5	21.5740740740741	3-6	-6.57347415103049
LR127	SAC-NIC	Adult_PTX	76.7	107.633333333333	228.752644471	1	2	42.6111111111111	3-6	13.8540550832475
OM001	NIC-SAL	Adult_PTX	20.3888888888889	160.055555555556	1014.343026426	5	2	11.3271604938272	3-6	-5.12870659193946
OM002	NIC-NIC	Adult_PTX	29.1111111111111	151.555555555556	1914.2415461	8	5	16.1728395061728	3-6	-11.0867359519372
OM003	NIC-SAL	Adult_PTX	17.7777777777778	162.277777777778	1012.666479201	3	4	9.87654320987654	3-6	-3.86289815648206
OM004	SAC-NIC	Adult_PTX	20.0555555555556	160.222222222222	966.575194381	4	3	11.141975308642	3-6	-45.0671451589574
OM005	SAC-SAL	Adult_PTX	29.7777777777778	151.666666666667	1285.563764976	5	7	16.5432098765432	3-6	5.71796224292826
OM006	SAC-NIC	Adult_PTX	31.7777777777778	148.388888888889	745.637782972	0	0	17.6543209876543	3-6	-64.9272430256166
OM009	NIC-NIC	Adult_PTX	0	180	296.075803706	0	0	0	3-6	-8.2277548304731
OM010	SAC-SAL	Adult_PTX	19.4444444444444	160.777777777778	1225.853957921	2	5	10.8024691358025	3-6	-4.05931670681166
OM011	SAC-NIC	Adult_PTX	1.16666666666667	179	414.78975341	1	1	0.648148148148148	3-6	0.218242833699552
OM012	SAC-SAL	Adult_PTX	15.7777777777778	164.555555555556	985.929508668	2	2	8.76543209876543	3-6	-8.44599766417265
OM013	SAC-SAL	Adult_PTX	37.1666666666667	143.388888888889	1323.252939027	6	6	20.6481481481481	3-6	8.46782194754261
OM014	SAC-NIC	Adult_PTX	8.83333333333333	171.222222222222	439.420737585	0	0	4.90740740740741	3-6	-5.47789512585875
OM015	SAC-SAL	Adult_PTX	29.7777777777778	150.333333333333	1229.988100971	6	4	16.5432098765432	3-6	15.0151069585292
OM016	SAC-NIC	Adult_PTX	3.83333333333333	176.222222222222	473.05178215	1	0	2.12962962962963	3-6	-12.0906529869552
OM018	SAC-NIC	Adult_PTX	0	180	255.95116275	0	0	0	3-6	-6.35086646065696
OM019	NIC-SAL	Adult_PTX	26.8888888888889	153.777777777778	1305.88448865	5	5	14.9382716049383	3-6	-0.698377067838564
OM020	NIC-NIC	Adult_PTX	0	180	500.801848664	0	0	0	3-6	-2.61891400439462
OM021	NIC-SAL	Adult_PTX	34.6111111111111	145.388888888889	1255.742222469	5	5	19.2283950617284	3-6	-6.72187927794619
OM022	NIC-NIC	Adult_PTX	16.1111111111111	165.055555555556	649.073624438	4	4	8.95061728395062	3-6	-5.76161080966816
OM023	NIC-SAL	Adult_PTX	42.6666666666667	138.388888888889	1423.896862152	5	3	23.7037037037037	3-6	-1.57134840263677
OM024	NIC-NIC	Adult_PTX	0	180	525.248772087	0	0	0	3-6	-6.72187927794619
OM025	SAC-SAL	Adult_PTX	33.3888888888889	147.333333333333	1195.805370165	5	4	18.5493827160494	3-6	-3.51370962256278
OM026	SAC-NIC	Adult_PTX	6.44444444444444	173.722222222222	714.152460083	2	2	3.58024691358025	3-6	3.75377673963229
OM027	SAC-SAL	Adult_PTX	21.6666666666667	158.611111111111	1279.258409427	4	5	12.037037037037	3-6	-12.3307201040247
OM028	SAC-NIC	Adult_PTX	13.1111111111111	167.055555555556	769.962428003	3	2	7.28395061728395	3-6	-22.9809703885628
OM029	SAC-SAL	Adult_PTX	41.3888888888889	138.833333333333	1426.221026887	7	8	22.9938271604938	3-6	-10.0391703501794
OM030	SAC-NIC	Adult_PTX	33	147.055555555556	502.235143424	1	0	18.3333333333333	3-6	-5.2596522921592
OM031	NIC-SAL	Adult_PTX	24.5555555555556	155.666666666667	902.169475835	5	4	13.641975308642	3-6	11.8942344366256
OM032	NIC-NIC	Adult_PTX	9	171	1042.757915859	2	1	5	3-6	-35.8354732934664
OM033	NIC-SAL	Adult_PTX	40.5	140.5	1285.806879272	4	8	22.5	3-6	-0.80749848468834
OM034	NIC-NIC	Adult_PTX	48.3333333333333	132.833333333333	1055.238576495	4	3	26.8518518518519	3-6	-12.9636243217534
OM035	NIC-SAL	Adult_PTX	17.3888888888889	162.833333333333	1026.856058058	3	2	9.66049382716049	3-6	-0.283715683809421
OM036	NIC-NIC	Adult_PTX	0	180	567.205792079	0	0	0	3-6	-7.31113492893498
OM038	SAC-SAL	Adult_PTX	13.7777777777778	166.444444444444	787.907305695	2	2	7.65432098765432	3-6	0.283715683809417
OM039	SAC-NIC	Adult_PTX	43.6111111111111	137.277777777778	1385.356932324	10	7	24.2283950617284	3-6	1.81141551970628
OM040	SAC-SAL	Adult_PTX	22.8888888888889	157.333333333333	1154.645991568	4	3	12.716049382716	3-6	9.82092751647983
OM041	SAC-NIC	Adult_PTX	23.3888888888889	156.777777777778	764.913652886	2	2	12.9938271604938	3-6	4.88863947486996
OM042	NIC-NIC	Adult_PTX	35.7222222222222	144.444444444444	1109.716873457	4	5	19.8456790123457	3-6	-11.3486273523767
OM043	NIC-SAL	Adult_PTX	8.38888888888889	171.666666666667	702.78503356	2	1	4.66049382716049	3-6	-4.84499090813005
OM044	NIC-NIC	Adult_PTX	26.0555555555556	154.166666666667	1374.085915867	5	5	14.4753086419753	3-6	2.37884688732511
OM045	NIC-SAL	Adult_PTX	7.44444444444444	172.611111111111	1372.297381921	3	4	4.1358024691358	3-6	-7.87856629655382
OM047	SAC-NIC	Adult_PTX	0	180	246.140474062	0	0	0	3-6	-0.261891400439462
OM048	SAC-SAL	Adult_PTX	8.44444444444444	171.777777777778	1111.156708098	2	2	4.69135802469136	3-6	-4.97593660834978
OM049	SAC-NIC	Adult_PTX	99.6666666666667	80.3888888888889	413.020616613	0	0	55.3703703703704	3-6	-61.3917091196839
OM050	NIC-NIC	Adult_PTX	0	180	405.946846239	0	0	0	3-6	-2.70621113787444
OM051	NIC-SAL	Adult_PTX	9.5	170.555555555556	1158.6764249	3	2	5.27777777777778	3-6	0.480134234139017
OM052	NIC-NIC	Adult_PTX	0	180	333.743747413	0	0	0	3-6	3.51370962256278
OM053	SAC-SAL	Adol_PTX	20.5555555555556	160.388888888889	1234.680082825	5	5	11.4197530864198	3-6	-2.90262968820404
OM054	SAC-NIC	Adol_PTX	0	180	542.234018358	0	0	0	3-6	-0.611079934358745
OM056	SAC-NIC	Adol_PTX	0	180	983.41832638	0	0	0	3-6	-41.5534355363946
OM057	SAC-SAL	Adol_PTX	42	138.111111111111	1496.558353858	7	7	23.3333333333333	3-6	0.152769983589685
OM060	NIC-SAL	Adol_PTX	47	133.555555555556	1593.456751702	9	10	26.1111111111111	3-6	12.8108543381637
OM061	NIC-NIC	Adol_PTX	9.94444444444444	170.166666666667	546.653477926	1	0	5.52469135802469	3-6	-1.41857841904709
OM062	NIC-SAL	Adol_PTX	24.8888888888889	156.277777777778	1637.01950476	9	5	13.8271604938272	3-6	-8.18410626373319
OM063	SAC-NIC	Adol_PTX	15.6111111111111	164.833333333333	558.097462426	2	0	8.67283950617284	3-6	4.32120810725112
OM065	SAC-NIC	Adol_PTX	25.1666666666667	154.888888888889	1564.033293356	6	7	13.9814814814815	3-6	-6.74370356131615
OM066	SAC-SAL	Adol_PTX	19.7777777777778	160.444444444444	1029.487164117	4	3	10.9876543209877	3-6	4.03749242344171
OM067	SAC-NIC	Adol_PTX	3.61111111111111	176.611111111111	557.798376336	1	0	2.00617283950617	3-6	1.85506408644619
OM069	NIC-NIC	Adol_PTX	6.27777777777778	173.833333333333	699.99587178	0	1	3.48765432098765	3-6	-19.3799636325202
OM070	NIC-SAL	Adol_PTX	20.9444444444444	159.111111111111	1628.511435405	6	7	11.6358024691358	3-6	-0.872971334798205
OM071	NIC-NIC	Adol_PTX	0	180	302.662805212	0	0	0	3-6	-1.92053693655606
OM073	SAC-SAL	Adol_PTX	21	159.555555555556	1354.859529045	7	7	11.6666666666667	3-6	3.29546678886323
OM074	SAC-NIC	Adol_PTX	57.8333333333333	122.888888888889	1389.253687759	7	5	32.1296296296296	3-6	-0.371012817289234
OM075	SAC-SAL	Adol_PTX	26.5	153.944444444444	1175.204096736	6	7	14.7222222222222	3-6	-6.54728501098655
OM076	SAC-NIC	Adol_PTX	0	180	387.311179768	0	0	0	3-6	-28.6771083481211
OM077	SAC-SAL	Adol_PTX	19.6666666666667	160.388888888889	778.682326602	3	3	10.9259259259259	3-6	1.11303845186771
OM078	SAC-SAL	Adol_PTX	49.6111111111111	130.777777777778	1500.570589223	6	7	27.5617283950617	3-6	-1.63682125274663
OM079	SAC-NIC	Adol_PTX	7.94444444444444	172.111111111111	754.815230413	1	2	4.41358024691358	3-6	1.41857841904709
OM080	SAC-SAL	Adol_PTX	35.8888888888889	144.666666666667	1227.77954867	4	5	19.9382716049383	3-6	11.7414644530359
OM082	SAC-SAL	Adol_PTX	59.2222222222222	121.222222222222	1388.069723068	6	8	32.9012345679012	3-6	-4.80134234139013
OM083	NIC-SAL	Adol_PTX	9.77777777777778	170.5	1113.297836562	3	3	5.4320987654321	3-6	4.67039664117041
OM085	NIC-SAL	Adol_PTX	24.8333333333333	155.5	1315.434237087	7	3	13.7962962962963	3-6	1.30945700219731
OM086	NIC-NIC	Adol_PTX	29.1666666666667	151.777777777778	1324.316752308	5	6	16.2037037037037	3-6	0.436485667399102
OM087	NIC-SAL	Adol_PTX	37.8888888888889	142.611111111111	1376.132340835	7	5	21.0493827160494	3-6	11.6541673195561
OM088	SAC-NIC	Adol_PTX	0	180	646.897302281	0	0	0	3-6	-1.61499696937668
OM089	SAC-NIC	Adol_PTX	4.16666666666667	176.055555555556	765.23236659	0	0	2.31481481481481	3-6	-5.01958517508969
OM090	SAC-NIC	Adol_PTX	18.2222222222222	161.888888888889	1563.254320317	6	6	10.1234567901235	3-6	8.14045769699328
OM091	SAC-NIC	Adol_PTX	0	180	558.772994314	0	0	0	3-6	7.02741924512557
OM092	NIC-NIC	Adol_PTX	28.2777777777778	152	1869.06123162	8	10	15.7098765432099	3-6	3.7974253063722
OM093	NIC-NIC	Adol_PTX	35.3888888888889	145.277777777778	1774.3373294	7	8	19.6604938271605	3-6	3.84107387311211
OM094	NIC-NIC	Adol_PTX	3.05555555555556	177	997.293404172	0	1	1.69753086419753	3-6	7.76944487970404
OM095	NIC-NIC	Adol_PTX	6.16666666666667	173.888888888889	873.382443357	1	2	3.42592592592593	3-6	12.8763271882736
OM096	NIC-NIC	Adol_PTX	33.8333333333333	146.444444444444	1317.281123146	6	5	18.7962962962963	3-6	-13.3564614224126
OM097	NIC-SAL	Adol_PTX	35.6666666666667	144.722222222222	1678.517719674	11	9	19.8148148148148	3-6	4.36485667399104
OM098	NIC-NIC	Adol_PTX	55.8888888888889	125.055555555556	1268.808634405	4	5	31.0493827160494	3-6	1.6586455361166
OM099	NIC-SAL	Adol_PTX	33.2222222222222	147.111111111111	1082.822804979	4	5	18.4567901234568	3-6	-8.8606590482018
OM100	NIC-NIC	Adol_PTX	16.8888888888889	163.5	1264.189279894	2	3	9.38271604938272	3-6	-3.22999393875336
OM101	P28-NIC	Adol_naive	10.2777777777778	169.777777777778	680.358029647	1	2	5.70987654320988	3-6	-19.4236121992601
OM102	P28-SAL	Adol_naive	13.8888888888889	166.277777777778	1262.212371296	2	3	7.71604938271605	3-6	0.78567420131839
OM103	P28-NIC	Adol_naive	31.9444444444444	149.055555555556	1175.681003488	7	6	17.7469135802469	3-6	-3.71012817289238
OM104	P28-SAL	Adol_naive	15.6111111111111	164.555555555556	1179.936997229	2	4	8.67283950617284	3-6	-3.64465532278251
OM105	P28-NIC	Adol_naive	40.9444444444444	139.222222222222	1170.422901784	7	6	22.7469135802469	3-6	6.50363644424664
OM106	P28-SAL	Adol_naive	21.8888888888889	158.388888888889	1042.53254914	6	6	12.1604938271605	3-6	5.04140945845965
OM107	P28-NIC	Adol_naive	42.2777777777778	138.444444444444	1274.873815287	5	5	23.4876543209877	3-6	2.66256257113454
OM108	P28-SAL	Adol_naive	27.6111111111111	153.055555555556	859.062375311	5	2	15.3395061728395	3-6	5.0632337418296
OM111	P28-SAL	Adol_naive	30.1666666666667	150.111111111111	1049.545801004	6	6	16.7592592592593	3-6	-0.0654728501098631
OM113	ADU-SAL	Adult_naive	13.8888888888889	166.5	737.951626078	1	0	7.71604938271605	3-6	11.3704516357466
OM114	ADU-NIC	Adult_naive	17.6666666666667	162.611111111111	528.053461203	1	2	9.81481481481481	3-6	-24.4868459410897
OM115	ADU-NIC	Adult_naive	43.5555555555556	118.888888888889	2106.083319887	19	19	24.1975308641975	3-6	-21.0822577353767
OM116	ADU-SAL	Adult_naive	25.5555555555556	154.444444444444	914.469868286	4	4	14.1975308641975	3-6	4.12478955692153
OM117	ADU-SAL	Adult_naive	6.5	174.166666666667	612.591587566	1	0	3.61111111111111	3-6	-31.6888594531749
OM118	ADU-NIC	Adult_naive	16.5	163.555555555556	626.135801499	3	1	9.16666666666667	3-6	-27.5204213295135
OM119	ADU-SAL	Adult_naive	54.4444444444444	125.666666666667	1003.364947483	5	8	30.2469135802469	3-6	0.283715683809426
OM120	ADU-NIC	Adult_naive	37.1666666666667	129.055555555556	1656.66077999	10	10	20.6481481481482	3-6	-59.2529293494283
OM121	ADU-SAL	Adult_naive	15	165.277777777778	980.360917323	4	4	8.33333333333333	3-6	-2.9681025383139
OM122	ADU-NIC	Adult_naive	22.3888888888889	148.666666666667	1034.917841099	6	16	12.4382716049383	3-6	-48.5153819314103
OM123	ADU-SAL	Adult_naive	57.7777777777778	117.277777777778	1573.460276125	19	13	32.0987654320988	3-6	6.63458214446637
OM124	ADU-NIC	Adult_naive	60.5555555555556	119.722222222222	429.23683334	1	1	33.641975308642	3-6	-4.8668151915
OM125	ADU-SAL	Adult_naive	46.1666666666667	134.277777777778	1104.410784033	8	5	25.6481481481481	3-6	24.1158331238005
OM126	ADU-NIC	Adult_naive	17.2777777777778	162.833333333333	920.630919014	3	3	9.59876543209877	3-6	-4.47397809084081
OM127	ADU-SAL	Adult_naive	19.3333333333333	161.111111111111	1160.902183229	6	6	10.7407407407407	3-6	-0.240067117069504
OM128	ADU-NIC	Adult_naive	54.6666666666667	126.111111111111	1279.030018163	12	8	30.3703703703704	3-6	-14.9496341084193
OM129	ADU-SAL	Adult_naive	47.9444444444444	133.555555555556	1084.362277313	6	5	26.6358024691358	3-6	-3.49188533919282
OM130	ADU-NIC	Adult_naive	14.3888888888889	166.166666666667	979.829288522	2	5	7.99382716049383	3-6	-16.3245639607265
OM131	ADU-SAL	Adult_naive	56.3333333333333	124.333333333333	1186.141488253	8	7	31.2962962962963	3-6	-16.3463882440964
OM132	ADU-NIC	Adult_naive	0	180	533.800576052	0	0	0	3-6	-1.30945700219731
C0001	ADU-NIC	Adult_naive	0	180.033333333333	265.759388087	0	0	0	6-9	-46.1059810473673
C0002	ADU-SAL	Adult_naive	65.3333333333333	116.566666666667	838.265599725	3	5	36.2962962962963	6-9	3.71885788624036
C0009	ADU-NIC	Adult_naive	18.2666666666667	161.966666666667	532.292271294	2	2	10.1481481481481	6-9	-11.9160587199955
C0010	ADU-NIC	Adult_naive	52.5666666666667	127.933333333333	677.78193528	2	4	29.2037037037037	6-9	20.6501369246516
C0012	ADU-SAL	Adult_naive	32.4666666666667	148.3	779.714668651	8	4	18.037037037037	6-9	-6.78298727138207
C0013	ADU-NIC	Adult_naive	0	180.033333333333	262.404809942	0	0	0	6-9	-9.4935632659305
C0020	SAC-NIC	Adult_PTX	7.4	173.433333333333	243.150719341	1	1	4.11111111111111	6-9	-35.1851096490417
C0021	SAC-SAL	Adult_PTX	55.0333333333333	125.233333333333	727.11929446	5	5	30.5740740740741	6-9	7.49009405256862
C0022	SAC-NIC	Adult_PTX	24.8	155.366666666667	489.777832668	4	0	13.7777777777778	6-9	-25.8748703634189
C0040	SAC-SAL	Adol_PTX	56.8	123.6	697.166272104376	5	2	31.5555555555556	6-9	-10.5083924426334
C0041	SAC-SAL	Adol_PTX	13.2	167.05	405.033084735671	2	1	7.33333333333333	6-9	-10.0173460668094
C0042	SAC-NIC	Adol_PTX	0	180.05	168.814264106471	0	0	0	6-9	-19.0133156719049
C0043	SAC-NIC	Adol_PTX	0	180.05	150.110082421573	0	0	0	6-9	-37.6730779532166
C0044	NIC-NIC	Adol_PTX	3.85	176.2	239.377144945961	1	1	2.13888888888889	6-9	-13.14040101705
C0045	NIC-SAL	Adol_PTX	27.1	153.05	652.027435963928	5	2	15.0555555555556	6-9	-11.5690526144132
C0046	NIC-NIC	Adol_PTX	9.65	170.55	365.841705183995	0	1	5.36111111111111	6-9	-21.0167848852668
C0047	NIC-SAL	Adol_PTX	41.95	138.9	739.051526474725	7	8	23.3055555555556	6-9	1.94454364826301
C0049	SAC-NIC	Adol_PTX	16.05	164.7	593.917294275286	2	3	8.91666666666667	6-9	-33.2143768607348
C0050	SAC-SAL	Adol_PTX	27.45	153	653.941864075194	5	4	15.25	6-9	-11.2940666439518
C0051	SAC-NIC	Adol_PTX	20.5	159.55	337.587928497694	1	2	11.3888888888889	6-9	-37.6534360981836
C0052	NIC-SAL	Adol_PTX	26.7	153.65	516.790809396313	1	2	14.8333333333333	6-9	8.42635580913969
C0053	NIC-NIC	Adol_PTX	176.35	9.05	107.160418829879	0	1	97.9722222222222	6-9	15.8313351565655
C0078	P28-NIC	Adol_naive	29	151.766666666667	659.713315379	2	1	16.1111111111111	6-9	-6.14135334030539
C0079	P28-SAL	Adol_naive	32.8666666666667	147.466666666667	592.098170103	0	3	18.2592592592593	6-9	-5.09378773854754
C0080	P28-NIC	Adol_naive	10.2666666666667	169.833333333333	489.180404022	0	0	5.7037037037037	6-9	-9.33642842566682
C0081	P28-SAL	Adol_naive	21.2333333333333	159.533333333333	814.149762923	4	3	11.7962962962963	6-9	-6.76989270136009
C0082	P28-NIC	Adol_naive	38	143.766666666667	837.545819013	2	3	21.1111111111111	6-9	0.183323980307623
C0097	P28-SAL	Adol_naive	41.7	139.4	918.623537284	2	3	23.1666666666667	6-9	0.929714471560093
C0098	P28-NIC	Adol_naive	0	180.033333333333	351.574513635	0	0	0	6-9	-4.80570719806413
C0109	P28-NIC	Adol_naive	50.4	130.2	857.389557493	5	7	28	6-9	-3.5486284759547
C0110	P28-SAL	Adol_naive	32.6	148.3	775.965039997	3	5	18.1111111111111	6-9	-0.144040270241707
C0111	P28-NIC	Adol_naive	12.6666666666667	167.466666666667	242.168173593	2	0	7.03703703703704	6-9	-14.9278098250493
D0207	HM4-NIC	DREADD	14.7666666666667	165.433333333333	795.119715155	3	2	8.2037037037037	6-9	-44.6917674849942
D0208	HM4-SAL	DREADD	16.5	163.733333333333	657.774679767	5	2	9.16666666666667	6-9	-2.10822577353767
D0209	HM4-NIC	DREADD	0	180.033333333333	115.133339217	0	0	0	6-9	-6.29848818056906
D0226	HM4-SAL	DREADD	30.3	149.866666666667	650.562633334	3	1	16.8333333333333	6-9	1.92490179323005
D0227	MCH-NIC	DREADD	3	177.1	455.170124873	1	1	1.66666666666667	6-9	-44.1287009740494
D0228	MCH-SAL	DREADD	46.7	133.633333333333	732.511225482	3	3	25.9444444444444	6-9	10.6720745679081
D0235	MCH-SAL	DREADD	53.8333333333333	127.033333333333	1033.722775428	5	4	29.9074074074074	6-9	12.7541112014018
D0240	HM4-SAL	DREADD	36.4666666666667	146.3	597.034294233	7	8	20.2592592592593	6-9	5.63066510944843
D0241	MCH-NIC	DREADD	6.83333333333333	173.433333333333	380.10329066	1	1	3.7962962962963	6-9	2.68438685450449
D0242	MCH-SAL	DREADD	34.3333333333333	146.466666666667	631.376248048	2	4	19.0740740740741	6-9	-2.39630631402107
D0248	HM4-NIC	DREADD	0	180.033333333333	288.806367277	0	0	0	6-9	-22.0774450570466
D0249	HM4-SAL	DREADD	32.9	147.366666666667	844.957775787	5	4	18.2777777777778	6-9	0.916619901538116
D0278	HM4-SAL	DREADD	30.3666666666667	150.033333333333	888.064567412	5	7	16.8703703703704	6-9	1.80705066303229
D0279	HM4-NIC	DREADD	0	180.033333333333	2625.394296357	0	0	0	6-9	-12.5445980810502
D0280	MCH-NIC	DREADD	2.3	177.733333333333	572.136039405	0	1	1.27777777777778	6-9	-17.9788446401691
D0281	MCH-SAL	DREADD	9.43333333333333	171.233333333333	505.737964924	3	2	5.24074074074074	6-9	1.34874071226323
D0282	HM4-NIC	DREADD	0	178.466666666667	4623.589998906	0	27	0	6-9	-5.74851623964619
D0289	HM4-SAL	DREADD	23.5	156.633333333333	837.901794061	6	4	13.0555555555556	6-9	4.05931670681166
D0290	MCH-NIC	DREADD	57.7333333333333	124.166666666667	916.313944115	11	7	32.0740740740741	6-9	6.52109587094261
D0291	MCH-SAL	DREADD	23.1	157.033333333333	678.805986698	2	4	12.8333333333333	6-9	-2.12132034355964
D0299	MCH-SAL	DREADD	34.8333333333333	145.566666666667	667.268174101	3	2	19.3518518518518	6-9	8.70788906461211
D0300	HM4-NIC	DREADD	9	171.166666666667	574.59882837	3	1	5	6-9	-0.628539361054708
D0317	MCH-SAL	DREADD	20.2666666666667	160.3	965.628352292	4	3	11.2592592592593	6-9	3.24745336544933
D0319	MCH-SAL	DREADD	25.1666666666667	155.033333333333	686.568250064	3	4	13.9814814814815	6-9	8.56384879437041
D0359	MCH-SAL	DREADD	11.4666666666667	168.5	458.573094686	3	2	6.37037037037037	6-9	-9.24476643551301
D0360	MCH-NIC	DREADD	8.5	171.633333333333	449.985335994	0	0	4.72222222222222	6-9	3.33911535560314
D0361	MCH-NIC	DREADD	43.8666666666667	136.366666666667	719.569150991	5	3	24.3703703703704	6-9	4.83189633810808
D0437	MCH-SAL	DREADD	39.0333333333333	141.2	1029.395124406	6	8	21.6851851851852	6-9	10.0173460668094
D0438	MCH-NIC	DREADD	31.0333333333333	149.2	1031.571381711	3	2	17.2407407407407	6-9	12.0470044202153
D0439	HM4-NIC	DREADD	0	180.033333333333	147.780186776	0	0	0	6-9	-61.0206963023947
D0440	HM4-SAL	DREADD	22.8333333333333	158.2	790.507217617	9	5	12.6851851851852	6-9	-2.5796302943287
D0441	MCH-NIC	DREADD	15.6333333333333	164.5	660.310353567	3	4	8.68518518518519	6-9	-19.3013962123883
D0443	MCH-NIC	DREADD	0	180.033333333333	349.984861996	0	0	0	6-9	-6.19373162039328
D0444	HM4-SAL	DREADD	11.8333333333333	168.366666666667	616.458620774	1	2	6.57407407407407	6-9	1.87252351314215
D0445	MCH-NIC	DREADD	0	180.033333333333	258.35004987	0	0	0	6-9	0
D0446	HM4-NIC	DREADD	0	180.033333333333	259.056545896	0	0	0	6-9	-5.09378773854754
D0447	MCH-SAL	DREADD	30.2666666666667	150.666666666667	884.612954593	3	5	16.8148148148148	6-9	3.52243933591077
LR004	SAC-SAL	Adult_PTX	27.45	152.85	405.102598997	3	2	15.25	6-9	-0.608897506021748
LR006	SAC-SAL	Adult_PTX	36.9	143.3	725.157508408	5	5	20.5	6-9	-10.6066017177982
LR008	SAC-SAL	Adult_PTX	54.15	126.1	941.27163856	6	6	30.0833333333333	6-9	-1.57134840263677
LR009	SAC-NIC	Adult_PTX	0	180.05	168.743733443	0	0	0	6-9	-70.7106781186547
LR010	SAC-SAL	Adult_PTX	47.6	132.55	858.17703831	6	6	26.4444444444444	6-9	14.0242844935332
LR011	SAC-NIC	Adult_PTX	0	180.05	300.773948257	0	0	0	6-9	-16.3420233874224
LR012	NIC-SAL	Adult_PTX	28.05	152.25	623.157910004	3	3	15.5833333333333	6-9	10.6066017177982
LR013	NIC-NIC	Adult_PTX	0	180.05	176.586483959	0	0	0	6-9	-63.5414010316245
LR014	NIC-SAL	Adult_PTX	78.1	102.2	1011.307508045	9	9	43.3888888888889	6-9	19.4061527725641
LR015	NIC-NIC	Adult_PTX	0	180.05	166.815187917	0	0	0	6-9	-6.65858885617332
LR016	NIC-SAL	Adult_PTX	51.1	129.05	596.726232511	2	3	28.3888888888889	6-9	-1.04101831674685
LR017	NIC-NIC	Adult_PTX	0	180.05	60.414575382	0	0	0	6-9	-56.1167798291657
LR018	NIC-SAL	Adult_PTX	18.45	161.7	616.60014279	3	2	10.25	6-9	-12.3154431056657
LR019	NIC-NIC	Adult_PTX	0	180.05	189.165393467	0	0	0	6-9	-0.58925565098879
LR112	NIC-SAL	Adult_PTX	41.7	139.4	803.96266367	3	0	23.1666666666667	6-9	1.57134840263678
LR113	NIC-NIC	Adult_PTX	34.3333333333333	147	720.231414211	2	3	19.0740740740741	6-9	0.419026240703143
LR115	NIC-NIC	Adult_PTX	20.5666666666667	159.5	530.729873965	2	3	11.4259259259259	6-9	-9.46737412588655
LR116	SAC-SAL	Adult_PTX	17.6333333333333	162.866666666667	426.681154362	1	0	9.7962962962963	6-9	-5.23782800878924
LR117	SAC-NIC	Adult_PTX	21.5666666666667	159.4	412.997336501	1	0	11.9814814814815	6-9	-1.72848324290045
LR118	SAC-SAL	Adult_PTX	25.8666666666667	154.266666666667	652.164190242	2	2	14.3703703703704	6-9	-4.26882982716323
LR119	SAC-NIC	Adult_PTX	9.93333333333333	170.233333333333	595.141987751	1	2	5.51851851851852	6-9	-29.4889716894834
LR120	NIC-SAL	Adult_PTX	17.5	163.333333333333	590.06809541	4	3	9.72222222222222	6-9	-1.64991582276861
LR121	NIC-NIC	Adult_PTX	0	180.033333333333	225.526244384	0	0	0	6-9	-70.7106781186547
LR122	NIC-SAL	Adult_PTX	42.6666666666667	139.166666666667	671.104015378	1	3	23.7037037037037	6-9	0.694012211164576
LR123	NIC-NIC	Adult_PTX	25.9	154.6	577.948759229	1	1	14.3888888888889	6-9	-5.78779994971211
LR124	SAC-SAL	Adult_PTX	7.33333333333333	172.7	518.926901452	2	2	4.07407407407407	6-9	-6.70441985125023
LR125	SAC-NIC	Adult_PTX	16.8333333333333	163.4	648.060574594	1	0	9.35185185185185	6-9	-13.4481234125664
LR126	SAC-SAL	Adult_PTX	25.3666666666667	155.033333333333	595.405473745	2	2	14.0925925925926	6-9	-6.57347415103049
LR127	SAC-NIC	Adult_PTX	35.2666666666667	145.433333333333	403.926736028	2	4	19.5925925925926	6-9	13.8540550832475
OM001	NIC-SAL	Adult_PTX	17.9444444444444	162.722222222222	1080.642247696	3	0	9.96913580246914	6-9	-5.12870659193946
OM002	NIC-NIC	Adult_PTX	19.6666666666667	160.666666666667	1437.529758932	5	7	10.9259259259259	6-9	-11.0867359519372
OM003	NIC-SAL	Adult_PTX	22.6111111111111	158.444444444444	865.01763148	6	3	12.5617283950617	6-9	-3.86289815648206
OM004	SAC-NIC	Adult_PTX	16	164.222222222222	1142.145794607	4	1	8.88888888888889	6-9	-45.0671451589574
OM005	SAC-SAL	Adult_PTX	42.2777777777778	138.444444444444	1205.850656311	7	7	23.4876543209877	6-9	5.71796224292826
OM006	SAC-NIC	Adult_PTX	14.7222222222222	165.722222222222	933.283953798	1	1	8.17901234567901	6-9	-64.9272430256166
OM009	NIC-NIC	Adult_PTX	0	180.055555555556	380.606999793	0	0	0	6-9	-8.2277548304731
OM010	SAC-SAL	Adult_PTX	21.2222222222222	159.111111111111	1174.659563508	5	3	11.7901234567901	6-9	-4.05931670681166
OM011	SAC-NIC	Adult_PTX	0.555555555555556	179.666666666667	498.737952539	0	1	0.308641975308642	6-9	0.218242833699552
OM012	SAC-SAL	Adult_PTX	10.1666666666667	169.944444444444	511.974945188	1	0	5.64814814814815	6-9	-8.44599766417265
OM013	SAC-SAL	Adult_PTX	28.5	151.833333333333	1040.20192065	4	4	15.8333333333333	6-9	8.46782194754261
OM014	SAC-NIC	Adult_PTX	0	180.055555555556	249.755185352	0	0	0	6-9	-5.47789512585875
OM015	SAC-SAL	Adult_PTX	64.6666666666667	116.5	809.197578335	6	5	35.9259259259259	6-9	15.0151069585292
OM016	SAC-NIC	Adult_PTX	10.2777777777778	170.166666666667	791.756489383	0	3	5.70987654320988	6-9	-12.0906529869552
OM018	SAC-NIC	Adult_PTX	0	180.055555555556	384.506984021	0	0	0	6-9	-6.35086646065696
OM019	NIC-SAL	Adult_PTX	39.2777777777778	141.055555555556	1258.669573499	10	7	21.820987654321	6-9	-0.698377067838564
OM020	NIC-NIC	Adult_PTX	0	180.055555555556	402.803749503	0	0	0	6-9	-2.61891400439462
OM021	NIC-SAL	Adult_PTX	15.3888888888889	164.888888888889	965.83084637	4	5	8.54938271604938	6-9	-6.72187927794619
OM022	NIC-NIC	Adult_PTX	11.3333333333333	168.944444444444	735.950289429	1	1	6.2962962962963	6-9	-5.76161080966816
OM023	NIC-SAL	Adult_PTX	21.3333333333333	158.777777777778	713.600677416	1	2	11.8518518518519	6-9	-1.57134840263677
OM024	NIC-NIC	Adult_PTX	40.7777777777778	139.555555555556	1568.731167853	5	5	22.6543209876543	6-9	-6.72187927794619
OM025	SAC-SAL	Adult_PTX	17.7777777777778	162.444444444444	944.903222947	3	4	9.87654320987654	6-9	-3.51370962256278
OM026	SAC-NIC	Adult_PTX	9.55555555555556	170.5	855.629988608	1	1	5.30864197530864	6-9	3.75377673963229
OM027	SAC-SAL	Adult_PTX	0	180.055555555556	570.647243545	0	0	0	6-9	-12.3307201040247
OM028	SAC-NIC	Adult_PTX	53.6111111111111	126.944444444444	821.114380475	8	5	29.7839506172839	6-9	-22.9809703885628
OM029	SAC-SAL	Adult_PTX	37.7777777777778	143.5	1304.086658206	10	7	20.9876543209877	6-9	-10.0391703501794
OM030	SAC-NIC	Adult_PTX	0	180.055555555556	144.565310795	0	0	0	6-9	-5.2596522921592
OM031	NIC-SAL	Adult_PTX	44.3333333333333	136.166666666667	818.20957178	7	6	24.6296296296296	6-9	11.8942344366256
OM032	NIC-NIC	Adult_PTX	6.11111111111111	174	682.766815706	3	2	3.39506172839506	6-9	-35.8354732934664
OM033	NIC-SAL	Adult_PTX	24.5	155.777777777778	815.586700995	3	1	13.6111111111111	6-9	-0.80749848468834
OM034	NIC-NIC	Adult_PTX	28.6666666666667	151.444444444444	657.598363495	0	0	15.9259259259259	6-9	-12.9636243217534
OM035	NIC-SAL	Adult_PTX	24.8333333333333	156.611111111111	1167.789449411	10	8	13.7962962962963	6-9	-0.283715683809421
OM036	NIC-NIC	Adult_PTX	21.8333333333333	159.388888888889	1362.611939399	4	3	12.1296296296296	6-9	-7.31113492893498
OM038	SAC-SAL	Adult_PTX	15.2777777777778	165	809.559101839	3	2	8.48765432098766	6-9	0.283715683809417
OM039	SAC-NIC	Adult_PTX	29	151.333333333333	1067.261805083	7	6	16.1111111111111	6-9	1.81141551970628
OM040	SAC-SAL	Adult_PTX	53.2777777777778	128.055555555556	1229.497849115	8	4	29.5987654320988	6-9	9.82092751647983
OM041	SAC-NIC	Adult_PTX	12.4444444444444	167.611111111111	808.292301679	3	4	6.91358024691358	6-9	4.88863947486996
OM042	NIC-NIC	Adult_PTX	9.61111111111111	170.555555555556	938.515440294	3	4	5.33950617283951	6-9	-11.3486273523767
OM043	NIC-SAL	Adult_PTX	7.61111111111111	172.611111111111	595.471522515	1	1	4.2283950617284	6-9	-4.84499090813005
OM044	NIC-NIC	Adult_PTX	29.8333333333333	151.888888888889	1096.521886829	2	6	16.5740740740741	6-9	2.37884688732511
OM045	NIC-SAL	Adult_PTX	20.2222222222222	159.833333333333	1135.636267242	6	6	11.2345679012346	6-9	-7.87856629655382
OM047	SAC-NIC	Adult_PTX	0	180.055555555556	666.705448807	0	0	0	6-9	-0.261891400439462
OM048	SAC-SAL	Adult_PTX	14	166.5	1158.155515056	3	4	7.77777777777778	6-9	-4.97593660834978
OM049	SAC-NIC	Adult_PTX	0	180.055555555556	773.282750279	0	0	0	6-9	-61.3917091196839
OM050	NIC-NIC	Adult_PTX	2.61111111111111	177.444444444444	387.555826531	1	1	1.45061728395062	6-9	-2.70621113787444
OM051	NIC-SAL	Adult_PTX	25.2777777777778	155.111111111111	1084.577384099	4	5	14.0432098765432	6-9	0.480134234139017
OM052	NIC-NIC	Adult_PTX	26.2222222222222	154.055555555556	1026.315049798	3	2	14.5679012345679	6-9	3.51370962256278
OM053	SAC-SAL	Adol_PTX	36.1666666666667	144.222222222222	1153.692233497	4	6	20.0925925925926	6-9	-2.90262968820404
OM054	SAC-NIC	Adol_PTX	0	180.055555555556	769.682525425	0	0	0	6-9	-0.611079934358745
OM056	SAC-NIC	Adol_PTX	7.44444444444444	172.944444444444	619.079797248	0	1	4.1358024691358	6-9	-41.5534355363946
OM057	SAC-SAL	Adol_PTX	29.4444444444444	151.166666666667	1308.601572351	4	6	16.358024691358	6-9	0.152769983589685
OM060	NIC-SAL	Adol_PTX	58.8888888888889	122	1334.826496177	7	7	32.7160493827161	6-9	12.8108543381637
OM061	NIC-NIC	Adol_PTX	12.9444444444444	167.833333333333	958.582605255	1	1	7.19135802469136	6-9	-1.41857841904709
OM062	NIC-SAL	Adol_PTX	14.7222222222222	165.388888888889	1590.713191014	6	5	8.17901234567901	6-9	-8.18410626373319
OM063	SAC-NIC	Adol_PTX	11	169.111111111111	737.670515867	2	1	6.11111111111111	6-9	4.32120810725112
OM065	SAC-NIC	Adol_PTX	24.4444444444444	156.055555555556	1561.992444475	6	4	13.5802469135802	6-9	-6.74370356131615
OM066	SAC-SAL	Adol_PTX	26.3333333333333	154.333333333333	1272.781782532	7	5	14.6296296296296	6-9	4.03749242344171
OM067	SAC-NIC	Adol_PTX	4.72222222222222	175.944444444444	343.032272868	2	3	2.62345679012346	6-9	1.85506408644619
OM069	NIC-NIC	Adol_PTX	0	180.055555555556	232.790431485	0	0	0	6-9	-19.3799636325202
OM070	NIC-SAL	Adol_PTX	20	160.555555555556	1244.475361803	5	6	11.1111111111111	6-9	-0.872971334798205
OM071	NIC-NIC	Adol_PTX	0	180.055555555556	377.4813526	0	0	0	6-9	-1.92053693655606
OM073	SAC-SAL	Adol_PTX	29.6111111111111	151	1222.019346663	5	3	16.4506172839506	6-9	3.29546678886323
OM074	SAC-NIC	Adol_PTX	39.5555555555556	141.444444444444	1157.288537045	5	6	21.9753086419753	6-9	-0.371012817289234
OM075	SAC-SAL	Adol_PTX	24.1111111111111	156.555555555556	1148.380609795	2	7	13.3950617283951	6-9	-6.54728501098655
OM076	SAC-NIC	Adol_PTX	11.4444444444444	168.666666666667	567.609541504	0	1	6.35802469135802	6-9	-28.6771083481211
OM077	SAC-SAL	Adol_PTX	22.7222222222222	157.722222222222	1052.92530011	5	5	12.6234567901235	6-9	1.11303845186771
OM078	SAC-SAL	Adol_PTX	19.8888888888889	160.388888888889	1389.845100997	5	5	11.0493827160494	6-9	-1.63682125274663
OM079	SAC-NIC	Adol_PTX	17.3333333333333	162.888888888889	944.103821267	1	0	9.62962962962963	6-9	1.41857841904709
OM080	SAC-SAL	Adol_PTX	46.8333333333333	133.722222222222	1069.599857771	5	4	26.0185185185185	6-9	11.7414644530359
OM082	SAC-SAL	Adol_PTX	50	130.277777777778	1217.441239788	5	7	27.7777777777778	6-9	-4.80134234139013
OM083	NIC-SAL	Adol_PTX	13.7222222222222	166.333333333333	1154.635767761	3	3	7.62345679012346	6-9	4.67039664117041
OM085	NIC-SAL	Adol_PTX	27.9444444444444	152.277777777778	1033.608159464	3	3	15.5246913580247	6-9	1.30945700219731
OM086	NIC-NIC	Adol_PTX	17.9444444444444	162.555555555556	967.624032357	4	4	9.96913580246914	6-9	0.436485667399102
OM087	NIC-SAL	Adol_PTX	55.5	125.277777777778	1255.510179957	6	5	30.8333333333333	6-9	11.6541673195561
OM088	SAC-NIC	Adol_PTX	8.27777777777778	171.944444444444	758.39807262	1	3	4.59876543209877	6-9	-1.61499696937668
OM089	SAC-NIC	Adol_PTX	0	180.055555555556	819.570491023	0	0	0	6-9	-5.01958517508969
OM090	SAC-NIC	Adol_PTX	37.6666666666667	143.388888888889	1320.184186695	4	3	20.9259259259259	6-9	8.14045769699328
OM091	SAC-NIC	Adol_PTX	17.8888888888889	162.333333333333	651.049021554	3	1	9.93827160493827	6-9	7.02741924512557
OM092	NIC-NIC	Adol_PTX	18.7777777777778	161.555555555556	1467.571610356	5	7	10.4320987654321	6-9	3.7974253063722
OM093	NIC-NIC	Adol_PTX	29.5555555555556	151	1487.488231311	8	5	16.4197530864198	6-9	3.84107387311211
OM094	NIC-NIC	Adol_PTX	25.6666666666667	154.777777777778	1254.472629412	5	6	14.2592592592593	6-9	7.76944487970404
OM095	NIC-NIC	Adol_PTX	39.7777777777778	140.5	1295.380856851	6	8	22.0987654320988	6-9	12.8763271882736
OM096	NIC-NIC	Adol_PTX	25.9444444444444	154.222222222222	1365.12783883	7	5	14.4135802469136	6-9	-13.3564614224126
OM097	NIC-SAL	Adol_PTX	43.1666666666667	137.722222222222	1496.135317732	11	12	23.9814814814815	6-9	4.36485667399104
OM098	NIC-NIC	Adol_PTX	46.1666666666667	136.166666666667	1180.471706762	8	12	25.6481481481481	6-9	1.6586455361166
OM099	NIC-SAL	Adol_PTX	19.7222222222222	160.611111111111	995.615495477	5	5	10.9567901234568	6-9	-8.8606590482018
OM100	NIC-NIC	Adol_PTX	11.4444444444444	168.666666666667	944.594651752	1	2	6.35802469135802	6-9	-3.22999393875336
OM101	P28-NIC	Adol_naive	19.3888888888889	160.833333333333	851.773346909	2	3	10.7716049382716	6-9	-19.4236121992601
OM102	P28-SAL	Adol_naive	30.8333333333333	149.944444444444	934.379275005	5	5	17.1296296296296	6-9	0.78567420131839
OM103	P28-NIC	Adol_naive	7.55555555555556	173.722222222222	663.006187093	4	3	4.19753086419753	6-9	-3.71012817289238
OM104	P28-SAL	Adol_naive	4.5	175.722222222222	527.1227075	1	0	2.5	6-9	-3.64465532278251
OM105	P28-NIC	Adol_naive	22.2222222222222	158.222222222222	1046.546232588	6	5	12.3456790123457	6-9	6.50363644424664
OM106	P28-SAL	Adol_naive	31.8333333333333	148.5	955.394672881	4	4	17.6851851851852	6-9	5.04140945845965
OM107	P28-NIC	Adol_naive	34.6666666666667	145.833333333333	1063.218660039	4	4	19.2592592592593	6-9	2.66256257113454
OM108	P28-SAL	Adol_naive	32.7777777777778	148.277777777778	855.837673832	3	6	18.2098765432099	6-9	5.0632337418296
OM111	P28-SAL	Adol_naive	40.2222222222222	140.388888888889	867.696840145	4	6	22.3456790123457	6-9	-0.0654728501098631
OM113	ADU-SAL	Adult_naive	35.3888888888889	144.777777777778	789.909963722	3	4	19.6604938271605	6-9	11.3704516357466
OM114	ADU-NIC	Adult_naive	42.7222222222222	137.666666666667	987.09245114	3	3	23.7345679012346	6-9	-24.4868459410897
OM115	ADU-NIC	Adult_naive	21.6666666666667	158.555555555556	1182.540574043	5	6	12.037037037037	6-9	-21.0822577353767
OM116	ADU-SAL	Adult_naive	42.6666666666667	138.111111111111	805.240013806	2	3	23.7037037037037	6-9	4.12478955692153
OM117	ADU-SAL	Adult_naive	11.9444444444444	168.222222222222	728.654281381	3	2	6.6358024691358	6-9	-31.6888594531749
OM118	ADU-NIC	Adult_naive	50.8333333333333	115.166666666667	1685.612585292	13	17	28.2407407407407	6-9	-27.5204213295135
OM119	ADU-SAL	Adult_naive	63	118.111111111111	998.020977978	9	10	35	6-9	0.283715683809426
OM120	ADU-NIC	Adult_naive	7.33333333333333	171.833333333333	676.194383965	3	0	4.07407407407407	6-9	-59.2529293494283
OM121	ADU-SAL	Adult_naive	33.7222222222222	136	1074.011360794	6	7	18.7345679012346	6-9	-2.9681025383139
OM122	ADU-NIC	Adult_naive	14.9444444444444	165.333333333333	838.790719684	2	4	8.30246913580247	6-9	-48.5153819314103
OM123	ADU-SAL	Adult_naive	55.5	125.666666666667	996.11557728	7	5	30.8333333333333	6-9	6.63458214446637
OM124	ADU-NIC	Adult_naive	0	180.055555555556	276.122355726	0	0	0	6-9	-4.8668151915
OM125	ADU-SAL	Adult_naive	79	101.611111111111	966.567667397	3	4	43.8888888888889	6-9	24.1158331238005
OM126	ADU-NIC	Adult_naive	10.7777777777778	169.777777777778	931.045963924	1	2	5.98765432098766	6-9	-4.47397809084081
OM127	ADU-SAL	Adult_naive	29.8333333333333	150.5	1106.933018605	8	5	16.5740740740741	6-9	-0.240067117069504
OM128	ADU-NIC	Adult_naive	34.8888888888889	145.833333333333	1286.715411555	7	4	19.3827160493827	6-9	-14.9496341084193
OM129	ADU-SAL	Adult_naive	26.2777777777778	154.055555555556	986.684020871	6	7	14.5987654320988	6-9	-3.49188533919282
OM130	ADU-NIC	Adult_naive	24.6111111111111	155.777777777778	1120.041531244	7	5	13.6728395061728	6-9	-16.3245639607265
OM131	ADU-SAL	Adult_naive	34.3333333333333	146.055555555556	1054.822489981	8	7	19.0740740740741	6-9	-16.3463882440964
OM132	ADU-NIC	Adult_naive	16.9444444444444	163.333333333333	763.78934195	5	4	9.41358024691358	6-9	-1.30945700219731
