# Supplementary material for: Transient nicotine exposure in early adolescent male mice freezes their dopamine circuits in an immature state
Source: Nat Commun. 2024 Oct 18;15:9017. doi: 10.1038/s41467-024-53327-w (PMC11489768; doi:10.1038/s41467-024-53327-w)
Supplement: Supplementary file 4 — Source Data [file 41467_2024_53327_MOESM4_ESM.zip › source_data/cFos_df_adol_corr.csv]

	Mouse	treatment	age	Agranular insular area	Anterior cingulate area	Infralimbic area	Orbital area	Prelimbic area	Field CA1	Field CA2	Field CA3	Basolateral amygdalar nucleus	Basomedial amygdalar nucleus	Lateral amygdalar nucleus	Posterior amygdalar nucleus	Claustrum	Lateral hypothalamic area	Paraventricular hypothalamic nucleus	Dorsal nucleus raphe	Interpeduncular nucleus	Paranigral nucleus	Periaqueductal gray	Substantia nigra	Superior colliculus	Ventral tegmental area	Bed nuclei of the stria terminalis	Laterodorsal tegmental nucleus	Locus ceruleus	Parabrachial nucleus	Anterior amygdalar area	Central amygdalar nucleus	Medial amygdalar nucleus	Caudoputamen	Nucleus accumbens	Striatum	Lateral septal nucleus	Lateral habenula	Medial habenula	Paraventricular nucleus of the thalamus
1	OM073	SAC-SAL	adolescent	9020	22703	1336	12755	4814	8463	82	1789	1287	2765	553	1507	2406	2693	949	118	747	31	6823	347	20402	410	1372	194	9	324	423	490	4653	7106	2978	3832	8296	68	163	1542
2	OM075	SAC-SAL	adolescent	9877	23063	2023	15434	8187	8984	126	2361	1508	2888	399	2771	1988	1817	548	33	309	12	5104	81	14719	206	725	72	0	175	374	365	4234	7149	2280	3703	9083	248	278	2315
3	OM077	SAC-SAL	adolescent	6397	23866	1713	9546	4741	9523	106	1769	1818	2457	845	1612	1549	2363	1206	121	459	11	7705	100	19430	138	948	152	6	402	411	879	4497	9427	3261	3478	9655	419	341	1873
4	OM064	SAC-SAL	adolescent	7304	21537	1917	16100	4171	6943	96	1524	1165	2086	269	837	2033	943	811	40	166	4	4685	28	7274	71	674	28	7	359	259	283	3368	3669	3186	3187	5522	57	136	900
5	OM066	SAC-SAL	adolescent	7669	28717	2992	13170	5051	9719	146	2930	1278	2054	648	1046	2013	3615	2013	88	976	42	7721	103	22357	560	1581	49	7	660	558	420	3454	11647	8901	5135	10633	190	501	1626
6	OM068	NIC-SAL	adolescent	5904	34474	2947	13563	10316	7945	122	1849	1751	2414	436	1308	2007	2553	1747	96	256	9	5913	69	11733	165	1195	67	0	215	344	352	4228	6704	4616	4160	12819	329	427	3526
7	OM070	NIC-SAL	adolescent	8480	24617	1876	9335	10252	6342	67	1269	1205	2155	313	1414	2000	1965	513	119	850	32	5362	104	16524	178	881	94	0	376	214	239	3221	7151	4153	2808	9155	117	324	1211
8	OM072	NIC-SAL	adolescent	11761	34985	1578	16261	6889	10044	157	2337	1368	2644	444	1303	1924	2541	910	43	583	69	5551	265	28705	140	1134	8	2	375	576	728	4664	8038	4641	3732	10268	143	179	916
9	OM097	NIC-SAL	adolescent	7592	27369	3808	21930	5041	7929	267	1902	1536	0	418	527	1551	8275	2531	102	1092	0	7961	106	25326	1049	2414	82	20	555	768	0	3433	9322	4992	4145	9710	58	113	1858
10	OM099	NIC-SAL	adolescent	619	1111	272	896	304	623	2	101	245	513	59	228	367	264	149	0	104	4	606	4	394	24	124	3	0	20	48	114	578	222	114	266	347	1	14	48
11	OM074	SAC-NIC	adolescent	6837	18654	1940	15426	5239	5183	75	1340	1586	3000	700	2268	1772	2534	1224	31	564	45	4744	110	14790	111	1463	48	1	215	400	653	4652	4684	2248	2912	5313	61	264	1348
12	OM076	SAC-NIC	adolescent	4395	12928	2018	10075	2477	5835	123	1648	1332	2203	801	1255	1144	2242	2723	53	2346	76	5283	605	11331	373	1801	109	19	502	219	529	3939	9947	3835	4248	8226	77	467	2005
13	OM063	SAC-NIC	adolescent	5779	10402	582	8545	2501	2439	16	232	947	1843	348	1387	1750	1028	362	42	371	7	4574	27	7016	102	745	37	1	229	159	283	3651	2374	869	1598	6975	50	169	822
14	OM065	SAC-NIC	adolescent	4811	24396	2431	15139	4512	7549	103	1428	1712	2727	396	1677	1367	3569	2773	49	1533	198	5647	170	11281	407	1406	13	4	135	409	762	4368	12192	4114	4288	8649	178	178	1207
15	OM067	SAC-NIC	adolescent	9968	24057	1591	11362	6907	4168	53	1199	1397	2632	741	957	2296	2696	1660	57	941	28	7225	180	22485	270	1549	41	17	522	400	1055	4893	7290	2522	3574	11374	44	140	749
16	OM069	NIC-NIC	adolescent	10769	18652	2048	12223	6492	8066	119	2397	1245	2792	915	853	2288	2390	2965	120	1795	91	7378	324	16349	544	1465	198	31	969	607	496	4654	13855	6391	4890	9202	233	994	2465
17	OM071	NIC-NIC	adolescent	13445	25175	1586	16240	9206	8886	130	2368	1801	3345	622	2480	2534	4421	2398	67	1284	80	6062	81	20534	362	2442	130	11	657	731	1111	6113	11126	5142	4618	10873	164	692	1629
18	OM096	NIC-NIC	adolescent	10469	17617	688	12129	2955	6091	82	1285	1153	2299	622	869	2546	2120	1254	11	587	23	4129	199	14284	204	1119	118	8	338	545	704	5019	4471	1848	3042	9080	22	42	1331
19	OM098	NIC-NIC	adolescent	7713	27220	1718	19980	6772	8642	198	2137	1173	3020	340	1943	2052	4133	1849	55	670	20	6650	124	24835	242	1776	66	1	242	452	569	4957	12127	4761	4199	10474	53	196	1100
20	OM100	NIC-NIC	adolescent	13355	42346	2857	18191	8445	11787	139	3300	3172	3481	944	2473	1903	3124	1754	52	1711	123	7388	193	22197	311	1454	23	16	584	457	1375	5441	9961	6087	5278	12080	187	61	949
