# Supplementary material for: Transient nicotine exposure in early adolescent male mice freezes their dopamine circuits in an immature state
Source: Nat Commun. 2024 Oct 18;15:9017. doi: 10.1038/s41467-024-53327-w (PMC11489768; doi:10.1038/s41467-024-53327-w)
Supplement: Supplementary file 4 — Source Data [file 41467_2024_53327_MOESM4_ESM.zip › source_data/Juxta_adultSAC_nic_moyf_act.csv]

	V1	V2	V3	V4	V5	V6	V7	V8	V9	V10	V11	V12	V13	V14	V15	V16	V17	V18	V19	V20	V21	V22	V23	V24	V25	V26	V27	V28	V29	V30	V31	V32	V33	V34	V35	V36	V37	V38	V39	V40	V41	V42	V43	V44	V45	V46	V47	V48	V49
1	99.231613611416	98.2608695652174	95.6043956043956	100.980392156863	104.018912529551	98.9690721649485	99.6960486322188	100.584795321637	103.930131004367	99.9016715830875	99.6845425867508	97.6241900647948	101.357466063348	103.803131991051	105.507246376812	89.1891891891892	99.3103448275862	105.174825174825	105.699481865285	107.368421052632	98.804780876494	98.7012987012987	97.6968398500268	99.2248062015504	100.970873786408	101.653611836379	99.4047619047619	104.084720121029	99.8165137614679	98.9624900239426	99.3788819875776	106.032906764168	98.0789381767377	101.509223029625	98.7234042553192	101.775147928994	100.61135371179	101.633393829401	100.665778961385	99.5064165844028	100.676589986468	102.64603095357	98.0392156862745	98.2256919801277	106.878306878307	101.504251144539	93.8967136150235	97.8614200171086	101.707779886148
2	98.3534577387486	99.1304347826087	98.9010989010989	100.980392156863	105.910165484634	101.030927835052	100.506585612969	101.169590643275	108.296943231441	100.688298918387	103.470031545741	100.215982721382	101.357466063348	103.803131991051	105.507246376812	85.5855855855856	98.3908045977011	104.055944055944	106.735751295337	107.368421052632	98.804780876494	99.2784992784993	97.2683449384039	99.2248062015504	103.795233892321	100.261096605744	100	102.874432677761	99.8165137614679	102.793296089385	100.207039337474	103.839122486289	99.7555012224939	100.614868641699	98.7234042553192	101.775147928994	100.61135371179	101.633393829401	100.133155792277	102.665350444225	99.5940460081191	103.444832750874	98.0392156862745	98.7934705464869	105.820105820106	99.9345977763244	92.018779342723	97.8614200171086	101.707779886148
3	97.4753018660812	99.1304347826087	101.098901098901	100	104.018912529551	101.030927835052	100.506585612969	100.584795321637	106.550218340611	96.7551622418879	105.993690851735	102.80777537797	97.737556561086	103.803131991051	103.188405797101	98.1981981981982	98.3908045977011	100.699300699301	103.626943005181	96.8421052631579	98.804780876494	99.2784992784993	98.9823245848956	100.77519379845	103.089143865843	100.261096605744	101.190476190476	101.664145234493	99.8165137614679	104.708699122107	101.035196687371	98.7202925045704	98.6377925253231	99.2733370598099	98.7234042553192	101.775147928994	97.8165938864629	103.811252268603	100.665778961385	100.296150049358	102.841677943166	101.447828257614	99.3464052287582	102.767920511001	104.761904761905	100.457815565729	95.774647887324	101.283147989735	101.404174573055
4	99.231613611416	100.869565217391	102.197802197802	98.0392156862745	102.127659574468	101.030927835052	101.317122593718	98.8304093567252	102.183406113537	100.688298918387	102.208201892744	102.80777537797	97.737556561086	101.118568232662	98.5507246376812	100	101.149425287356	97.3426573426573	102.59067357513	98.9473684210526	100.170745589072	99.8556998556998	101.553294054633	100.77519379845	101.676963812886	100.261096605744	99.4047619047619	102.874432677761	101.284403669725	100.23942537909	100.207039337474	98.7202925045704	98.9172196996158	100.167691447736	97.3617021276596	98.9349112426035	99.2139737991266	101.633393829401	101.198402130493	102.665350444225	102.841677943166	96.6550174737893	99.3464052287582	102.200141944642	100.529100529101	97.841726618705	97.6525821596244	103.336184773311	100.796963946869
5	99.231613611416	101.739130434783	101.098901098901	99.0196078431373	100.236406619385	94.8453608247423	101.317122593718	98.8304093567252	97.8165938864629	96.7551622418879	100.946372239748	100.215982721382	96.5309200603318	100.223713646532	96.231884057971	104.954954954955	100.229885057471	96.2237762237762	97.4093264248705	98.9473684210526	100.170745589072	99.8556998556998	102.838778789502	100	99.558693733451	100.261096605744	100.595238095238	101.664145234493	101.284403669725	100.23942537909	99.3788819875776	97.2577696526508	100.873209919665	100.167691447736	98.7234042553192	99.8816568047337	101.310043668122	99.4555353901996	100.133155792277	97.9269496544916	100.676589986468	100.249625561658	101.960784313725	99.9290276792051	99.4708994708995	97.3185088293002	101.408450704225	104.704875962361	99.8861480075902
6	100.987925356751	100.869565217391	101.098901098901	100	96.4539007092199	98.9690721649485	99.6960486322188	98.8304093567252	91.703056768559	100.688298918387	99.6845425867508	101.079913606911	97.737556561086	97.5391498881432	93.9130434782609	109.009009009009	102.068965517241	97.3426573426573	96.3730569948187	94.7368421052632	101.99203187251	101.010101010101	102.410283877879	100.77519379845	98.1465136804943	100.261096605744	100	95.6127080181543	99.8165137614679	99.6009577015164	99.3788819875776	95.7952468007312	102.270345791128	99.7205142537731	100.085106382979	99.8816568047337	99.2139737991266	99.4555353901996	99.6005326231691	97.9269496544916	98.51150202977	98.2526210683974	96.7320261437909	101.064584811923	96.2962962962963	99.9345977763244	107.042253521127	101.96749358426	99.5825426944971
7	103.622392974753	101.739130434783	100	100.980392156863	94.5626477541371	103.092783505155	99.6960486322188	100.584795321637	92.5764192139738	105.408062930187	92.1135646687697	97.6241900647948	103.770739064857	94.8545861297539	97.3913043478261	106.306306306306	101.149425287356	98.4615384615385	94.300518134715	98.9473684210526	101.081388730791	101.010101010101	101.12479914301	99.2248062015504	96.0282436010591	98.8685813751088	99.4047619047619	96.8229954614221	98.348623853211	95.7701516360734	100.207039337474	100.18281535649	100.873209919665	99.7205142537731	102.127659574468	97.5147928994083	102.008733624454	95.8257713248639	99.0679094540613	99.5064165844028	97.4289580514208	99.4508237643535	100.653594771242	98.2256919801277	93.1216931216931	100.981033355134	105.164319248826	95.8083832335329	97.7609108159393
8	101.866081229418	98.2608695652174	100	100	92.6713947990544	101.030927835052	97.2644376899696	100.584795321637	96.943231441048	99.1150442477876	95.8990536277603	97.6241900647948	103.770739064857	94.8545861297539	99.7101449275362	106.756756756757	99.3103448275862	100.699300699301	93.2642487046632	96.8421052631579	100.170745589072	101.010101010101	98.1253347616497	100	96.7343336275375	98.1723237597911	100	94.4024205748865	99.8165137614679	97.6855546687949	100.207039337474	99.4515539305302	100.593782745372	98.8261598658468	105.531914893617	98.4615384615385	99.2139737991266	96.551724137931	98.5352862849534	99.5064165844028	97.4289580514208	97.8532201697454	105.882352941176	98.7934705464869	93.1216931216931	102.027468933944	107.042253521127	97.1770744225834	97.1537001897533
9	101.866081229418	97.3913043478261	100	100.980392156863	92.6713947990544	103.092783505155	95.6433637284701	100.584795321637	96.943231441048	101.474926253687	95.8990536277603	96.7602591792656	106.184012066365	93.9597315436242	95.0724637681159	109.90990990991	100.229885057471	101.818181818182	98.4455958549223	94.7368421052632	97.8941377347752	101.587301587302	96.411355115158	100	98.1465136804943	93.9947780678851	97.6190476190476	94.4024205748865	96.8807339449542	95.7701516360734	100.207039337474	95.7952468007312	98.3583653510304	97.9318054779206	105.531914893617	96.094674556213	98.5152838427948	96.551724137931	98.5352862849534	100.296150049358	98.51150202977	93.8592111832252	103.267973856209	98.7934705464869	94.1798941798942	99.9345977763244	106.103286384977	95.1240376390077	97.4573055028463
10	108.01317233809	99.1304347826087	102.197802197802	102.941176470588	98.3451536643026	109.278350515464	97.2644376899696	106.432748538012	108.296943231441	109.341199606686	118.611987381703	99.3520518358531	114.630467571644	99.3288590604027	99.7101449275362	147.297297297297	104.827586206897	102.937062937063	106.735751295337	101.052631578947	100.626067159932	103.318903318903	107.123727905731	104.651162790698	104.5013239188	91.2097476066144	97.6190476190476	113.767019667171	95.4128440366973	102.154828411812	103.51966873706	103.107861060329	96.9612294795669	100.167691447736	104.851063829787	99.8816568047337	100.61135371179	97.2776769509982	99.6005326231691	98.7166831194472	99.5940460081191	91.462805791313	124.183006535948	102.767920511001	98.4126984126984	97.841726618705	108.920187793427	97.1770744225834	99.5825426944971
11	113.282107574094	99.1304347826087	105.494505494506	107.843137254902	104.018912529551	111.340206185567	98.8855116514691	112.280701754386	130.131004366812	125.073746312684	151.419558359621	103.671706263499	124.283559577677	107.38255033557	100.869565217391	180.630630630631	112.183908045977	113.006993006993	118.134715025907	111.578947368421	107.911212293682	109.66810966811	116.550615961435	109.302325581395	119.329214474846	103.046127067015	102.380952380952	134.341906202723	96.8807339449542	107.262569832402	104.347826086957	112.614259597806	106.461753405519	105.08664058133	106.212765957447	106.98224852071	101.310043668122	103.085299455535	101.731025299601	102.665350444225	107.171853856563	96.2556165751373	151.633986928105	108.445706174592	110.05291005291	103.597122302158	121.12676056338	118.391787852866	105.95825426945
12	119.429198682766	105.217391304348	107.692307692308	112.745098039216	109.692671394799	119.587628865979	102.127659574468	119.298245614035	147.598253275109	142.379547689282	179.179810725552	107.127429805616	131.523378582202	115.436241610738	105.507246376812	226.576576576577	118.620689655172	125.314685314685	127.461139896373	126.315789473684	110.18782014798	113.708513708514	126.834493840386	112.403100775194	129.920564872021	114.882506527415	106.547619047619	152.49621785174	95.4128440366973	117.478052673583	106.004140786749	124.314442413163	112.329724065665	107.769703745109	107.574468085106	110.769230769231	104.10480349345	108.892921960073	105.459387483356	107.403751233959	114.749661705007	108.237643534698	175.16339869281	114.691270404542	119.57671957672	110.398953564421	132.394366197183	130.025662959795	108.387096774194
13	125.576289791438	107.826086956522	109.89010989011	116.666666666667	115.366430260047	123.711340206186	104.559270516717	126.900584795322	165.938864628821	154.965585054081	203.154574132492	111.447084233261	133.93665158371	122.595078299776	118.260869565217	261.711711711712	125.057471264368	135.384615384615	134.715025906736	138.947368421053	115.196357427433	117.171717171717	134.118907337975	117.829457364341	139.09973521624	126.022628372498	111.904761904762	170.650529500756	101.284403669725	119.393455706305	109.316770186335	136.014625228519	120.433112120154	110.899944102851	110.297872340426	115.029585798817	105.502183406114	113.248638838476	108.655126498003	115.301085883514	120.162381596752	120.219670494259	197.385620915033	119.233498935415	123.809523809524	116.677567037279	143.661971830986	142.343883661249	111.11954459203
14	122.941822173436	108.695652173913	108.791208791209	116.666666666667	115.366430260047	119.587628865979	104.559270516717	126.900584795322	167.685589519651	156.53883972468	205.678233438486	112.31101511879	126.696832579186	123.489932885906	117.101449275362	267.117117117117	125.057471264368	142.097902097902	132.642487046632	145.263157894737	112.009106431417	118.903318903319	130.262453133369	117.054263565891	141.924095322154	135.073977371628	116.071428571429	176.701966717095	105.688073394495	113.008778930567	108.488612836439	137.477148080439	127.418791477471	110.899944102851	113.021276595745	114.082840236686	106.200873362445	114.70054446461	110.785619174434	118.460019743337	124.492557510149	135.396904643035	196.078431372549	116.962384669979	132.275132275132	119.293655984303	148.356807511737	153.977758768178	113.244781783681
15	120.307354555434	106.95652173913	107.692307692308	114.705882352941	111.583924349882	115.463917525773	102.938196555218	126.900584795322	162.445414847162	146.312684365782	204.416403785489	111.447084233261	121.870286576169	121.700223713647	118.260869565217	265.765765765766	124.137931034483	142.097902097902	129.533678756477	145.263157894737	105.634604439385	117.171717171717	126.405998928763	115.503875968992	138.393645189762	130.896431679722	115.47619047619	173.071104387292	105.688073394495	114.924181963288	108.488612836439	131.627056672761	125.18337408313	107.322526551146	113.021276595745	111.715976331361	106.899563318777	113.974591651543	110.252996005326	123.988153998026	123.4100135318	137.793310034948	171.241830065359	113.555713271824	132.275132275132	113.53826030085	147.417840375587	145.08126603935	110.208728652751
16	119.429198682766	102.608695652174	106.593406593407	111.764705882353	107.801418439716	117.525773195876	101.317122593718	125.146198830409	156.331877729258	143.952802359882	198.107255520505	109.719222462203	120.663650075415	118.120805369128	115.942028985507	255.855855855856	124.137931034483	138.741258741259	125.388601036269	145.263157894737	105.179282868526	116.594516594517	123.835029459025	116.279069767442	136.275375110327	127.415143603133	115.47619047619	171.860816944024	107.155963302752	113.008778930567	108.488612836439	122.851919561243	124.065665385959	105.08664058133	111.659574468085	111.242603550296	107.598253275109	111.070780399274	108.655126498003	123.19842053307	114.749661705007	136.994508237644	155.555555555556	109.013484740951	128.042328042328	113.015042511445	144.600938967136	139.606501283148	107.172675521822
17	117.672886937431	100.869565217391	106.593406593407	110.78431372549	107.801418439716	117.525773195876	101.317122593718	121.637426900585	151.091703056769	140.806293018682	196.845425867508	108.855291576674	123.076923076923	117.225950782998	112.463768115942	252.702702702703	121.379310344828	134.265734265734	124.352331606218	145.263157894737	103.357996585088	116.594516594517	122.549544724156	115.503875968992	134.86319505737	128.111401218451	115.47619047619	168.229954614221	105.688073394495	114.924181963288	107.660455486542	114.076782449726	120.433112120154	101.956400223589	111.659574468085	110.769230769231	106.200873362445	108.166969147005	107.057256990679	117.670286278381	110.41948579161	136.19570644034	146.40522875817	107.310149041874	132.275132275132	115.107913669065	141.784037558685	136.184773310522	103.529411764706
18	117.672886937431	100	107.692307692308	110.78431372549	104.018912529551	115.463917525773	98.8855116514691	119.883040935672	150.218340611354	132.940019665683	190.536277602524	110.583153347732	126.696832579186	117.225950782998	113.623188405797	236.936936936937	121.379310344828	130.909090909091	123.316062176166	141.052631578947	102.902675014229	114.862914862915	122.121049812533	116.279069767442	133.451015004413	126.022628372498	112.5	165.809379727685	105.688073394495	117.478052673583	106.832298136646	113.345521023766	119.315403422983	100.167691447736	110.978723404255	109.349112426036	106.899563318777	106.715063520871	105.459387483356	119.249753208292	107.171853856563	129.405891163255	130.718954248366	107.310149041874	126.984126984127	116.677567037279	138.028169014085	130.025662959795	101.100569259962
19	116.794731064764	100	106.593406593407	106.862745098039	105.910165484634	117.525773195876	99.6960486322188	117.543859649123	144.10480349345	136.086529006883	177.917981072555	109.719222462203	123.076923076923	116.331096196868	113.623188405797	227.477477477477	121.379310344828	127.552447552448	122.279792746114	138.947368421053	104.268639726807	113.131313131313	120.835565077665	116.279069767442	132.038834951456	123.933855526545	111.904761904762	162.178517397882	105.688073394495	121.308858739026	106.832298136646	111.882998171846	118.477121900105	100.167691447736	108.936170212766	108.402366863905	104.803493449782	104.53720508167	105.459387483356	116.09081934847	102.841677943166	129.805292061907	126.797385620915	105.606813342796	125.925925925926	116.154349247874	132.394366197183	131.394354148845	101.100569259962
20	114.160263446762	99.1304347826087	104.395604395604	107.843137254902	105.910165484634	115.463917525773	99.6960486322188	118.12865497076	138.864628820961	131.366764995084	179.179810725552	112.31101511879	120.663650075415	115.436241610738	112.463768115942	219.369369369369	119.540229885057	121.958041958042	121.243523316062	136.842105263158	102.902675014229	113.131313131313	118.264595607927	116.279069767442	130.6266548985	119.756309834639	108.333333333333	159.757942511346	107.155963302752	122.585794094174	106.832298136646	113.345521023766	117.079986028641	99.2733370598099	108.936170212766	107.455621301775	102.707423580786	103.811252268603	104.39414114514	109.772951628825	107.171853856563	129.805292061907	121.56862745098	106.742370475515	124.867724867725	114.58469587966	135.211267605634	132.763045337896	99.5825426944971
21	111.52579582876	98.2608695652174	102.197802197802	104.901960784314	100.236406619385	113.40206185567	98.0749746707194	116.959064327485	133.624454148472	125.073746312684	169.085173501577	112.31101511879	114.630467571644	112.751677852349	108.985507246377	210.36036036036	120.459770114943	117.482517482517	120.20725388601	130.526315789474	100.626067159932	111.976911976912	116.979110873058	114.728682170543	129.214474845543	116.27502175805	105.952380952381	158.547655068079	105.688073394495	121.308858739026	106.832298136646	115.539305301645	118.477121900105	98.8261598658468	106.893617021277	106.508875739645	103.406113537118	103.811252268603	103.861517976032	113.721618953603	107.171853856563	133.399900149775	108.496732026144	106.742370475515	123.809523809524	112.491824722041	136.150234741784	132.763045337896	99.2789373814042
[truncated: 23 more columns]
