# Supplementary material for: Transient nicotine exposure in early adolescent male mice freezes their dopamine circuits in an immature state
Source: Nat Commun. 2024 Oct 18;15:9017. doi: 10.1038/s41467-024-53327-w (PMC11489768; doi:10.1038/s41467-024-53327-w)
Supplement: Supplementary file 4 — Source Data [file 41467_2024_53327_MOESM4_ESM.zip › source_data/cFos_df_adult_corr.csv]

	Mouse	treatment	age	Agranular insular area	Anterior cingulate area	Infralimbic area	Orbital area	Prelimbic area	Field CA1	Field CA2	Field CA3	Basolateral amygdalar nucleus	Basomedial amygdalar nucleus	Lateral amygdalar nucleus	Posterior amygdalar nucleus	Claustrum	Lateral hypothalamic area	Paraventricular hypothalamic nucleus	Dorsal nucleus raphe	Interpeduncular nucleus	Paranigral nucleus	Periaqueductal gray	Substantia nigra	Superior colliculus	Ventral tegmental area	Bed nuclei of the stria terminalis	Laterodorsal tegmental nucleus	Locus ceruleus	Parabrachial nucleus	Anterior amygdalar area	Central amygdalar nucleus	Medial amygdalar nucleus	Caudoputamen	Nucleus accumbens	Striatum	Lateral septal nucleus	Lateral habenula	Medial habenula	Paraventricular nucleus of the thalamus
1	LR004	SAC-SAL	adult	6372	27682	2440	18335	8392	11089	159	3411	2467	3558	977	2341	2197	3034	1984	246	611	40	9985	169	12824	410	2845	407	32	453	385	820	5263	7644	7100	5218	12618	124	105	2134
2	LR006	SAC-SAL	adult	5772	21587	2225	17800	5993	9518	175	3860	1985	2753	1034	1546	1995	2309	2045	131	598	17	8792	137	8705	318	1725	476	12	266	437	743	4215	8038	3887	4770	8904	401	273	2367
3	LR008	SAC-SAL	adult	10447	34451	2440	25611	10759	13526	197	4510	2263	2868	537	1525	1950	4315	3081	253	1441	29	13511	505	27347	542	2246	818	21	415	607	927	4806	9476	6999	7402	12919	346	339	1972
4	LR010	SAC-SAL	adult	6260	32609	2234	16948	6623	11407	169	3632	1887	2793	744	2051	2118	2737	2122	104	1020	63	10872	221	15175	389	1777	694	11	548	412	652	4585	9050	5298	4903	9202	188	324	2355
5	LR014	NIC-SAL	adult	4421	21807	1930	14090	6848	9319	108	2601	2211	2522	745	2052	1925	1321	1399	118	888	28	7912	92	5727	243	1102	363	10	132	472	500	3738	6544	3684	3648	8203	421	40	1285
6	LR016	NIC-SAL	adult	5151	23496	2109	17048	5401	10695	175	3550	1929	2933	957	2067	2251	2309	1534	144	523	42	8608	143	7959	376	1600	550	17	391	559	460	4073	6055	4602	4543	8543	99	78	1828
7	LR018	NIC-SAL	adult	5360	23742	1956	16672	5959	8876	158	2785	1801	2667	1023	1442	2082	2344	1359	110	754	33	8839	119	7949	359	1635	537	7	231	419	644	3515	6963	4302	4356	8800	103	134	1704
8	LR005	SAC-NIC	adult	9568	18591	1994	19286	5300	11406	300	4641	1652	2661	1212	1616	2068	2377	2634	275	1598	78	8666	200	10091	329	1767	543	51	785	577	560	3469	8374	4760	5156	7884	169	363	2518
9	LR007	SAC-NIC	adult	5404	12558	1953	12175	4651	6813	96	2650	1434	2293	708	1336	1532	1427	1374	112	870	34	7629	50	12482	310	1345	531	21	647	312	590	3704	5144	2804	3356	8069	304	180	1605
10	LR009	SAC-NIC	adult	7973	21548	1548	18593	6471	9212	209	4055	2378	2685	1030	1839	1754	2603	3200	190	1538	61	9005	270	13190	319	1676	449	19	997	480	953	4956	8287	4006	5353	9579	147	236	1900
11	LR011	SAC-NIC	adult	7060	21723	1540	16284	4407	8633	114	2086	1703	2072	732	1078	1806	2395	2223	68	824	46	7500	153	9372	320	2106	320	48	500	421	682	3447	6448	4536	4061	12110	262	363	1354
12	LR013	NIC-NIC	adult	7105	25713	1813	18549	5930	10473	166	3934	2526	3516	1182	2062	2233	2772	4230	98	1541	117	10207	275	12559	524	2118	454	33	751	616	1180	5041	10150	5694	5647	9875	167	154	2283
13	LR015	NIC-NIC	adult	5297	12164	1260	9034	2977	7318	98	2021	995	1484	512	931	1490	1333	1914	143	1154	74	6872	73	8415	253	762	496	37	406	308	385	2829	4599	2187	2584	5615	98	167	1439
14	LR017	NIC-NIC	adult	7879	18176	1924	14123	3943	10038	161	3172	2188	2842	1261	2019	2344	2483	3375	92	1773	92	9236	228	16587	464	1405	627	40	541	507	652	3747	7895	3977	4864	7144	131	337	2025
15	LR019	NIC-NIC	adult	8087	27529	1769	20197	6656	11544	173	3398	2701	2751	776	2222	2120	3481	3451	160	1481	73	8316	283	13112	564	2913	681	119	637	536	1019	4487	8844	7042	5840	13230	260	559	1942
