# Supplementary material for: Transient nicotine exposure in early adolescent male mice freezes their dopamine circuits in an immature state
Source: Nat Commun. 2024 Oct 18;15:9017. doi: 10.1038/s41467-024-53327-w (PMC11489768; doi:10.1038/s41467-024-53327-w)
Supplement: Supplementary file 4 — Source Data [file 41467_2024_53327_MOESM4_ESM.zip › source_data/Juxta_adolSAC_nic_moyf_act.csv]

	V1	V2	V3	V4	V5	V6	V7	V8	V9	V10	V11	V12	V13	V14	V15	V16	V17	V18	V19	V20	V21	V22	V23	V24	V25	V26	V27	V28	V29	V30	V31	V32	V33	V34	V35	V36	V37	V38	V39	V40	V41	V42	V43	V44	V45	V46	V47	V48	V49
1	94.4649446494465	99.4200497100249	100.787401574803	99.2555831265509	100.72131147541	102.774922918808	103.69206598586	99.9161777032691	100.396301188904	100.986193293886	96.8325791855204	103.571428571429	103.597122302158	101.653611836379	100.869565217391	101.842546063652	98.9771066731612	97.5609756097561	103.896103896104	97.4063400576369	102.028985507246	103.032572070386	101.605839416058	100.712589073634	105.494505494506	104.077669902913	98.3388704318937	101.910828025478	99.8643147896879	96.5289256198347	101.236917221694	103.509979353063	102.691511387164	99.5215311004785	100.549450549451	102.227432590856	98.3151635282458	100.396825396825	99.6539792387543	97.8354978354978	99.2435703479576	98.2456140350877	94.3770672546858	100.988947062246	106.469500924214	100.495867768595	100.619578686493	101.427371956339	102.340093603744
2	97.4169741697417	100.745650372825	100.787401574803	100.744416873449	100.196721311475	101.130524152107	101.178318931658	100.586756077117	100.396301188904	99.4082840236686	101.357466063348	104.761904761905	100.143884892086	99.5648389904265	100.869565217391	99.8324958123953	99.3667803214808	98.5879332477535	103.896103896104	97.9827089337176	99.7101449275362	103.032572070386	98.1021897810219	103.246239113222	108.424908424908	107.184466019417	99.2248062015504	96.8152866242038	98.7788331071913	99.1735537190083	100.475737392959	101.858224363386	101.035196687371	100.068352699932	101.098901098901	101.289566236811	99.9008919722498	101.587301587302	100.207612456747	99.5670995670996	99.2435703479576	106.042884990253	97.9051819184123	100.523560209424	102.033271719039	99.1735537190083	100.619578686493	102.099076406381	101.092043681747
3	95.4489544895449	100.745650372825	102.587176602925	102.72952853598	100.196721311475	101.952723535457	105.577376276512	100.586756077117	98.2826948480845	97.8303747534517	102.262443438914	100.793650793651	104.748201438849	99.5648389904265	101.565217391304	98.4924623115578	98.1977593765222	98.5879332477535	105.050505050505	98.5590778097983	102.028985507246	100.037439161363	98.1021897810219	102.612826603325	102.564102564103	105.631067961165	100.110741971207	98.0891719745223	98.7788331071913	100.495867768595	98.95337773549	102.959394356504	97.7225672877847	100.068352699932	101.648351648352	100.351699882767	100.693756194252	100.793650793651	99.6539792387543	100.4329004329	100.453857791225	92.0077972709552	104.961411245865	101.454333915067	96.1182994454714	99.1735537190083	97.6456009913259	101.427371956339	101.092043681747
4	101.353013530135	101.408450704225	98.9876265466817	102.233250620347	99.672131147541	101.952723535457	103.06362922231	101.257334450964	100.396301188904	100.986193293886	104.072398190045	99.6031746031746	97.841726618705	98.8685813751088	101.565217391304	99.1624790619766	102.484169508037	99.614890885751	101.587301587302	100.864553314121	98.5507246376812	100.93597903407	102.773722627737	102.612826603325	95.2380952380952	107.184466019417	100.996677740864	99.3630573248408	97.6933514246947	104.462809917355	98.95337773549	99.6558843771507	99.3788819875776	99.5215311004785	100.549450549451	100.351699882767	100.693756194252	101.190476190476	99.6539792387543	100.4329004329	102.874432677761	92.0077972709552	104.961411245865	100.988947062246	96.1182994454714	100.495867768595	98.636926889715	97.3971452560873	98.5959438377535
5	101.353013530135	101.408450704225	99.8875140607424	99.7518610421836	99.1475409836066	101.130524152107	99.2930086410055	100.586756077117	100.396301188904	97.8303747534517	105.882352941176	98.8095238095238	98.9928057553957	98.8685813751088	99.4782608695652	98.4924623115578	100.925474914759	101.668806161746	99.2784992784993	100.864553314121	95.0724637681159	100.636465743167	101.605839416058	100.712589073634	95.2380952380952	99.4174757281554	100.996677740864	100.636942675159	100.949796472185	101.818181818182	99.7145575642245	99.6558843771507	101.035196687371	100.068352699932	99.4505494505495	99.4138335287222	99.9008919722498	100.793650793651	100.76124567474	100.4329004329	101.664145234493	101.364522417154	103.197353914002	100.058173356603	96.1182994454714	100.495867768595	96.1586121437423	99.4122586062133	99.8439937597504
6	103.321033210332	99.4200497100249	99.8875140607424	98.2630272952854	100.72131147541	99.4861253854059	97.4076983503535	99.9161777032691	101.453104359313	100.986193293886	96.8325791855204	96.4285714285714	97.841726618705	100.261096605744	99.4782608695652	99.1624790619766	100.925474914759	100.641848523748	93.5064935064935	101.440922190202	98.5507246376812	96.7427929614377	99.2700729927007	97.5455265241489	92.3076923076923	94.7572815533981	100.996677740864	101.910828025478	102.035278154681	100.495867768595	99.7145575642245	97.4535443909153	97.7225672877847	100.068352699932	98.3516483516484	100.351699882767	100.693756194252	98.8095238095238	100.207612456747	100.4329004329	101.664145234493	96.6861598440546	97.9051819184123	100.058173356603	99.0757855822551	103.140495867769	97.1499380421314	98.0688497061293	99.8439937597504
7	100.369003690037	99.4200497100249	98.0877390326209	97.7667493796526	99.672131147541	95.3751284686536	94.8939512961508	99.2455993294216	100.396301188904	104.14201183432	96.8325791855204	96.4285714285714	96.6906474820144	100.261096605744	98.0869565217391	101.842546063652	101.315148563078	101.668806161746	94.6608946608947	101.440922190202	100.869565217391	98.2403594159491	100.43795620438	96.9121140142518	98.1684981684982	93.2038834951456	100.110741971207	99.3630573248408	102.035278154681	99.1735537190083	100.475737392959	96.9029593943565	99.3788819875776	100.068352699932	98.3516483516484	99.4138335287222	99.9008919722498	98.015873015873	100.207612456747	100.4329004329	98.0332829046899	104.48343079922	95.2590959206174	97.7312390924956	102.033271719039	97.8512396694215	102.602230483271	99.4122586062133	98.5959438377535
8	106.273062730627	97.4316487158244	98.9876265466817	99.2555831265509	99.672131147541	96.1973278520041	94.8939512961508	97.9044425817267	98.2826948480845	97.8303747534517	95.9276018099547	99.6031746031746	100.143884892086	100.957354221062	98.0869565217391	101.172529313233	97.8080857282026	101.668806161746	98.1240981240981	101.440922190202	103.188405797101	97.3418195432423	98.1021897810219	95.6452889944576	102.564102564103	88.5436893203884	99.2248062015504	101.910828025478	99.8643147896879	97.8512396694215	100.475737392959	98.0041293874742	101.035196687371	100.615174299385	100	96.6002344665885	99.9008919722498	98.4126984126984	99.6539792387543	100.4329004329	96.8229954614221	109.16179337232	101.433296582139	98.1966259453171	102.033271719039	99.1735537190083	106.567534076828	100.755667506297	98.5959438377535
9	106.273062730627	99.4200497100249	98.9876265466817	101.240694789082	99.672131147541	94.5529290853032	96.1508248232522	97.9044425817267	97.225891677675	89.9408284023668	92.3076923076923	99.6031746031746	98.9928057553957	100.957354221062	98.7826086956522	101.842546063652	100.535801266439	103.722721437741	100.4329004329	100.28818443804	105.507246376812	96.7427929614377	94.5985401459854	96.9121140142518	99.6336996336996	97.8640776699029	97.452934662237	100.636942675159	97.6933514246947	97.1900826446281	98.95337773549	96.9029593943565	99.3788819875776	100.615174299385	98.9010989010989	95.662368112544	99.9008919722498	100.396825396825	97.9930795847751	100.4329004329	99.2435703479576	102.923976608187	101.433296582139	98.1966259453171	102.033271719039	99.1735537190083	104.58488228005	98.7405541561713	96.0998439937598
10	106.273062730627	98.7572493786247	98.0877390326209	106.699751861042	101.770491803279	106.88591983556	101.178318931658	99.9161777032691	100.396301188904	113.609467455621	101.357466063348	104.761904761905	107.05035971223	103.046127067015	97.3913043478261	103.852596314908	104.042864101315	105.776636713736	118.903318903319	102.017291066282	105.507246376812	122.201422688132	99.2700729927007	102.612826603325	102.564102564103	104.077669902913	97.452934662237	101.910828025478	100.949796472185	97.1900826446281	100.475737392959	97.4535443909153	114.285714285714	101.161995898838	101.098901098901	101.289566236811	98.3151635282458	105.15873015873	99.6539792387543	100.4329004329	96.8229954614221	92.0077972709552	104.079382579934	99.5927865037813	109.426987060998	101.818181818182	127.881040892193	100.755667506297	97.3478939157566
11	115.129151291513	100.082850041425	98.9876265466817	109.677419354839	107.016393442623	123.329907502569	106.834249803614	103.269069572506	103.566710700132	162.524654832347	113.122171945701	112.301587301587	112.805755395683	107.919930374238	100.173913043478	105.192629815745	109.108621529469	109.884467265725	132.756132756133	105.475504322767	113.623188405797	144.664919505803	107.445255474453	107.046714172605	108.424908424908	108.73786407767	98.3388704318937	103.184713375796	105.291723202171	103.140495867769	102.759276879163	104.61114934618	127.536231884058	102.255639097744	103.846153846154	103.1652989449	100.693756194252	108.333333333333	100.76124567474	102.164502164502	99.2435703479576	106.042884990253	107.60749724366	103.315881326353	116.820702402957	109.752066115702	149.690210656753	103.442485306465	99.8439937597504
12	118.081180811808	102.071251035626	100.787401574803	112.158808933002	111.737704918033	139.773895169579	113.747054202671	104.610226320201	107.79392338177	211.439842209073	123.076923076923	116.269841269841	127.769784172662	112.097476066144	103.652173913043	107.87269681742	116.122747199221	111.93838254172	146.608946608947	107.780979827089	115.942028985507	169.524522650693	114.452554744526	111.480601741884	112.820512820513	110.291262135922	99.2248062015504	101.910828025478	109.633649932157	108.429752066116	104.281636536632	110.116999311769	139.130434782609	103.349282296651	104.395604395604	107.854630715123	102.279484638256	109.920634920635	102.42214532872	103.896103896104	101.664145234493	112.280701754386	106.725468577729	104.712041884817	119.778188539741	115.04132231405	165.551425030979	105.457598656591	103.588143525741
13	120.049200492005	102.071251035626	102.587176602925	113.647642679901	114.885245901639	152.929085303186	120.031421838178	106.621961441744	110.964332892999	250.887573964497	128.506787330317	120.238095238095	135.827338129496	116.27502175805	107.130434782609	109.212730318258	118.071115440818	113.992297817715	160.46176046176	110.662824207493	117.101449275362	192.587046050168	133.138686131387	114.014251781473	123.076923076923	110.291262135922	101.88261351052	103.184713375796	111.804613297151	113.719008264463	107.32635585157	115.072264280798	145.755693581781	104.98974709501	108.241758241758	112.543962485346	104.658077304262	110.31746031746	104.083044982699	105.627705627706	105.295007564297	130.994152046784	108.489525909592	108.435136707388	127.171903881701	121.652892561983	194.299876084263	107.472712006717	107.332293291732
14	124.969249692497	104.722452361226	104.386951631046	113.151364764268	114.360655737705	151.284686536485	121.91673212883	107.292539815591	109.907529722589	260.355029585799	130.316742081448	122.619047619048	133.525179856115	117.667536988686	109.217391304348	109.882747068677	118.850462737457	116.04621309371	158.152958152958	110.662824207493	118.260869565217	191.988019468364	147.153284671533	111.480601741884	128.937728937729	113.398058252427	102.768549280177	104.458598726115	110.719131614654	115.04132231405	108.848715509039	121.679284239504	139.130434782609	105.536568694463	109.89010989011	108.792497069168	105.450941526264	108.333333333333	104.083044982699	106.493506493506	108.9258698941	146.588693957115	111.135611907387	110.296684118674	122.735674676525	121.652892561983	192.317224287485	108.144416456759	109.828393135725
15	123.0012300123	106.710853355427	107.086614173228	112.655086848635	112.786885245902	146.351490236382	120.659858601728	105.951383067896	107.79392338177	241.420118343195	124.886877828054	119.047619047619	132.374100719424	116.27502175805	108.521739130435	108.542713567839	114.174378957623	115.019255455712	158.152958152958	108.35734870317	115.942028985507	185.997753650318	155.328467153285	108.946951702296	126.007326007326	111.844660194175	103.654485049834	105.732484076433	107.462686567164	116.363636363636	109.609895337774	115.622849277357	135.817805383023	106.083390293917	110.989010989011	106.916764361079	105.450941526264	107.142857142857	104.083044982699	105.627705627706	112.556732223903	132.553606237817	111.135611907387	110.762070971495	119.778188539741	119.00826446281	189.838909541512	104.785894206549	113.572542901716
16	126.937269372694	107.373653686827	107.986501687289	113.151364764268	110.16393442623	138.129496402878	118.774548311076	105.280804694049	107.79392338177	228.79684418146	119.457013574661	116.666666666667	119.712230215827	116.971279373368	104.347826086957	108.542713567839	111.836337067706	117.073170731707	155.844155844156	103.746397694525	120.579710144928	168.326469487084	163.503649635037	107.046714172605	124.542124542125	118.058252427184	104.540420819491	108.28025477707	107.462686567164	111.074380165289	111.132254995243	113.420509291122	125.879917184265	106.63021189337	111.538461538462	105.978898007034	106.243805748266	106.746031746032	104.083044982699	105.627705627706	112.556732223903	129.43469785575	112.89966923925	112.158231529959	122.735674676525	117.685950413223	188.351920693928	102.770780856423	112.324492979719
17	130.873308733087	108.036454018227	105.286839145107	113.151364764268	109.639344262295	134.018499486125	115.632364493323	103.939647946354	105.680317040951	224.063116370809	121.266968325792	117.460317460317	116.258992805755	116.971279373368	99.4782608695652	109.212730318258	110.277642474428	112.965340179718	156.998556998557	102.017291066282	125.217391304348	149.157618869337	161.167883211679	107.046714172605	123.076923076923	113.398058252427	106.312292358804	112.101910828025	106.377204884668	107.107438016529	111.132254995243	111.768754301445	122.567287784679	106.63021189337	111.538461538462	106.916764361079	106.243805748266	105.952380952381	105.190311418685	105.627705627706	110.136157337368	102.923976608187	117.309812568908	111.227457824316	122.735674676525	113.719008264463	185.377942998761	101.427371956339	112.324492979719
18	126.937269372694	107.373653686827	105.286839145107	109.181141439206	108.590163934426	135.662898252826	113.747054202671	103.269069572506	104.623513870542	217.751479289941	116.742081447964	116.269841269841	111.654676258993	116.27502175805	97.3913043478261	107.87269681742	107.549926936191	113.992297817715	159.307359307359	100.28818443804	126.376811594203	127.293148633471	156.496350364964	108.313539192399	123.076923076923	105.631067961165	107.198228128461	112.101910828025	106.377204884668	103.801652892562	111.132254995243	110.116999311769	129.192546583851	107.723855092276	110.989010989011	103.1652989449	106.243805748266	106.746031746032	104.636678200692	106.493506493506	108.9258698941	95.1267056530214	114.663726571114	109.365910413031	124.214417744917	109.752066115702	183.395291201983	100.083963056255	107.332293291732
19	123.985239852399	103.396851698426	104.386951631046	109.677419354839	106.491803278689	138.951695786228	113.747054202671	102.598491198659	103.566710700132	213.01775147929	113.122171945701	116.269841269841	105.89928057554	116.971279373368	95.304347826087	107.87269681742	107.93960058451	112.965340179718	154.689754689755	100.28818443804	126.376811594203	107.824784724822	156.496350364964	108.946951702296	120.14652014652	100.970873786408	107.198228128461	114.649681528662	105.291723202171	99.8347107438016	110.371075166508	113.420509291122	127.536231884058	107.723855092276	109.340659340659	104.103165298945	104.658077304262	106.746031746032	103.529411764706	107.359307359307	107.715582450832	81.0916179337232	113.781697905182	107.969749854567	121.256931608133	108.429752066116	178.934324659232	98.7405541561713	103.588143525741
20	116.113161131611	102.734051367026	104.386951631046	107.692307692308	106.491803278689	138.129496402878	113.11861743912	103.939647946354	99.339498018494	206.706114398422	110.407239819005	112.698412698413	109.352517985611	113.48999129678	95.304347826087	106.532663316583	109.498295177789	111.93838254172	158.152958152958	100.864553314121	125.217391304348	100.037439161363	148.321167883212	107.680126682502	120.14652014652	94.7572815533981	108.084163898117	113.375796178344	105.291723202171	98.5123966942149	109.609895337774	113.420509291122	130.848861283644	107.723855092276	108.791208791209	105.041031652989	102.279484638256	107.936507936508	102.975778546713	105.627705627706	107.715582450832	74.8538011695906	113.781697905182	107.504363001745	115.341959334566	109.752066115702	176.951672862454	100.755667506297	101.092043681747
21	114.145141451415	102.734051367026	107.086614173228	106.203473945409	104.393442622951	140.596094552929	113.11861743912	103.939647946354	99.339498018494	200.394477317554	107.692307692308	111.111111111111	104.748201438849	110.704960835509	96	105.862646566164	106.770579639552	115.019255455712	158.152958152958	99.135446685879	121.739130434783	91.9505803070011	149.489051094891	103.246239113222	115.750915750916	99.4174757281554	105.426356589147	110.828025477707	105.291723202171	96.5289256198347	108.848715509039	112.319339298004	130.848861283644	107.723855092276	106.593406593407	103.1652989449	99.1080277502478	108.333333333333	101.868512110727	104.761904761905	105.295007564297	70.1754385964912	112.017640573319	107.969749854567	113.863216266174	108.429752066116	172.986369268897	98.7405541561713	98.5959438377535
[truncated: 19 more columns]
