# Supplementary material for: Transient nicotine exposure in early adolescent male mice freezes their dopamine circuits in an immature state
Source: Nat Commun. 2024 Oct 18;15:9017. doi: 10.1038/s41467-024-53327-w (PMC11489768; doi:10.1038/s41467-024-53327-w)
Supplement: Supplementary file 4 — Source Data [file 41467_2024_53327_MOESM4_ESM.zip › source_data/Patch_nic_current.csv]

Current	PTX	Age
-464.08	SAC	ADOL
-118.77	SAC	ADOL
-80.69	SAC	ADOL
-47.96	SAC	ADOL
-31.16	SAC	ADOL
-149.37	SAC	ADOL
-139.74	SAC	ADOL
-170.72	SAC	ADOL
-253.54	SAC	ADOL
-559.75	SAC	ADOL
-206.99	SAC	ADOL
-192.47	SAC	ADOL
-282.35	SAC	ADOL
-55.81	NIC	ADOL
-107.44	NIC	ADOL
-42.95	NIC	ADOL
-30.3	NIC	ADOL
-76.38	NIC	ADOL
-115.64	NIC	ADOL
-73.02	NIC	ADOL
-86.95	NIC	ADOL
-289.32	NIC	ADOL
-119.7	NIC	ADOL
-327.9	NIC	ADOL
-586.77	NIC	ADOL
-424.33	NIC	ADOL
-202.91	NIC	ADOL
-71.626816	SAC	ADULT
-36.399715	SAC	ADULT
-146.46342	SAC	ADULT
-74.505508	SAC	ADULT
-99.665466	SAC	ADULT
-52.782993	SAC	ADULT
-67.116646	SAC	ADULT
-25.482683	SAC	ADULT
-78.132446	SAC	ADULT
-195.39047	NIC	ADULT
-137.38475	NIC	ADULT
-45.870369	NIC	ADULT
-60.790768	NIC	ADULT
-139.34053	NIC	ADULT
-40.332348	NIC	ADULT
-66.252022	NIC	ADULT
-57.361416	NIC	ADULT
-52.814213	NIC	ADULT
-98.437874	NIC	ADULT
-277.86923	NIC	ADULT
