# Supplementary material for: Transient nicotine exposure in early adolescent male mice freezes their dopamine circuits in an immature state
Source: Nat Commun. 2024 Oct 18;15:9017. doi: 10.1038/s41467-024-53327-w (PMC11489768; doi:10.1038/s41467-024-53327-w)
Supplement: Supplementary file 4 — Source Data [file 41467_2024_53327_MOESM4_ESM.zip › source_data/Juxta_adult_moyf_sal.csv]

	V1	V2	V3	V4	V5	V6	V7	V8	V9	V10	V11	V12	V13	V14	V15	V16	V17	V18	V19	V20	V21	V22	V23	V24	V25	V26	V27	V28	V29	V30	V31	V32	V33	V34	V35	V36	V37	V38	V39	V40	V41	V42	V43	V44	V45	V46	V47	V48	V49
1	107.407407407407	101.408450704225	98.876404494382	102.681118083286	100.662251655629	113.850063532402	105.479452054795	104.347826086957	99.0732940185341	104.1642228739	93.8967136150235	89.1820580474934	100.537897310513	104.386951631046	101.818181818182	99.5708154506438	100.19267822736	101.149425287356	97.9681493684789	104.094631483167	99.6910401647786	98.9690721649485	99.4400895856663	101.569186875892	98.1566820276498	101.249321021184	99.1101984941821	96.6139954853273	95.4091816367265	97.8622327790974	98.8235294117647	93.8461538461538	102.369668246445	95.6063268892794	98.816263510036	99.8761456527124	98.8847583643123	100	99.443413729128	97.7312390924956	94.7658402203857	98.1818181818182	97.1342383107089	103.241895261845	97.9480164158687	106.322580645161	101.694915254237	92.6746166950596	101.694915254237
2	101.234567901235	100	98.2343499197432	95.3793496862521	100.662251655629	108.767471410419	102.739726027397	99.1304347826087	98.3993260320135	101.348973607038	92.018779342723	91.2928759894459	99.7555012224939	106.186726659168	99.5804195804196	100.061312078479	100.19267822736	100	99.286106534871	103.730664240218	98.8671472708548	98.9690721649485	99.4400895856663	101.569186875892	97.6958525345622	103.422053231939	100.205338809035	101.128668171558	97.8043912175649	100.712589073634	97.6470588235294	96.9230769230769	102.369668246445	98.4182776801406	97.5810602161606	97.6963091404508	100.371747211896	99.4219653179191	97.9591836734694	101.919720767888	98.0716253443526	100.606060606061	100.150829562594	102.743142144638	99.5896032831737	103.225806451613	103.050847457627	89.9488926746167	101.694915254237
3	101.234567901235	100.704225352113	98.876404494382	96.7484312606959	102.175969725639	102.668360864041	100	97.3913043478261	99.7472620050548	99.941348973607	97.6525821596244	95.5145118733509	99.7555012224939	103.487064116985	98.4615384615385	103.004291845494	101.220295439949	99.4252873563218	99.725425590335	100.454959053685	98.043254376931	98.9690721649485	100.3359462486	100.998573466476	97.6958525345622	101.249321021184	99.1101984941821	106.546275395034	99.001996007984	101.66270783848	98.8235294117647	101.538461538462	99.2101105845182	101.230228471002	99.4338651569738	95.3183056725291	101.115241635688	100	99.443413729128	99.1273996509598	98.0716253443526	100.606060606061	100.150829562594	101.246882793017	99.5896032831737	100.129032258065	100.338983050847	96.0817717206133	100
4	103.703703703704	100	97.5922953451043	98.5738733599544	101.419110690634	92.5031766200762	94.5205479452055	97.3913043478261	100.421229991575	99.941348973607	103.286384976526	100.263852242744	100.537897310513	100.787401574803	99.5804195804196	104.475781729001	100.706486833654	99.4252873563218	99.725425590335	100.090991810737	97.2193614830072	100.618556701031	100.3359462486	100.998573466476	97.2350230414747	99.0765888104291	101.848049281314	104.740406320542	102.195608782435	101.66270783848	101.176470588235	103.076923076923	100.473933649289	101.230228471002	100.463201235203	95.7146395838494	98.8847583643123	100	99.443413729128	100.523560209424	99.1735537190083	101.818181818182	98.9441930618401	101.745635910224	100.136798905609	101.161290322581	98.9830508474576	100.170357751278	96.6101694915254
5	101.234567901235	99.2957746478873	100.16051364366	99.9429549343982	99.1485335856197	99.6188055908513	97.2602739726027	97.3913043478261	101.769165964617	98.533724340176	107.042253521127	102.902374670185	102.102689486553	98.0877390326209	101.818181818182	98.0993255671367	100.19267822736	99.4252873563218	100.164744645799	97.9071883530482	101.338825952626	100.068728522337	100.783874580067	99.8573466476462	101.84331797235	99.9456816947311	100.205338809035	105.643340857788	99.8003992015968	99.7624703087886	101.176470588235	104.615384615385	99.8420221169036	102.636203866432	102.316006176016	98.8853108744117	98.1412639405205	100	100.927643784787	99.1273996509598	100.275482093664	100.606060606061	101.960784313725	97.7556109725686	100.136798905609	98.0645161290323	98.9830508474576	103.577512776831	105.084745762712
6	97.5308641975308	99.2957746478873	100.802568218299	100.399315459213	99.1485335856197	98.6022871664549	100	100.869565217391	102.443133951137	98.533724340176	107.042253521127	105.540897097625	101.711491442543	98.9876265466817	101.818181818182	94.1753525444513	100.19267822736	101.149425287356	101.043382756727	96.0873521383076	102.16271884655	100.618556701031	100.3359462486	98.716119828816	102.764976958525	97.7729494839761	99.6577686516085	101.128668171558	100.59880239521	99.7624703087886	101.176470588235	101.538461538462	98.5781990521327	101.230228471002	103.757076685538	105.028486499876	98.8847583643123	100.578034682081	100.927643784787	100.523560209424	102.479338842975	99.3939393939394	101.960784313725	97.7556109725686	101.778385772914	97.0322580645161	96.271186440678	104.258943781942	98.3050847457627
7	96.2962962962963	100	102.086677367576	101.312036508842	98.3916745506149	93.5196950444727	101.369863013699	102.608695652174	99.0732940185341	99.941348973607	101.408450704225	107.12401055409	98.5819070904645	95.3880764904387	99.5804195804196	99.5708154506438	98.6512524084778	100	101.043382756727	99.3630573248408	101.338825952626	101.168384879725	99.8880179171333	98.716119828816	104.147465437788	98.2074959261271	100.752908966461	92.0993227990971	102.994011976048	98.812351543943	102.352941176471	101.538461538462	98.5781990521327	99.8242530755712	100.051466803911	104.830319544216	99.6282527881041	100	100.927643784787	100.523560209424	102.479338842975	99.3939393939394	99.5475113122172	98.7531172069825	101.231190150479	97.0322580645161	98.9830508474576	104.940374787053	94.9152542372881
8	91.358024691358	99.2957746478873	103.370786516854	104.962920707359	98.3916745506149	90.4701397712834	98.6301369863014	100.869565217391	99.0732940185341	97.5953079178886	97.6525821596244	108.179419525066	97.0171149144254	92.6884139482565	97.3426573426573	101.042305334151	98.6512524084778	99.4252873563218	101.043382756727	98.2711555959964	101.338825952626	100.618556701031	99.4400895856663	97.5748930099857	100.460829493088	99.0765888104291	99.1101984941821	92.0993227990971	102.195608782435	99.7624703087886	98.8235294117647	96.9230769230769	98.5781990521327	99.8242530755712	97.5810602161606	102.650483031954	104.089219330855	100	100.927643784787	100.523560209424	104.683195592286	99.3939393939394	100.150829562594	96.7581047381546	99.5896032831737	97.0322580645161	101.694915254237	108.347529812606	101.694915254237
9	91.358024691358	100	100.16051364366	97.2047917855106	97.6348155156102	80.3049555273189	98.6301369863014	100.869565217391	97.0513900589722	96.1876832844575	99.5305164319249	109.234828496042	95.0611246943765	95.3880764904387	93.986013986014	105.947271612508	99.165061014772	99.4252873563218	99.725425590335	97.179253867152	98.043254376931	101.718213058419	98.5442329227324	98.716119828816	97.6958525345622	98.6420423682781	99.6577686516085	90.293453724605	104.590818363273	103.562945368171	97.6470588235294	100	97.9462875197472	101.230228471002	96.3458569222851	99.4798117413921	104.832713754647	100	100.927643784787	104.712041884817	105.785123966942	101.818181818182	100.150829562594	99.7506234413965	100.683994528044	98.0645161290323	103.050847457627	106.303236797274	93.2203389830508
10	92.5925925925926	100	98.876404494382	101.312036508842	96.1210974456008	82.3379923761118	94.5205479452055	99.1304347826087	95.0294860994103	95.2492668621701	101.408450704225	109.234828496042	93.4963325183374	89.9887514060743	95.1048951048951	114.285714285714	97.6236351958895	98.2758620689655	99.286106534871	97.179253867152	99.6910401647786	101.718213058419	98.5442329227324	99.2867332382311	96.3133640552995	98.6420423682781	100.752908966461	93.0022573363431	106.986027944112	103.562945368171	100	104.615384615385	99.2101105845182	101.230228471002	94.6989191971179	93.1384691602675	104.089219330855	99.4219653179191	102.411873840445	101.919720767888	103.581267217631	100.606060606061	98.3408748114631	98.7531172069825	100.683994528044	102.193548387097	103.050847457627	109.710391822828	94.9152542372881
11	91.358024691358	100	97.5922953451043	99.4865944095836	97.6348155156102	86.4040660736976	97.2602739726027	95.6521739130435	94.3555181128896	94.3108504398827	108.920187793427	109.76253298153	93.1051344743276	91.7885264341957	93.986013986014	120.662170447578	96.0822093770071	98.8505747126437	98.8467874794069	93.9035486806187	97.2193614830072	101.168384879725	98.5442329227324	98.716119828816	96.7741935483871	101.249321021184	100.752908966461	100.225733634312	108.982035928144	106.413301662708	96.4705882352941	104.615384615385	101.105845181675	101.230228471002	95.9341224909933	94.3274708942284	104.832713754647	99.4219653179191	102.411873840445	104.712041884817	105.785123966942	103.030303030303	100.754147812971	98.7531172069825	100.683994528044	101.161290322581	100.338983050847	110.391822827939	96.6101694915254
12	95.0617283950617	100.704225352113	98.2343499197432	98.5738733599544	96.8779564806055	83.3545108005083	95.8904109589041	95.6521739130435	91.6596461668071	94.3108504398827	103.286384976526	109.76253298153	89.5843520782396	92.6884139482565	91.7482517482517	117.719190680564	96.0822093770071	98.8505747126437	100.604063701263	92.4476797088262	97.2193614830072	101.718213058419	98.9921612541993	99.8573466476462	99.5391705069124	104.291146116241	102.943189596167	100.225733634312	106.986027944112	107.363420427553	98.8235294117647	109.230769230769	102.369668246445	101.230228471002	98.816263510036	97.6963091404508	103.345724907063	100	103.896103896104	106.108202443281	103.581267217631	103.030303030303	103.770739064857	96.7581047381546	101.231190150479	98.0645161290323	98.9830508474576	112.436115843271	101.694915254237
13	96.2962962962963	101.408450704225	98.876404494382	101.312036508842	98.3916745506149	87.420584498094	95.8904109589041	95.6521739130435	90.3117101937658	96.1876832844575	99.5305164319249	109.76253298153	85.6723716381418	88.1889763779528	89.5104895104895	114.77621091355	94.0269749518304	100	100.164744645799	93.5395814376706	97.2193614830072	101.718213058419	99.4400895856663	98.716119828816	100.460829493088	104.725692558392	102.395619438741	98.4198645598194	112.175648702595	106.413301662708	100	103.076923076923	103.001579778831	99.8242530755712	99.4338651569738	101.263314342333	103.345724907063	98.8439306358381	103.896103896104	106.108202443281	104.683195592286	103.030303030303	104.977375565611	94.2643391521197	101.231190150479	96	97.6271186440678	115.161839863714	110.169491525424
14	97.5308641975308	101.408450704225	99.5184590690209	101.312036508842	100.662251655629	83.3545108005083	97.2602739726027	97.3913043478261	88.9637742207245	98.533724340176	95.774647887324	108.707124010554	88.0195599022005	89.0888638920135	87.2727272727273	116.738197424893	94.0269749518304	100	100.604063701263	92.8116469517743	97.2193614830072	102.268041237113	98.5442329227324	98.716119828816	97.6958525345622	105.160239000543	102.395619438741	97.5169300225734	113.373253493014	104.513064133017	98.8235294117647	95.3846153846154	103.633491311216	102.636203866432	100.874935666495	102.848649987615	103.345724907063	98.8439306358381	103.896103896104	107.504363001745	103.581267217631	104.242424242424	106.787330316742	94.7630922693267	100.683994528044	90.8387096774194	98.9830508474576	117.206132879046	111.864406779661
15	97.5308641975308	100.704225352113	96.9502407704655	100.399315459213	99.9053926206244	78.271918678526	97.2602739726027	100.869565217391	88.9637742207245	95.7184750733138	92.018779342723	108.707124010554	86.0635696821516	86.3892013498313	85.034965034965	110.852237890865	96.5960179833012	98.8505747126437	101.922020867655	93.5395814376706	98.043254376931	103.367697594502	98.0963045912654	99.2867332382311	93.5483870967742	100.380228136882	99.6577686516085	93.0022573363431	109.38123752495	102.612826603325	102.352941176471	95.3846153846154	104.265402843602	104.042179261863	102.316006176016	104.830319544216	101.85873605948	98.2658959537572	103.896103896104	104.712041884817	100.275482093664	101.818181818182	107.993966817496	90.7730673316708	100.136798905609	87.741935483871	100.338983050847	119.931856899489	106.779661016949
16	92.5925925925926	100	96.9502407704655	101.312036508842	102.175969725639	80.3049555273189	106.849315068493	100.869565217391	88.9637742207245	93.841642228739	93.8967136150235	109.234828496042	86.0635696821516	84.5894263217098	88.3916083916084	117.719190680564	98.1374438021837	99.4252873563218	101.482701812191	96.8152866242038	98.043254376931	103.917525773196	96.7525195968645	99.2867332382311	94.4700460829493	97.7729494839761	98.5626283367556	92.0993227990971	110.578842315369	102.612826603325	101.176470588235	92.3076923076923	102.369668246445	104.042179261863	100.874935666495	104.830319544216	102.602230483271	97.6878612716763	103.896103896104	106.108202443281	99.1735537190083	103.030303030303	106.787330316742	92.7680798004988	101.231190150479	86.7096774193548	100.338983050847	122.657580919932	101.694915254237
17	98.7654320987654	99.2957746478873	98.2343499197432	100.855675984027	103.689687795648	76.2388818297332	106.849315068493	97.3913043478261	90.3117101937658	93.3724340175953	92.018779342723	109.76253298153	86.4547677261614	86.3892013498313	86.1538461538462	117.719190680564	99.6788696210662	99.4252873563218	102.361339923119	97.179253867152	97.2193614830072	104.46735395189	95.8566629339306	99.2867332382311	93.5483870967742	98.2074959261271	99.6577686516085	91.196388261851	107.784431137725	100.712589073634	100	93.8461538461538	104.265402843602	104.042179261863	99.6397323726197	103.839484765915	102.602230483271	98.2658959537572	99.443413729128	104.712041884817	96.969696969697	104.242424242424	104.977375565611	93.2668329177057	100.136798905609	89.8064516129032	101.694915254237	123.339011925043	98.3050847457627
18	97.5308641975308	100	98.2343499197432	100.399315459213	102.932828760643	74.2058449809403	109.58904109589	99.1304347826087	92.3336141533277	90.5571847507331	90.1408450704225	111.345646437995	82.1515892420538	82.7896512935883	86.1538461538462	119.681177191907	100.706486833654	98.2758620689655	101.922020867655	97.179253867152	95.5715756951596	103.367697594502	95.8566629339306	99.8573466476462	97.2350230414747	99.9456816947311	98.5626283367556	79.4582392776524	107.784431137725	104.513064133017	101.176470588235	100	103.633491311216	101.230228471002	100.257334019557	107.010156056478	102.602230483271	97.1098265895954	102.411873840445	104.712041884817	96.969696969697	104.242424242424	106.184012066365	92.2693266832918	99.5896032831737	87.741935483871	105.762711864407	122.657580919932	98.3050847457627
19	97.5308641975308	101.408450704225	100.16051364366	101.312036508842	103.689687795648	75.2223634053367	106.849315068493	95.6521739130435	92.3336141533277	91.9648093841642	90.1408450704225	109.76253298153	82.1515892420538	83.689538807649	85.034965034965	113.795217657879	98.1374438021837	98.8505747126437	101.043382756727	94.2675159235669	98.043254376931	103.367697594502	95.4087346024636	99.2867332382311	99.0783410138249	102.987506789788	100.205338809035	78.5553047404063	104.99001996008	109.263657957245	101.176470588235	100	102.369668246445	98.4182776801406	101.080802882141	105.821154322517	102.602230483271	98.2658959537572	102.411873840445	106.108202443281	95.8677685950413	106.666666666667	104.374057315234	94.7630922693267	99.5896032831737	88.7741935483871	103.050847457627	120.6132879046	103.389830508475
20	98.7654320987654	100.704225352113	100.802568218299	98.1175128351398	101.419110690634	72.1728081321474	102.739726027397	95.6521739130435	92.3336141533277	95.2492668621701	88.2629107981221	109.234828496042	81.3691931540342	84.5894263217098	82.7972027972028	110.852237890865	96.0822093770071	96.551724137931	99.725425590335	95.3594176524113	98.8671472708548	102.817869415808	95.8566629339306	99.8573466476462	99.5391705069124	103.85659967409	100.205338809035	74.0406320541761	101.796407185629	109.263657957245	101.176470588235	100	103.633491311216	95.6063268892794	101.904271744725	105.226653455536	102.602230483271	98.2658959537572	102.411873840445	104.712041884817	95.8677685950413	106.666666666667	105.580693815988	93.7655860349127	98.4952120383037	83.6129032258064	104.406779661017	117.206132879046	106.779661016949
21	90.1234567901234	99.2957746478873	100.16051364366	98.1175128351398	100.662251655629	65.0571791613723	104.109589041096	95.6521739130435	91.6596461668071	93.841642228739	80.7511737089202	109.234828496042	80.1955990220049	83.689538807649	80.5594405594406	106.437768240343	94.5407835581246	93.6781609195402	99.725425590335	93.1756141947225	98.8671472708548	101.168384879725	95.4087346024636	99.8573466476462	96.7741935483871	101.683867463335	100.752908966461	74.0406320541761	100.199600798403	112.114014251781	97.6470588235294	98.4615384615385	100.473933649289	92.7943760984183	103.962943901184	103.443150854595	102.602230483271	97.6878612716763	105.380333951763	103.315881326353	92.5619834710744	104.242424242424	107.993966817496	95.7605985037406	97.9480164158687	78.4516129032258	100.338983050847	117.887563884157	100
[truncated: 10 more columns]
