# Supplementary material for: Transient nicotine exposure in early adolescent male mice freezes their dopamine circuits in an immature state
Source: Nat Commun. 2024 Oct 18;15:9017. doi: 10.1038/s41467-024-53327-w (PMC11489768; doi:10.1038/s41467-024-53327-w)
Supplement: Supplementary file 4 — Source Data [file 41467_2024_53327_MOESM4_ESM.zip › source_data/Juxta_times_linegraph.csv]

	x
1	-180
2	-165
3	-150
4	-135
5	-120
6	-105
7	-90
8	-75
9	-60
10	-45
11	-30
12	-15
13	0
14	15
15	30
16	45
17	60
18	75
19	90
20	105
21	120
