# Supplementary material for: Transient nicotine exposure in early adolescent male mice freezes their dopamine circuits in an immature state
Source: Nat Commun. 2024 Oct 18;15:9017. doi: 10.1038/s41467-024-53327-w (PMC11489768; doi:10.1038/s41467-024-53327-w)
Supplement: Supplementary file 4 — Source Data [file 41467_2024_53327_MOESM4_ESM.zip › source_data/2BC_adolescent_alldose.csv]

	Mouse	treatment	Nic_conc	Weight_d	Nic_cons_d	Nic_dose_d	total_cons_d	Nic_pref_d
1	172	SAC	0	25.5	1.68	0	12.53	53.6312849162011
2	172	SAC	0.5	25.5	2.545	0	12.66	80.4107424960505
3	172	SAC	1	25.5	3.43	0	14.58	94.1015089163237
4	172	SAC	10	25.2	2.405	0.954365079365079	12.57	76.5314240254574
5	172	SAC	100	25.7	1.76	6.84824902723735	11.31	62.2458001768347
6	172	SAC	200	26.1	0.775	5.93869731800766	10.81	28.677150786309
7	172	SAC	50	25	1.595	3.19	12.04	52.9900332225914
8	173	SAC	0	26.9	1.7075	0	12.78	53.4428794992175
9	173	SAC	0.5	26.9	2.285	0	14.66	62.3465211459754
10	173	SAC	1	26.9	3.2125	0	14.69	87.4744724302246
11	173	SAC	10	25.3	2.07	0.818181818181818	12.93	64.0371229698376
12	173	SAC	100	26	1.2575	4.83653846153846	12.87	39.0831390831391
13	173	SAC	200	26.2	0.955	7.29007633587786	12.12	31.5181518151815
14	173	SAC	50	25.6	2.2975	4.4873046875	13.3	69.0977443609023
15	174	SAC	0	22.9	1.315	0	13.4	39.2537313432836
16	174	SAC	0.5	22.9	2.56	0	14.52	70.5234159779614
17	174	SAC	1	22.9	3.74	0	15.86	94.3253467843632
18	174	SAC	10	23.2	2.8325	1.22090517241379	14.09	80.4116394606104
19	174	SAC	100	23	2.015	8.76086956521739	13.36	60.3293413173653
20	174	SAC	200	23.4	1.745	14.9145299145299	12.65	55.1778656126482
21	174	SAC	50	22.7	2.0825	4.58700440528634	13.4	62.1641791044776
22	176	NIC	0	30.1	1.995	0	17.04	46.830985915493
23	176	NIC	0.5	30.1	4.53	0	20.35	89.041769041769
24	176	NIC	1	30.1	5.8675	0	24.03	97.6695796920516
25	176	NIC	10	30	3.5225	1.17416666666667	16.7	84.3712574850299
26	176	NIC	100	29.8	2.055	6.89597315436242	16.97	48.4384207424867
27	176	NIC	200	29.5	0.6075	4.11864406779661	15.85	15.3312302839117
28	176	NIC	50	30.1	3.2075	5.328073089701	16.78	76.4600715137068
29	177	NIC	0	24.6	1.6175	0	15.36	42.1223958333333
30	177	NIC	0.5	24.6	2.8325	0	13.79	82.1609862218999
31	177	NIC	1	24.6	3.5925	0	15.88	90.4911838790932
32	177	NIC	10	24.5	2.725	1.11224489795918	13.68	79.6783625730994
33	177	NIC	100	24	1.675	6.97916666666667	12.17	55.0534100246508
34	177	NIC	200	24.4	2.0225	16.577868852459	11.49	70.4090513489991
35	177	NIC	50	24.5	2.03	4.14285714285714	10.31	78.7584869059166
36	178	NIC	0	23.4	0.987499999999998	0	10.6	37.2641509433962
37	178	NIC	0.5	23.4	2.19	0	12.43	70.4746580852776
38	178	NIC	1	23.4	2.33	0	9.69	96.1816305469556
39	178	NIC	10	22.8	2.0575	0.902412280701754	10.81	76.1332099907493
40	178	NIC	100	23.2	1.255	5.40948275862069	12.02	41.7637271214642
41	178	NIC	200	23.4	0.8975	7.67094017094017	9.63	37.2793354101765
42	178	NIC	50	22.9	1.33	2.90393013100437	10.27	51.8013631937683
43	179	NIC	0	25.2	1.755	0	12.87	54.5454545454545
44	179	NIC	0.5	25.2	2.805	0	14.98	74.8998664886515
45	179	NIC	1	25.2	3.38	0	15.13	89.358889623265
46	179	NIC	10	24.6	2.4225	0.984756097560976	12.53	77.3343974461293
47	179	NIC	100	25.1	1.3775	5.48804780876494	13.15	41.9011406844106
48	179	NIC	200	25.7	1.3025	10.136186770428	12.26	42.4959216965742
49	179	NIC	50	25	1.35	2.7	12.51	43.1654676258993
50	180	SAC	0	25.9	1.3825	0	11.89	46.5096719932717
51	180	SAC	0.5	25.9	2.1125	0	12.83	65.8612626656274
52	180	SAC	1	25.9	3.275	0	15.2	86.1842105263158
53	180	SAC	10	24.7	2.165	0.876518218623482	12.46	69.5024077046549
54	180	SAC	100	25.1	1.3175	5.24900398406375	13.3	39.6240601503759
55	180	SAC	200	25.4	1.3125	10.3346456692913	12.16	43.1743421052632
56	180	SAC	50	24.6	1.55	3.15040650406504	11.44	54.1958041958042
57	182	SAC	0	27.8	1.095	0	14.28	30.672268907563
58	182	SAC	0.5	27.8	2.955	0	15.21	77.7120315581854
59	182	SAC	1	27.8	3.555	0	15.18	93.6758893280632
60	182	SAC	10	26.7	3.3725	1.26310861423221	14.27	94.5339873861247
61	182	SAC	100	27.3	1.3475	4.93589743589744	10.12	53.2608695652174
62	182	SAC	200	27.3	1.35	9.89010989010989	11.63	46.4316423043852
63	182	SAC	50	27	2.625	4.86111111111111	13.36	78.5928143712575
64	184	NIC	0	26.5	1.3225	0	12.07	43.8276719138359
65	184	NIC	0.5	26.5	2.9725	0	15.53	76.5614938828075
66	184	NIC	1	26.5	3.75	0	16.92	88.6524822695035
67	184	NIC	10	26.1	2.04	0.781609195402299	12.37	65.9660468876314
68	184	NIC	100	26.3	1.34	5.09505703422053	12.33	43.4712084347121
69	184	NIC	200	26.2	0.7275	5.55343511450382	11.17	26.0519247985676
70	184	NIC	50	26.3	1.9675	3.74049429657795	13.12	59.984756097561
71	185	NIC	0	28	1.9625	0	16.31	48.1299816063764
72	185	NIC	0.5	28	3.2375	0	16.47	78.6278081360048
73	185	NIC	1	28	4.31	0	18.62	92.5886143931257
74	185	NIC	10	28.2	2.3075	0.818262411347518	13.96	66.1174785100287
75	185	NIC	100	27.8	1.6275	5.85431654676259	14.46	45.0207468879668
76	185	NIC	200	27.9	1.315	9.42652329749104	13.33	39.4598649662416
77	185	NIC	50	28.4	1.935	3.40669014084507	14.88	52.0161290322581
78	186	NIC	0	26	1.085	0	9.71	44.6961894953656
79	186	NIC	0.5	26	1.7325	0	12.2	56.8032786885246
80	186	NIC	1	26	3.5375	0	16.23	87.1842267406038
81	186	NIC	10	25.1	2.0425	0.813745019920319	11.68	69.9486301369863
82	186	NIC	100	25.5	1.355	5.31372549019608	10.89	49.7704315886134
83	186	NIC	200	25.7	1.325	10.3112840466926	10.17	52.1140609636185
84	186	NIC	50	25.3	1.215	2.40118577075099	9.96	48.7951807228916
85	187	NIC	0	25.1	1.475	0	8.36	70.5741626794258
86	187	NIC	0.5	25.1	3.1225	0	12.78	97.7308294209703
87	187	NIC	1	25.1	3.73	0	15.11	98.7425545996029
88	187	NIC	10	25.2	3.1075	1.23313492063492	13.02	95.468509984639
89	187	NIC	100	25.4	3.0525	12.0177165354331	12.58	97.0588235294118
90	187	NIC	200	25.5	2.3325	18.2941176470588	11.99	77.814845704754
91	187	NIC	50	25.1	3.435	6.84262948207171	13.99	98.2130092923517
92	368	SAC	0	25.15	2.485	0	13.91	71.4593817397556
93	368	SAC	0.5	25	3.14	0	15.5	81.0322580645161
94	368	SAC	1	25.2	3.395	0	15	90.5333333333333
95	368	SAC	10	25.45	2.0275	0.796421954608615	13.91	58.3033788641265
96	368	SAC	100	26	0.965	3.71486478489851	9.46	40.8033826638478
97	368	SAC	200	26.2	0.6425	4.90151945573474	10	25.7
98	368	SAC	50	26.25	1.025	1.95598223615465	12.41	33.0378726833199
99	369	SAC	0	28.85	1.825	0	16.49	44.2692540933899
100	369	SAC	0.5	28.05	2.4425	0	14.46	67.5656984785615
101	369	SAC	1	28	1.705	0	9.8	69.5918367346939
102	369	SAC	10	27.5	2.2375	0.812085928511921	16.98	52.7090694935218
103	369	SAC	100	27.25	0.7675	2.81660741219565	15.34	20.013037809648
104	369	SAC	200	27.65	0.4375	3.16530622923371	14.02	12.4821683309558
105	369	SAC	50	27.55	1.16	2.10518774703557	14.27	32.5157673440785
106	371	SAC	0	24.75	0.92	0	15.07	24.4193762441938
107	371	SAC	0.5	25	2.425	0	15.25	63.6065573770492
108	371	SAC	1	25	4.6925	0	22.8	82.3245614035088
109	371	SAC	10	25.25	3.565	1.41364855538476	23.09	61.7583369423993
110	371	SAC	100	25.4	1.0575	4.16338582677165	10.94	38.6654478976234
111	371	SAC	200	25.8	0.565	4.34708136128014	13.54	16.6912850812408
112	371	SAC	50	25.5	2.415	4.73529411764706	18.87	51.1923688394277
113	375	NIC	0	24.9	0.8675	0	8.72	39.7935779816514
114	375	NIC	0.5	24.95	2.395	0	17.48	54.8054919908467
115	375	NIC	1	25.25	2.9675	0	15.21	78.0407626561473
116	375	NIC	10	25.55	2.4875	0.973473358458191	13.99	71.1222301644031
117	375	NIC	100	26	0.45	1.73076923076923	14.88	12.0967741935484
118	375	NIC	200	26.25	0.4925	3.7502539691754	9.03	21.8161683277962
119	375	NIC	50	25.8	0.985	1.90642699397563	15.79	24.9525015832806
120	377	NIC	0	24.1	2.8825	0	15.9	72.5157232704402
121	377	NIC	0.5	24.1	3.855	0	18.62	82.8141783029001
122	377	NIC	1	24.75	3.7875	0	17.12	88.4929906542056
123	377	NIC	10	24.7	1.155	0.465996262785209	7.29	63.3744855967078
124	377	NIC	100	25	1.835	7.3378774060385	11.94	61.4740368509213
125	377	NIC	200	24.7	0.78	6.36734693877551	10.44	29.8850574712644
126	377	NIC	50	24.85	2.06	4.1436107332556	12.58	65.5007949125596
127	378	SAC	0	24.6	1.955	0	14.85	52.6599326599327
128	378	SAC	0.5	24.25	2.5625	0	13.24	77.416918429003
129	378	SAC	1	24.6	3.4425	0	15.73	87.5397329942784
130	378	SAC	10	24.75	1.7275	0.697472818101675	12.33	56.0421735604218
131	378	SAC	100	25.65	0.785	3.06942544459644	10.07	31.1817279046673
132	378	SAC	200	25.65	0.555	4.32841378891051	9.4	23.6170212765957
133	378	SAC	50	25.5	0.525	1.03338767224409	8.81	23.8365493757094
134	379	SAC	0	25.65	1.815	0	13.15	55.2091254752852
135	379	SAC	0.5	25.5	1.6325	0	11.61	56.244616709733
136	379	SAC	1	26	2.6525	0	15.14	70.0792602377807
137	379	SAC	10	25.6	2.38	0.934888797301216	16.28	58.4766584766585
138	379	SAC	100	25.8	1.26	4.8903294623139	12.83	39.2829306313328
139	379	SAC	200	25.95	1.17	8.94280749695548	14.44	32.409972299169
140	379	SAC	50	26.1	1.7425	3.33812260536398	15.97	43.6443331246087
141	380	SAC	0	26.9	1.7475	0	14.86	47.0390309555855
142	380	SAC	0.5	26.3	2.6225	0	12.71	82.5334382376082
143	380	SAC	1	26.35	3.685	0	15.33	96.1513372472277
144	380	SAC	10	26.5	2.4275	0.914972089314194	13.68	70.9795321637427
145	380	SAC	100	26.7	0.4275	1.59412919969138	8.99	19.0211345939933
146	380	SAC	200	27	0.395	2.92592592592593	12.29	12.8559804719284
147	380	SAC	50	26.85	1.8475	3.44479970038284	13.76	53.7063953488372
148	381	NIC	0	25.6	2.46	0	16.54	59.4921402660218
149	381	NIC	0.5	25.75	2.775	0	13.32	83.3333333333333
150	381	NIC	1	25.85	4.0425	0	17.76	91.0472972972973
151	381	NIC	10	25.95	2.99	1.15210498960499	13.06	91.5773353751914
152	381	NIC	100	26.5	1.8775	7.08781897926635	12.74	58.9481946624804
153	381	NIC	200	26.75	0.82	6.12660014534071	14.28	22.96918767507
154	381	NIC	50	26.5	1.9225	3.62735849056604	12.27	62.6731866340668
155	382	NIC	0	25.45	1.5475	0	15.54	39.8326898326899
156	382	NIC	0.5	25.45	2.22	0	13.61	65.2461425422484
157	382	NIC	1	25.1	3.4825	0	16.72	83.3133971291866
158	382	NIC	10	25.05	2.83	1.1300796812749	17.26	65.58516801854
159	382	NIC	100	25.05	1.415	5.64488237919163	14.5	39.0344827586207
160	382	NIC	200	25.5	0.83	6.53081312191446	15.25	21.7704918032787
161	382	NIC	50	25.1	1.97	3.93645729161706	16.92	46.5721040189125
162	383	NIC	0	24.95	2.32	0	12.41	74.7784045124899
163	383	NIC	0.5	24.7	2.14	0	13.67	62.6188734455011
164	383	NIC	1	24.75	2.4425	0	13.2	74.0151515151515
165	383	NIC	10	24.75	2.3275	0.937463261707269	14.87	62.6092804303968
166	383	NIC	100	25.4	1.44	5.64287596694932	14.94	38.5542168674699
167	383	NIC	200	25.75	0.875	6.7990830392423	13.63	25.6786500366838
168	383	NIC	50	25.25	1.84	3.64063774389861	14.55	50.5841924398626
169	393	NIC	0	28.65	2.155	0	14.04	61.3960113960114
170	393	NIC	0.5	27.75	2.8125	0	13.88	81.0518731988473
171	393	NIC	1	27.7	4.16	0	18.04	92.239467849224
172	393	NIC	10	27.6	2.4875	0.901268115942029	11.51	86.4465682015638
173	393	NIC	100	27.45	1.4375	5.24237537824494	13.47	42.6874536005939
174	393	NIC	200	27.78	0.68	4.86697169971191	12.75	26.6666666666667
175	393	NIC	50	27.7	1.895	3.42057761732852	13.98	54.2203147353362
176	395	NIC	0	30.7	2.7225	0	17.46	62.3711340206186
177	395	NIC	0.5	29.9	2.31	0	17.32	53.3487297921478
178	395	NIC	1	29.8	5.2325	0	22.57	92.7337173238813
179	395	NIC	10	29.7	3.9025	1.31397306397306	17.25	90.4927536231884
180	395	NIC	100	30.3	2.29	7.57300800609989	15.13	60.5419695968275
181	395	NIC	200	30.32	1.098	7.2298710352039	15.91	34.5065996228787
182	395	NIC	50	29.4	2.865	4.87244897959184	15.33	74.7553816046967
183	396	NIC	0	30.35	1.905	0	13.87	54.9387166546503
184	396	NIC	0.5	29.45	1.915	0	14.47	52.9371112646856
185	396	NIC	1	29.7	3.5475	0	16.1	88.1366459627329
186	396	NIC	10	29.8	2.265	0.76006711409396	14.41	62.8730048577377
187	396	NIC	100	30.4	0.8375	2.75493421052632	12.87	26.029526029526
188	396	NIC	200	31.68	0.62	3.91672637528859	13.81	22.4475018102824
189	396	NIC	50	29.5	2.135	3.61864406779661	12.99	65.7428791377983
190	398	SAC	0	28.85	1.405	0	12.05	46.6390041493776
191	398	SAC	0.5	28	2.4775	0	13.63	72.7072633895818
192	398	SAC	1	27.55	3.0225	0	13.88	87.1037463976945
193	398	SAC	10	27.4	1.53	0.558394160583942	8.95	68.3798882681564
194	398	SAC	100	27.6	0.19	0.686123911930364	4.72	16.1016949152542
195	398	SAC	200	28.26	0.234	1.6540109766183	11.27	10.3815439219166
196	398	SAC	50	27.4	1.265	2.30839416058394	11.13	45.4627133872417
197	400	SAC	0	29.85	1.9175	0	12.01	63.8634471273938
198	400	SAC	0.5	28.75	2.1425	0	11.3	75.8407079646018
199	400	SAC	1	28.95	2.67	0	11.84	90.2027027027027
200	400	SAC	10	28.9	1.1625	0.402249134948097	10.52	44.2015209125475
201	400	SAC	100	28.75	0.51	1.77976867423234	4.13	49.3946731234867
202	400	SAC	200	29.14	0.306	2.08908379755837	8.28	18.4782608695652
203	400	SAC	50	28.7	1.4575	2.53919860627178	12.12	48.1023102310231
204	401	SAC	0	30.9	2.43	0	16.77	57.9606440071556
205	401	SAC	0.5	29.9	2.4275	0	12.57	77.2474144789181
206	401	SAC	1	29.65	3.525	0	16.61	84.8886213124624
207	401	SAC	10	29.7	2.6625	0.896464646464647	15.44	68.9766839378238
208	401	SAC	100	30.15	1.22	4.04719471947195	12.36	39.4822006472492
209	401	SAC	200	30.94	0.728	4.70697654932602	12.65	28.7747035573123
210	401	SAC	50	29.7	0.68	1.14478114478114	10.1	26.9306930693069
211	402	NIC	0	28.05	1.695	0	13.93	48.6719310839914
212	402	NIC	0.5	27.9	3.5425	0	16.81	84.2950624628197
213	402	NIC	1	27.7	3.175	0	15.83	80.227416298168
214	402	NIC	10	27.8	2.2125	0.795863309352518	12.79	69.1946833463643
215	402	NIC	100	27.5	0.435	1.58131016608484	13.26	13.1221719457014
216	402	NIC	200	28.02	0.184	1.3143339990782	13.88	6.62824207492795
217	402	NIC	50	27.2	0.63	1.15808823529412	10.7	23.5514018691589
218	403	NIC	0	26.3666666666667	2.49333333333333	0	22.4	66.7857142857143
219	403	NIC	0.5	26.3	1.865	0	14.64	50.9562841530055
220	403	NIC	1	25.8	2.615	0	15.46	67.6584734799483
221	403	NIC	10	25.7	1.655	0.643968871595331	10.54	62.8083491461101
222	403	NIC	100	25.6	1.595	6.23046875	11.82	53.9763113367174
223	403	NIC	200	25.78	0.686	5.31231901544402	11.43	30.0087489063867
224	403	NIC	50	25.6	2.62	5.1171875	7.02	74.6438746438747
225	404	NIC	0	29.2	2.115	0	19.32	43.7888198757764
226	404	NIC	0.5	28.55	4.0275	0	19.88	81.0362173038229
227	404	NIC	1	28.15	3.96	0	17.55	90.2564102564103
228	404	NIC	10	28.1	2.4925	0.887010676156584	14.65	68.0546075085324
229	404	NIC	100	28.4	0.78	2.74744281197694	12.86	24.2612752721617
230	404	NIC	200	27.94	0.696	4.9778801843318	13.33	26.1065266316579
231	404	NIC	50	28.1	1.72	3.06049822064057	14.02	49.0727532097004
232	405	NIC	0	29.5	2.0075	0	14.32	56.0754189944134
233	405	NIC	0.5	29	2.68	0	14.61	73.3744010951403
234	405	NIC	1	29.7	3.6675	0	16.48	89.0169902912621
235	405	NIC	10	30	3.205	1.06833333333333	15.4	83.2467532467532
236	405	NIC	100	30.15	2.01	6.6513201320132	15.17	52.9993408042189
237	405	NIC	200	30.34	0.74	4.87241618898732	15.32	24.1514360313316
238	405	NIC	50	29.9	2.59	4.33110367892977	11.2	92.5
239	406	SAC	0	26.15	1.805	0	12.63	57.1654790182106
240	406	SAC	0.5	25.9	2.6175	0	12.77	81.9890368050117
241	406	SAC	1	25.05	1.6425	0	9.6	68.4375
242	406	SAC	10	25.2	2.37	0.94047619047619	11.27	84.1171251109139
243	406	SAC	100	24.65	0.9875	3.99321099407505	11.13	35.4896675651393
244	406	SAC	200	25.14	0.482	3.83228988806678	12.25	19.6734693877551
245	406	SAC	50	24.9	1.8225	3.65963855421687	11.41	63.8913234005259
246	LR56	SAC	0	25.35	2.7775	0	14.29	77.7466759972008
247	LR56	SAC	0.5	24.55	3.235	0	14.54	88.9958734525447
248	LR56	SAC	1	24.2	3.9225	0	16.82	93.281807372176
249	LR56	SAC	10	24	1.97	0.820833333333333	13.7	57.5182481751825
250	LR56	SAC	100	23.5	0.8375	3.58152173913043	12.83	26.1106780982073
251	LR56	SAC	200	23	0.5475	4.76086956521739	11.9	18.4033613445378
252	LR56	SAC	50	23.5	1.04	2.22078804347826	12.18	34.1543513957307
253	LR57	SAC	0	31.45	3.395	0	17.54	77.4230330672748
254	LR57	SAC	0.5	30.5	2.9175	0	16.61	70.258880192655
255	LR57	SAC	1	30.7	4.34	0	18.74	92.6360725720384
256	LR57	SAC	10	31	3.0125	0.971774193548387	16.84	71.5558194774347
257	LR57	SAC	100	31.5	1.26	3.99722782258065	13.3	37.8947368421053
258	LR57	SAC	200	32	0.8275	5.171875	13.24	25
259	LR57	SAC	50	31	1.855	2.99193548387097	15.17	48.9123269611074
260	LR59	SAC	0	28.2	2.44	0	19.23	50.7540301612064
261	LR59	SAC	0.5	27.9	3.385	0	17.25	78.4927536231884
262	LR59	SAC	1	27.7	3.5975	0	18.19	79.1094007696536
263	LR59	SAC	10	27	2.4325	0.900925925925926	17.35	56.0806916426513
264	LR59	SAC	100	28	1.62	5.78571428571428	15.76	41.1167512690355
265	LR59	SAC	200	28	1.3325	9.51785714285714	19.3	27.6165803108808
266	LR59	SAC	50	28	1.6975	3.03125	16.43	41.3268411442483
267	LR60	NIC	0	29.35	2.825	0	16.01	70.5808869456589
268	LR60	NIC	0.5	28.75	3.0425	0	15.95	76.3009404388715
269	LR60	NIC	1	28.4	4.2525	0	17.98	94.6051167964405
270	LR60	NIC	10	28	3.105	1.10892857142857	14.35	86.5505226480836
271	LR60	NIC	100	28.5	1.905	6.66841133004926	12.24	62.2549019607843
272	LR60	NIC	200	28	1.46	10.4285714285714	12.83	45.5183164458301
273	LR60	NIC	50	28.5	2.2575	3.95797413793103	14.56	62.0192307692308
274	LR61	NIC	0	30.3	2.6125	0	12.39	84.3422114608555
275	LR61	NIC	0.5	29.7	3.365	0	15.37	87.5731945348081
276	LR61	NIC	1	29.5	4.505	0	19.21	93.8053097345133
277	LR61	NIC	10	29	2.4975	0.861206896551724	12.91	77.3818745158792
278	LR61	NIC	100	30	2.1675	7.225	11.26	76.9982238010657
279	LR61	NIC	200	30	0.8475	5.65	10.63	31.8908748824083
280	LR61	NIC	50	29	2.3225	4.00431034482759	16.37	56.7501527183873
281	LR63	NIC	0	27.45	1.4	0	13.74	40.7569141193595
282	LR63	NIC	0.5	26.6	2.45	0	14.97	65.4642618570474
283	LR63	NIC	1	26.3	3.6175	0	16.09	89.9316345556246
284	LR63	NIC	10	27	2.34	0.866666666666666	13.01	71.9446579554189
285	LR63	NIC	100	27.5	2.955	10.7344576719577	14.71	80.3535010197145
286	LR63	NIC	200	28	2.2225	15.875	13.99	63.5453895639743
287	LR63	NIC	50	27	2.19	4.05555555555556	14.11	62.0836286321758
288	LR64	SAC	0	26.8	1.865	0	16.03	46.5377417342483
289	LR64	SAC	0.5	25.45	3.32	0	16.83	78.9067142008318
290	LR64	SAC	1	25	3.66	0	17.18	85.2153667054715
291	LR64	SAC	10	25	2.1725	0.869	14.47	60.0552868002764
292	LR64	SAC	100	26.5	0.865	3.28988603988604	14.46	23.9280774550484
293	LR64	SAC	200	27	0.7625	5.64814814814815	15.3	19.9346405228758
294	LR64	SAC	50	26	1.5	2.88461538461538	14.76	40.650406504065
295	LR65	SAC	0	29.05	2.045	0	14.98	54.6061415220294
296	LR65	SAC	0.5	28.25	2.845	0	17.72	64.2212189616253
297	LR65	SAC	1	28.4	3.545	0	16.25	87.2615384615385
298	LR65	SAC	10	28	2.15	0.767857142857143	15.33	56.0991519895629
299	LR65	SAC	100	29.5	1.8375	6.26494252873563	15.62	47.0550576184379
300	LR65	SAC	200	29	0.635	4.37931034482759	12.58	20.1907790143084
301	LR65	SAC	50	28.5	1.2275	2.12330665024631	14.15	34.6996466431095
302	LR66	SAC	0	28.65	1.685	0	16.86	39.9762752075919
303	LR66	SAC	0.5	28.55	2.655	0	16.19	65.5960469425571
304	LR66	SAC	1	28.5	3.0025	0	15.91	75.4871150219987
305	LR66	SAC	10	29	2.61	0.9	15.61	66.8802049967969
306	LR66	SAC	100	29	1.575	5.43103448275862	14.77	42.654028436019
307	LR66	SAC	200	29	1.365	9.41379310344827	16.39	33.3129957291031
308	LR66	SAC	50	28.5	1.5075	2.64762931034483	13.96	43.1948424068768
309	LR68	NIC	0	24.35	1.365	0	13.92	39.2241379310345
310	LR68	NIC	0.5	23.65	2.27	0	14.77	61.4759647935003
311	LR68	NIC	1	23.5	3.1025	0	14.7	84.421768707483
312	LR68	NIC	10	24	2.1975	0.915625	15.27	57.5638506876228
313	LR68	NIC	100	24.5	1.9475	7.9825	13.78	56.5312046444122
314	LR68	NIC	200	26	1.3475	10.3653846153846	13.23	40.7407407407407
315	LR68	NIC	50	24	1.4175	2.953125	13.03	43.5149654643131
