# Supplementary material for: Transient nicotine exposure in early adolescent male mice freezes their dopamine circuits in an immature state
Source: Nat Commun. 2024 Oct 18;15:9017. doi: 10.1038/s41467-024-53327-w (PMC11489768; doi:10.1038/s41467-024-53327-w)
Supplement: Supplementary file 4 — Source Data [file 41467_2024_53327_MOESM4_ESM.zip › source_data/Juxta_adult_nic_list.csv]

	x
1	9.53020134228188
2	18.0327868852459
3	14.5960624575696
4	14.6927871772039
5	30.5439330543933
6	13.7670196671709
7	19.2546583850932
8	9.3212669683258
9	48.4141232794734
10	16.4598842018197
11	13.810316139767
12	6.60377358490567
13	15.2337858220211
14	26.7217630853995
15	22.3880597014925
16	14.2857142857143
17	13.7550783517121
18	6.78871090770402
19	18.7279151943463
20	17.2265904217298
21	18.9033189033189
22	-14.1630901287554
23	-19.4244604316547
24	-27.3783587509078
25	-65.2173913043478
26	-21.5226939970717
27	-4.66321243523316
28	-18.5031185031185
