# Supplementary material for: Transient nicotine exposure in early adolescent male mice freezes their dopamine circuits in an immature state
Source: Nat Commun. 2024 Oct 18;15:9017. doi: 10.1038/s41467-024-53327-w (PMC11489768; doi:10.1038/s41467-024-53327-w)
Supplement: Supplementary file 4 — Source Data [file 41467_2024_53327_MOESM4_ESM.zip › source_data/Juxta_adolSAC_nic_moyf_in.csv]

	V1	V2	V3	V4	V5	V6	V7	V8	V9	V10	V11	V12	V13	V14	V15	V16	V17	V18	V19	V20	V21
1	99.4708994708995	100.715990453461	102.857142857143	103.07467057101	101.123595505618	95.8333333333333	98.4542211652794	98.2968369829684	98.0769230769231	100.970873786408	98.8416988416988	98.4227129337539	103.612815269257	101.098901098901	106.370243693886	101.742160278746	101.859799713877	96.8	98.1481481481481	100.293255131965	102.985074626866
2	100.881834215168	101.670644391408	102.857142857143	98.389458272328	102.247191011236	97.2222222222222	100.832342449465	100.243309002433	96.1538461538462	102.52427184466	98.8416988416988	99.6845425867508	101.976823449216	104.238618524333	106.028217186832	104.529616724739	100.71530758226	99.2	99.0740740740741	100.879765395894	100
3	101.587301587302	101.670644391408	102.040816326531	97.2181551976574	98.876404494382	97.2222222222222	102.259215219976	100.243309002433	100	101.747572815534	99.8712998712999	99.6845425867508	101.431492842536	109.262166405024	102.607952116289	104.529616724739	100.71530758226	100.8	99.0740740740741	100.293255131965	98.5074626865672
4	99.4708994708995	101.670644391408	100.408163265306	98.389458272328	98.876404494382	98.6111111111111	99.8810939357907	103.16301703163	100	100.970873786408	100.900900900901	99.6845425867508	99.2501704158146	100.470957613815	100.555793073963	101.742160278746	99.5708154506438	101.6	99.0740740740741	99.1202346041056	100
5	100.176366843034	99.2840095465394	98.7755102040816	98.389458272328	98.876404494382	102.777777777778	99.4054696789536	102.189781021898	100	99.4174757281553	99.8712998712999	102.208201892744	96.5235173824131	102.354788069074	99.5297135528003	100.348432055749	97.2818311874106	101.6	100.925925925926	99.7067448680352	100
6	99.4708994708995	98.8066825775656	98.7755102040816	99.5607613469985	100	104.166666666667	99.4054696789536	100.243309002433	103.846153846154	98.6407766990291	101.930501930502	103.470031545741	97.6141785957737	96.0753532182104	96.793501496366	94.7735191637631	100.71530758226	100	100.925925925926	99.7067448680352	98.5074626865672
7	99.4708994708995	98.3293556085919	96.3265306122449	100.732064421669	100	102.777777777778	100.832342449465	98.2968369829684	100	97.8640776699029	99.8712998712999	98.4227129337539	98.7048398091343	91.0518053375196	95.7674219752031	93.3797909407666	98.4263233190272	100	100.925925925926	99.7067448680352	100
8	99.4708994708995	97.8520286396181	97.9591836734694	104.245973645681	100	101.388888888889	98.9298454221165	97.323600973236	101.923076923077	97.8640776699029	99.8712998712999	98.4227129337539	100.886162235856	95.447409733124	92.3471569046601	98.9547038327526	100.71530758226	100	101.851851851852	100.293255131965	100
9	98.7654320987654	99.7613365155131	97.9591836734694	100.732064421669	98.876404494382	97.2222222222222	98.4542211652794	96.3503649635037	105.769230769231	97.8640776699029	98.8416988416988	93.3753943217666	101.431492842536	92.9356357927787	90.9790508764429	101.742160278746	99.5708154506438	101.6	101.851851851852	99.1202346041056	102.985074626866
10	94.5326278659612	97.3747016706444	95.5102040816327	89.0190336749634	92.1348314606741	91.6666666666667	88.4661117717004	95.3771289537713	101.923076923077	95.5339805825243	90.6048906048906	84.5425867507886	100.340831629175	68.4458398744113	83.1124412141941	97.5609756097561	97.2818311874106	96.8	100	99.7067448680352	113.432835820896
11	89.5943562610229	94.5107398568019	96.3265306122449	86.6764275256223	92.1348314606741	90.2777777777778	75.6242568370987	98.2968369829684	100	96.3106796116505	86.4864864864865	79.4952681388013	87.252897068848	50.8634222919937	70.7994869602394	93.3797909407666	97.2818311874106	90.4	97.2222222222222	100.879765395894	117.910447761194
12	88.1834215167549	91.1694510739857	97.1428571428572	78.4773060029283	87.6404494382022	88.8888888888889	68.9655172413793	100.243309002433	92.3076923076923	97.8640776699029	83.3976833976834	76.9716088328076	81.799591002045	35.7927786499215	57.8024796921761	85.0174216027875	93.8483547925608	85.6	92.5925925925926	100.293255131965	116.417910447761
13	84.6560846560847	87.8281622911695	98.7755102040816	74.9633967789165	86.5168539325843	84.7222222222222	59.4530321046373	105.109489051095	80.7692307692308	100.194174757282	79.2792792792793	71.9242902208202	79.6182685753238	30.7692307692308	46.8576314664386	79.4425087108014	94.9928469241774	80.8	87.9629629629629	100.879765395894	114.925373134328
14	86.0670194003527	87.3508353221957	97.1428571428572	81.99121522694	87.6404494382022	87.5	60.4042806183115	104.136253041363	78.8461538461538	100.970873786408	82.3680823680824	74.4479495268139	78.5276073619632	47.723704866562	42.4112868747328	82.2299651567944	94.9928469241774	82.4	86.1111111111111	99.1202346041056	100
15	88.1834215167549	87.3508353221957	93.0612244897959	74.9633967789165	83.1460674157303	91.6666666666667	62.782401902497	99.2700729927007	82.6923076923077	100.970873786408	84.4272844272844	75.7097791798107	87.7982276755283	62.1664050235479	42.4112868747328	80.8362369337979	92.7038626609442	84.8	88.8888888888889	97.3607038123167	95.5223880597015
16	86.7724867724868	86.3961813842482	87.3469387755102	67.9355783308931	82.0224719101123	88.8888888888889	63.7336504161712	92.4574209245742	82.6923076923077	100.194174757282	83.3976833976834	75.7097791798107	89.4342194955692	66.5620094191523	41.7272338606242	82.2299651567944	90.414878397711	85.6	90.7407407407407	97.3607038123167	91.044776119403
17	87.4779541446208	87.3508353221957	80.8163265306122	63.2503660322108	78.6516853932584	95.8333333333333	67.538644470868	83.698296836983	86.5384615384615	98.6407766990291	84.4272844272844	82.018927444795	89.9795501022495	69.0737833594976	37.2808892689183	85.0174216027875	90.414878397711	87.2	90.7407407407407	96.7741935483871	85.0746268656716
18	89.5943562610229	88.7828162291169	80.8163265306122	56.2225475841874	77.5280898876404	97.2222222222222	68.0142687277051	81.7518248175183	88.4615384615385	97.0873786407767	85.4568854568855	83.2807570977918	91.0702113156101	69.0737833594976	37.6229157759726	86.411149825784	86.9814020028612	88	90.7407407407407	96.1876832844575	85.0746268656716
19	90.299823633157	90.6921241050119	80.8163265306122	53.8799414348463	77.5280898876404	95.8333333333333	68.0142687277051	81.7518248175183	88.4615384615385	97.8640776699029	86.4864864864865	87.0662460567823	93.2515337423313	68.4458398744113	34.8867037195383	87.8048780487805	86.9814020028612	89.6	87.037037037037	96.7741935483871	74.6268656716418
20	92.4162257495591	91.6467780429594	81.6326530612245	51.5373352855051	78.6516853932584	97.2222222222222	69.4411414982164	82.7250608272506	90.3846153846154	97.0873786407767	89.5752895752896	88.3280757097792	93.2515337423313	70.9576138147567	36.5968362548098	90.5923344947735	86.9814020028612	92	87.037037037037	96.7741935483871	71.6417910447761
21	93.8271604938272	91.6467780429594	83.265306122449	53.8799414348463	78.6516853932584	94.4444444444444	68.9655172413793	82.7250608272506	90.3846153846154	97.0873786407767	89.5752895752896	89.589905362776	94.8875255623722	69.701726844584	41.0431808465156	91.9860627177701	83.5479256080114	92.8	88.8888888888889	96.1876832844575	71.6417910447761
