# Supplementary material for: Transient nicotine exposure in early adolescent male mice freezes their dopamine circuits in an immature state
Source: Nat Commun. 2024 Oct 18;15:9017. doi: 10.1038/s41467-024-53327-w (PMC11489768; doi:10.1038/s41467-024-53327-w)
Supplement: Supplementary file 4 — Source Data [file 41467_2024_53327_MOESM4_ESM.zip › source_data/CPP_PTX_data.csv]

	Mouse	Paired	Drug	PTX	pretest_time	posttest_time	Preference	Age
1	LR403	striped	NIC	NIC	159.933333333333	36.4666666666666	-123.466666666667	ADULT
2	LR404	grey	NIC	NIC	-382.433333333333	-307.9	74.5333333333332	ADULT
3	LR405	grey	NIC	NIC	-299.9	-43.0666666666667	256.833333333333	ADULT
4	LR406	striped	NIC	NIC	-34.1666666666666	163.7	197.866666666667	ADULT
5	LR407	striped	NIC	SAC	101.333333333333	326.733333333333	225.4	ADULT
6	LR408	grey	NIC	SAC	-156.3	-272.166666666667	-115.866666666667	ADULT
7	LR409	grey	NIC	SAC	-168.3	-311.9	-143.6	ADULT
8	LR410	striped	NIC	SAC	318.4	429.1	110.7	ADULT
9	LR411	striped	NIC	NIC	194.5	99	-95.5	ADULT
10	LR412	grey	NIC	NIC	-340.066666666667	-22.3	317.766666666667	ADULT
11	LR413	grey	NIC	NIC	-200.433333333333	-121.5	78.9333333333333	ADULT
12	LR414	striped	NIC	NIC	321.4	197.5	-123.9	ADULT
13	LR415	striped	NIC	SAC	45.3	290.433333333333	245.133333333333	ADULT
14	LR416	grey	NIC	SAC	-325.4	-280.433333333333	44.9666666666667	ADULT
15	LR417	grey	NIC	SAC	-16.1666666666667	-137.266666666667	-121.1	ADULT
16	LR418	striped	NIC	SAC	31.1333333333333	240.933333333333	209.8	ADULT
17	LR419	striped	NIC	NIC	99.5666666666667	181.966666666667	82.4	ADULT
18	LR420	grey	NIC	NIC	-143.9	-351.266666666667	-207.366666666667	ADULT
19	LR421	grey	NIC	NIC	-86.3	-354.3	-268	ADULT
20	LR422	striped	NIC	NIC	116.966666666667	419.333333333333	302.366666666667	ADULT
21	LR423	striped	NIC	SAC	365.166666666667	172.1	-193.066666666667	ADULT
22	LR424	grey	NIC	SAC	-323.9	-307.3	16.6	ADULT
23	LR425	grey	NIC	SAC	-21.7	-52.9333333333333	-31.2333333333333	ADULT
24	LR426	striped	NIC	SAC	-43.5333333333334	195.333333333333	238.866666666667	ADULT
25	LR371	grey	NIC	NIC	-332.1	-363.233333333333	-31.1333333333334	ADOL
26	LR372	striped	NIC	NIC	230.133333333333	232.533333333333	2.40000000000001	ADOL
27	LR373	grey	NIC	NIC	-189.8	-197.333333333333	-7.53333333333327	ADOL
28	LR374	striped	NIC	NIC	330.233333333333	261.966666666667	-68.2666666666667	ADOL
29	LR375	grey	NIC	SAC	-560.3	-449.566666666667	110.733333333333	ADOL
30	LR376	striped	NIC	SAC	479.266666666667	319	-160.266666666667	ADOL
31	LR377	grey	NIC	SAC	-361.133333333333	-360.8	0.333333333333371	ADOL
32	LR378	striped	NIC	SAC	438.166666666667	225.266666666667	-212.9	ADOL
33	LR379	striped	NIC	NIC	181.266666666667	118.733333333333	-62.5333333333333	ADOL
34	LR380	grey	NIC	NIC	-228.4	-8.69999999999999	219.7	ADOL
35	LR381	striped	NIC	NIC	160.166666666667	256.933333333333	96.7666666666667	ADOL
36	LR382	grey	NIC	NIC	-190.7	13.8333333333333	204.533333333333	ADOL
37	LR383	striped	NIC	SAC	265.666666666667	207.8	-57.8666666666666	ADOL
38	LR384	grey	NIC	SAC	-320.933333333333	-181.866666666667	139.066666666667	ADOL
39	LR385	striped	NIC	SAC	285.666666666667	245.8	-39.8666666666667	ADOL
40	LR386	grey	NIC	SAC	-193.733333333333	-176.066666666667	17.6666666666667	ADOL
41	LR387	grey	NIC	NIC	-323.433333333333	-78.1	245.333333333333	ADOL
42	LR388	striped	NIC	NIC	215.866666666667	213.266666666667	-2.60000000000002	ADOL
43	LR389	grey	NIC	NIC	-264.666666666667	-84.5	180.166666666667	ADOL
44	LR390	striped	NIC	NIC	154.4	123.4	-30.9999999999999	ADOL
45	LR391	grey	NIC	SAC	-87.1333333333334	-18.6	68.5333333333334	ADOL
46	LR392	striped	NIC	SAC	252.333333333333	-80.2333333333333	-332.566666666667	ADOL
47	LR393	grey	NIC	SAC	-184.533333333333	-1.66666666666669	182.866666666667	ADOL
48	LR394	striped	NIC	SAC	110.5	161.866666666667	51.3666666666667	ADOL
49	LR395	striped	NIC	NIC	61.9333333333333	126.966666666667	65.0333333333334	ADOL
50	LR396	grey	NIC	NIC	14.5666666666667	114.5	99.9333333333333	ADOL
51	LR397	striped	NIC	NIC	-160.1	72.3	232.4	ADOL
52	LR398	grey	NIC	NIC	-112.7	-8.36666666666662	104.333333333333	ADOL
53	LR399	striped	NIC	SAC	26.3	43.5	17.2	ADOL
54	LR400	grey	NIC	SAC	-27.5	-129.9	-102.4	ADOL
55	LR401	striped	NIC	SAC	64.4666666666667	43.2	-21.2666666666667	ADOL
56	LR402	grey	NIC	SAC	-30.9666666666666	-45.5333333333334	-14.5666666666667	ADOL
