# Supplementary material for: Transient nicotine exposure in early adolescent male mice freezes their dopamine circuits in an immature state
Source: Nat Commun. 2024 Oct 18;15:9017. doi: 10.1038/s41467-024-53327-w (PMC11489768; doi:10.1038/s41467-024-53327-w)
Supplement: Supplementary file 4 — Source Data [file 41467_2024_53327_MOESM4_ESM.zip › source_data/Juxta_adol_sal_list.csv]

	x
1	-0.556586270871989
2	2.70270270270269
3	28.1045751633987
4	16.1825726141079
5	3.2258064516129
6	2.23463687150837
7	6.32478632478633
8	6.84563758389262
9	-2.45711636532221
10	20.0341005967604
11	-0.0838222967309292
12	1.34994807892002
13	1.99756817787041
14	11.7739403453689
15	-2.36220472440944
16	-10.1182654402103
17	3.22580645161291
18	-5.23255813953487
19	-5.57129367327667
20	-1.03092783505154
21	-6.9767441860465
22	1.39478471801091
23	-5.14541387024609
24	-15.5963302752294
