# Supplementary material for: Transient nicotine exposure in early adolescent male mice freezes their dopamine circuits in an immature state
Source: Nat Commun. 2024 Oct 18;15:9017. doi: 10.1038/s41467-024-53327-w (PMC11489768; doi:10.1038/s41467-024-53327-w)
Supplement: Supplementary file 4 — Source Data [file 41467_2024_53327_MOESM4_ESM.zip › source_data/bouton_density.csv]

IMAGE	DENSITY	OBJECT.NUMBER	VOXEL.NUMBER	Region	Mouse	Treatment
141-2_BLA003_cmle_seg.tif	16.698	474	54525952	BLA	141_	SAC
142_LSh014_cmle-1_seg.tif	221.687	6051	52428800	LSh	142_	SAC
12.2_MSh_007_cmle-1_seg.tif	394.882	10994	53477376	MSh	12.2	SAC
12.2_MSh_012_cmle-1_seg.tif	266.896	7285	52428800	MSh	12.2	SAC
13.3_MSh_015_cmle-1_seg.tif	329.939	9366	54525952	MSh	13.3	NIC
143_NAc_core004_cmle-1_seg.tif	188.677	5150	52428800	core	143_	SAC
143-2_BLA023_cmle-1_seg.tif	96.464	2633	52428800	BLA	143_	SAC
142-2_BLA001_cmle-1_seg.tif	71.221	1944	52428800	BLA	142_	SAC
141_NAc_core024_cmle-1_seg.tif	470.238	13092	53477376	core	141_	SAC
140_NAc_core034_cmle-1_seg.tif	338.154	9230	52428800	core	140_	SAC
12.4_LSh_013_cmle-1_seg.tif	331.962	9061	52428800	LSh	12.4	SAC
12.4_LSh_006_cmle-1_seg.tif	214.569	6091	54525952	LSh	12.4	SAC
13.1_core_009_cmle-1_seg.tif	395.816	11020	53477376	core	13.1	NIC
147-2_CeA015_cmle-1_seg.tif	59.937	1636	52428800	CeA	147_	NIC
141-2_BLA004_cmle_seg.tif	25.011	710	54525952	BLA	141_	SAC
12.3_LSh_001_cmle-1_seg.tif	425.089	11835	53477376	LSh	12.3	SAC
143-2_CeA006_cmle-1_seg.tif	95.438	2605	52428800	CeA	143_	SAC
140_NAc_MSh024_cmle-1_seg.tif	148.231	4046	52428800	MSh	140_	SAC
144_NAc_MSh012_cmle-1_seg.tif	102.765	2805	52428800	MSh	144_	NIC
13.2_LSh_006_cmle-1_seg.tif	180.822	5133	54525952	LSh	13.2	NIC
141_NAc_LSh010_cmle-1_seg.tif	417.398	11393	52428800	LSh	141_	SAC
141_NAc_LSh005_cmle-1_seg.tif	262.023	7152	52428800	LSh	141_	SAC
13.4_MSh_007_cmle-1_seg.tif	109.98	3122	54525952	MSh	13.4	NIC
142-2_BLA018_cmle_seg.tif	31.97	925	55574528	BLA	142_	SAC
146_CeA004_cmle-1_seg.tif	92.956	2588	53477376	CeA	146_	NIC
146_LSh018_cmle-1_seg.tif	360.209	9832	52428800	LSh	146_	NIC
13.1_CeA010_cmle_seg.tif	237.169	6862	55574528	CeA	13.1	NIC
12.2_BLA004_cmle_seg.tif	48.284	1397	55574528	BLA	12.2	SAC
142_core012_cmle-1_seg.tif	231.06	6433	53477376	core	142_	SAC
142_core007_cmle-1_seg.tif	239.087	6787	54525952	core	142_	SAC
142_MSh009_cmle-1_seg.tif	137.496	3753	52428800	MSh	142_	SAC
12.3_BLA011_cmle_seg.tif	58.485	1756	57671680	BLA	12.3	SAC
12.1_LSh_002_cmle-1_seg.tif	407.873	11133	52428800	LSh	12.1	SAC
12.1_LSh_017_cmle-1_seg.tif	517.159	14116	52428800	LSh	12.1	SAC
12.4_BLA026_cmle_seg.tif	42.616	1233	55574528	BLA	12.4	SAC
12.1_core_020_cmle-1_seg.tif	322.184	8970	53477376	core	12.1	SAC
146_core009_cmle-1_seg.tif	322.759	8986	53477376	core	146_	NIC
144-2_CeA002_cmle-1_seg.tif	188.86	5155	52428800	CeA	144_	NIC
144-2_CeA017_cmle-1_seg.tif	164.217	4572	53477376	CeA	144_	NIC
12.2_BLA003_cmle_seg.tif	26.46	780	56623104	BLA	12.2	SAC
141_NAc_MSh018_cmle-1_seg.tif	219.674	6116	53477376	MSh	141_	SAC
13.1_CeA017_cmle_seg.tif	312.169	9032	55574528	CeA	13.1	NIC
144_NAc_core005_cmle-1_seg.tif	203.442	5553	52428800	core	144_	NIC
144_NAc_core010_cmle-1_seg.tif	150.392	4105	52428800	core	144_	NIC
145_NAc_core015_cmle-1_seg.tif	304.045	8299	52428800	core	145_	NIC
12.4_core_011_cmle-1_seg.tif	383.509	10468	52428800	core	12.4	SAC
12.4_core_004_cmle-1_seg.tif	434.764	11867	52428800	core	12.4	SAC
12.3_BLA016_cmle_seg.tif	36.942	1089	56623104	BLA	12.3	SAC
146_BLA008_cmle_seg.tif	30.242	875	55574528	BLA	146_	NIC
146_MSh010_cmle-1_seg.tif	234.986	6414	52428800	MSh	146_	NIC
145-2_BLA005_cmle-1_seg.tif	50.903	1445	54525952	BLA	145_	NIC
144-2_BLA027_cmle-1_seg.tif	13.885	379	52428800	BLA	144_	NIC
12.4_BLA021_cmle_seg.tif	55.483	1575	54525952	BLA	12.4	SAC
13.2_BLA019_cmle_seg.tif	41.699	1252	57671680	BLA	13.2	NIC
141_LSh_024_cmle-1_seg.tif	407.47	11122	52428800	LSh	141_	SAC
12.2_LSh_003_cmle-1_seg.tif	392.742	10720	52428800	LSh	12.2	SAC
12.2_LSh_016_cmle-1_seg.tif	323.059	8818	52428800	LSh	12.2	SAC
13.3_LSh_004_cmle-1_seg.tif	318.598	9218	55574528	LSh	13.3	NIC
146_MSh018_cmle-1_seg.tif	177.51	5039	54525952	MSh	146_	NIC
145-2_BLA018_cmle-1_seg.tif	69.07	1923	53477376	BLA	145_	NIC
145_NAc_core008_cmle-1_seg.tif	247.882	6766	52428800	core	145_	NIC
12.1_core_003_cmle_seg.tif	452.892	13598	57671680	core	12.1	SAC
141_NAc_MSh010_cmle-1_seg.tif	128.887	3518	52428800	MSh	141_	SAC
141_NAc_MSh005_cmle-1_seg.tif	72.943	1991	52428800	MSh	141_	SAC
144_NAc_LSh007_cmle-1_seg.tif	297.56	8122	52428800	LSh	144_	NIC
144_NAc_LSh012_cmle-1_seg.tif	260.558	7112	52428800	LSh	144_	NIC
12.4_MSh_002_cmle-1_seg.tif	152.334	4158	52428800	MSh	12.4	SAC
144_NAc_core018_cmle-1_seg.tif	231.835	6328	52428800	core	144_	NIC
140_NAc_LSh024_cmle-1_seg.tif	393.804	10749	52428800	LSh	140_	SAC
13.3_CeA021_cmle_seg.tif	114.082	3363	56623104	CeA	13.3	NIC
12.3_MSh_005_cmle-1_seg.tif	320.055	8736	52428800	MSh	12.3	SAC
13.2_core_016_cmle-1_seg.tif	259.019	7070	52428800	core	13.2	NIC
13.2_core_003_cmle-1_seg.tif	479.433	13348	53477376	core	13.2	NIC
13.2_MSh_002_cmle-1_seg.tif	308.696	8763	54525952	MSh	13.2	NIC
13.2_MSh_017_cmle-1_seg.tif	238.319	6505	52428800	MSh	13.2	NIC
13.4_LSh_003_cmle-1_seg.tif	298.802	8319	53477376	LSh	13.4	NIC
13.4_core_009_cmle_seg.tif	362.665	10295	54525952	core	13.4	NIC
13.4_CeA016_cmle_seg.tif	72.962	2111	55574528	CeA	13.4	NIC
146_LSh010_cmle-1_seg.tif	361.821	9876	52428800	LSh	146_	NIC
146_NAc_MSh004_cmle-1_seg.tif	134.492	3671	52428800	MSh	146_	NIC
143_NAc_LSh006_cmle-1_seg.tif	316.795	8647	52428800	LSh	143_	SAC
12.1_MSh_006_cmle-1_seg.tif	139.804	3816	52428800	MSh	12.1	SAC
12.1_MSh_013_cmle-1_seg.tif	286.716	7826	52428800	MSh	12.1	SAC
12.3_BLA003_cmle_seg.tif	57.212	1749	58720256	BLA	12.3	SAC
141_NAc_LSh018_cmle-1_seg.tif	370.171	10306	53477376	LSh	141_	SAC
13.1_CeA002_cmle_seg.tif	151.626	4387	55574528	CeA	13.1	NIC
140_NAc_core029_cmle-1_seg.tif	379.258	10559	53477376	core	140_	SAC
13.1_core_014_cmle-1_seg.tif	414.101	11303	52428800	core	13.1	NIC
13.1_core_001_cmle-1_seg.tif	322.437	8801	52428800	core	13.1	NIC
147-2_CeA008_cmle-1_seg.tif	105.922	2949	53477376	CeA	147_	NIC
12.3_core_008_cmle-1_seg.tif	449.909	12526	53477376	core	12.3	SAC
13.3_MSh_008_cmle-1_seg.tif	286.313	7815	52428800	MSh	13.3	NIC
12.3_BLA004_cmle_seg.tif	96.706	2798	55574528	BLA	12.3	SAC
142-2_BLA009_cmle-1_seg.tif	28.052	781	53477376	BLA	142_	SAC
13.4_BLA029_cmle_seg.tif	48.297	1371	54525952	BLA	13.4	NIC
13.1_CeA005_cmle_seg.tif	148.239	4289	55574528	CeA	13.1	NIC
142_LSh009_cmle-1_seg.tif	251.765	6872	52428800	LSh	142_	SAC
13.1_LSh_007_cmle-1_seg.tif	227.182	6201	52428800	LSh	13.1	NIC
13.1_LSh_012_cmle-1_seg.tif	323.499	8830	52428800	LSh	13.1	NIC
13.3_BLA021_cmle-1_seg.tif	114.692	3381	56623104	BLA	13.3	NIC
13.2_CeA002_cmle_seg.tif	34.805	1045	57671680	CeA	13.2	NIC
12.1_BLA016_cmle_seg.tif	43.864	1317	57671680	BLA	12.1	SAC
146_CeA003_cmle-1_seg.tif	86.462	2360	52428800	CeA	146_	NIC
143_NAc_LSh009_cmle-1_seg.tif	365.484	9976	52428800	LSh	143_	SAC
13.4_MSh_015_cmle-1_seg.tif	212.234	5793	52428800	MSh	13.4	NIC
141_NAc_LSh002_cmle-1_seg.tif	295.979	8402	54525952	LSh	141_	SAC
141_NAc_LSh017_cmle-1_seg.tif	433.994	11846	52428800	LSh	141_	SAC
13.2_LSh_001_cmle-1_seg.tif	336.798	9193	52428800	LSh	13.2	NIC
144_NAc_MSh015_cmle-1_seg.tif	130.792	3570	52428800	MSh	144_	NIC
12.1_MSh_009_cmle-1_seg.tif	324.891	8868	52428800	MSh	12.1	SAC
140_NAc_MSh023_cmle-1_seg.tif	116.602	3310	54525952	MSh	140_	SAC
143-2_CeA001_cmle-1_seg.tif	161.164	4487	53477376	CeA	143_	SAC
143-2_BLA026_cmle_seg.tif	109.839	3118	54525952	BLA	143_	SAC
12.3_LSh_006_cmle-1_seg.tif	524.816	14898	54525952	LSh	12.3	SAC
12.1_BLA011_cmle_seg.tif	65.358	1891	55574528	BLA	12.1	SAC
12.4_LSh_001_cmle-1_seg.tif	449.601	12272	52428800	LSh	12.4	SAC
12.4_LSh_014_cmle-1_seg.tif	255.377	7110	53477376	LSh	12.4	SAC
13.2_CeA005_cmle_seg.tif	146.445	4397	57671680	CeA	13.2	NIC
147-2_CeA007_cmle-1_seg.tif	84.886	2317	52428800	CeA	147_	NIC
140_NAc_core033_cmle-1_seg.tif	306.097	8355	52428800	core	140_	SAC
140_NAc_core026_cmle-1_seg.tif	329.581	8996	52428800	core	140_	SAC
12.3_core_007_cmle-1_seg.tif	390.36	10655	52428800	core	12.3	SAC
141_NAc_core023_cmle-1_seg.tif	472.902	12908	52428800	core	141_	SAC
13.3_CeA010_cmle_seg.tif	116.372	3367	55574528	CeA	13.3	NIC
146_CeA014_cmle_seg.tif	177.076	5220	56623104	CeA	146_	NIC
143-2_BLA024_cmle-1_seg.tif	115.369	3212	53477376	BLA	143_	SAC
13.3_MSh_007_cmle-1_seg.tif	219.525	5992	52428800	MSh	13.3	NIC
13.3_MSh_012_cmle-1_seg.tif	294.373	8035	52428800	MSh	13.3	NIC
13.4_BLA015_cmle-1_seg.tif	38.609	1096	54525952	BLA	13.4	NIC
143_NAc_core016_cmle-1_seg.tif	388.199	10596	52428800	core	143_	SAC
142_LSh013_cmle-1_seg.tif	184.537	5037	52428800	LSh	142_	SAC
13.1_LSh_008_cmle-1_seg.tif	290.123	7919	52428800	LSh	13.1	NIC
141_LSh_023_cmle-1_seg.tif	454.84	12415	52428800	LSh	141_	SAC
12.2_LSh_019_cmle-1_seg.tif	318.113	8683	52428800	LSh	12.2	SAC
13.1_MSh_011_cmle-1_seg.tif	216.045	5897	52428800	MSh	13.1	NIC
13.1_MSh_004_cmle-1_seg.tif	114.794	3196	53477376	MSh	13.1	NIC
12.4_BLA005_cmle_seg.tif	111.029	3273	56623104	BLA	12.4	SAC
145-2_CeA013_cmle_seg.tif	152.594	4415	55574528	CeA	145_	NIC
146_NAc_LSh003_cmle-1_seg.tif	330.606	9024	52428800	LSh	146_	NIC
143_NAc_MSh001_cmle-1_seg.tif	155.814	4253	52428800	MSh	143_	SAC
143_NAc_MSh014_cmle-1_seg.tif	195.748	5343	52428800	MSh	143_	SAC
146_MSh017_cmle-1_seg.tif	338.85	9249	52428800	MSh	146_	NIC
145-2_BLA002_cmle-1_seg.tif	36.947	1069	55574528	BLA	145_	NIC
143_NAc_MSh006_cmle_seg.tif	179.518	5194	55574528	MSh	143_	SAC
145-2_BLA017_cmle-1_seg.tif	51.071	1394	52428800	BLA	145_	NIC
12.4_core_003_cmle-1_seg.tif	414.467	11313	52428800	core	12.4	SAC
12.4_core_016_cmle-1_seg.tif	414.724	11320	52428800	core	12.4	SAC
145_NAc_core007_cmle-1_seg.tif	303.825	8293	52428800	core	145_	NIC
145_NAc_core012_cmle-1_seg.tif	245.207	6693	52428800	core	145_	NIC
144_NAc_core017_cmle-1_seg.tif	203.442	5553	52428800	core	144_	NIC
144_NAc_core002_cmle-1_seg.tif	194.905	5320	52428800	core	144_	NIC
144_NAc_LSh008_cmle-1_seg.tif	183.035	4996	52428800	LSh	144_	NIC
12.4_BLA002_cmle_seg.tif	79.934	2400	57671680	BLA	12.4	SAC
13.2_core_019_cmle-1_seg.tif	225.314	6519	55574528	core	13.2	NIC
144-2_CeA010_cmle-1_seg.tif	161.53	4409	52428800	CeA	144_	NIC
144-2_CeA005_cmle-1_seg.tif	122.49	3544	55574528	CeA	144_	NIC
13.2_MSh_018_cmle-1_seg.tif	328.529	9326	54525952	MSh	13.2	NIC
147-2_CeA012_cmle_seg.tif	104.449	2965	54525952	CeA	147_	NIC
12.1_LSh_010_cmle-1_seg.tif	462.351	12620	52428800	LSh	12.1	SAC
12.1_LSh_005_cmle-1_seg.tif	434.471	11859	52428800	LSh	12.1	SAC
13.4_BLA018_cmle_seg.tif	38.807	1144	56623104	BLA	13.4	NIC
142_core008_cmle-1_seg.tif	215.642	5886	52428800	core	142_	SAC
13.4_LSh_004_cmle-1_seg.tif	419.45	11449	52428800	LSh	13.4	NIC
13.4_LSh_011_cmle-1_seg.tif	492.063	13431	52428800	LSh	13.4	NIC
142_MSh006_cmle-1_seg.tif	117.236	3200	52428800	MSh	142_	SAC
13.2_MSh_010_cmle-1_seg.tif	129.269	3599	53477376	MSh	13.2	NIC
13.2_MSh_005_cmle-1_seg.tif	117.858	3410	55574528	MSh	13.2	NIC
12.1_LSh_018_cmle-1_seg.tif	462.68	12629	52428800	LSh	12.1	SAC
13.3_CeA005_cmle_seg.tif	232.641	6731	55574528	CeA	13.3	NIC
12.1_BLA004_cmle_seg.tif	68.399	1979	55574528	BLA	12.1	SAC
13.2_core_004_cmle-1_seg.tif	323.829	8839	52428800	core	13.2	NIC
13.2_core_011_cmle-1_seg.tif	132.983	3775	54525952	core	13.2	NIC
144-2_CeA018_cmle-1_seg.tif	155.669	4419	54525952	CeA	144_	NIC
12.3_MSh_002_cmle-1_seg.tif	256.235	6994	52428800	MSh	12.3	SAC
13.1_BLA019_cmle_seg.tif	55.421	1664	57671680	BLA	13.1	NIC
140_NAc_LSh023_cmle-1_seg.tif	341.414	9319	52428800	LSh	140_	SAC
12.4_MSh_005_cmle-1_seg.tif	164.131	4480	52428800	MSh	12.4	SAC
12.4_MSh_010_cmle-1_seg.tif	277.52	7575	52428800	MSh	12.4	SAC
141_NAc_MSh002_cmle-1_seg.tif	150.209	4264	54525952	MSh	141_	SAC
141_NAc_MSh017_cmle-1_seg.tif	190.401	5301	53477376	MSh	141_	SAC
144-2_BLA028_cmle-1_seg.tif	30.295	860	54525952	BLA	144_	NIC
13.3_LSh_003_cmle-1_seg.tif	195.717	5449	53477376	LSh	13.3	NIC
13.3_CeA002_cmle_seg.tif	122.405	3742	58720256	CeA	13.3	NIC
12.2_LSh_011_cmle-1_seg.tif	280.488	7656	52428800	LSh	12.2	SAC
12.2_LSh_004_cmle-1_seg.tif	357.204	9750	52428800	LSh	12.2	SAC
12.1_BLA003_cmle_seg.tif	65.776	1939	56623104	BLA	12.1	SAC
143_NAc_MSh009_cmle-1_seg.tif	167.868	4582	52428800	MSh	143_	SAC
12.2_MSh_008_cmle-1_seg.tif	221.901	6178	53477376	MSh	12.2	SAC
13.1_LSh_015_cmle-1_seg.tif	365.155	9967	52428800	LSh	13.1	NIC
13.1_CeA021_cmle_seg.tif	131.653	3881	56623104	CeA	13.1	NIC
12.4_BLA017_cmle_seg.tif	46.101	1359	56623104	BLA	12.4	SAC
13.1_core_006_cmle-1_seg.tif	255.868	6984	52428800	core	13.1	NIC
13.1_core_013_cmle-1_seg.tif	353.065	9637	52428800	core	13.1	NIC
13.3_MSh_001_cmle_seg.tif	122.352	3540	55574528	MSh	13.3	NIC
13.2_LSh_009_cmle-1_seg.tif	334.49	9130	52428800	LSh	13.2	NIC
144_NAc_MSh008_cmle-1_seg.tif	122.329	3339	52428800	MSh	144_	NIC
12.1_MSh_014_cmle-1_seg.tif	286.093	7809	52428800	MSh	12.1	SAC
12.1_MSh_001_cmle-1_seg.tif	136.893	3886	54525952	MSh	12.1	SAC
13.4_MSh_008_cmle-1_seg.tif	206.749	5869	54525952	MSh	13.4	NIC
143_NAc_MSh013_cmle_seg.tif	190.272	5609	56623104	MSh	143_	SAC
146_NAc_MSh003_cmle-1_seg.tif	232.091	6335	52428800	MSh	146_	NIC
147_NAc_MSh012_cmle_seg.tif	156.964	4113	50331648	MSh	147_	NIC
12.4_BLA010_cmle_seg.tif	71.833	2196	58720256	BLA	12.4	SAC
146_LSh017_cmle-1_seg.tif	359.146	9803	52428800	LSh	146_	NIC
143-2_BLA011_cmle_seg.tif	80.125	2362	56623104	BLA	143_	SAC
12.2_LSh_005_cmle-1_seg.tif	499.647	13638	52428800	LSh	12.2	SAC
12.2_LSh_010_cmle-1_seg.tif	330.481	9201	53477376	LSh	12.2	SAC
143_NAc_MSh008_cmle-1_seg.tif	205.017	5596	52428800	MSh	143_	SAC
144-2_BLA029_cmle-1_seg.tif	57.079	1558	52428800	BLA	144_	NIC
13.3_LSh_002_cmle-1_seg.tif	252.791	7038	53477376	LSh	13.3	NIC
12.4_MSh_011_cmle-1_seg.tif	158.291	4407	53477376	MSh	12.4	SAC
12.4_MSh_004_cmle-1_seg.tif	176.465	4913	53477376	MSh	12.4	SAC
140_NAc_LSh022_cmle-1_seg.tif	344.125	9393	52428800	LSh	140_	SAC
141_NAc_MSh016_cmle-1_seg.tif	218.279	5958	52428800	MSh	141_	SAC
141_NAc_MSh003_cmle-1_seg.tif	152.297	4157	52428800	MSh	141_	SAC
144_NAc_LSh014_cmle-1_seg.tif	193.55	5283	52428800	LSh	144_	NIC
144-2_CeA019_cmle-1_seg.tif	122.695	3349	52428800	CeA	144_	NIC
13.2_core_010_cmle-1_seg.tif	371.236	10133	52428800	core	13.2	NIC
12.3_MSh_003_cmle-1_seg.tif	181.496	4954	52428800	MSh	12.3	SAC
12.1_LSh_019_cmle-1_seg.tif	425.165	11605	52428800	LSh	12.1	SAC
146_core012_cmle-1_seg.tif	360.612	9843	52428800	core	146_	NIC
146_core007_cmle-1_seg.tif	358.853	9795	52428800	core	146_	NIC
13.2_MSh_004_cmle-1_seg.tif	194.241	5726	56623104	MSh	13.2	NIC
13.2_MSh_011_cmle-1_seg.tif	208.115	6135	56623104	MSh	13.2	NIC
13.4_CeA010_cmle_seg.tif	83.517	2462	56623104	CeA	13.4	NIC
13.4_LSh_010_cmle-1_seg.tif	439.38	11993	52428800	LSh	13.4	NIC
13.4_LSh_005_cmle-1_seg.tif	412.541	10810	50331648	LSh	13.4	NIC
142_MSh012_cmle-1_seg.tif	189.3	5167	52428800	MSh	142_	SAC
142_MSh007_cmle-1_seg.tif	113.939	3110	52428800	MSh	142_	SAC
142_core009_cmle-1_seg.tif	235.248	6678	54525952	core	142_	SAC
13.4_BLA028_cmle_seg.tif	40.864	1160	54525952	BLA	13.4	NIC
12.3_BLA005_cmle_seg.tif	23.135	682	56623104	BLA	12.3	SAC
146_LSh016_cmle-1_seg.tif	379.362	10769	54525952	LSh	146_	NIC
146_NAc_MSh002_cmle-1_seg.tif	161.237	4401	52428800	MSh	146_	NIC
13.4_MSh_009_cmle_seg.tif	200.514	5692	54525952	MSh	13.4	NIC
12.2_BLA010_cmle_seg.tif	34.628	983	54525952	BLA	12.2	SAC
13.1_CeA004_cmle_seg.tif	201.465	5719	54525952	CeA	13.1	NIC
13.3_CeA017_cmle-1_seg.tif	56.469	1603	54525952	CeA	13.3	NIC
12.1_MSh_015_cmle-1_seg.tif	300.345	8198	52428800	MSh	12.1	SAC
144_NAc_MSh009_cmle-1_seg.tif	113.39	3095	52428800	MSh	144_	NIC
13.2_LSh_008_cmle-1_seg.tif	376.768	10284	52428800	LSh	13.2	NIC
143-2_CeA008_cmle-1_seg.tif	127.382	3616	54525952	CeA	143_	SAC
12.3_BLA002_cmle_seg.tif	71.641	2151	57671680	BLA	12.3	SAC
13.1_core_012_cmle-1_seg.tif	376.842	10286	52428800	core	13.1	NIC
13.1_core_007_cmle-1_seg.tif	326.576	8914	52428800	core	13.1	NIC
12.4_LSh_008_cmle-1_seg.tif	500.374	13931	53477376	LSh	12.4	SAC
13.1_CeA003_cmle_seg.tif	105.465	3109	56623104	CeA	13.1	NIC
13.1_LSh_001_cmle-1_seg.tif	142.039	3877	52428800	LSh	13.1	NIC
13.1_LSh_014_cmle-1_seg.tif	365.961	9989	52428800	LSh	13.1	NIC
12.2_MSh_009_cmle-1_seg.tif	343.686	9381	52428800	MSh	12.2	SAC
13.1_LSh_009_cmle-1_seg.tif	172.011	4789	53477376	LSh	13.1	NIC
142_LSh012_cmle-1_seg.tif	267.775	7309	52428800	LSh	142_	SAC
12.2_MSh_001_cmle-1_seg.tif	278.473	7601	52428800	MSh	12.2	SAC
143-2_BLA025_cmle-1_seg.tif	78.984	2199	53477376	BLA	143_	SAC
142-2_BLA007_cmle-1_seg.tif	43.707	1193	52428800	BLA	142_	SAC
143_NAc_core017_cmle-1_seg.tif	255.003	7378	55574528	core	143_	SAC
143_NAc_core002_cmle-1_seg.tif	332.841	9085	52428800	core	143_	SAC
13.3_MSh_013_cmle-1_seg.tif	319.542	8722	52428800	MSh	13.3	NIC
13.3_MSh_006_cmle-1_seg.tif	209.084	5707	52428800	MSh	13.3	NIC
141_NAc_core022_cmle-1_seg.tif	419.558	11681	53477376	core	141_	SAC
12.3_core_006_cmle-1_seg.tif	389.188	10623	52428800	core	12.3	SAC
146_BLA027_cmle-1_seg.tif	53.537	1549	55574528	BLA	146_	NIC
141-2_BLA005_cmle_seg.tif	33.855	998	56623104	BLA	141_	SAC
147-2_CeA006_cmle-1_seg.tif	80.564	2243	53477376	CeA	147_	NIC
12.4_LSh_015_cmle-1_seg.tif	288.386	8029	53477376	LSh	12.4	SAC
12.1_core_017_cmle_seg.tif	434.973	13060	57671680	core	12.1	SAC
140_NAc_core027_cmle-1_seg.tif	353.646	10039	54525952	core	140_	SAC
140_NAc_core032_cmle-1_seg.tif	218.316	5959	52428800	core	140_	SAC
142-2_CeA022_cmle-1_seg.tif	102.985	2811	52428800	CeA	142_	SAC
12.3_LSh_007_cmle-1_seg.tif	479.57	13090	52428800	LSh	12.3	SAC
12.1_MSh_008_cmle-1_seg.tif	345.444	9429	52428800	MSh	12.1	SAC
144_NAc_MSh001_cmle-1_seg.tif	146.948	4011	52428800	MSh	144_	NIC
144_NAc_MSh014_cmle-1_seg.tif	116.101	3169	52428800	MSh	144_	NIC
141_NAc_LSh016_cmle-1_seg.tif	370.171	10306	53477376	LSh	141_	SAC
141_NAc_LSh003_cmle-1_seg.tif	291.992	7970	52428800	LSh	141_	SAC
140_NAc_MSh022_cmle-1_seg.tif	107.601	2937	52428800	MSh	140_	SAC
13.4_MSh_014_cmle-1_seg.tif	267.152	7292	52428800	MSh	13.4	NIC
13.4_MSh_001_cmle-1_seg.tif	120.424	3287	52428800	MSh	13.4	NIC
143_NAc_LSh008_cmle-1_seg.tif	277.044	7562	52428800	LSh	143_	SAC
143-2_BLA004_cmle_seg.tif	42.374	1226	55574528	BLA	143_	SAC
146_CeA002_cmle-1_seg.tif	131.634	3593	52428800	CeA	146_	NIC
12.4_BLA020_cmle_seg.tif	101.314	2876	54525952	BLA	12.4	SAC
146_BLA009_cmle_seg.tif	45.584	1294	54525952	BLA	146_	NIC
13.2_BLA018_cmle_seg.tif	47.118	1389	56623104	BLA	13.2	NIC
12.1_LSh_004_cmle-1_seg.tif	367.333	10227	53477376	LSh	12.1	SAC
12.1_LSh_011_cmle-1_seg.tif	362.04	9882	52428800	LSh	12.1	SAC
13.1_CeA016_cmle_seg.tif	73.999	2141	55574528	CeA	13.1	NIC
12.2_BLA002_cmle_seg.tif	76.836	2307	57671680	BLA	12.2	SAC
144-2_CeA004_cmle-1_seg.tif	74.4	2112	54525952	CeA	144_	NIC
144-2_CeA011_cmle-1_seg.tif	88.753	2471	53477376	CeA	144_	NIC
13.2_core_018_cmle-1_seg.tif	263.635	7196	52428800	core	13.2	NIC
144_NAc_core003_cmle-1_seg.tif	134.455	3670	52428800	core	144_	NIC
144_NAc_core016_cmle-1_seg.tif	246.673	6733	52428800	core	144_	NIC
12.4_BLA027_cmle_seg.tif	44.774	1271	54525952	BLA	12.4	SAC
144_NAc_LSh009_cmle-1_seg.tif	275.798	7528	52428800	LSh	144_	NIC
12.4_core_017_cmle-1_seg.tif	386.19	10752	53477376	core	12.4	SAC
12.4_core_002_cmle-1_seg.tif	475.32	12974	52428800	core	12.4	SAC
145_NAc_core013_cmle-1_seg.tif	334.307	9125	52428800	core	145_	NIC
145-2_BLA016_cmle-1_seg.tif	42.425	1158	52428800	BLA	145_	NIC
145-2_BLA003_cmle-1_seg.tif	35.098	958	52428800	BLA	145_	NIC
146_MSh016_cmle-1_seg.tif	240.151	6555	52428800	MSh	146_	NIC
144-2_BLA021_cmle-1_seg.tif	52.94	1445	52428800	BLA	144_	NIC
12.2_BLA005_cmle_seg.tif	31.559	982	59768832	BLA	12.2	SAC
13.1_CeA011_cmle_seg.tif	165.91	5072	58720256	CeA	13.1	NIC
13.1_MSh_005_cmle-1_seg.tif	289.391	7899	52428800	MSh	13.1	NIC
13.1_MSh_010_cmle-1_seg.tif	229.014	6251	52428800	MSh	13.1	NIC
12.3_BLA010_cmle_seg.tif	40.404	1169	55574528	BLA	12.3	SAC
12.2_LSh_018_cmle-1_seg.tif	353.504	9649	52428800	LSh	12.2	SAC
141_LSh_022_cmle-1_seg.tif	359.439	9811	52428800	LSh	141_	SAC
146_NAc_LSh002_cmle-1_seg.tif	349.364	9536	52428800	LSh	146_	NIC
13.3_CeA003_cmle_seg.tif	106.833	3091	55574528	CeA	13.3	NIC
12.1_BLA002_cmle_seg.tif	58.415	1722	56623104	BLA	12.1	SAC
13.4_LSh_002_cmle-1_seg.tif	224.544	6129	52428800	LSh	13.4	NIC
140_NAc_core020_cmle_seg.tif	310.96	8997	55574528	core	140_	SAC
146_core015_cmle-1_seg.tif	434.837	11869	52428800	core	146_	NIC
13.2_MSh_016_cmle-1_seg.tif	289.212	8052	53477376	MSh	13.2	NIC
13.2_MSh_003_cmle-1_seg.tif	201.811	5839	55574528	MSh	13.2	NIC
13.1_BLA018_cmle_seg.tif	56.187	1687	57671680	BLA	13.1	NIC
12.3_MSh_004_cmle-1_seg.tif	186.085	5384	55574528	MSh	12.3	SAC
13.2_core_002_cmle-1_seg.tif	312.826	9051	55574528	core	13.2	NIC
13.2_core_017_cmle-1_seg.tif	342.619	9913	55574528	core	13.2	NIC
144_NAc_LSh013_cmle-1_seg.tif	214.506	5855	52428800	LSh	144_	NIC
144_NAc_LSh006_cmle-1_seg.tif	210.952	5758	52428800	LSh	144_	NIC
141_NAc_MSh004_cmle-1_seg.tif	156.092	4431	54525952	MSh	141_	SAC
141_NAc_MSh011_cmle-1_seg.tif	196.251	5571	54525952	MSh	141_	SAC
13.3_CeA004_cmle_seg.tif	172.99	5194	57671680	CeA	13.3	NIC
140_NAc_LSh025_cmle-1_seg.tif	427.09	12357	55574528	LSh	140_	SAC
12.4_MSh_003_cmle-1_seg.tif	278.107	7591	52428800	MSh	12.4	SAC
12.4_MSh_016_cmle-1_seg.tif	216.824	6155	54525952	MSh	12.4	SAC
12.1_BLA005_cmle_seg.tif	40.171	1250	59768832	BLA	12.1	SAC
13.3_LSh_005_cmle-1_seg.tif	460.339	13319	55574528	LSh	13.3	NIC
145-2_BLA019_cmle-1_seg.tif	67.562	1881	53477376	BLA	145_	NIC
12.2_LSh_017_cmle-1_seg.tif	421.245	11498	52428800	LSh	12.2	SAC
12.2_LSh_002_cmle-1_seg.tif	461.288	12591	52428800	LSh	12.2	SAC
13.3_BLA020_cmle-1_seg.tif	150.935	4367	55574528	BLA	13.3	NIC
13.1_LSh_013_cmle-1_seg.tif	417.581	11398	52428800	LSh	13.1	NIC
13.1_LSh_006_cmle-1_seg.tif	207.142	5654	52428800	LSh	13.1	NIC
142_LSh008_cmle-1_seg.tif	188.494	5145	52428800	LSh	142_	SAC
13.3_MSh_009_cmle-1_seg.tif	406.627	11099	52428800	MSh	13.3	NIC
12.4_BLA011_cmle_seg.tif	65.738	1902	55574528	BLA	12.4	SAC
140_NAc_core028_cmle-1_seg.tif	409.375	11174	52428800	core	140_	SAC
147-2_CeA009_cmle-1_seg.tif	53.918	1560	55574528	CeA	147_	NIC
13.1_core_015_cmle-1_seg.tif	433.042	11820	52428800	core	13.1	NIC
12.3_LSh_008_cmle-1_seg.tif	550.828	15035	52428800	LSh	12.3	SAC
143_NAc_LSh001_cmle_seg.tif	318.598	9218	55574528	LSh	143_	SAC
143_NAc_MSh015_cmle_seg.tif	190.544	5409	54525952	MSh	143_	SAC
141_NAc_LSh019_cmle-1_seg.tif	361.344	9863	52428800	LSh	141_	SAC
12.4_BLA016_cmle_seg.tif	63.639	1876	56623104	BLA	12.4	SAC
12.1_MSh_012_cmle-1_seg.tif	251.462	7001	53477376	MSh	12.1	SAC
12.1_MSh_007_cmle-1_seg.tif	248.175	6774	52428800	MSh	12.1	SAC
143_NAc_LSh007_cmle-1_seg.tif	256.748	7008	52428800	LSh	143_	SAC
143_NAc_LSh012_cmle-1_seg.tif	225.637	6282	53477376	LSh	143_	SAC
146_NAc_MSh005_cmle-1_seg.tif	165.267	4511	52428800	MSh	146_	NIC
146_LSh011_cmle-1_seg.tif	341.451	9320	52428800	LSh	146_	NIC
13.1_CeA020_cmle_seg.tif	109.909	3240	56623104	CeA	13.1	NIC
146_CeA005_cmle-1_seg.tif	82.615	2255	52428800	CeA	146_	NIC
146_CeA010_cmle-1_seg.tif	142.163	3958	53477376	CeA	146_	NIC
13.2_MSh_019_cmle_seg.tif	162.306	4696	55574528	MSh	13.2	NIC
13.4_MSh_006_cmle-1_seg.tif	216.777	6272	55574528	MSh	13.4	NIC
140_NAc_MSh025_cmle-1_seg.tif	195.573	5445	53477376	MSh	140_	SAC
141_NAc_LSh004_cmle-1_seg.tif	327.895	8950	52428800	LSh	141_	SAC
141_NAc_LSh011_cmle-1_seg.tif	391.643	10690	52428800	LSh	141_	SAC
13.2_LSh_012_cmle-1_seg.tif	370.65	10117	52428800	LSh	13.2	NIC
13.2_LSh_007_cmle-1_seg.tif	393.145	10731	52428800	LSh	13.2	NIC
13.2_CeA004_cmle_seg.tif	143.425	4228	56623104	CeA	13.2	NIC
13.3_CeA018_cmle-1_seg.tif	106.008	3125	56623104	CeA	13.3	NIC
12.1_BLA010_cmle_seg.tif	66.775	1932	55574528	BLA	12.1	SAC
144_NAc_MSh013_cmle-1_seg.tif	133.54	3645	52428800	MSh	144_	NIC
144_NAc_MSh006_cmle-1_seg.tif	74.823	2124	54525952	MSh	144_	NIC
13.3_CeA011_cmle_seg.tif	162.961	4626	54525952	CeA	13.3	NIC
143-2_CeA007_cmle-1_seg.tif	202.782	5535	52428800	CeA	143_	SAC
140_NAc_core035_cmle-1_seg.tif	350.39	9564	52428800	core	140_	SAC
147-2_CeA014_cmle-1_seg.tif	70.708	1930	52428800	CeA	147_	NIC
147-2_CeA001_cmle-1_seg.tif	96.347	2735	54525952	CeA	147_	NIC
13.1_core_008_cmle-1_seg.tif	389.481	10631	52428800	core	13.1	NIC
12.4_LSh_007_cmle-1_seg.tif	230.27	6411	53477376	LSh	12.4	SAC
12.4_LSh_012_cmle-1_seg.tif	425.751	11621	52428800	LSh	12.4	SAC
143_NAc_core010_cmle-1_seg.tif	332.731	9082	52428800	core	143_	SAC
13.4_BLA006_cmle-1_seg.tif	65.945	1872	54525952	BLA	13.4	NIC
13.3_MSh_014_cmle-1_seg.tif	262.936	7464	54525952	MSh	13.3	NIC
12.1_BLA017_cmle_seg.tif	40.023	1158	55574528	BLA	12.1	SAC
13.2_CeA003_cmle_seg.tif	68.41	2054	57671680	CeA	13.2	NIC
143-2_BLA022_cmle-1_seg.tif	114.363	3184	53477376	BLA	143_	SAC
13.3_CeA016_cmle_seg.tif	129.425	3674	54525952	CeA	13.3	NIC
12.2_MSh_006_cmle-1_seg.tif	316.15	8802	53477376	MSh	12.2	SAC
142_LSh015_cmle-1_seg.tif	207.985	5677	52428800	LSh	142_	SAC
143_NAc_MSh007_cmle-1_seg.tif	210.952	5758	52428800	MSh	143_	SAC
143_NAc_MSh012_cmle-1_seg.tif	185.123	5053	52428800	MSh	143_	SAC
145_NAc_core009_cmle_seg.tif	238.336	7156	57671680	core	145_	NIC
13.4_BLA019_cmle_seg.tif	40.404	1169	55574528	BLA	13.4	NIC
144-2_BLA026_cmle-1_seg.tif	31.874	870	52428800	BLA	144_	NIC
145-2_BLA004_cmle-1_seg.tif	42.828	1169	52428800	BLA	145_	NIC
145-2_BLA011_cmle-1_seg.tif	38.468	1092	54525952	BLA	145_	NIC
146_MSh011_cmle-1_seg.tif	188.857	5258	53477376	MSh	146_	NIC
145_NAc_core001_cmle-1_seg.tif	274.992	7506	52428800	core	145_	NIC
145_NAc_core014_cmle-1_seg.tif	312.728	8536	52428800	core	145_	NIC
12.4_BLA003_cmle_seg.tif	111.839	3419	58720256	BLA	12.4	SAC
12.4_core_010_cmle-1_seg.tif	270.743	7390	52428800	core	12.4	SAC
141_NAc_MSh019_cmle-1_seg.tif	213.077	5816	52428800	MSh	141_	SAC
142-2_CeA005_cmle_seg.tif	84.394	2580	58720256	CeA	142_	SAC
144_NAc_core011_cmle-1_seg.tif	234.253	6394	52428800	core	144_	NIC
144_NAc_core004_cmle-1_seg.tif	185.82	5072	52428800	core	144_	NIC
147-2_CeA013_cmle_seg.tif	133.687	3795	54525952	CeA	147_	NIC
144-2_CeA016_cmle-1_seg.tif	102.179	2789	52428800	CeA	144_	NIC
144-2_CeA003_cmle-1_seg.tif	56.187	1595	54525952	CeA	144_	NIC
146_core008_cmle-1_seg.tif	411.939	11244	52428800	core	146_	NIC
12.1_core_021_cmle-1_seg.tif	213.209	5936	53477376	core	12.1	SAC
12.1_LSh_016_cmle-1_seg.tif	359	9799	52428800	LSh	12.1	SAC
12.1_LSh_003_cmle-1_seg.tif	420.769	11485	52428800	LSh	12.1	SAC
142_MSh008_cmle-1_seg.tif	98.451	2741	53477376	MSh	142_	SAC
12.4_BLA004_cmle_seg.tif	57.363	1691	56623104	BLA	12.4	SAC
141-2_BLA002_cmle-1_seg.tif	44.403	1212	52428800	BLA	141_	SAC
142_core006_cmle-1_seg.tif	234.216	6393	52428800	core	142_	SAC
13.4_MSh_019_cmle-1_seg.tif	317.454	8665	52428800	MSh	13.4	NIC
143_NAc_LSh005_cmle-1_seg.tif	378.563	10333	52428800	LSh	143_	SAC
143_NAc_LSh010_cmle-1_seg.tif	344.455	9402	52428800	LSh	143_	SAC
146_CeA018_cmle_seg.tif	67.743	1997	56623104	CeA	146_	NIC
146_LSh013_cmle-1_seg.tif	355.373	9894	53477376	LSh	146_	NIC
13.1_BLA007_cmle_seg.tif	40.542	1173	55574528	BLA	13.1	NIC
13.2_MSh_014_cmle_seg.tif	171.158	5139	57671680	MSh	13.2	NIC
12.1_MSh_010_cmle-1_seg.tif	290.636	7933	52428800	MSh	12.1	SAC
12.1_MSh_005_cmle-1_seg.tif	150.832	4117	52428800	MSh	12.1	SAC
12.3_CeA006_cmle_seg.tif	195.572	5872	57671680	CeA	12.3	SAC
142-2_BLA030_cmle_seg.tif	38.116	1082	54525952	BLA	142_	SAC
13.1_LSh_011_cmle-1_seg.tif	273.014	7452	52428800	LSh	13.1	NIC
13.1_LSh_004_cmle-1_seg.tif	178.199	4864	52428800	LSh	13.1	NIC
13.3_BLA022_cmle-1_seg.tif	95.901	2670	53477376	BLA	13.3	NIC
141_MSh_023_cmle-1_seg.tif	231.615	6322	52428800	MSh	141_	SAC
12.3_CeA001_cmle_seg.tif	134.062	3952	56623104	CeA	12.3	SAC
13.3_LSh_007_cmle-1_seg.tif	552.802	16296	56623104	LSh	13.3	NIC
13.1_MSh_008_cmle-1_seg.tif	160.98	4394	52428800	MSh	13.1	NIC
12.2_LSh_015_cmle-1_seg.tif	221.1	6035	52428800	LSh	12.2	SAC
143_NAc_MSh018_cmle-1_seg.tif	186.735	5097	52428800	MSh	143_	SAC
13.4_BLA014_cmle_seg.tif	47.557	1350	54525952	BLA	13.4	NIC
12.4_MSh_001_cmle-1_seg.tif	156.459	4356	53477376	MSh	12.4	SAC
12.4_MSh_014_cmle-1_seg.tif	274.626	7496	52428800	MSh	12.4	SAC
140_NAc_LSh027_cmle-1_seg.tif	334.93	9142	52428800	LSh	140_	SAC
141_NAc_MSh006_cmle-1_seg.tif	84.087	2387	54525952	MSh	141_	SAC
141_NAc_MSh013_cmle-1_seg.tif	114.7	3256	54525952	MSh	141_	SAC
144_NAc_LSh011_cmle-1_seg.tif	207.948	5676	52428800	LSh	144_	NIC
144_NAc_LSh004_cmle-1_seg.tif	175.964	4803	52428800	LSh	144_	NIC
12.1_LSh_009_cmle-1_seg.tif	444.399	12130	52428800	LSh	12.1	SAC
13.2_MSh_001_cmle-1_seg.tif	155.74	4336	53477376	MSh	13.2	NIC
146_core017_cmle-1_seg.tif	419.378	11676	53477376	core	146_	NIC
12.4_BLA009_cmle_seg.tif	82.369	2608	60817408	BLA	12.4	SAC
13.2_core_015_cmle-1_seg.tif	224.361	6124	52428800	core	13.2	NIC
144-2_CeA009_cmle-1_seg.tif	134.01	3731	53477376	CeA	144_	NIC
146_BLA020_cmle_seg.tif	62.558	1810	55574528	BLA	146_	NIC
12.3_MSh_006_cmle-1_seg.tif	311.336	8498	52428800	MSh	12.3	SAC
13.4_BLA013_cmle_seg.tif	58.336	1656	54525952	BLA	13.4	NIC
142_core019_cmle-1_seg.tif	234.033	6388	52428800	core	142_	SAC
142_MSh017_cmle-1_seg.tif	153.729	4280	53477376	MSh	142_	SAC
13.4_LSh_008_cmle-1_seg.tif	457.478	12487	52428800	LSh	13.4	NIC
12.2_CeA001_cmle_seg.tif	55.294	1630	56623104	CeA	12.2	SAC
13.1_BLA015_cmle_seg.tif	47.398	1449	58720256	BLA	13.1	NIC
142_core011_cmle-1_seg.tif	271.219	7403	52428800	core	142_	SAC
13.2_core_008_cmle-1_seg.tif	303.862	8294	52428800	core	13.2	NIC
144-2_CeA014_cmle-1_seg.tif	209.474	5832	53477376	CeA	144_	NIC
144-2_CeA001_cmle-1_seg.tif	183.29	5103	53477376	CeA	144_	NIC
142-2_BLA025_cmle_seg.tif	44.105	1252	54525952	BLA	142_	SAC
12.1_LSh_014_cmle-1_seg.tif	443.007	12092	52428800	LSh	12.1	SAC
12.1_LSh_001_cmle-1_seg.tif	444.362	12129	52428800	LSh	12.1	SAC
12.1_core_023_cmle-1_seg.tif	380.029	10373	52428800	core	12.1	SAC
13.2_MSh_009_cmle-1_seg.tif	88.717	2470	53477376	MSh	13.2	NIC
12.4_core_007_cmle-1_seg.tif	363.616	9925	52428800	core	12.4	SAC
12.4_core_012_cmle-1_seg.tif	413.883	11523	53477376	core	12.4	SAC
145_NAc_core003_cmle-1_seg.tif	314.303	8579	52428800	core	145_	NIC
145_NAc_core016_cmle-1_seg.tif	267.226	7294	52428800	core	145_	NIC
144_NAc_core013_cmle-1_seg.tif	231.322	6314	52428800	core	144_	NIC
13.1_BLA012_cmle_seg.tif	44.088	1420	61865984	BLA	13.1	NIC
144_NAc_core006_cmle-1_seg.tif	207.215	5656	52428800	core	144_	NIC
12.4_MSh_009_cmle-1_seg.tif	312.411	9039	55574528	MSh	12.4	SAC
12.2_LSh_008_cmle-1_seg.tif	514.704	14049	52428800	LSh	12.2	SAC
12.1_BLA008_cmle_seg.tif	46.003	1331	55574528	BLA	12.1	SAC
143_NAc_MSh005_cmle-1_seg.tif	111.668	3048	52428800	MSh	143_	SAC
143_NAc_MSh010_cmle-1_seg.tif	108.773	2969	52428800	MSh	143_	SAC
146_MSh013_cmle-1_seg.tif	206.714	5868	54525952	MSh	146_	NIC
145-2_BLA006_cmle-1_seg.tif	38.212	1043	52428800	BLA	145_	NIC
145-2_BLA013_cmle-1_seg.tif	39.677	1083	52428800	BLA	145_	NIC
144-2_BLA031_cmle-1_seg.tif	68.424	1905	53477376	BLA	144_	NIC
144-2_BLA024_cmle-1_seg.tif	51.533	1491	55574528	BLA	144_	NIC
13.3_CeA009_cmle_seg.tif	75.14	2133	54525952	CeA	13.3	NIC
143-2_BLA020_cmle-1_seg.tif	87.496	2436	53477376	BLA	143_	SAC
142-2_BLA017_cmle-1_seg.tif	32.183	896	53477376	BLA	142_	SAC
142-2_BLA002_cmle-1_seg.tif	65.616	1791	52428800	BLA	142_	SAC
13.3_MSh_003_cmle-1_seg.tif	111.494	3165	54525952	MSh	13.3	NIC
13.3_MSh_016_cmle-1_seg.tif	423.599	12256	55574528	MSh	13.3	NIC
142_LSh017_cmle-1_seg.tif	233.703	6379	52428800	LSh	142_	SAC
12.2_MSh_011_cmle-1_seg.tif	379.406	10356	52428800	MSh	12.2	SAC
12.2_MSh_004_cmle-1_seg.tif	370.98	10126	52428800	MSh	12.2	SAC
12.4_LSh_005_cmle-1_seg.tif	299.502	8175	52428800	LSh	12.4	SAC
147-2_CeA016_cmle-1_seg.tif	53.482	1489	53477376	CeA	147_	NIC
147-2_CeA003_cmle-1_seg.tif	160.522	4732	56623104	CeA	147_	NIC
140_NAc_core022_cmle-1_seg.tif	298.989	8161	52428800	core	140_	SAC
12.3_core_003_cmle-1_seg.tif	400.325	10927	52428800	core	12.3	SAC
13.2_BLA024_cmle_seg.tif	24.48	735	57671680	BLA	13.2	NIC
144_NAc_MSh011_cmle-1_seg.tif	142.515	3890	52428800	MSh	144_	NIC
144_NAc_MSh004_cmle-1_seg.tif	111.887	3054	52428800	MSh	144_	NIC
12.1_MSh_018_cmle-1_seg.tif	318.516	8694	52428800	MSh	12.1	SAC
13.2_LSh_010_cmle-1_seg.tif	255.7	7119	53477376	LSh	13.2	NIC
13.2_LSh_005_cmle-1_seg.tif	356.765	9738	52428800	LSh	13.2	NIC
141_NAc_LSh006_cmle-1_seg.tif	335.809	9166	52428800	LSh	141_	SAC
141_NAc_LSh013_cmle-1_seg.tif	400.838	10941	52428800	LSh	141_	SAC
13.4_BLA001_cmle_seg.tif	52.812	1528	55574528	BLA	13.4	NIC
143-2_CeA005_cmle-1_seg.tif	180.272	5019	53477376	CeA	143_	SAC
12.3_LSh_002_cmle-1_seg.tif	441.505	12051	52428800	LSh	12.3	SAC
146_CeA007_cmle-1_seg.tif	97.769	2722	53477376	CeA	146_	NIC
146_CeA012_cmle-1_seg.tif	139.951	3820	52428800	CeA	146_	NIC
13.4_MSh_004_cmle-1_seg.tif	168.82	4608	52428800	MSh	13.4	NIC
13.4_MSh_011_cmle-1_seg.tif	248.541	6784	52428800	MSh	13.4	NIC
13.2_BLA023_cmle_seg.tif	42.471	1252	56623104	BLA	13.2	NIC
143_NAc_core008_cmle-1_seg.tif	265.394	7244	52428800	core	143_	SAC
13.1_BLA024_cmle_seg.tif	34.943	1011	55574528	BLA	13.1	NIC
141_MSh_024_cmle-1_seg.tif	233.557	6375	52428800	MSh	141_	SAC
142_LSh018_cmle-1_seg.tif	216.008	5896	52428800	LSh	142_	SAC
13.1_LSh_003_cmle-1_seg.tif	395.233	10788	52428800	LSh	13.1	NIC
140-2_BLA012_cmle_seg.tif	20.496	593	55574528	BLA	140_	SAC
13.1_core_005_cmle-1_seg.tif	355.666	9708	52428800	core	13.1	NIC
142-2_BLA014_cmle_seg.tif	31.74	901	54525952	BLA	142_	SAC
13.4_LSh_001_cmle_seg.tif	223.815	6720	57671680	LSh	13.4	NIC
140_NAc_MSh028_cmle-1_seg.tif	196.701	5369	52428800	MSh	140_	SAC
13.4_core_010_cmle_seg.tif	308.908	8769	54525952	core	13.4	NIC
13.1_BLA023_cmle_seg.tif	23.747	713	57671680	BLA	13.1	NIC
141_NAc_LSh009_cmle-1_seg.tif	375.954	10467	53477376	LSh	141_	SAC
12.1_MSh_002_cmle-1_seg.tif	195.235	5329	52428800	MSh	12.1	SAC
12.1_MSh_017_cmle-1_seg.tif	313.923	8740	53477376	MSh	12.1	SAC
146_LSh014_cmle-1_seg.tif	302.177	8248	52428800	LSh	146_	NIC
142-2_BLA013_cmle_seg.tif	38.33	1109	55574528	BLA	142_	SAC
143_NAc_LSh002_cmle-1_seg.tif	328.005	8953	52428800	LSh	143_	SAC
142_MSh010_cmle-1_seg.tif	144.103	4012	53477376	MSh	142_	SAC
142_MSh005_cmle-1_seg.tif	102.582	2800	52428800	MSh	142_	SAC
13.4_LSh_012_cmle-1_seg.tif	408.788	11158	52428800	LSh	13.4	NIC
13.2_BLA015_cmle_seg.tif	60.623	1754	55574528	BLA	13.2	NIC
12.3_MSh_001_cmle-1_seg.tif	157.793	4307	52428800	MSh	12.3	SAC
12.1_CeA001_cmle_seg.tif	151.408	4546	57671680	CeA	12.1	SAC
13.2_core_012_cmle-1_seg.tif	305.518	8506	53477376	core	13.2	NIC
13.2_core_007_cmle-1_seg.tif	218.133	5954	52428800	core	13.2	NIC
143_NAc_core015_cmle_seg.tif	347.043	10041	55574528	core	143_	SAC
13.2_MSh_006_cmle-1_seg.tif	134.808	3974	56623104	MSh	13.2	NIC
13.2_MSh_013_cmle-1_seg.tif	255.468	7252	54525952	MSh	13.2	NIC
147_NAc_core007_cmle_seg.tif	161.822	4682	55574528	core	147_	NIC
146_core010_cmle-1_seg.tif	419.706	11456	52428800	core	146_	NIC
146_BLA004_cmle_seg.tif	36.429	1054	55574528	BLA	146_	NIC
13.4_BLA030_cmle_seg.tif	49.39	1429	55574528	BLA	13.4	NIC
12.4_core_008_cmle-1_seg.tif	310.163	8466	52428800	core	12.4	SAC
144_NAc_LSh003_cmle-1_seg.tif	197.104	5380	52428800	LSh	144_	NIC
12.2_BLA008_cmle_seg.tif	58.584	1695	55574528	BLA	12.2	SAC
141_NAc_MSh014_cmle-1_seg.tif	240.225	6557	52428800	MSh	141_	SAC
141_NAc_MSh001_cmle-1_seg.tif	84.052	2386	54525952	MSh	141_	SAC
140_NAc_LSh020_cmle-1_seg.tif	326.503	8912	52428800	LSh	140_	SAC
144_NAc_core009_cmle-1_seg.tif	199.778	5453	52428800	core	144_	NIC
12.4_MSh_013_cmle-1_seg.tif	290.306	7924	52428800	MSh	12.4	SAC
12.4_MSh_006_cmle-1_seg.tif	236.017	6571	53477376	MSh	12.4	SAC
13.2_BLA012_cmle_seg.tif	68.227	1974	55574528	BLA	13.2	NIC
12.2_LSh_007_cmle-1_seg.tif	353.248	9642	52428800	LSh	12.2	SAC
12.2_LSh_012_cmle-1_seg.tif	270.45	7382	52428800	LSh	12.2	SAC
143_NAc_core012_cmle_seg.tif	282.417	8017	54525952	core	143_	SAC
13.3_BLA007_cmle_seg.tif	23.919	679	54525952	BLA	13.3	NIC
146_MSh009_cmle-1_seg.tif	252.718	6898	52428800	MSh	146_	NIC
145-2_BLA009_cmle-1_seg.tif	28.675	814	54525952	BLA	145_	NIC
147-2_BLA010_cmle_seg.tif	22.253	656	56623104	BLA	147_	NIC
144-2_BLA023_cmle-1_seg.tif	41.005	1164	54525952	BLA	144_	NIC
142-2_BLA006_cmle_seg.tif	39.609	1146	55574528	BLA	142_	SAC
146_MSh014_cmle-1_seg.tif	205.31	5604	52428800	MSh	146_	NIC
145-2_BLA014_cmle-1_seg.tif	29.033	840	55574528	BLA	145_	NIC
145-2_BLA001_cmle-1_seg.tif	31.285	871	53477376	BLA	145_	NIC
143_NAc_MSh002_cmle-1_seg.tif	237.001	6469	52428800	MSh	143_	SAC
13.1_MSh_007_cmle-1_seg.tif	234.583	6403	52428800	MSh	13.1	NIC
13.1_MSh_012_cmle-1_seg.tif	205.128	5711	53477376	MSh	13.1	NIC
141_NAc_MSh009_cmle-1_seg.tif	197.657	5503	53477376	MSh	141_	SAC
140_NAc_LSh028_cmle-1_seg.tif	349.428	10110	55574528	LSh	140_	SAC
144_NAc_core001_cmle-1_seg.tif	228.223	6354	53477376	core	144_	NIC
144_NAc_core014_cmle-1_seg.tif	199.381	5551	53477376	core	144_	NIC
145_NAc_core011_cmle-1_seg.tif	323.059	8818	52428800	core	145_	NIC
145_NAc_core004_cmle-1_seg.tif	251.765	6872	52428800	core	145_	NIC
12.4_core_015_cmle-1_seg.tif	463.019	12891	53477376	core	12.4	SAC
147_NAc_core08_cmle-1_seg.tif	220.465	6138	53477376	core	147_	NIC
12.1_core_008_cmle_seg.tif	327.825	9306	54525952	core	12.1	SAC
146_core018_cmle-1_seg.tif	361.967	9880	52428800	core	146_	NIC
12.1_LSh_006_cmle-1_seg.tif	387.136	10567	52428800	LSh	12.1	SAC
12.1_LSh_013_cmle-1_seg.tif	345.711	9625	53477376	LSh	12.1	SAC
12.1_core_024_cmle-1_seg.tif	347.129	9854	54525952	core	12.1	SAC
12.4_CeA007_cmle_seg.tif	134.639	3969	56623104	CeA	12.4	SAC
144-2_CeA006_cmle-1_seg.tif	113.609	3163	53477376	CeA	144_	NIC
144-2_CeA013_cmle-1_seg.tif	210.879	5756	52428800	CeA	144_	NIC
142_MSh018_cmle-1_seg.tif	139.218	3800	52428800	MSh	142_	SAC
143_NAc_core007_cmle_seg.tif	383.82	10686	53477376	core	143_	SAC
13.3_BLA012_cmle_seg.tif	37.688	1111	56623104	BLA	13.3	NIC
13.4_MSh_016_cmle-1_seg.tif	288.108	7864	52428800	MSh	13.4	NIC
13.4_MSh_003_cmle-1_seg.tif	132.44	3615	52428800	MSh	13.4	NIC
146_LSh009_cmle-1_seg.tif	335.797	9349	53477376	LSh	146_	NIC
13.2_BLA007_cmle_seg.tif	65.379	1963	57671680	BLA	13.2	NIC
146_CeA015_cmle-1_seg.tif	101.314	2876	54525952	CeA	146_	NIC
12.3_LSh_005_cmle-1_seg.tif	399.263	10898	52428800	LSh	12.3	SAC
13.1_CeA009_cmle_seg.tif	143.438	4385	58720256	CeA	13.1	NIC
143-2_CeA002_cmle-1_seg.tif	214.071	5960	53477376	CeA	143_	SAC
142-2_CeA020_cmle-1_seg.tif	82.285	2246	52428800	CeA	142_	SAC
13.4_BLA025_cmle_seg.tif	44.676	1317	56623104	BLA	13.4	NIC
146_core014_cmle-2_seg.tif	379.846	10368	52428800	core	146_	NIC
141_NAc_LSh014_cmle-1_seg.tif	411.353	11228	52428800	LSh	141_	SAC
141_NAc_LSh001_cmle-1_seg.tif	225.17	6269	53477376	LSh	141_	SAC
13.2_LSh_002_cmle-1_seg.tif	207.801	5672	52428800	LSh	13.2	NIC
12.3_BLA008_cmle_seg.tif	54.683	1612	56623104	BLA	12.3	SAC
144_NAc_MSh003_cmle-1_seg.tif	133.503	3644	52428800	MSh	144_	NIC
146_BLA025_cmle-1_seg.tif	68.07	1858	52428800	BLA	146_	NIC
12.3_core_004_cmle-1_seg.tif	418.057	11411	52428800	core	12.3	SAC
141_NAc_core020_cmle-1_seg.tif	463.303	12646	52428800	core	141_	SAC
12.1_CeA014_cmle_seg.tif	225.556	6526	55574528	CeA	12.1	SAC
140_NAc_core030_cmle-1_seg.tif	390.47	10658	52428800	core	140_	SAC
12.4_LSh_002_cmle-1_seg.tif	271.612	7562	53477376	LSh	12.4	SAC
147-2_CeA004_cmle-1_seg.tif	79.061	2158	52428800	CeA	147_	NIC
147-2_CeA011_cmle-1_seg.tif	85.664	2385	53477376	CeA	147_	NIC
12.2_MSh_003_cmle-1_seg.tif	350.463	9566	52428800	MSh	12.2	SAC
142_LSh010_cmle-1_seg.tif	220.404	6016	52428800	LSh	142_	SAC
142_LSh005_cmle-1_seg.tif	204.028	5569	52428800	LSh	142_	SAC
13.3_MSh_011_cmle-1_seg.tif	211.364	6000	54525952	MSh	13.3	NIC
13.3_MSh_004_cmle-1_seg.tif	261.848	7719	56623104	MSh	13.3	NIC
142-2_BLA005_cmle-1_seg.tif	35.667	993	53477376	BLA	142_	SAC
13.4_BLA022_cmle_seg.tif	54.778	1555	54525952	BLA	13.4	NIC
143-2_BLA027_cmle-1_seg.tif	92.8	2533	52428800	BLA	143_	SAC
142_MSh019_cmle-1_seg.tif	128.465	3787	56623104	MSh	142_	SAC
12.1_BLA009_cmle_seg.tif	103.308	2989	55574528	BLA	12.1	SAC
141-2_BLA006_cmle-1_seg.tif	19.381	529	52428800	BLA	141_	SAC
13.3_CeA008_cmle_seg.tif	182.378	5675	59768832	CeA	13.3	NIC
142_core017_cmle-1_seg.tif	243.119	6636	52428800	core	142_	SAC
12.3_MSh_008_cmle-1_seg.tif	343.246	9369	52428800	MSh	12.3	SAC
144-2_CeA012_cmle-1_seg.tif	135.986	3786	53477376	CeA	144_	NIC
144-2_CeA007_cmle-1_seg.tif	105.06	2925	53477376	CeA	144_	NIC
12.1_LSh_012_cmle-1_seg.tif	399.996	10918	52428800	LSh	12.1	SAC
12.1_LSh_007_cmle-1_seg.tif	309.138	8438	52428800	LSh	12.1	SAC
13.1_BLA013_cmle_seg.tif	54.855	1647	57671680	BLA	13.1	NIC
145_NAc_core005_cmle-1_seg.tif	178.932	4884	52428800	core	145_	NIC
145_NAc_core010_cmle-1_seg.tif	201.428	5608	53477376	core	145_	NIC
12.4_core_001_cmle-1_seg.tif	373.288	10189	52428800	core	12.4	SAC
12.4_core_014_cmle-1_seg.tif	247.405	6753	52428800	core	12.4	SAC
142-2_BLA024_cmle_seg.tif	33.607	954	54525952	BLA	142_	SAC
141_NAc_MSh008_cmle-1_seg.tif	162.375	4698	55574528	MSh	141_	SAC
144_NAc_core015_cmle-1_seg.tif	207.582	5666	52428800	core	144_	NIC
140_NAc_LSh029_cmle-1_seg.tif	333.977	9116	52428800	LSh	140_	SAC
143_NAc_MSh003_cmle-1_seg.tif	221.54	6047	52428800	MSh	143_	SAC
146_NAc_LSh001_cmle-1_seg.tif	313.387	8554	52428800	LSh	146_	NIC
13.1_MSh_006_cmle-1_seg.tif	186.522	5193	53477376	MSh	13.1	NIC
141_LSh_021_cmle-1_seg.tif	497.338	13575	52428800	LSh	141_	SAC
145-2_BLA015_cmle-1_seg.tif	42.892	1241	55574528	BLA	145_	NIC
13.1_BLA014_cmle_seg.tif	47.594	1429	57671680	BLA	13.1	NIC
146_MSh015_cmle-1_seg.tif	246.133	6987	54525952	MSh	146_	NIC
144-2_BLA022_cmle-1_seg.tif	46.141	1335	55574528	BLA	144_	NIC
13.3_MSh_005_cmle-1_seg.tif	205.842	6068	56623104	MSh	13.3	NIC
13.3_MSh_010_cmle-1_seg.tif	362.161	10083	53477376	MSh	13.3	NIC
13.4_BLA017_cmle-1_seg.tif	45.4	1264	53477376	BLA	13.4	NIC
142-2_BLA011_cmle-1_seg.tif	31.581	862	52428800	BLA	142_	SAC
142-2_BLA004_cmle-1_seg.tif	48.14	1314	52428800	BLA	142_	SAC
13.2_BLA022_cmle_seg.tif	43.259	1228	54525952	BLA	13.2	NIC
142_LSh011_cmle-1_seg.tif	209.487	5718	52428800	LSh	142_	SAC
12.2_MSh_002_cmle-1_seg.tif	388.272	10598	52428800	MSh	12.2	SAC
140_NAc_core031_cmle-1_seg.tif	349.731	9546	52428800	core	140_	SAC
140_NAc_core024_cmle-1_seg.tif	291.406	7954	52428800	core	140_	SAC
147-2_CeA010_cmle-1_seg.tif	60.597	1654	52428800	CeA	147_	NIC
147-2_CeA005_cmle-1_seg.tif	142.64	4127	55574528	CeA	147_	NIC
12.4_LSh_003_cmle-1_seg.tif	340.278	9288	52428800	LSh	12.4	SAC
146_BLA024_cmle-1_seg.tif	47.517	1297	52428800	BLA	146_	NIC
141_NAc_core021_cmle-1_seg.tif	567.72	15806	53477376	core	141_	SAC
12.3_core_005_cmle-1_seg.tif	429.708	11729	52428800	core	12.3	SAC
140_NAc_MSh021_cmle-1_seg.tif	121.706	3322	52428800	MSh	140_	SAC
144_NAc_MSh002_cmle-1_seg.tif	136.177	3717	52428800	MSh	144_	NIC
13.2_LSh_003_cmle-1_seg.tif	224.775	6258	53477376	LSh	13.2	NIC
141_NAc_LSh015_cmle-1_seg.tif	341.048	9309	52428800	LSh	141_	SAC
12.3_LSh_004_cmle-1_seg.tif	392.296	10922	53477376	LSh	12.3	SAC
142-2_CeA021_cmle-1_seg.tif	88.184	2407	52428800	CeA	142_	SAC
143-2_CeA003_cmle-1_seg.tif	175.567	4888	53477376	CeA	143_	SAC
146_CeA001_cmle-1_seg.tif	148.78	4061	52428800	CeA	146_	NIC
146_LSh008_cmle-1_seg.tif	314.633	8588	52428800	LSh	146_	NIC
13.4_BLA007_cmle_seg.tif	52.41	1545	56623104	BLA	13.4	NIC
13.4_MSh_002_cmle-1_seg.tif	204.394	5579	52428800	MSh	13.4	NIC
13.4_MSh_017_cmle-1_seg.tif	280.124	7799	53477376	MSh	13.4	NIC
13.1_BLA001_cmle_seg.tif	65.911	1907	55574528	BLA	13.1	NIC
146_NAc_MSh001_cmle-1_seg.tif	187.944	5130	52428800	MSh	146_	NIC
146_CeA009_cmle-1_seg.tif	180.645	5128	54525952	CeA	146_	NIC
146_LSh015_cmle-1_seg.tif	313.864	8567	52428800	LSh	146_	NIC
140_NAc_MSh029_cmle-1_seg.tif	116.32	3302	54525952	MSh	140_	SAC
12.1_MSh_016_cmle-1_seg.tif	365.667	9981	52428800	MSh	12.1	SAC
12.1_MSh_003_cmle-1_seg.tif	273.38	7462	52428800	MSh	12.1	SAC
141_NAc_LSh008_cmle-1_seg.tif	294.959	8212	53477376	LSh	141_	SAC
13.1_BLA006_cmle_seg.tif	44.422	1261	54525952	BLA	13.1	NIC
13.1_core_011_cmle-1_seg.tif	415.713	11347	52428800	core	13.1	NIC
13.1_LSh_002_cmle-1_seg.tif	302.909	8268	52428800	LSh	13.1	NIC
142_LSh019_cmle-1_seg.tif	248.614	6786	52428800	LSh	142_	SAC
13.3_BLA024_cmle-1_seg.tif	108.277	3251	57671680	BLA	13.3	NIC
143_NAc_core009_cmle-1_seg.tif	399.703	10910	52428800	core	143_	SAC
13.2_CeA008_cmle_seg.tif	107.282	3104	55574528	CeA	13.2	NIC
142-2_BLA019_cmle-1_seg.tif	29.529	806	52428800	BLA	142_	SAC
13.3_LSh_001_cmle-1_seg.tif	295.21	8219	53477376	LSh	13.3	NIC
145-2_BLA008_cmle-1_seg.tif	33.046	902	52428800	BLA	145_	NIC
146_MSh008_cmle-1_seg.tif	170.179	4738	53477376	MSh	146_	NIC
13.4_BLA012_cmle_seg.tif	85.992	2488	55574528	BLA	13.4	NIC
12.2_LSh_013_cmle-1_seg.tif	268.838	7338	52428800	LSh	12.2	SAC
12.2_LSh_006_cmle-1_seg.tif	420.439	11476	52428800	LSh	12.2	SAC
141_NAc_MSh015_cmle-1_seg.tif	197.397	5388	52428800	MSh	141_	SAC
12.4_MSh_007_cmle-1_seg.tif	189.556	5174	52428800	MSh	12.4	SAC
12.4_MSh_012_cmle-1_seg.tif	247.641	7165	55574528	MSh	12.4	SAC
144_NAc_core008_cmle-1_seg.tif	262.243	7158	52428800	core	144_	NIC
140_NAc_LSh021_cmle-1_seg.tif	367.829	10040	52428800	LSh	140_	SAC
146_BLA021_cmle_seg.tif	55.196	1597	55574528	BLA	146_	NIC
12.4_BLA008_cmle_seg.tif	59.875	1667	53477376	BLA	12.4	SAC
13.2_MSh_012_cmle-1_seg.tif	150.676	4195	53477376	MSh	13.2	NIC
13.2_MSh_007_cmle-1_seg.tif	126.783	3599	54525952	MSh	13.2	NIC
13.2_core_006_cmle-1_seg.tif	407.791	11576	54525952	core	13.2	NIC
13.2_core_013_cmle-1_seg.tif	337.86	9222	52428800	core	13.2	NIC
142_MSh011_cmle-1_seg.tif	125.37	3422	52428800	MSh	142_	SAC
13.4_LSh_006_cmle-1_seg.tif	373.691	10200	52428800	LSh	13.4	NIC
146_BLA026_cmle_seg.tif	79.719	2263	54525952	BLA	146_	NIC
144-2_BLA025_cmle-1_seg.tif	38.029	1038	52428800	BLA	144_	NIC
144-2_BLA030_cmle-1_seg.tif	53.374	1486	53477376	BLA	144_	NIC
145-2_BLA012_cmle-1_seg.tif	42.455	1182	53477376	BLA	145_	NIC
145-2_BLA007_cmle-1_seg.tif	40.227	1098	52428800	BLA	145_	NIC
146_MSh007_cmle-1_seg.tif	165.259	4601	53477376	MSh	146_	NIC
146_MSh012_cmle-1_seg.tif	195.455	5335	52428800	MSh	146_	NIC
12.2_LSh_009_cmle-1_seg.tif	346.214	9828	54525952	LSh	12.2	SAC
143_NAc_MSh011_cmle-1_seg.tif	213.956	5840	52428800	MSh	143_	SAC
143_NAc_MSh004_cmle-1_seg.tif	169.553	4628	52428800	MSh	143_	SAC
144_NAc_core007_cmle-1_seg.tif	195.345	5332	52428800	core	144_	NIC
144_NAc_core012_cmle-1_seg.tif	194.942	5321	52428800	core	144_	NIC
145-2_BLA010_cmle_seg.tif	23.215	659	54525952	BLA	145_	NIC
12.4_core_013_cmle-1_seg.tif	336.065	9173	52428800	core	12.4	SAC
12.4_core_006_cmle-1_seg.tif	390.837	10668	52428800	core	12.4	SAC
12.4_CeA006_cmle_seg.tif	125.022	3549	54525952	CeA	12.4	SAC
145_NAc_core002_cmle-1_seg.tif	283.639	7742	52428800	core	145_	NIC
13.2_MSh_008_cmle-1_seg.tif	170.469	4653	52428800	MSh	13.2	NIC
12.1_core_022_cmle-1_seg.tif	419.047	11438	52428800	core	12.1	SAC
12.1_LSh_015_cmle-1_seg.tif	353.687	9654	52428800	LSh	12.1	SAC
144-2_CeA015_cmle-1_seg.tif	100.054	2731	52428800	CeA	144_	NIC
13.2_core_009_cmle-1_seg.tif	354.713	9682	52428800	core	13.2	NIC
12.4_MSh_008_cmle_seg.tif	257.899	7321	54525952	MSh	12.4	SAC
142_core010_cmle-1_seg.tif	236.598	6458	52428800	core	142_	SAC
142_core005_cmle-1_seg.tif	248.834	6792	52428800	core	142_	SAC
141-2_BLA001_cmle-1_seg.tif	42.608	1163	52428800	BLA	141_	SAC
13.4_LSh_009_cmle-1_seg.tif	430.697	11756	52428800	LSh	13.4	NIC
12.4_CeA001_cmle_seg.tif	168.804	4884	55574528	CeA	12.4	SAC
13.4_MSh_010_cmle-1_seg.tif	120.864	3365	53477376	MSh	13.4	NIC
13.4_MSh_005_cmle-1_seg.tif	163.714	4558	53477376	MSh	13.4	NIC
13.4_BLA023_cmle_seg.tif	49.701	1438	55574528	BLA	13.4	NIC
146_CeA013_cmle-1_seg.tif	88.107	2453	53477376	CeA	146_	NIC
146_CeA006_cmle-1_seg.tif	107.215	2985	53477376	CeA	146_	NIC
146_BLA010_cmle_seg.tif	40.784	1180	55574528	BLA	146_	NIC
143-2_CeA004_cmle-1_seg.tif	89.795	2500	53477376	CeA	143_	SAC
12.3_LSh_003_cmle-1_seg.tif	355.959	9716	52428800	LSh	12.3	SAC
143_NAc_core001_cmle_seg.tif	188.85	5464	55574528	core	143_	SAC
141_NAc_LSh012_cmle-1_seg.tif	430.514	11751	52428800	LSh	141_	SAC
141_NAc_LSh007_cmle-1_seg.tif	454.034	12393	52428800	LSh	141_	SAC
13.2_LSh_004_cmle-1_seg.tif	350.244	9560	52428800	LSh	13.2	NIC
13.2_LSh_011_cmle-1_seg.tif	253.414	6917	52428800	LSh	13.2	NIC
12.1_MSh_019_cmle-1_seg.tif	355.193	9889	53477376	MSh	12.1	SAC
144_NAc_MSh005_cmle-1_seg.tif	82.578	2254	52428800	MSh	144_	NIC
144_NAc_MSh010_cmle-1_seg.tif	142.882	3900	52428800	MSh	144_	NIC
12.1_CeA015_cmle_seg.tif	195.699	5769	56623104	CeA	12.1	SAC
13.2_BLA001_cmle_seg.tif	97.453	2926	57671680	BLA	13.2	NIC
12.3_core_002_cmle-1_seg.tif	219.195	5983	52428800	core	12.3	SAC
12.2_core_020_cmle-1_seg.tif	280.085	7645	52428800	core	12.2	SAC
146_BLA023_cmle-1_seg.tif	61.648	1750	54525952	BLA	146_	NIC
13.1_CeA008_cmle_seg.tif	215.374	6349	56623104	CeA	13.1	NIC
12.3_BLA009_cmle_seg.tif	76.767	2263	56623104	BLA	12.3	SAC
147-2_CeA002_cmle-1_seg.tif	117.883	3282	53477376	CeA	147_	NIC
12.4_LSh_011_cmle-1_seg.tif	409.704	11183	52428800	LSh	12.4	SAC
12.4_LSh_004_cmle-1_seg.tif	426.667	11646	52428800	LSh	12.4	SAC
140_NAc_core023_cmle-1_seg.tif	293.955	8505	55574528	core	140_	SAC
12.2_MSh_005_cmle-1_seg.tif	328.665	8971	52428800	MSh	12.2	SAC
12.2_MSh_010_cmle-1_seg.tif	277.447	7573	52428800	MSh	12.2	SAC
146_BLA017_cmle_seg.tif	40.551	1129	53477376	BLA	146_	NIC
142_LSh016_cmle-1_seg.tif	218.609	5967	52428800	LSh	142_	SAC
142-2_BLA016_cmle-1_seg.tif	39.494	1078	52428800	BLA	142_	SAC
143-2_BLA021_cmle-1_seg.tif	115.692	3221	53477376	BLA	143_	SAC
143_NAc_core013_cmle-1_seg.tif	384.132	10485	52428800	core	143_	SAC
143_NAc_core006_cmle-1_seg.tif	316.282	8633	52428800	core	143_	SAC
13.2_BLA006_cmle_seg.tif	79.586	2433	58720256	BLA	13.2	NIC
13.3_MSh_017_cmle-1_seg.tif	452.166	12342	52428800	MSh	13.3	NIC
13.3_MSh_002_cmle-1_seg.tif	91.418	2645	55574528	MSh	13.3	NIC
12.1_CeA012_cmle_seg.tif	199.335	5985	57671680	CeA	12.1	SAC
13.3_BLA023_cmle-1_seg.tif	93.496	2552	52428800	BLA	13.3	NIC
13.1_LSh_005_cmle-1_seg.tif	415.788	12030	55574528	LSh	13.1	NIC
13.1_LSh_010_cmle-1_seg.tif	376.036	10264	52428800	LSh	13.1	NIC
142-2_BLA012_cmle_seg.tif	40.758	1157	54525952	BLA	142_	SAC
13.1_BLA022_cmle_seg.tif	47.492	1400	56623104	BLA	13.1	NIC
13.1_core_003_cmle-1_seg.tif	270.999	7397	52428800	core	13.1	NIC
12.1_MSh_004_cmle-1_seg.tif	255.026	6961	52428800	MSh	12.1	SAC
12.1_MSh_011_cmle-1_seg.tif	263.818	7201	52428800	MSh	12.1	SAC
13.1_BLA025_cmle_seg.tif	35.688	1091	58720256	BLA	13.1	NIC
146_LSh007_cmle-1_seg.tif	289.464	7901	52428800	LSh	146_	NIC
146_LSh012_cmle-1_seg.tif	388.884	10827	53477376	LSh	146_	NIC
143_NAc_LSh011_cmle-1_seg.tif	296.901	8104	52428800	LSh	143_	SAC
143_NAc_LSh004_cmle-1_seg.tif	286.093	7809	52428800	LSh	143_	SAC
146_NAc_MSh006_cmle-1_seg.tif	227.219	6202	52428800	MSh	146_	NIC
13.4_MSh_018_cmle-1_seg.tif	286.496	7820	52428800	MSh	13.4	NIC
12.1_CeA007_cmle_seg.tif	157.706	4649	56623104	CeA	12.1	SAC
13.3_BLA006_cmle_seg.tif	48.72	1516	59768832	BLA	13.3	NIC
142_core018_cmle-1_seg.tif	258.799	7064	52428800	core	142_	SAC
140_NAc_MSh030_cmle_seg.tif	107.544	3229	57671680	MSh	140_	SAC
144-2_CeA008_cmle-1_seg.tif	85.473	2333	52428800	CeA	144_	NIC
13.2_core_014_cmle-1_seg.tif	292.457	8302	54525952	core	13.2	NIC
13.2_core_001_cmle-1_seg.tif	256.887	7713	57671680	core	13.2	NIC
13.4_BLA031_cmle_seg.tif	52.071	1535	56623104	BLA	13.4	NIC
12.3_MSh_007_cmle-1_seg.tif	270.779	7391	52428800	MSh	12.3	SAC
146_core016_cmle-1_seg.tif	424.542	11588	52428800	core	146_	NIC
12.1_LSh_008_cmle-1_seg.tif	314.706	8590	52428800	LSh	12.1	SAC
12.2_BLA009_cmle_seg.tif	41.521	1224	56623104	BLA	12.2	SAC
13.2_BLA014_cmle_seg.tif	80.427	2327	55574528	BLA	13.2	NIC
13.3_BLA001_cmle_seg.tif	40.3	1166	55574528	BLA	13.3	NIC
140_NAc_LSh026_cmle-1_seg.tif	354.933	9688	52428800	LSh	140_	SAC
12.4_MSh_015_cmle-1_seg.tif	300.131	8356	53477376	MSh	12.4	SAC
144_NAc_LSh005_cmle-1_seg.tif	249.42	6808	52428800	LSh	144_	NIC
144_NAc_LSh010_cmle-1_seg.tif	192.487	5254	52428800	LSh	144_	NIC
143_NAc_core014_cmle_seg.tif	303.938	8462	53477376	core	143_	SAC
141_NAc_MSh012_cmle-1_seg.tif	241.287	6586	52428800	MSh	141_	SAC
141_NAc_MSh007_cmle-1_seg.tif	72.392	2055	54525952	MSh	141_	SAC
12.2_LSh_001_cmle-1_seg.tif	409.448	11176	52428800	LSh	12.2	SAC
12.2_LSh_014_cmle-1_seg.tif	224.691	6133	52428800	LSh	12.2	SAC
13.1_MSh_009_cmle-1_seg.tif	276.604	7550	52428800	MSh	13.1	NIC
142_LSh020_cmle_seg.tif	223.661	6227	53477376	LSh	142_	SAC
13.1_MSh_002_cmle_seg.tif	242.007	7002	55574528	MSh	13.1	NIC
145-2_CeA003_cmle-1_seg.tif	37.391	1041	53477376	CeA	145_	NIC
12.1_core_016_cmle-1_seg.tif	460.519	12570	52428800	core	12.1	SAC
13.4_BLA005_cmle_seg.tif	79.191	2248	54525952	BLA	13.4	NIC
140-2_BLA002_cmle-1_seg.tif	37.479	1023	52428800	BLA	140_	SAC
142-2_CeA019_cmle_seg.tif	68.78	1990	55574528	CeA	142_	SAC
147_NAc_MSh013_cmle-1_seg.tif	136.8	3734	52428800	MSh	147_	NIC
147_NAc_MSh006_cmle-1_seg.tif	153.802	4366	54525952	MSh	147_	NIC
141_MSh_core022_cmle-1_seg.tif	258.176	7047	52428800	core	141_	SAC
146_NAc_core006_cmle-1_seg.tif	397.688	10855	52428800	core	146_	NIC
144-2_BLA011_cmle-1_seg.tif	43.89	1198	52428800	BLA	144_	NIC
144-2_BLA004_cmle-1_seg.tif	47.078	1285	52428800	BLA	144_	NIC
147_NAc_core003_cmle-1_seg.tif	241.869	6998	55574528	core	147_	NIC
147_NAc_core016_cmle-1_seg.tif	343.951	9576	53477376	core	147_	NIC
13.4_BLA002_cmle_seg.tif	52.051	1506	55574528	BLA	13.4	NIC
141-2_CeA002_cmle_seg.tif	35.219	1019	55574528	CeA	141_	SAC
12.4_BLA018_cmle_seg.tif	66.791	1896	54525952	BLA	12.4	SAC
13.2_BLA020_cmle_seg.tif	53.632	1581	56623104	BLA	13.2	NIC
145_NAc_MSh018_cmle-1_seg.tif	259.129	7073	52428800	MSh	145_	NIC
140_NAc_core017_cmle-1_seg.tif	353.065	9637	52428800	core	140_	SAC
140_NAc_core002_cmle-1_seg.tif	248.797	6791	52428800	core	140_	SAC
141_NAc_core007_cmle-1_seg.tif	396.06	11243	54525952	core	141_	SAC
141_NAc_core012_cmle-1_seg.tif	345.884	9441	52428800	core	141_	SAC
12.2_core_001_cmle-1_seg.tif	349.401	9537	52428800	core	12.2	SAC
12.2_core_014_cmle-1_seg.tif	296.095	8082	52428800	core	12.2	SAC
146_BLA002_cmle-1_seg.tif	37.809	1032	52428800	BLA	146_	NIC
12.2_CeA002_cmle_seg.tif	48.63	1407	55574528	CeA	12.2	SAC
13.1_BLA016_cmle_seg.tif	73.639	2211	57671680	BLA	13.1	NIC
142-2_BLA022_cmle-1_seg.tif	26.561	725	52428800	BLA	142_	SAC
143-2_BLA015_cmle-1_seg.tif	74.53	2075	53477376	BLA	143_	SAC
13.4_BLA024_cmle-1_seg.tif	49.387	1375	53477376	BLA	13.4	NIC
142-2_BLA026_cmle_seg.tif	63.683	1773	53477376	BLA	142_	SAC
13.1_BLA011_cmle_seg.tif	43.082	1270	56623104	BLA	13.1	NIC
142_MSh_002_cmle-1_seg.tif	108.26	2955	52428800	MSh	142_	SAC
145_NAc_LSh010_cmle-1_seg.tif	381.531	10414	52428800	LSh	145_	NIC
145_NAc_LSh005_cmle-1_seg.tif	291.039	7944	52428800	LSh	145_	NIC
140_NAc_MSh007_cmle-1_seg.tif	156.217	4264	52428800	MSh	140_	SAC
140_NAc_MSh012_cmle-1_seg.tif	130.462	3561	52428800	MSh	140_	SAC
142-2_CeA012_cmle-1_seg.tif	77.926	2127	52428800	CeA	142_	SAC
13.4_core_006_cmle-1_seg.tif	189.487	5379	54525952	core	13.4	NIC
13.4_CeA009_cmle-1_seg.tif	84.91	2364	53477376	CeA	13.4	NIC
145_NAc_LSh018_cmle-1_seg.tif	270.962	7396	52428800	LSh	145_	NIC
147_NAc_LSh013_cmle-1_seg.tif	197.397	5388	52428800	LSh	147_	NIC
147_NAc_LSh006_cmle-1_seg.tif	251.685	7282	55574528	LSh	147_	NIC
140_NAc_MSh016_cmle_seg.tif	159.535	4790	57671680	MSh	140_	SAC
143-2_BLA008_cmle-1_seg.tif	68.217	1862	52428800	BLA	143_	SAC
147_NAc_MSh008_cmle_seg.tif	139.761	4120	56623104	MSh	147_	NIC
142_LSh006_cmle_seg.tif	225.002	5773	49283072	LSh	142_	SAC
12.2_core_009_cmle-1_seg.tif	308.771	8428	52428800	core	12.2	SAC
13.4_BLA010_cmle_seg.tif	64.08	1889	56623104	BLA	13.4	NIC
140_NAc_LSh007_cmle-1_seg.tif	324.671	8862	52428800	LSh	140_	SAC
140_NAc_LSh012_cmle-1_seg.tif	402.67	10991	52428800	LSh	140_	SAC
145_NAc_MSh010_cmle-1_seg.tif	128.301	3502	52428800	MSh	145_	NIC
145_NAc_MSh005_cmle-1_seg.tif	123.098	3360	52428800	MSh	145_	NIC
144-2_BLA019_cmle-1_seg.tif	76.094	2077	52428800	BLA	144_	NIC
13.1_BLA004_cmle_seg.tif	48.578	1379	54525952	BLA	13.1	NIC
12.3_CeA005_cmle_seg.tif	107.145	3217	57671680	CeA	12.3	SAC
142_core_004_cmle-1_seg.tif	147.718	4032	52428800	core	142_	SAC
13.1_BLA003_cmle_seg.tif	47.694	1432	57671680	BLA	13.1	NIC
13.3_core_002_cmle-1_seg.tif	282.168	8318	56623104	core	13.3	NIC
13.2_core_020_cmle-1_seg.tif	334.82	9139	52428800	core	13.2	NIC
12.3_CeA002_cmle_seg.tif	169.993	5104	57671680	CeA	12.3	SAC
13.3_BLA011_cmle_seg.tif	50.646	1493	56623104	BLA	13.3	NIC
146_BLA015_cmle_seg.tif	42.892	1241	55574528	BLA	146_	NIC
140_NAc_LSh008_cmle-1_seg.tif	177.027	4832	52428800	LSh	140_	SAC
12.1_CeA010_cmle_seg.tif	219.818	6480	56623104	CeA	12.1	SAC
13.2_BLA004_cmle_seg.tif	95.877	2774	55574528	BLA	13.2	NIC
144-2_BLA003_cmle-1_seg.tif	31.727	866	52428800	BLA	144_	NIC
144-2_BLA016_cmle-1_seg.tif	36.307	991	52428800	BLA	144_	NIC
147_NAc_core011_cmle-1_seg.tif	142.222	3882	52428800	core	147_	NIC
147_NAc_core004_cmle-1_seg.tif	211.868	5783	52428800	core	147_	NIC
13.4_BLA026_cmle_seg.tif	32.268	916	54525952	BLA	13.4	NIC
146_NAc_core001_cmle-1_seg.tif	351.856	9604	52428800	core	146_	NIC
140_NAc_MSh027_cmle_seg.tif	171.979	4882	54525952	MSh	140_	SAC
147_NAc_MSh001_cmle-1_seg.tif	91.921	2509	52428800	MSh	147_	NIC
147_NAc_MSh014_cmle-1_seg.tif	139.585	3810	52428800	MSh	147_	NIC
146_BLA012_cmle_seg.tif	46.062	1383	57671680	BLA	146_	NIC
143_NAc_core003_cmle_seg.tif	249.379	6943	53477376	core	143_	SAC
140-2_BLA010_cmle-1_seg.tif	38.72	1078	53477376	BLA	140_	SAC
13.2_BLA003_cmle_seg.tif	38.773	1143	56623104	BLA	13.2	NIC
12.1_core_004_cmle-1_seg.tif	455.5	12433	52428800	core	12.1	SAC
140_NAc_MSh020_cmle_seg.tif	177.72	5239	56623104	MSh	140_	SAC
145-2_CeA011_cmle-1_seg.tif	104.121	2842	52428800	CeA	145_	NIC
145-2_CeA004_cmle-1_seg.tif	134.01	3731	53477376	CeA	145_	NIC
13.4_CeA006_cmle-1_seg.tif	170.826	4756	53477376	CeA	13.4	NIC
142-2_CeA015_cmle-1_seg.tif	125.699	3431	52428800	CeA	142_	SAC
147-2_BLA013_cmle_seg.tif	31.528	895	54525952	BLA	147_	NIC
140_NAc_MSh015_cmle-1_seg.tif	150.942	4120	52428800	MSh	140_	SAC
145_NAc_LSh002_cmle-1_seg.tif	355.666	9708	52428800	LSh	145_	NIC
145_NAc_LSh017_cmle-1_seg.tif	305.526	8673	54525952	LSh	145_	NIC
12.4_CeA003_cmle_seg.tif	228.908	6623	55574528	CeA	12.4	SAC
140-2_BLA003_cmle_seg.tif	40.084	1116	53477376	BLA	140_	SAC
147_NAc_LSh009_cmle-1_seg.tif	262.646	7169	52428800	LSh	147_	NIC
147-2_BLA001_cmle-1_seg.tif	29.931	866	55574528	BLA	147_	NIC
147-2_BLA014_cmle-1_seg.tif	50.249	1399	53477376	BLA	147_	NIC
13.1_core_010_cmle_seg.tif	427.976	12149	54525952	core	13.1	NIC
13.3_BLA018_cmle-1_seg.tif	83.735	2377	54525952	BLA	13.3	NIC
12.4_CeA004_cmle_seg.tif	74.697	2202	56623104	CeA	12.4	SAC
146_BLA005_cmle-1_seg.tif	45.832	1251	52428800	BLA	146_	NIC
12.2_core_013_cmle-1_seg.tif	319.029	8708	52428800	core	12.2	SAC
12.2_core_006_cmle-1_seg.tif	415.603	11344	52428800	core	12.2	SAC
141_NAc_core015_cmle-1_seg.tif	425.275	11608	52428800	core	141_	SAC
143-2_BLA018_cmle_seg.tif	78.205	2220	54525952	BLA	143_	SAC
140_NAc_core005_cmle-1_seg.tif	291.259	7950	52428800	core	140_	SAC
140_NAc_core010_cmle-1_seg.tif	327.419	8937	52428800	core	140_	SAC
140_NAc_core018_cmle-1_seg.tif	303.435	8448	53477376	core	140_	SAC
146_BLA018_cmle-1_seg.tif	41.959	1214	55574528	BLA	146_	NIC
13.1_CeA018_cmle_seg.tif	122.365	3674	57671680	CeA	13.1	NIC
141_NAc_core008_cmle-1_seg.tif	268.288	7323	52428800	core	141_	SAC
13.2_BLA016_cmle_seg.tif	53.922	1619	57671680	BLA	13.2	NIC
12.1_CeA002_cmle_seg.tif	119.882	3534	56623104	CeA	12.1	SAC
13.3_BLA003_cmle_seg.tif	53.062	1738	62914560	BLA	13.3	NIC
13.4_BLA033_cmle_seg.tif	64.283	1895	56623104	BLA	13.4	NIC
13.4_MSh_012_cmle_seg.tif	121.68	3587	56623104	MSh	13.4	NIC
147_NAc_LSh001_cmle-1_seg.tif	266.42	7272	52428800	LSh	147_	NIC
147_NAc_LSh014_cmle-1_seg.tif	227.792	6342	53477376	LSh	147_	NIC
147-2_BLA009_cmle-1_seg.tif	22.458	613	52428800	BLA	147_	NIC
140_NAc_MSh008_cmle-1_seg.tif	297.89	8131	52428800	MSh	140_	SAC
12.1_CeA005_cmle_seg.tif	382.117	11473	57671680	CeA	12.1	SAC
12.1_MSh_022_cmle-1_seg.tif	252.131	6882	52428800	MSh	12.1	SAC
13.3_CeA020_cmle-1_seg.tif	153.194	4516	56623104	CeA	13.3	NIC
13.2_BLA011_cmle_seg.tif	33.753	995	56623104	BLA	13.2	NIC
13.3_BLA004_cmle_seg.tif	49.526	1487	57671680	BLA	13.3	NIC
12.4_BLA029_cmle_seg.tif	40.911	1206	56623104	BLA	12.4	SAC
142-2_CeA008_cmle-1_seg.tif	136.776	3808	53477376	CeA	142_	SAC
13.4_core_014_cmle-1_seg.tif	303.321	8776	55574528	core	13.4	NIC
13.4_core_001_cmle-1_seg.tif	333.244	9096	52428800	core	13.4	NIC
143_NAc_core011_cmle_seg.tif	215.221	6227	55574528	core	143_	SAC
13.1_core_002_cmle_seg.tif	193.539	5494	54525952	core	13.1	NIC
13.3_core_005_cmle-1_seg.tif	311.063	9000	55574528	core	13.3	NIC
13.3_core_010_cmle-1_seg.tif	349.334	10298	56623104	core	13.3	NIC
142_LSh_001_cmle-1_seg.tif	215.935	5894	52428800	LSh	142_	SAC
12.1_core_019_cmle-1_seg.tif	410.437	11203	52428800	core	12.1	SAC
140-2_BLA011_cmle_seg.tif	48.649	1381	54525952	BLA	140_	SAC
12.4_CeA011_cmle_seg.tif	101.856	2947	55574528	CeA	12.4	SAC
142_core_016_cmle-1_seg.tif	240.884	6575	52428800	core	142_	SAC
13.4_core_013_cmle_seg.tif	134.808	3974	56623104	core	13.4	NIC
13.1_BLA020_cmle_seg.tif	56.074	1653	56623104	BLA	13.1	NIC
147_NAc_MSh009_cmle-1_seg.tif	152.851	4339	54525952	MSh	147_	NIC
142-2_BLA010_cmle_seg.tif	34.065	967	54525952	BLA	142_	SAC
145_NAc_MSh002_cmle-1_seg.tif	161.383	4405	52428800	MSh	145_	NIC
145_NAc_MSh017_cmle-1_seg.tif	266.529	7275	52428800	MSh	145_	NIC
147-2_BLA006_cmle_seg.tif	32.268	916	54525952	BLA	147_	NIC
140_NAc_LSh015_cmle-1_seg.tif	260.621	7256	53477376	LSh	140_	SAC
13.4_BLA011_cmle_seg.tif	41.04	1165	54525952	BLA	13.4	NIC
13.4_core_015_cmle-1_seg.tif	317.967	8679	52428800	core	13.4	NIC
142_LSh007_cmle_seg.tif	213.09	6049	54525952	LSh	142_	SAC
142-2_CeA009_cmle-1_seg.tif	82.285	2246	52428800	CeA	142_	SAC
140_NAc_MSh009_cmle-1_seg.tif	236.561	6457	52428800	MSh	140_	SAC
12.1_MSh_023_cmle-1_seg.tif	298.879	8158	52428800	MSh	12.1	SAC
147_NAc_LSh015_cmle-1_seg.tif	240.774	6572	52428800	LSh	147_	NIC
147-2_BLA008_cmle-1_seg.tif	30.152	823	52428800	BLA	147_	NIC
146_BLA022_cmle_seg.tif	41.786	1209	55574528	BLA	146_	NIC
13.4_BLA016_cmle_seg.tif	55.236	1568	54525952	BLA	13.4	NIC
145_NAc_core006_cmle_seg.tif	230.671	6674	55574528	core	145_	NIC
141_NAc_core009_cmle-1_seg.tif	317.398	9010	54525952	core	141_	SAC
140_NAc_core019_cmle-1_seg.tif	317.856	9023	54525952	core	140_	SAC
13.1_BLA002_cmle_seg.tif	35.703	1033	55574528	BLA	13.1	NIC
141_NAc_MSh020_cmle-1_seg.tif	235.981	6570	53477376	MSh	141_	SAC
143-2_BLA028_cmle_seg.tif	100.785	2916	55574528	BLA	143_	SAC
140_NAc_LSh001_cmle-1_seg.tif	363.14	9912	52428800	LSh	140_	SAC
140_NAc_LSh014_cmle-1_seg.tif	296.305	8573	55574528	LSh	140_	SAC
145_NAc_MSh016_cmle-1_seg.tif	188.384	5142	52428800	MSh	145_	NIC
145_NAc_MSh003_cmle-1_seg.tif	96.94	2646	52428800	MSh	145_	NIC
12.3_CeA003_cmle_seg.tif	107.911	3240	57671680	CeA	12.3	SAC
147_NAc_core018_cmle-1_seg.tif	230.701	6423	53477376	core	147_	NIC
13.3_CeA019_cmle_seg.tif	92.801	2837	58720256	CeA	13.3	NIC
13.1_BLA005_cmle_seg.tif	88.3	2603	56623104	BLA	13.1	NIC
142_core_002_cmle-1_seg.tif	223.848	6110	52428800	core	142_	SAC
12.3_CeA004_cmle_seg.tif	198.617	5855	56623104	CeA	12.3	SAC
12.1_core_018_cmle-1_seg.tif	400.912	10943	52428800	core	12.1	SAC
13.3_core_004_cmle-1_seg.tif	221.412	6527	56623104	core	13.3	NIC
12.4_BLA019_cmle_seg.tif	76.529	2256	56623104	BLA	12.4	SAC
13.2_BLA021_cmle_seg.tif	55.497	1636	56623104	BLA	13.2	NIC
12.1_core_005_cmle-1_seg.tif	382.703	10446	52428800	core	12.1	SAC
12.1_core_010_cmle-1_seg.tif	322.766	8810	52428800	core	12.1	SAC
140-2_BLA004_cmle-1_seg.tif	45.905	1253	52428800	BLA	140_	SAC
13.4_BLA003_cmle_seg.tif	52.207	1539	56623104	BLA	13.4	NIC
147_NAc_MSh015_cmle-1_seg.tif	150.173	4181	53477376	MSh	147_	NIC
147_NAc_core005_cmle-1_seg.tif	200.731	5479	52428800	core	147_	NIC
147_NAc_core010_cmle-1_seg.tif	185.19	5257	54525952	core	147_	NIC
144-2_BLA017_cmle-1_seg.tif	85.916	2392	53477376	BLA	144_	NIC
145-2_BLA020_cmle-1_seg.tif	73.776	2054	53477376	BLA	145_	NIC
142-2_CeA018_cmle_seg.tif	102.441	2908	54525952	CeA	142_	SAC
13.4_BLA004_cmle_seg.tif	57.72	1670	55574528	BLA	13.4	NIC
141-2_CeA004_cmle_seg.tif	37.086	1073	55574528	CeA	141_	SAC
140_NAc_LSh009_cmle-1_seg.tif	306.646	8370	52428800	LSh	140_	SAC
141-2_CeA003_cmle-1_seg.tif	31.287	854	52428800	CeA	141_	SAC
140_NAc_core011_cmle-1_seg.tif	350.647	9571	52428800	core	140_	SAC
140_NAc_core004_cmle-1_seg.tif	381.714	10419	52428800	core	140_	SAC
146_BLA011_cmle-1_seg.tif	36.746	1003	52428800	BLA	146_	NIC
141_NAc_core001_cmle-1_seg.tif	335.149	9148	52428800	core	141_	SAC
141_NAc_core014_cmle-1_seg.tif	425.413	11844	53477376	core	141_	SAC
12.2_core_007_cmle-1_seg.tif	232.128	6336	52428800	core	12.2	SAC
12.2_core_012_cmle-1_seg.tif	361.119	10054	53477376	core	12.2	SAC
142-2_BLA031_cmle-1_seg.tif	63.381	1730	52428800	BLA	142_	SAC
143-2_BLA006_cmle-1_seg.tif	67.191	1834	52428800	BLA	143_	SAC
143-2_BLA013_cmle-1_seg.tif	87.268	2382	52428800	BLA	143_	SAC
13.1_BLA010_cmle_seg.tif	57.919	1739	57671680	BLA	13.1	NIC
13.3_BLA019_cmle-1_seg.tif	111.001	3151	54525952	BLA	13.3	NIC
142-2_BLA027_cmle_seg.tif	46.694	1351	55574528	BLA	142_	SAC
147_NAc_LSh008_cmle-1_seg.tif	308.609	8929	55574528	LSh	147_	NIC
146_CeA008_cmle_seg.tif	124.114	3591	55574528	CeA	146_	NIC
145_NAc_LSh016_cmle-1_seg.tif	297.707	8126	52428800	LSh	145_	NIC
145_NAc_LSh003_cmle-1_seg.tif	267.079	7290	52428800	LSh	145_	NIC
140_NAc_MSh001_cmle-1_seg.tif	198.386	5415	52428800	MSh	140_	SAC
140_NAc_MSh014_cmle-1_seg.tif	163.807	4650	54525952	MSh	140_	SAC
141_NAc_LSh020_cmle-1_seg.tif	348.522	9513	52428800	LSh	141_	SAC
142_MSh_004_cmle-1_seg.tif	98.076	2677	52428800	MSh	142_	SAC
13.1_BLA017_cmle_seg.tif	55.131	1565	54525952	BLA	13.1	NIC
13.4_CeA007_cmle-1_seg.tif	172.766	4810	53477376	CeA	13.4	NIC
13.4_CeA012_cmle-1_seg.tif	117.372	3460	56623104	CeA	13.4	NIC
13.4_core_008_cmle-1_seg.tif	267.555	7303	52428800	core	13.4	NIC
142-2_CeA014_cmle-1_seg.tif	136.983	3739	52428800	CeA	142_	SAC
12.4_LSh_009_cmle_seg.tif	440.45	12984	56623104	LSh	12.4	SAC
13.2_BLA010_cmle_seg.tif	64.184	1822	54525952	BLA	13.2	NIC
12.1_CeA004_cmle_seg.tif	224.856	6383	54525952	CeA	12.1	SAC
12.2_core_008_cmle-1_seg.tif	505.728	13804	52428800	core	12.2	SAC
12.4_BLA028_cmle_seg.tif	52.7	1496	54525952	BLA	12.4	SAC
13.3_BLA005_cmle_seg.tif	45.629	1370	57671680	BLA	13.3	NIC
143-2_BLA009_cmle-1_seg.tif	74.518	2034	52428800	BLA	143_	SAC
13.4_BLA032_cmle_seg.tif	53.394	1574	56623104	BLA	13.4	NIC
12.1_CeA003_cmle_seg.tif	217.42	6528	57671680	CeA	12.1	SAC
13.2_BLA017_cmle_seg.tif	61.083	1834	57671680	BLA	13.2	NIC
13.3_BLA002_cmle_seg.tif	66.809	1933	55574528	BLA	13.3	NIC
147_NAc_LSh007_cmle-1_seg.tif	304.469	8643	54525952	LSh	147_	NIC
147_NAc_LSh012_cmle-1_seg.tif	164.9	4501	52428800	LSh	147_	NIC
12.1_MSh_024_cmle-1_seg.tif	382.044	10428	52428800	MSh	12.1	SAC
13.4_core_007_cmle-1_seg.tif	126.914	3672	55574528	core	13.4	NIC
13.1_MSh_001_cmle_seg.tif	123.165	3698	57671680	MSh	13.1	NIC
13.1_CeA019_cmle_seg.tif	76.101	2368	59768832	CeA	13.1	NIC
13.4_CeA008_cmle-1_seg.tif	120.146	3345	53477376	CeA	13.4	NIC
13.2_core_021_cmle-1_seg.tif	324.77	9042	53477376	core	13.2	NIC
13.3_core_003_cmle-1_seg.tif	270.228	7671	54525952	core	13.3	NIC
13.2_MSh_020_cmle-1_seg.tif	228.281	6231	52428800	MSh	13.2	NIC
12.4_core_009_cmle_seg.tif	442.595	12564	54525952	core	12.4	SAC
13.1_core_004_cmle_seg.tif	146.212	4390	57671680	core	13.1	NIC
13.1_BLA021_cmle_seg.tif	60.098	1706	54525952	BLA	13.1	NIC
13.4_core_012_cmle_seg.tif	272.595	7887	55574528	core	13.4	NIC
12.4_CeA010_cmle_seg.tif	183.411	5607	58720256	CeA	12.4	SAC
144-2_BLA018_cmle-1_seg.tif	59.9	1635	52428800	BLA	144_	NIC
13.1_BLA026_cmle_seg.tif	47.04	1361	55574528	BLA	13.1	NIC
145_NAc_MSh004_cmle-1_seg.tif	119.801	3270	52428800	MSh	145_	NIC
145_NAc_MSh011_cmle-1_seg.tif	147.095	4015	52428800	MSh	145_	NIC
140_NAc_LSh013_cmle-1_seg.tif	365.704	9982	52428800	LSh	140_	SAC
140_NAc_LSh006_cmle-1_seg.tif	343.283	9370	52428800	LSh	140_	SAC
147_NAc_core017_cmle-1_seg.tif	282.613	7714	52428800	core	147_	NIC
147_NAc_core002_cmle-1_seg.tif	177.651	5043	54525952	core	147_	NIC
144-2_BLA005_cmle-1_seg.tif	41.949	1145	52428800	BLA	144_	NIC
146_BLA013_cmle_seg.tif	28.307	819	55574528	BLA	146_	NIC
13.3_BLA017_cmle_seg.tif	149.972	4421	56623104	BLA	13.3	NIC
147_NAc_MSh007_cmle-1_seg.tif	142.846	3977	53477376	MSh	147_	NIC
13.2_BLA002_cmle_seg.tif	100.717	3079	58720256	BLA	13.2	NIC
140_NAc_MSh026_cmle_seg.tif	136.177	3940	55574528	MSh	140_	SAC
13.4_BLA027_cmle_seg.tif	35.706	1228	66060288	BLA	13.4	NIC
12.1_core_002_cmle-1_seg.tif	458.98	12528	52428800	core	12.1	SAC
143_NAc_core005_cmle_seg.tif	229.048	6502	54525952	core	143_	SAC
13.3_BLA010_cmle_seg.tif	56.199	1626	55574528	BLA	13.3	NIC
144-2_CeA020_cmle-1_seg.tif	82.971	2310	53477376	CeA	144_	NIC
13.2_BLA005_cmle_seg.tif	84.436	2443	55574528	BLA	13.2	NIC
145-2_CeA002_cmle-1_seg.tif	103.731	2888	53477376	CeA	145_	NIC
12.1_CeA011_cmle_seg.tif	142.449	4277	57671680	CeA	12.1	SAC
142-2_CeA006_cmle-1_seg.tif	97.196	2653	52428800	CeA	142_	SAC
142_MSh_016_cmle-1_seg.tif	83.201	2271	52428800	MSh	142_	SAC
142_MSh_003_cmle-1_seg.tif	105.707	2943	53477376	MSh	142_	SAC
140_NAc_MSh013_cmle-1_seg.tif	165.251	4691	54525952	MSh	140_	SAC
140_NAc_MSh006_cmle-1_seg.tif	303.422	8282	52428800	MSh	140_	SAC
145_NAc_LSh004_cmle-1_seg.tif	283.785	7746	52428800	LSh	145_	NIC
145_NAc_LSh011_cmle-1_seg.tif	296.608	8096	52428800	LSh	145_	NIC
147-2_BLA015_cmle_seg.tif	17.79	505	54525952	BLA	147_	NIC
147-2_BLA007_cmle-1_seg.tif	32.606	890	52428800	BLA	147_	NIC
142-2_BLA003_cmle_seg.tif	79.079	2288	55574528	BLA	142_	SAC
12.4_CeA005_cmle_seg.tif	137.774	3911	54525952	CeA	12.4	SAC
140-2_BLA005_cmle_seg.tif	28.652	829	55574528	BLA	140_	SAC
143-2_BLA014_cmle-1_seg.tif	68.059	1932	54525952	BLA	143_	SAC
142-2_BLA023_cmle-1_seg.tif	29.489	821	53477376	BLA	142_	SAC
12.2_core_015_cmle-1_seg.tif	412.012	11246	52428800	core	12.2	SAC
141_NAc_core013_cmle-1_seg.tif	384.251	10698	53477376	core	141_	SAC
147-2_BLA012_cmle_seg.tif	44.275	1281	55574528	BLA	147_	NIC
141_NAc_core006_cmle-1_seg.tif	217.29	5931	52428800	core	141_	SAC
146_BLA003_cmle-1_seg.tif	34.548	943	52428800	BLA	146_	NIC
12.4_CeA002_cmle_seg.tif	237.549	6873	55574528	CeA	12.4	SAC
140_NAc_core003_cmle-1_seg.tif	327.895	8950	52428800	core	140_	SAC
140_NAc_core016_cmle-1_seg.tif	328.865	9156	53477376	core	140_	SAC
140_NAc_LSh011_cmle-1_seg.tif	266.126	7264	52428800	LSh	140_	SAC
140_NAc_LSh004_cmle-1_seg.tif	356.289	9725	52428800	LSh	140_	SAC
145_NAc_MSh006_cmle-1_seg.tif	147.571	4028	52428800	MSh	145_	NIC
145_NAc_MSh013_cmle-1_seg.tif	173.62	4739	52428800	MSh	145_	NIC
147_NAc_MSh018_cmle-1_seg.tif	135.243	3913	55574528	MSh	147_	NIC
13.1_CeA001_cmle_seg.tif	179.765	5103	54525952	CeA	13.1	NIC
13.2_BLA008_cmle_seg.tif	75.851	2236	56623104	BLA	13.2	NIC
140-2_BLA009_cmle-1_seg.tif	43.066	1199	53477376	BLA	140_	SAC
12.4_BLA030_cmle_seg.tif	63.803	1846	55574528	BLA	12.4	SAC
146_BLA019_cmle_seg.tif	61.295	1740	54525952	BLA	146_	NIC
12.3_BLA007_cmle_seg.tif	33.871	980	55574528	BLA	12.3	SAC
145-2_CeA008_cmle-1_seg.tif	122.265	3404	53477376	CeA	145_	NIC
13.3_core_001_cmle-1_seg.tif	194.595	5524	54525952	core	13.3	NIC
13.1_CeA006_cmle_seg.tif	115.54	3406	56623104	CeA	13.1	NIC
140_NAc_MSh019_cmle-1_seg.tif	219.748	6238	54525952	MSh	140_	SAC
12.4_CeA008_cmle_seg.tif	90.404	2665	56623104	CeA	12.4	SAC
140-2_BLA008_cmle_seg.tif	43.259	1228	54525952	BLA	140_	SAC
13.4_core_005_cmle-1_seg.tif	257.335	7305	54525952	core	13.4	NIC
147_NAc_LSh005_cmle-1_seg.tif	254.306	7219	54525952	LSh	147_	NIC
147_NAc_LSh010_cmle-1_seg.tif	230.846	6301	52428800	LSh	147_	NIC
13.3_CeA022_cmle_seg.tif	92.114	2816	58720256	CeA	13.3	NIC
142-2_BLA029_cmle-1_seg.tif	29.022	808	53477376	BLA	142_	SAC
13.3_BLA014_cmle-1_seg.tif	150.172	4099	52428800	BLA	13.3	NIC
140_NAc_core009_cmle-1_seg.tif	220.258	6012	52428800	core	140_	SAC
13.4_CeA015_cmle_seg.tif	113.335	3341	56623104	CeA	13.4	NIC
141_NAc_core019_cmle-1_seg.tif	436.559	11916	52428800	core	141_	SAC
146_BLA014_cmle-1_seg.tif	42.535	1161	52428800	BLA	146_	NIC
146_BLA001_cmle-1_seg.tif	43.671	1192	52428800	BLA	146_	NIC
141_NAc_core011_cmle-1_seg.tif	343.466	9375	52428800	core	141_	SAC
13.1_CeA013_cmle_seg.tif	175.621	5273	57671680	CeA	13.1	NIC
141_NAc_core004_cmle-1_seg.tif	242.051	6739	53477376	core	141_	SAC
12.2_BLA007_cmle_seg.tif	70.475	2116	57671680	BLA	12.2	SAC
12.2_core_017_cmle-1_seg.tif	388.345	10600	52428800	core	12.2	SAC
12.2_core_002_cmle-1_seg.tif	452.818	12607	53477376	core	12.2	SAC
12.3_BLA012_cmle_seg.tif	41.266	1239	57671680	BLA	12.3	SAC
140_NAc_core014_cmle-1_seg.tif	341.378	9318	52428800	core	140_	SAC
12.4_BLA025_cmle_seg.tif	48.042	1390	55574528	BLA	12.4	SAC
13.3_BLA008_cmle_seg.tif	29.571	904	58720256	BLA	13.3	NIC
142-2_CeA023_cmle_seg.tif	70.024	2026	55574528	CeA	142_	SAC
142-2_BLA021_cmle-1_seg.tif	38.358	1047	52428800	BLA	142_	SAC
143-2_BLA016_cmle-1_seg.tif	90.154	2510	53477376	BLA	143_	SAC
143-2_BLA003_cmle-1_seg.tif	48.966	1390	54525952	BLA	143_	SAC
12.1_CeA009_cmle_seg.tif	201.218	5712	54525952	CeA	12.1	SAC
147-2_BLA005_cmle-1_seg.tif	34.948	973	53477376	BLA	147_	NIC
13.1_CeA014_cmle_seg.tif	162.659	4795	56623104	CeA	13.1	NIC
12.3_BLA015_cmle_seg.tif	37.846	1095	55574528	BLA	12.3	SAC
12.4_BLA022_cmle_seg.tif	68.059	1932	54525952	BLA	12.4	SAC
13.4_CeA002_cmle-1_seg.tif	175.136	4876	53477376	CeA	13.4	NIC
142-2_CeA004_cmle-1_seg.tif	111.155	3034	52428800	CeA	142_	SAC
142-2_CeA011_cmle-1_seg.tif	114.219	3180	53477376	CeA	142_	SAC
13.4_core_018_cmle-1_seg.tif	278.859	7916	54525952	core	13.4	NIC
145_NAc_LSh006_cmle-1_seg.tif	306.646	8370	52428800	LSh	145_	NIC
145_NAc_LSh013_cmle-1_seg.tif	304.595	8314	52428800	LSh	145_	NIC
140_NAc_MSh011_cmle-1_seg.tif	113.426	3096	52428800	MSh	140_	SAC
140_NAc_MSh004_cmle-1_seg.tif	224.874	6138	52428800	MSh	140_	SAC
142-2_CeA024_cmle_seg.tif	58.301	1655	54525952	CeA	142_	SAC
142_MSh_014_cmle-1_seg.tif	80.71	2203	52428800	MSh	142_	SAC
142_MSh_001_cmle-1_seg.tif	135.811	3707	52428800	MSh	142_	SAC
12.1_core_015_cmle-1_seg.tif	275.09	7809	54525952	core	12.1	SAC
13.3_core_009_cmle-1_seg.tif	364.388	10145	53477376	core	13.3	NIC
140-2_BLA001_cmle-1_seg.tif	72.195	2010	53477376	BLA	140_	SAC
141-2_BLA007_cmle_seg.tif	20.361	578	54525952	BLA	141_	SAC
144-2_BLA007_cmle-1_seg.tif	45.612	1245	52428800	BLA	144_	NIC
144-2_BLA012_cmle-1_seg.tif	35.977	982	52428800	BLA	144_	NIC
147_NAc_core015_cmle-1_seg.tif	159.65	4532	54525952	core	147_	NIC
141_MSh_core021_cmle-1_seg.tif	248.285	6777	52428800	core	141_	SAC
146_NAc_core005_cmle-1_seg.tif	309.614	8451	52428800	core	146_	NIC
143-2_BLA001_cmle_seg.tif	53.849	1558	55574528	BLA	143_	SAC
140_NAc_core013_cmle_seg.tif	149.531	4408	56623104	core	140_	SAC
147_NAc_MSh005_cmle-1_seg.tif	159.222	4346	52428800	MSh	147_	NIC
147_NAc_MSh010_cmle-1_seg.tif	112.467	3254	55574528	MSh	147_	NIC
140_NAc_LSh019_cmle-1_seg.tif	379.33	10561	53477376	LSh	140_	SAC
142_LSh_002_cmle-1_seg.tif	145.959	3984	52428800	LSh	142_	SAC
13.1_CeA022_cmle_seg.tif	217.352	6170	54525952	CeA	13.1	NIC
13.3_core_013_cmle-1_seg.tif	247.577	7028	54525952	core	13.3	NIC
13.3_core_006_cmle-1_seg.tif	248.373	6915	53477376	core	13.3	NIC
142_core_015_cmle-1_seg.tif	224.068	6116	52428800	core	142_	SAC
143_NAc_MSh017_cmle_seg.tif	181.384	5347	56623104	MSh	143_	SAC
12.4_BLA014_cmle_seg.tif	62.951	1787	54525952	BLA	12.4	SAC
144-2_BLA008_cmle-1_seg.tif	44.466	1238	53477376	BLA	144_	NIC
13.4_BLA009_cmle_seg.tif	86.448	2454	54525952	BLA	13.4	NIC
145_NAc_MSh014_cmle-1_seg.tif	198.019	5405	52428800	MSh	145_	NIC
145_NAc_MSh001_cmle-1_seg.tif	151.162	4126	52428800	MSh	145_	NIC
140_NAc_LSh003_cmle-1_seg.tif	348.961	9525	52428800	LSh	140_	SAC
140_NAc_LSh016_cmle-1_seg.tif	353.065	9637	52428800	LSh	140_	SAC
145-2_CeA005_cmle_seg.tif	272.771	8041	56623104	CeA	145_	NIC
147_NAc_MSh011_cmle_seg.tif	74.048	2102	54525952	MSh	147_	NIC
12.4_BLA013_cmle_seg.tif	84.229	2437	55574528	BLA	12.4	SAC
12.2_core_018_cmle-1_seg.tif	447.879	12225	52428800	core	12.2	SAC
13.3_CeA006_cmle_seg.tif	81.913	2370	55574528	CeA	13.3	NIC
13.3_BLA013_cmle-1_seg.tif	85.646	2478	55574528	BLA	13.3	NIC
143-2_BLA019_cmle-1_seg.tif	75.727	2067	52428800	BLA	143_	SAC
12.1_BLA007_cmle_seg.tif	31.039	915	56623104	BLA	12.1	SAC
147_NAc_LSh017_cmle-1_seg.tif	239.651	6803	54525952	LSh	147_	NIC
147_NAc_LSh002_cmle-1_seg.tif	201.243	5493	52428800	LSh	147_	NIC
13.4_core_002_cmle-1_seg.tif	187.409	5320	54525952	core	13.4	NIC
13.4_core_017_cmle-1_seg.tif	413.551	11288	52428800	core	13.4	NIC
13.3_CeA001_cmle_seg.tif	98.002	2782	54525952	CeA	13.3	NIC
12.1_MSh_021_cmle-1_seg.tif	305.767	8346	52428800	MSh	12.1	SAC
142_MSh_013_cmle-1_seg.tif	112.73	3077	52428800	MSh	142_	SAC
140_NAc_MSh003_cmle-1_seg.tif	296.498	8093	52428800	MSh	140_	SAC
12.4_BLA006_cmle_seg.tif	75.83	2194	55574528	BLA	12.4	SAC
145_NAc_LSh014_cmle-1_seg.tif	296.022	8080	52428800	LSh	145_	NIC
145_NAc_LSh001_cmle-1_seg.tif	289.391	7899	52428800	LSh	145_	NIC
142-2_CeA016_cmle-1_seg.tif	68.567	1909	53477376	CeA	142_	SAC
142-2_CeA003_cmle-1_seg.tif	72.662	2023	53477376	CeA	142_	SAC
13.4_CeA005_cmle-1_seg.tif	172.119	4792	53477376	CeA	13.4	NIC
13.4_MSh_020_cmle-1_seg.tif	289.024	7889	52428800	MSh	13.4	NIC
147-2_BLA002_cmle-1_seg.tif	34.241	972	54525952	BLA	147_	NIC
12.4_BLA001_cmle_seg.tif	74.287	2271	58720256	BLA	12.4	SAC
146_BLA028_cmle_seg.tif	85.957	2487	55574528	BLA	146_	NIC
13.4_BLA020_cmle-1_seg.tif	50.058	1421	54525952	BLA	13.4	NIC
142-2_CeA007_cmle_seg.tif	44.527	1264	54525952	CeA	142_	SAC
140_NAc_core006_cmle-1_seg.tif	260.594	7113	52428800	core	140_	SAC
12.2_core_005_cmle-1_seg.tif	482.281	13164	52428800	core	12.2	SAC
12.2_core_010_cmle-1_seg.tif	343.502	9376	52428800	core	12.2	SAC
141_NAc_core003_cmle-1_seg.tif	309.394	8445	52428800	core	141_	SAC
141_NAc_core016_cmle-1_seg.tif	458.174	12506	52428800	core	141_	SAC
146_BLA006_cmle-1_seg.tif	61.298	1807	56623104	BLA	146_	NIC
13.2_CeA001_cmle_seg.tif	65.081	1883	55574528	CeA	13.2	NIC
12.1_BLA015_cmle_seg.tif	40.646	1176	55574528	BLA	12.1	SAC
141-2_CeA001_cmle-1_seg.tif	57.153	1560	52428800	CeA	141_	SAC
13.3_CeA014_cmle_seg.tif	76.054	2242	56623104	CeA	13.3	NIC
147_NAc_MSh017_cmle-1_seg.tif	130.203	3625	53477376	MSh	147_	NIC
147_NAc_MSh002_cmle-1_seg.tif	173.253	4729	52428800	MSh	147_	NIC
146_NAc_core002_cmle-1_seg.tif	396.405	10820	52428800	core	146_	NIC
144-2_BLA015_cmle-1_seg.tif	42.026	1193	54525952	BLA	144_	NIC
147_NAc_core012_cmle-1_seg.tif	262.992	7322	53477376	core	147_	NIC
140-2_BLA006_cmle-1_seg.tif	28.686	783	52428800	BLA	140_	SAC
12.1_BLA012_cmle_seg.tif	45.619	1295	54525952	BLA	12.1	SAC
13.2_CeA006_cmle_seg.tif	97.871	2992	58720256	CeA	13.2	NIC
13.3_CeA013_cmle_seg.tif	201.177	5601	53477376	CeA	13.3	NIC
146_CeA017_cmle_seg.tif	124.863	3749	57671680	CeA	146_	NIC
142_core020_cmle-1_seg.tif	228.721	6243	52428800	core	142_	SAC
145-2_CeA007_cmle-1_seg.tif	203.039	5542	52428800	CeA	145_	NIC
145-2_CeA012_cmle-1_seg.tif	153.976	4455	55574528	CeA	145_	NIC
12.1_core_007_cmle-1_seg.tif	447.806	12223	52428800	core	12.1	SAC
12.1_core_012_cmle-1_seg.tif	437.841	11951	52428800	core	12.1	SAC
13.1_BLA008_cmle_seg.tif	78.803	2280	55574528	BLA	13.1	NIC
141_NAc_core017_cmle-1_seg.tif	444.582	12135	52428800	core	141_	SAC
141_NAc_core002_cmle-1_seg.tif	262.992	7322	53477376	core	141_	SAC
12.2_core_011_cmle-1_seg.tif	416.592	11371	52428800	core	12.2	SAC
12.2_core_004_cmle-1_seg.tif	461.581	12599	52428800	core	12.2	SAC
146_BLA007_cmle-1_seg.tif	36.27	990	52428800	BLA	146_	NIC
12.4_BLA023_cmle_seg.tif	84.918	2596	58720256	BLA	12.4	SAC
140_NAc_core007_cmle-1_seg.tif	318.956	8706	52428800	core	140_	SAC
140_NAc_core012_cmle-1_seg.tif	236.199	6705	54525952	core	140_	SAC
13.1_CeA015_cmle_seg.tif	87.201	2523	55574528	CeA	13.1	NIC
12.2_BLA001_cmle_seg.tif	79.201	2378	57671680	BLA	12.2	SAC
142-2_BLA032_cmle-1_seg.tif	30.335	828	52428800	BLA	142_	SAC
143-2_BLA010_cmle-1_seg.tif	42.242	1153	52428800	BLA	143_	SAC
143-2_BLA005_cmle-1_seg.tif	78.512	2143	52428800	BLA	143_	SAC
12.3_BLA014_cmle_seg.tif	65.254	1888	55574528	BLA	12.3	SAC
13.4_BLA021_cmle-1_seg.tif	49.208	1370	53477376	BLA	13.4	NIC
147-2_BLA003_cmle-1_seg.tif	25.753	717	53477376	BLA	147_	NIC
13.4_MSh_021_cmle-1_seg.tif	339.985	9280	52428800	MSh	13.4	NIC
13.3_BLA009_cmle_seg.tif	36.602	1059	55574528	BLA	13.3	NIC
12.4_BLA024_cmle_seg.tif	47.831	1410	56623104	BLA	12.4	SAC
12.1_CeA008_cmle_seg.tif	59.851	1699	54525952	CeA	12.1	SAC
12.2_BLA006_cmle_seg.tif	44.966	1301	55574528	BLA	12.2	SAC
13.1_CeA012_cmle_seg.tif	130.858	3929	57671680	CeA	13.1	NIC
142-2_CeA002_cmle-1_seg.tif	156.181	4263	52428800	CeA	142_	SAC
142-2_CeA017_cmle-1_seg.tif	91.115	2487	52428800	CeA	142_	SAC
13.4_CeA011_cmle-1_seg.tif	183.078	5297	55574528	CeA	13.4	NIC
13.4_CeA004_cmle-1_seg.tif	87.963	2449	53477376	CeA	13.4	NIC
145_NAc_LSh015_cmle-1_seg.tif	319.872	8731	52428800	LSh	145_	NIC
12.3_BLA013_cmle_seg.tif	40.4	1213	57671680	BLA	12.3	SAC
140_NAc_MSh017_cmle-1_seg.tif	173.436	4734	52428800	MSh	140_	SAC
140_NAc_MSh002_cmle-1_seg.tif	361.491	9867	52428800	MSh	140_	SAC
12.1_core_013_cmle-1_seg.tif	389.225	10624	52428800	core	12.1	SAC
12.1_core_006_cmle-1_seg.tif	393.194	10947	53477376	core	12.1	SAC
145-2_CeA006_cmle-1_seg.tif	191.828	5236	52428800	CeA	145_	NIC
140-2_BLA007_cmle-1_seg.tif	70.327	1958	53477376	BLA	140_	SAC
147_NAc_core013_cmle-1_seg.tif	242.231	6744	53477376	core	147_	NIC
147_NAc_core006_cmle-1_seg.tif	230.736	6298	52428800	core	147_	NIC
144-2_BLA001_cmle-1_seg.tif	37.224	1077	55574528	BLA	144_	NIC
144-2_BLA014_cmle-1_seg.tif	29.895	816	52428800	BLA	144_	NIC
147_NAc_MSh003_cmle-1_seg.tif	151.052	4123	52428800	MSh	147_	NIC
147_NAc_MSh016_cmle-1_seg.tif	95.401	2604	52428800	MSh	147_	NIC
146_NAc_core003_cmle-1_seg.tif	353.684	9847	53477376	core	146_	NIC
13.4_CeA001_cmle_seg.tif	126.495	3798	57671680	CeA	13.4	NIC
143-2_BLA007_cmle_seg.tif	69.816	2020	55574528	BLA	143_	SAC
12.3_BLA006_cmle_seg.tif	58.549	1694	55574528	BLA	12.3	SAC
140_NAc_LSh017_cmle-1_seg.tif	369.252	10482	54525952	LSh	140_	SAC
140_NAc_LSh002_cmle-1_seg.tif	341.544	9509	53477376	LSh	140_	SAC
13.1_CeA007_cmle_seg.tif	250.431	7109	54525952	CeA	13.1	NIC
145_NAc_MSh015_cmle-1_seg.tif	201.427	5498	52428800	MSh	145_	NIC
13.2_BLA009_cmle_seg.tif	58.652	1729	56623104	BLA	13.2	NIC
12.4_LSh_010_cmle_seg.tif	456.918	13220	55574528	LSh	12.4	SAC
144-2_BLA009_cmle-1_seg.tif	39.421	1076	52428800	BLA	144_	NIC
12.3_BLA001_cmle_seg.tif	67.155	1943	55574528	BLA	12.3	SAC
142_core_014_cmle-1_seg.tif	221.613	6049	52428800	core	142_	SAC
142_core_001_cmle-1_seg.tif	239.565	6539	52428800	core	142_	SAC
13.3_core_007_cmle-1_seg.tif	323.585	9009	53477376	core	13.3	NIC
13.3_core_012_cmle-1_seg.tif	334.27	9124	52428800	core	13.3	NIC
142_LSh_003_cmle-1_seg.tif	188.091	5134	52428800	LSh	142_	SAC
12.1_MSh_020_cmle-1_seg.tif	167.541	4756	54525952	MSh	12.1	SAC
143-2_BLA012_cmle_seg.tif	67.777	1961	55574528	BLA	143_	SAC
13.4_core_003_cmle-1_seg.tif	178.456	4871	52428800	core	13.4	NIC
13.4_CeA014_cmle_seg.tif	156.994	4628	56623104	CeA	13.4	NIC
142-2_BLA008_cmle_seg.tif	26.475	766	55574528	BLA	142_	SAC
147_NAc_LSh016_cmle-1_seg.tif	322.84	8812	52428800	LSh	147_	NIC
12.1_core_001_cmle_seg.tif	358.069	10360	55574528	core	12.1	SAC
13.4_CeA013_cmle_seg.tif	166.899	4920	56623104	CeA	13.4	NIC
12.4_CeA009_cmle_seg.tif	212.387	6145	55574528	CeA	12.4	SAC
12.2_core_019_cmle-1_seg.tif	365.264	9970	52428800	core	12.2	SAC
140_NAc_MSh005_cmle-1_seg.tif	330.094	9010	52428800	MSh	140_	SAC
140_NAc_MSh010_cmle-1_seg.tif	234.18	6392	52428800	MSh	140_	SAC
145_NAc_LSh012_cmle-1_seg.tif	247.808	6764	52428800	LSh	145_	NIC
142_MSh_015_cmle-1_seg.tif	115.075	3141	52428800	MSh	142_	SAC
13.4_CeA003_cmle-1_seg.tif	76.469	2129	53477376	CeA	13.4	NIC
142-2_CeA010_cmle-1_seg.tif	121.358	3445	54525952	CeA	142_	SAC
147-2_BLA011_cmle-1_seg.tif	58.512	1661	54525952	BLA	147_	NIC
147-2_BLA004_cmle-1_seg.tif	35.061	957	52428800	BLA	147_	NIC
143-2_BLA002_cmle-1_seg.tif	45.185	1258	53477376	BLA	143_	SAC
143-2_BLA017_cmle-1_seg.tif	81.445	2312	54525952	BLA	143_	SAC
142-2_BLA020_cmle-1_seg.tif	47.774	1304	52428800	BLA	142_	SAC
140_NAc_core015_cmle-1_seg.tif	351.819	9603	52428800	core	140_	SAC
12.4_BLA007_cmle_seg.tif	61.401	1743	54525952	BLA	12.4	SAC
12.2_core_003_cmle-1_seg.tif	411.333	11452	53477376	core	12.2	SAC
12.2_core_016_cmle-1_seg.tif	366.986	10017	52428800	core	12.2	SAC
142-2_CeA001_cmle_seg.tif	150.727	4361	55574528	CeA	142_	SAC
141_NAc_core005_cmle-1_seg.tif	234.185	6520	53477376	core	141_	SAC
141_NAc_core010_cmle-1_seg.tif	302.789	8430	53477376	core	141_	SAC
13.1_BLA009_cmle_seg.tif	60.123	1838	58720256	BLA	13.1	NIC
140_NAc_LSh018_cmle-1_seg.tif	325.99	8898	52428800	LSh	140_	SAC
146_NAc_core004_cmle-1_seg.tif	269.424	7354	52428800	core	146_	NIC
13.2_CeA007_cmle_seg.tif	119.172	3448	55574528	CeA	13.2	NIC
12.1_BLA013_cmle_seg.tif	56.142	1655	56623104	BLA	12.1	SAC
147_NAc_MSh004_cmle-1_seg.tif	115.616	3282	54525952	MSh	147_	NIC
147_NAc_core001_cmle-1_seg.tif	216.226	6020	53477376	core	147_	NIC
147_NAc_core014_cmle-1_seg.tif	201.17	5491	52428800	core	147_	NIC
144-2_BLA013_cmle-1_seg.tif	38.615	1054	52428800	BLA	144_	NIC
144-2_BLA006_cmle-1_seg.tif	38.971	1085	53477376	BLA	144_	NIC
13.3_CeA012_cmle_seg.tif	149.716	4250	54525952	CeA	13.3	NIC
12.1_BLA014_cmle_seg.tif	42.132	1242	56623104	BLA	12.1	SAC
13.3_core_008_cmle-1_seg.tif	142.699	3895	52428800	core	13.3	NIC
145-2_CeA001_cmle-1_seg.tif	115.514	3153	52428800	CeA	145_	NIC
12.1_core_014_cmle-1_seg.tif	385.268	10516	52428800	core	12.1	SAC
146_CeA011_cmle_seg.tif	153.317	4687	58720256	CeA	146_	NIC
13.3_CeA015_cmle_seg.tif	100.68	2858	54525952	CeA	13.3	NIC
12.1_core_009_cmle-1_seg.tif	471.388	13124	53477376	core	12.1	SAC
142_LSh_004_cmle-1_seg.tif	205.451	5720	53477376	LSh	142_	SAC
12.4_BLA012_cmle_seg.tif	57.804	1704	56623104	BLA	12.4	SAC
145-2_CeA009_cmle-1_seg.tif	75.859	2112	53477376	CeA	145_	NIC
142_core_013_cmle-1_seg.tif	209.267	5712	52428800	core	142_	SAC
142_MSh020_cmle-1_seg.tif	165.816	4526	52428800	MSh	142_	SAC
147_NAc_core009_cmle-1_seg.tif	264.416	7506	54525952	core	147_	NIC
142-2_CeA013_cmle_seg.tif	104.621	3027	55574528	CeA	142_	SAC
12.4_BLA015_cmle_seg.tif	53.767	1585	56623104	BLA	12.4	SAC
147_NAc_LSh003_cmle_seg.tif	266.635	7569	54525952	LSh	147_	NIC
145_NAc_MSh012_cmle-1_seg.tif	161.713	4414	52428800	MSh	145_	NIC
140_NAc_LSh005_cmle-1_seg.tif	380.842	10811	54525952	LSh	140_	SAC
140_NAc_LSh010_cmle-1_seg.tif	250.043	6825	52428800	LSh	140_	SAC
141_NAc_core018_cmle-1_seg.tif	456.745	12467	52428800	core	141_	SAC
12.1_BLA001_cmle_seg.tif	43.385	1350	59768832	BLA	12.1	SAC
142-2_BLA028_cmle-1_seg.tif	34.914	953	52428800	BLA	142_	SAC
147_NAc_LSh011_cmle-1_seg.tif	225.452	6523	55574528	LSh	147_	NIC
147_NAc_LSh004_cmle-1_seg.tif	245.097	6690	52428800	LSh	147_	NIC
13.3_CeA007_cmle_seg.tif	109.059	3334	58720256	CeA	13.3	NIC
12.1_BLA006_cmle_seg.tif	56.82	1706	57671680	BLA	12.1	SAC
13.4_core_004_cmle-1_seg.tif	266.258	7849	56623104	core	13.4	NIC
13.4_core_011_cmle-1_seg.tif	151.16	4291	54525952	core	13.4	NIC
145-2_CeA010_cmle-2_seg.tif	53.418	1808	65011712	CeA	145_	NIC
140_NAc_MSh018_cmle-1_seg.tif	193.957	5400	53477376	MSh	140_	SAC
