# Supplementary material for: Transient nicotine exposure in early adolescent male mice freezes their dopamine circuits in an immature state
Source: Nat Commun. 2024 Oct 18;15:9017. doi: 10.1038/s41467-024-53327-w (PMC11489768; doi:10.1038/s41467-024-53327-w)
Supplement: Supplementary file 4 — Source Data [file 41467_2024_53327_MOESM4_ESM.zip › source_data/Juxta_adolNIC_nic_moyf.csv]

	V1	V2	V3	V4	V5	V6	V7	V8	V9	V10	V11	V12	V13	V14	V15	V16	V17	V18	V19	V20	V21	V22	V23	V24	V25	V26	V27	V28	V29	V30	V31	V32	V33	V34	V35	V36	V37	V38	V39	V40	V41	V42	V43	V44	V45	V46	V47	V48	V49
1	95.7250971568828	100.807754442649	101.951413779371	96.745297103613	100.378787878788	99.0411457701177	103.212918262028	98.995240613432	99.4014843188891	101.774285862948	102.557359805404	100.313479623824	96.4936886395512	95.0042960598994	98.6738913446457	106.518498441523	100.616310735273	98.1474182104848	101.338012722088	99.2210904733373	109.339407744875	98.8412676252967	93.5563403744919	102.870502662683	93.3804951995958	99.9583506872137	100.270214092704	97.8303747534517	113.597246127367	103.287358705797	99.958645950257	111.125206139794	102.513062950983	96.6466539756919	97.260153290459	104.585679806919	100.328792860498	98.8270526578488	98.4647961884595	111.261589748932	102.286564740901	97.4834437086093	99.2816207926386	97.0888468809074	103.116406966086	96.4145827056342	99.2985532661114	100.637204522097	82.4855650261204
2	96.9523419922274	100.807754442649	101.951413779371	99.1340698716035	100.378787878788	99.0411457701177	103.878808057267	98.995240613432	99.9760593727556	101.774285862948	103.346262573138	98.5221674876847	98.7377279102384	95.0042960598994	98.6738913446457	107.331616750237	101.476279203096	99.329917225069	101.338012722088	97.7831036548832	109.339407744875	99.678905486528	93.5563403744919	102.870502662683	93.3804951995958	98.2923781757601	100.769070879235	99.4082840236686	115.318416523236	104.531784714301	100.66757251728	111.125206139794	101.517790495148	98.403865866159	96.7315655008369	106.194690265487	101.456082667919	100.324432243574	98.4647961884595	112.51171997083	103.91016100663	98.5430463576159	99.2816207926386	97.0888468809074	103.116406966086	95.811991563724	99.9561595791319	100.637204522097	82.4855650261204
3	95.7250971568828	100.807754442649	101.951413779371	99.1340698716035	98.4848484848485	100.497633207914	103.212918262028	98.995240613432	99.9760593727556	101.774285862948	102.557359805404	96.730855351545	97.6157082748948	95.7407634712164	97.5331527163839	106.518498441523	101.476279203096	98.1474182104848	101.338012722088	99.2210904733373	109.339407744875	99.678905486528	95.1555940561072	102.870502662683	95.8059626073775	99.9583506872137	100.769070879235	99.4082840236686	113.597246127367	103.287358705797	101.376499084303	109.602943041989	101.517790495148	98.403865866159	97.260153290459	106.194690265487	101.456082667919	101.821811829299	97.6707252514558	112.51171997083	103.91016100663	99.6026490066225	99.765921381871	97.5425330812855	103.116406966086	95.811991563724	99.2985532661114	101.130524152107	82.4855650261204
4	96.9523419922274	99.8384491114701	101.951413779371	97.9396834876082	100.378787878788	100.497633207914	103.878808057267	98.995240613432	99.9760593727556	101.774285862948	103.346262573138	98.5221674876847	98.7377279102384	95.7407634712164	98.1035220305148	106.518498441523	101.476279203096	99.329917225069	102.654090809388	99.2210904733373	107.061503416856	99.678905486528	94.3559672152995	102.870502662683	95.8059626073775	99.9583506872137	100.270214092704	100.986193293886	110.154905335628	103.287358705797	99.958645950257	108.080679944184	101.517790495148	96.6466539756919	98.3173288697031	106.194690265487	101.456082667919	101.821811829299	98.4647961884595	112.51171997083	102.286564740901	100.662251655629	99.765921381871	97.5425330812855	103.116406966086	96.4145827056342	99.2985532661114	100.637204522097	82.4855650261204
5	96.9523419922274	100.807754442649	101.951413779371	96.745297103613	98.4848484848485	99.0411457701177	103.878808057267	100.264410364886	99.9760593727556	101.14990374109	103.346262573138	100.313479623824	97.6157082748948	95.7407634712164	96.962783402253	104.892261824095	101.476279203096	99.329917225069	101.338012722088	97.7831036548832	109.339407744875	99.678905486528	95.1555940561072	102.870502662683	94.5932289034866	99.9583506872137	100.769070879235	100.986193293886	106.71256454389	103.287358705797	100.66757251728	109.602943041989	101.517790495148	98.403865866159	98.3173288697031	106.194690265487	101.456082667919	100.324432243574	98.4647961884595	111.261589748932	102.286564740901	100.662251655629	99.765921381871	97.5425330812855	104.491292392301	96.4145827056342	99.9561595791319	100.637204522097	82.4855650261204
6	95.7250971568828	100.807754442649	100.358422939068	97.9396834876082	98.4848484848485	97.5846583323219	102.547028466789	97.7260708619778	99.9760593727556	101.14990374109	101.76845703767	96.730855351545	96.4936886395512	95.7407634712164	96.962783402253	105.705380132809	100.616310735273	98.1474182104848	101.338012722088	97.7831036548832	109.339407744875	98.8412676252967	95.9552208969148	102.870502662683	95.8059626073775	98.2923781757601	100.769070879235	100.986193293886	108.433734939759	104.531784714301	99.958645950257	109.602943041989	101.517790495148	96.6466539756919	98.3173288697031	107.803700724055	101.456082667919	100.324432243574	98.4647961884595	111.261589748932	102.286564740901	100.662251655629	99.2816207926386	97.9962192816635	104.491292392301	95.811991563724	99.9561595791319	100.637204522097	79.1861424250756
7	95.7250971568828	100.807754442649	100.358422939068	95.5509107196178	98.4848484848485	97.5846583323219	102.547028466789	97.7260708619778	99.9760593727556	101.774285862948	101.76845703767	100.313479623824	96.4936886395512	95.0042960598994	98.1035220305148	104.079143515382	100.616310735273	99.329917225069	100.021934634788	99.2210904733373	107.061503416856	98.8412676252967	95.9552208969148	102.870502662683	94.5932289034866	98.2923781757601	101.267927665766	100.986193293886	108.433734939759	104.531784714301	99.958645950257	109.602943041989	101.517790495148	94.8894420852248	97.7887410800811	107.803700724055	102.583372475341	100.324432243574	98.4647961884595	111.261589748932	105.533757272358	99.6026490066225	99.2816207926386	97.9962192816635	101.741521539872	96.4145827056342	99.2985532661114	101.130524152107	79.1861424250756
8	96.9523419922274	100.807754442649	98.7654320987654	94.3565243356226	98.4848484848485	99.0411457701177	101.88113867155	96.4569011105235	100.550634426622	101.14990374109	102.557359805404	100.313479623824	95.3716690042076	95.7407634712164	99.2442606587766	105.705380132809	100.616310735273	98.1474182104848	101.338012722088	99.2210904733373	107.061503416856	98.8412676252967	96.7548477377224	101.311858682946	95.8059626073775	99.9583506872137	100.769070879235	100.986193293886	108.433734939759	103.287358705797	100.66757251728	108.080679944184	101.517790495148	94.8894420852248	96.2029777112149	107.803700724055	101.456082667919	100.324432243574	98.4647961884595	111.261589748932	105.533757272358	100.662251655629	100.250221971103	97.5425330812855	101.741521539872	97.0171738475444	99.9561595791319	100.637204522097	85.7849876271653
9	95.7250971568828	100.807754442649	98.7654320987654	94.3565243356226	100.378787878788	99.0411457701177	102.547028466789	95.1877313590693	99.9760593727556	101.14990374109	103.346262573138	98.5221674876847	95.3716690042076	97.2136982938505	98.1035220305148	104.079143515382	99.7563422674502	98.1474182104848	101.338012722088	99.2210904733373	107.061503416856	98.8412676252967	95.9552208969148	101.311858682946	97.0186963112683	99.9583506872137	101.267927665766	102.564102564103	108.433734939759	104.531784714301	99.958645950257	109.602943041989	101.517790495148	94.8894420852248	96.2029777112149	104.585679806919	102.583372475341	100.324432243574	99.2588671254632	111.261589748932	103.91016100663	98.5430463576159	100.250221971103	97.5425330812855	103.116406966086	97.0171738475444	99.2985532661114	100.637204522097	82.4855650261204
10	96.9523419922274	100.807754442649	98.7654320987654	93.1621379516273	98.4848484848485	99.0411457701177	102.547028466789	93.918561607615	99.9760593727556	101.14990374109	103.346262573138	100.313479623824	95.3716690042076	97.2136982938505	99.8146299729075	104.079143515382	99.7563422674502	98.1474182104848	101.338012722088	99.2210904733373	107.061503416856	98.8412676252967	96.7548477377224	102.870502662683	97.0186963112683	98.2923781757601	101.267927665766	104.14201183432	106.71256454389	104.531784714301	99.958645950257	109.602943041989	101.517790495148	96.6466539756919	97.260153290459	104.585679806919	101.456082667919	100.324432243574	100.052938062467	111.261589748932	103.91016100663	98.5430463576159	99.765921381871	97.5425330812855	103.116406966086	95.2094004218138	99.2985532661114	101.130524152107	85.7849876271653
11	98.1795868275721	99.8384491114701	98.7654320987654	93.1621379516273	100.378787878788	97.5846583323219	102.547028466789	96.4569011105235	100.550634426622	101.14990374109	102.557359805404	100.313479623824	95.3716690042076	97.2136982938505	99.2442606587766	104.079143515382	99.7563422674502	98.1474182104848	100.021934634788	99.2210904733373	102.50569476082	98.8412676252967	96.7548477377224	101.311858682946	95.8059626073775	98.2923781757601	100.769070879235	102.564102564103	106.71256454389	103.287358705797	99.2497193832339	108.080679944184	100.522518039313	96.6466539756919	98.3173288697031	106.194690265487	101.456082667919	101.821811829299	99.2588671254632	111.261589748932	105.533757272358	99.6026490066225	99.765921381871	97.5425330812855	103.116406966086	95.811991563724	99.9561595791319	100.637204522097	82.4855650261204
12	98.1795868275721	99.8384491114701	100.358422939068	93.1621379516273	100.378787878788	97.5846583323219	102.547028466789	97.7260708619778	100.550634426622	100.525521619231	103.346262573138	96.730855351545	95.3716690042076	97.9501657051676	100.384999287038	104.079143515382	100.616310735273	98.1474182104848	98.7058565474885	99.2210904733373	100.227790432802	98.0036297640653	95.9552208969148	102.870502662683	97.0186963112683	99.9583506872137	101.267927665766	102.564102564103	106.71256454389	103.287358705797	99.958645950257	108.080679944184	100.522518039313	96.6466539756919	98.3173288697031	106.194690265487	101.456082667919	101.821811829299	100.052938062467	110.011459527034	103.91016100663	98.5430463576159	99.765921381871	98.4499054820416	103.116406966086	95.811991563724	99.2985532661114	100.143884892086	82.4855650261204
13	96.9523419922274	98.8691437802908	100.358422939068	94.3565243356226	98.4848484848485	99.0411457701177	101.88113867155	96.4569011105235	100.550634426622	101.14990374109	103.346262573138	98.5221674876847	95.3716690042076	97.2136982938505	100.384999287038	104.079143515382	100.616310735273	98.1474182104848	100.021934634788	99.2210904733373	100.227790432802	98.0036297640653	95.1555940561072	101.311858682946	95.8059626073775	99.9583506872137	100.769070879235	102.564102564103	106.71256454389	102.042932697293	99.2497193832339	108.080679944184	99.5272455834785	98.403865866159	98.3173288697031	107.803700724055	100.328792860498	101.821811829299	98.4647961884595	111.261589748932	103.91016100663	98.5430463576159	99.765921381871	98.4499054820416	103.116406966086	96.4145827056342	99.9561595791319	100.143884892086	82.4855650261204
14	98.1795868275721	99.8384491114701	100.358422939068	94.3565243356226	100.378787878788	97.5846583323219	101.215248876311	96.4569011105235	100.550634426622	101.14990374109	101.76845703767	100.313479623824	96.4936886395512	96.4772308825334	100.384999287038	103.266025206668	100.616310735273	98.1474182104848	100.021934634788	99.2210904733373	102.50569476082	98.0036297640653	95.1555940561072	104.429146642421	97.0186963112683	96.6264056643065	101.267927665766	100.986193293886	104.991394148021	104.531784714301	99.958645950257	106.558416846378	100.522518039313	98.403865866159	98.3173288697031	104.585679806919	100.328792860498	100.324432243574	98.4647961884595	112.51171997083	103.91016100663	99.6026490066225	99.765921381871	98.9035916824197	103.116406966086	96.4145827056342	99.9561595791319	99.6505652620761	82.4855650261204
15	98.1795868275721	98.8691437802908	100.358422939068	93.1621379516273	100.378787878788	97.5846583323219	100.549359081072	95.1877313590693	100.550634426622	100.525521619231	102.557359805404	102.104791759964	95.3716690042076	97.2136982938505	102.096107229431	102.452906897954	100.616310735273	98.1474182104848	98.7058565474885	100.659077291791	102.50569476082	98.0036297640653	95.1555940561072	102.870502662683	99.44416371905	96.6264056643065	101.267927665766	100.986193293886	106.71256454389	103.287358705797	99.958645950257	106.558416846378	100.522518039313	98.403865866159	98.3173288697031	104.585679806919	101.456082667919	100.324432243574	97.6707252514558	113.761850192728	102.286564740901	97.4834437086093	99.765921381871	99.3572778827977	104.491292392301	95.811991563724	99.9561595791319	100.143884892086	82.4855650261204
16	98.1795868275721	98.8691437802908	100.358422939068	91.9677515676321	98.4848484848485	97.5846583323219	101.215248876311	95.1877313590693	100.550634426622	100.525521619231	102.557359805404	103.896103896104	95.3716690042076	97.2136982938505	102.096107229431	100.826670280526	100.616310735273	98.1474182104848	97.3897784601886	99.2210904733373	104.783599088838	98.8412676252967	95.1555940561072	104.429146642421	98.2314300151592	96.6264056643065	100.769070879235	100.986193293886	104.991394148021	104.531784714301	99.958645950257	106.558416846378	100.522518039313	98.403865866159	98.3173288697031	102.976669348351	100.328792860498	98.8270526578488	99.2588671254632	112.51171997083	102.286564740901	98.5430463576159	100.250221971103	99.3572778827977	103.116406966086	95.811991563724	99.9561595791319	99.1572456320658	82.4855650261204
17	98.1795868275721	97.8998384491115	100.358422939068	93.1621379516273	98.4848484848485	99.0411457701177	101.215248876311	96.4569011105235	100.550634426622	101.14990374109	102.557359805404	102.104791759964	96.4936886395512	97.2136982938505	101.5257379153	100.826670280526	100.616310735273	98.1474182104848	96.0737003728888	99.2210904733373	102.50569476082	98.0036297640653	96.7548477377224	102.870502662683	100.656897422941	99.9583506872137	100.769070879235	100.986193293886	106.71256454389	103.287358705797	99.958645950257	106.558416846378	99.5272455834785	96.6466539756919	97.260153290459	102.976669348351	101.456082667919	97.3296730721238	98.4647961884595	112.51171997083	102.286564740901	98.5430463576159	100.250221971103	99.8109640831758	104.491292392301	96.4145827056342	99.9561595791319	99.6505652620761	85.7849876271653
18	96.9523419922274	98.8691437802908	100.358422939068	94.3565243356226	100.378787878788	99.0411457701177	100.549359081072	97.7260708619778	100.550634426622	101.14990374109	102.557359805404	102.104791759964	95.3716690042076	97.9501657051676	102.096107229431	100.826670280526	100.616310735273	99.329917225069	96.0737003728888	99.2210904733373	107.061503416856	98.0036297640653	96.7548477377224	102.870502662683	99.44416371905	99.9583506872137	100.270214092704	102.564102564103	108.433734939759	102.042932697293	100.66757251728	106.558416846378	98.5319731276437	100.161077756626	97.7887410800811	104.585679806919	101.456082667919	97.3296730721238	99.2588671254632	111.261589748932	103.91016100663	98.5430463576159	100.250221971103	99.8109640831758	101.741521539872	96.4145827056342	99.9561595791319	99.6505652620761	85.7849876271653
19	98.1795868275721	99.8384491114701	101.951413779371	91.9677515676321	100.378787878788	99.0411457701177	101.215248876311	98.995240613432	100.550634426622	101.774285862948	102.557359805404	103.896103896104	96.4936886395512	97.9501657051676	100.384999287038	100.013551971812	100.616310735273	99.329917225069	96.0737003728888	97.7831036548832	104.783599088838	98.0036297640653	96.7548477377224	102.870502662683	98.2314300151592	99.9583506872137	100.270214092704	102.564102564103	106.71256454389	102.042932697293	99.958645950257	105.036153748573	99.5272455834785	96.6466539756919	97.260153290459	102.976669348351	101.456082667919	98.8270526578488	99.2588671254632	111.261589748932	105.533757272358	98.5430463576159	100.250221971103	99.8109640831758	103.116406966086	95.811991563724	100.613765892153	99.6505652620761	85.7849876271653
20	96.9523419922274	98.8691437802908	100.358422939068	91.9677515676321	98.4848484848485	97.5846583323219	101.215248876311	96.4569011105235	99.9760593727556	100.525521619231	101.76845703767	102.104791759964	98.7377279102384	97.2136982938505	100.955368601169	101.63978858924	100.616310735273	99.329917225069	96.0737003728888	99.2210904733373	102.50569476082	98.0036297640653	96.7548477377224	102.870502662683	99.44416371905	99.9583506872137	100.270214092704	102.564102564103	106.71256454389	102.042932697293	100.66757251728	105.036153748573	98.5319731276437	96.6466539756919	98.3173288697031	101.367658889783	101.456082667919	98.8270526578488	98.4647961884595	110.011459527034	105.533757272358	98.5430463576159	100.250221971103	100.264650283554	103.116406966086	95.811991563724	99.9561595791319	100.143884892086	89.0844102282101
21	96.9523419922274	98.8691437802908	101.951413779371	91.9677515676321	100.378787878788	97.5846583323219	101.88113867155	96.4569011105235	99.9760593727556	101.14990374109	101.76845703767	102.104791759964	98.7377279102384	97.9501657051676	102.666476543562	101.63978858924	99.7563422674502	98.1474182104848	96.0737003728888	99.2210904733373	102.50569476082	98.0036297640653	95.9552208969148	102.870502662683	99.44416371905	99.9583506872137	99.7713573061734	100.986193293886	108.433734939759	103.287358705797	99.958645950257	103.513890650767	98.5319731276437	96.6466539756919	97.7887410800811	99.7586484312148	101.456082667919	97.3296730721238	97.6707252514558	107.511199083238	103.91016100663	96.4238410596026	100.734522560336	100.264650283554	101.741521539872	97.0171738475444	99.9561595791319	99.6505652620761	89.0844102282101
22	96.9523419922274	99.8384491114701	101.951413779371	94.3565243356226	98.4848484848485	97.5846583323219	101.215248876311	96.4569011105235	99.9760593727556	100.525521619231	102.557359805404	102.104791759964	98.7377279102384	98.6866331164846	103.236845857693	103.266025206668	100.616310735273	100.512416239653	97.3897784601886	97.7831036548832	102.50569476082	98.0036297640653	96.7548477377224	102.870502662683	98.2314300151592	99.9583506872137	100.270214092704	100.986193293886	108.433734939759	103.287358705797	99.958645950257	101.991627552962	98.5319731276437	96.6466539756919	97.7887410800811	101.367658889783	102.583372475341	97.3296730721238	98.4647961884595	108.761329305136	103.91016100663	96.4238410596026	100.734522560336	100.264650283554	101.741521539872	97.0171738475444	100.613765892153	99.1572456320658	89.0844102282101
23	96.9523419922274	98.8691437802908	101.951413779371	94.3565243356226	100.378787878788	97.5846583323219	101.215248876311	95.1877313590693	100.550634426622	101.14990374109	102.557359805404	103.896103896104	99.8597475455821	97.9501657051676	102.096107229431	102.452906897954	100.616310735273	99.329917225069	98.7058565474885	97.7831036548832	97.9498861047836	98.0036297640653	96.7548477377224	102.870502662683	97.0186963112683	99.9583506872137	100.270214092704	104.14201183432	106.71256454389	102.042932697293	100.66757251728	101.991627552962	99.5272455834785	94.8894420852248	98.8459166593252	98.1496379726468	101.456082667919	100.324432243574	97.6707252514558	108.761329305136	103.91016100663	97.4834437086093	100.734522560336	99.8109640831758	100.366636113657	95.2094004218138	99.9561595791319	99.1572456320658	85.7849876271653
24	96.9523419922274	98.8691437802908	101.951413779371	93.1621379516273	100.378787878788	96.1281708945261	101.215248876311	98.995240613432	101.125209480488	101.14990374109	102.557359805404	102.104791759964	100.981767180926	97.9501657051676	100.955368601169	103.266025206668	101.476279203096	100.512416239653	101.338012722088	97.7831036548832	100.227790432802	98.8412676252967	96.7548477377224	101.311858682946	98.2314300151592	99.9583506872137	100.270214092704	104.14201183432	106.71256454389	100.79850668879	99.958645950257	101.991627552962	99.5272455834785	96.6466539756919	98.3173288697031	98.1496379726468	102.583372475341	97.3296730721238	96.0825833774484	108.761329305136	105.533757272358	99.6026490066225	100.734522560336	100.264650283554	100.366636113657	96.4145827056342	100.613765892153	99.6505652620761	85.7849876271653
25	98.1795868275721	98.8691437802908	101.951413779371	91.9677515676321	100.378787878788	96.1281708945261	102.547028466789	97.7260708619778	100.550634426622	101.14990374109	101.76845703767	103.896103896104	99.8597475455821	97.9501657051676	102.096107229431	104.079143515382	101.476279203096	100.512416239653	100.021934634788	99.2210904733373	100.227790432802	98.8412676252967	96.7548477377224	101.311858682946	97.0186963112683	99.9583506872137	100.270214092704	104.14201183432	104.991394148021	102.042932697293	101.376499084303	103.513890650767	98.5319731276437	96.6466539756919	96.7315655008369	98.1496379726468	102.583372475341	100.324432243574	97.6707252514558	110.011459527034	103.91016100663	99.6026490066225	100.734522560336	100.264650283554	100.366636113657	96.4145827056342	100.613765892153	99.6505652620761	89.0844102282101
26	98.1795868275721	98.8691437802908	101.951413779371	91.9677515676321	98.4848484848485	96.1281708945261	102.547028466789	97.7260708619778	101.125209480488	101.14990374109	101.76845703767	102.104791759964	98.7377279102384	97.9501657051676	102.666476543562	104.079143515382	100.616310735273	100.512416239653	97.3897784601886	99.2210904733373	97.9498861047836	98.0036297640653	97.55447457853	101.311858682946	95.8059626073775	99.9583506872137	99.7713573061734	104.14201183432	103.270223752151	103.287358705797	100.66757251728	103.513890650767	98.5319731276437	98.403865866159	97.7887410800811	96.5406275140788	101.456082667919	100.324432243574	98.4647961884595	107.511199083238	103.91016100663	99.6026490066225	100.734522560336	100.264650283554	101.741521539872	97.6197649894547	99.9561595791319	99.6505652620761	92.3838328292549
27	96.9523419922274	98.8691437802908	101.951413779371	93.1621379516273	98.4848484848485	96.1281708945261	102.547028466789	96.4569011105235	101.125209480488	100.525521619231	101.76845703767	103.896103896104	99.8597475455821	98.6866331164846	102.096107229431	105.705380132809	99.7563422674502	100.512416239653	96.0737003728888	99.2210904733373	100.227790432802	98.8412676252967	97.55447457853	101.311858682946	97.0186963112683	99.9583506872137	99.2725005196425	104.14201183432	104.991394148021	103.287358705797	101.376499084303	103.513890650767	99.5272455834785	100.161077756626	97.7887410800811	94.9316170555109	100.328792860498	98.8270526578488	98.4647961884595	107.511199083238	102.286564740901	98.5430463576159	101.218823149568	99.8109640831758	101.741521539872	97.6197649894547	99.9561595791319	99.6505652620761	95.6832554302997
28	96.9523419922274	98.8691437802908	101.951413779371	94.3565243356226	98.4848484848485	96.1281708945261	103.212918262028	96.4569011105235	101.125209480488	101.14990374109	101.76845703767	102.104791759964	98.7377279102384	99.4231005278017	102.096107229431	104.892261824095	99.7563422674502	101.694915254237	98.7058565474885	97.7831036548832	100.227790432802	98.8412676252967	97.55447457853	101.311858682946	97.0186963112683	99.9583506872137	99.2725005196425	102.564102564103	103.270223752151	102.042932697293	100.66757251728	103.513890650767	100.522518039313	101.918289647093	100.431680028191	94.9316170555109	100.328792860498	100.324432243574	98.4647961884595	106.26106886134	103.91016100663	99.6026490066225	101.218823149568	99.8109640831758	101.741521539872	97.6197649894547	99.9561595791319	99.6505652620761	95.6832554302997
29	96.9523419922274	98.8691437802908	103.544404619673	94.3565243356226	100.378787878788	94.6716834567302	102.547028466789	97.7260708619778	101.125209480488	101.14990374109	101.76845703767	103.896103896104	98.7377279102384	99.4231005278017	101.5257379153	104.079143515382	99.7563422674502	100.512416239653	97.3897784601886	99.2210904733373	100.227790432802	98.8412676252967	98.3541014193376	99.7532147032082	98.2314300151592	99.9583506872137	98.7736437331116	102.564102564103	101.549053356282	103.287358705797	100.66757251728	105.036153748573	101.517790495148	101.918289647093	99.3745044489472	96.5406275140788	100.328792860498	100.324432243574	98.4647961884595	106.26106886134	102.286564740901	99.6026490066225	100.734522560336	99.8109640831758	101.741521539872	98.8249472732751	99.9561595791319	99.6505652620761	95.6832554302997
30	98.1795868275721	98.8691437802908	101.951413779371	93.1621379516273	98.4848484848485	94.6716834567302	102.547028466789	97.7260708619778	101.125209480488	101.14990374109	101.76845703767	102.104791759964	98.7377279102384	99.4231005278017	102.096107229431	104.079143515382	99.7563422674502	101.694915254237	96.0737003728888	99.2210904733373	100.227790432802	98.8412676252967	97.55447457853	99.7532147032082	98.2314300151592	99.9583506872137	98.7736437331116	102.564102564103	101.549053356282	102.042932697293	100.66757251728	103.513890650767	100.522518039313	100.161077756626	99.3745044489472	96.5406275140788	102.583372475341	100.324432243574	99.2588671254632	107.511199083238	102.286564740901	99.6026490066225	100.734522560336	99.3572778827977	101.741521539872	98.2223561313649	99.9561595791319	99.6505652620761	92.3838328292549
31	98.1795868275721	99.8384491114701	101.951413779371	93.1621379516273	102.272727272727	94.6716834567302	101.88113867155	98.995240613432	101.699784534355	101.14990374109	101.76845703767	105.687416032244	98.7377279102384	100.159567939119	100.384999287038	104.079143515382	99.7563422674502	101.694915254237	94.7576222855889	99.2210904733373	100.227790432802	99.678905486528	98.3541014193376	99.7532147032082	98.2314300151592	99.9583506872137	99.2725005196425	104.14201183432	101.549053356282	102.042932697293	100.66757251728	105.036153748573	100.522518039313	101.918289647093	98.8459166593252	98.1496379726468	102.583372475341	98.8270526578488	99.2588671254632	106.26106886134	102.286564740901	98.5430463576159	100.250221971103	100.264650283554	100.366636113657	98.2223561313649	100.613765892153	99.6505652620761	95.6832554302997
32	98.1795868275721	100.807754442649	101.951413779371	94.3565243356226	100.378787878788	94.6716834567302	102.547028466789	97.7260708619778	101.699784534355	101.14990374109	101.76845703767	102.104791759964	98.7377279102384	100.896035350436	100.384999287038	104.079143515382	99.7563422674502	101.694915254237	94.7576222855889	100.659077291791	104.783599088838	98.8412676252967	98.3541014193376	99.7532147032082	97.0186963112683	99.9583506872137	98.7736437331116	102.564102564103	103.270223752151	100.79850668879	101.376499084303	105.036153748573	99.5272455834785	100.161077756626	98.3173288697031	96.5406275140788	101.456082667919	97.3296730721238	99.2588671254632	105.010938639442	102.286564740901	98.5430463576159	100.734522560336	99.3572778827977	100.366636113657	97.6197649894547	100.613765892153	99.6505652620761	98.9826780313445
33	95.7250971568828	99.8384491114701	101.951413779371	94.3565243356226	102.272727272727	94.6716834567302	102.547028466789	97.7260708619778	101.699784534355	101.774285862948	102.557359805404	103.896103896104	99.8597475455821	100.159567939119	101.5257379153	103.266025206668	99.7563422674502	100.512416239653	97.3897784601886	97.7831036548832	100.227790432802	98.8412676252967	99.1537282601453	99.7532147032082	98.2314300151592	99.9583506872137	98.7736437331116	104.14201183432	101.549053356282	102.042932697293	101.376499084303	105.036153748573	99.5272455834785	100.161077756626	98.3173288697031	98.1496379726468	101.456082667919	98.8270526578488	99.2588671254632	106.26106886134	103.91016100663	98.5430463576159	100.734522560336	99.3572778827977	100.366636113657	98.2223561313649	100.613765892153	100.143884892086	95.6832554302997
34	96.9523419922274	99.8384491114701	101.951413779371	93.1621379516273	102.272727272727	93.2151960189343	101.88113867155	100.264410364886	101.699784534355	103.023050106665	101.76845703767	105.687416032244	99.8597475455821	101.632502761753	101.5257379153	104.079143515382	100.616310735273	100.512416239653	94.7576222855889	97.7831036548832	100.227790432802	98.8412676252967	98.3541014193376	99.7532147032082	98.2314300151592	99.9583506872137	98.7736437331116	104.14201183432	101.549053356282	102.042932697293	101.376499084303	105.036153748573	99.5272455834785	101.918289647093	98.8459166593252	96.5406275140788	102.583372475341	98.8270526578488	99.2588671254632	105.010938639442	103.91016100663	98.5430463576159	100.734522560336	99.3572778827977	98.9917506874427	97.0171738475444	100.613765892153	99.6505652620761	98.9826780313445
35	96.9523419922274	99.8384491114701	101.951413779371	93.1621379516273	102.272727272727	96.1281708945261	101.215248876311	102.802749867795	101.699784534355	103.023050106665	102.557359805404	105.687416032244	99.8597475455821	101.632502761753	99.2442606587766	103.266025206668	100.616310735273	100.512416239653	97.3897784601886	97.7831036548832	100.227790432802	99.678905486528	99.1537282601453	99.7532147032082	98.2314300151592	99.9583506872137	98.7736437331116	104.14201183432	101.549053356282	102.042932697293	101.376499084303	103.513890650767	100.522518039313	101.918289647093	100.431680028191	98.1496379726468	101.456082667919	97.3296730721238	98.4647961884595	106.26106886134	102.286564740901	99.6026490066225	100.250221971103	99.8109640831758	98.9917506874427	97.6197649894547	99.9561595791319	100.143884892086	98.9826780313445
36	99.4068316629167	99.8384491114701	101.951413779371	94.3565243356226	102.272727272727	96.1281708945261	101.88113867155	102.802749867795	101.699784534355	103.023050106665	101.76845703767	105.687416032244	99.8597475455821	101.632502761753	98.6738913446457	103.266025206668	99.7563422674502	100.512416239653	94.7576222855889	96.345116836429	100.227790432802	100.516543347759	99.1537282601453	98.1945707234706	99.44416371905	99.9583506872137	98.2747869465807	102.564102564103	103.270223752151	102.042932697293	101.376499084303	103.513890650767	101.517790495148	101.918289647093	100.431680028191	96.5406275140788	100.328792860498	97.3296730721238	96.8766543144521	105.010938639442	103.91016100663	98.5430463576159	100.250221971103	100.264650283554	97.6168652612282	98.2223561313649	100.613765892153	99.6505652620761	95.6832554302997
37	98.1795868275721	100.807754442649	101.951413779371	94.3565243356226	100.378787878788	96.1281708945261	101.88113867155	104.071919619249	101.699784534355	103.023050106665	100.979554269936	102.104791759964	100.981767180926	101.632502761753	99.2442606587766	103.266025206668	100.616310735273	100.512416239653	93.4415441982891	99.2210904733373	102.50569476082	99.678905486528	98.3541014193376	99.7532147032082	99.44416371905	99.9583506872137	98.2747869465807	104.14201183432	103.270223752151	100.79850668879	102.085425651326	105.036153748573	100.522518039313	100.161077756626	99.9030922385693	96.5406275140788	100.328792860498	97.3296730721238	98.4647961884595	105.010938639442	103.91016100663	98.5430463576159	100.250221971103	99.8109640831758	97.6168652612282	98.2223561313649	99.9561595791319	99.6505652620761	98.9826780313445
38	98.1795868275721	100.807754442649	101.951413779371	96.745297103613	102.272727272727	96.1281708945261	102.547028466789	102.802749867795	101.125209480488	103.023050106665	101.76845703767	103.896103896104	98.7377279102384	101.632502761753	98.6738913446457	104.079143515382	101.476279203096	101.694915254237	92.1254661109893	99.2210904733373	100.227790432802	99.678905486528	98.3541014193376	99.7532147032082	99.44416371905	99.9583506872137	98.7736437331116	102.564102564103	103.270223752151	100.79850668879	100.66757251728	105.036153748573	99.5272455834785	101.918289647093	100.431680028191	96.5406275140788	100.328792860498	95.8322934863988	96.8766543144521	105.010938639442	105.533757272358	99.6026490066225	100.250221971103	99.8109640831758	96.2419798350138	98.2223561313649	100.613765892153	100.143884892086	98.9826780313445
39	98.1795868275721	100.807754442649	101.951413779371	97.9396834876082	102.272727272727	96.1281708945261	102.547028466789	102.802749867795	101.699784534355	103.023050106665	101.76845703767	103.896103896104	97.6157082748948	101.632502761753	99.8146299729075	103.266025206668	100.616310735273	100.512416239653	94.7576222855889	97.7831036548832	100.227790432802	99.678905486528	99.1537282601453	98.1945707234706	99.44416371905	99.9583506872137	98.7736437331116	102.564102564103	103.270223752151	102.042932697293	101.376499084303	105.036153748573	99.5272455834785	101.918289647093	100.960267817813	96.5406275140788	100.328792860498	98.8270526578488	97.6707252514558	102.510678195645	103.91016100663	98.5430463576159	99.765921381871	99.8109640831758	97.6168652612282	98.8249472732751	99.9561595791319	99.6505652620761	98.9826780313445
40	98.1795868275721	99.8384491114701	101.951413779371	99.1340698716035	104.166666666667	96.1281708945261	101.215248876311	104.071919619249	101.699784534355	103.023050106665	100.979554269936	103.896103896104	97.6157082748948	101.632502761753	99.2442606587766	102.452906897954	100.616310735273	101.694915254237	94.7576222855889	97.7831036548832	102.50569476082	99.678905486528	99.1537282601453	98.1945707234706	98.2314300151592	99.9583506872137	98.7736437331116	102.564102564103	101.549053356282	102.042932697293	101.376499084303	105.036153748573	99.5272455834785	101.918289647093	101.488855607435	96.5406275140788	100.328792860498	98.8270526578488	97.6707252514558	102.510678195645	105.533757272358	99.6026490066225	100.250221971103	100.264650283554	97.6168652612282	98.8249472732751	99.2985532661114	99.6505652620761	102.282100632389
41	100.634076498261	99.8384491114701	101.951413779371	97.9396834876082	102.272727272727	96.1281708945261	100.549359081072	104.071919619249	101.699784534355	103.023050106665	100.979554269936	100.313479623824	97.6157082748948	103.105437584387	100.384999287038	103.266025206668	100.616310735273	101.694915254237	93.4415441982891	100.659077291791	100.227790432802	98.8412676252967	99.1537282601453	98.1945707234706	98.2314300151592	99.9583506872137	98.2747869465807	104.14201183432	99.8278829604131	102.042932697293	100.66757251728	103.513890650767	99.5272455834785	100.161077756626	99.9030922385693	94.9316170555109	100.328792860498	97.3296730721238	96.8766543144521	102.510678195645	105.533757272358	99.6026490066225	100.250221971103	100.718336483932	97.6168652612282	100.030129557096	99.9561595791319	99.6505652620761	98.9826780313445
42	99.4068316629167	99.8384491114701	101.951413779371	96.745297103613	104.166666666667	94.6716834567302	99.2175794905943	102.802749867795	101.125209480488	102.398667984807	100.979554269936	100.313479623824	97.6157082748948	101.632502761753	98.6738913446457	104.079143515382	100.616310735273	100.512416239653	93.4415441982891	102.097064110246	100.227790432802	98.8412676252967	99.1537282601453	98.1945707234706	97.0186963112683	101.624323198667	98.2747869465807	104.14201183432	101.549053356282	102.042932697293	101.376499084303	101.991627552962	100.522518039313	100.161077756626	100.960267817813	93.3226065969429	99.2015030530766	97.3296730721238	97.6707252514558	103.760808417544	103.91016100663	99.6026490066225	100.250221971103	100.264650283554	97.6168652612282	99.4275384151853	99.9561595791319	99.6505652620761	102.282100632389
43	99.4068316629167	99.8384491114701	101.951413779371	99.1340698716035	102.272727272727	96.1281708945261	99.8834692858332	105.341089370703	101.125209480488	102.398667984807	100.979554269936	102.104791759964	99.8597475455821	100.896035350436	99.8146299729075	102.452906897954	100.616310735273	100.512416239653	92.1254661109893	100.659077291791	97.9498861047836	98.8412676252967	99.1537282601453	98.1945707234706	97.0186963112683	99.9583506872137	98.7736437331116	105.719921104536	99.8278829604131	102.042932697293	102.085425651326	103.513890650767	99.5272455834785	101.918289647093	98.8459166593252	94.9316170555109	99.2015030530766	98.8270526578488	96.0825833774484	100.010417751849	105.533757272358	100.662251655629	99.765921381871	100.718336483932	97.6168652612282	99.4275384151853	99.9561595791319	99.6505652620761	102.282100632389
44	99.4068316629167	98.8691437802908	101.951413779371	100.328456255599	100.378787878788	97.5846583323219	99.2175794905943	102.802749867795	101.125209480488	102.398667984807	100.190651502202	102.104791759964	99.8597475455821	100.896035350436	101.5257379153	103.266025206668	100.616310735273	100.512416239653	94.7576222855889	100.659077291791	97.9498861047836	98.8412676252967	99.9533551009529	99.7532147032082	98.2314300151592	98.2923781757601	98.7736437331116	105.719921104536	98.1067125645439	102.042932697293	101.376499084303	101.991627552962	99.5272455834785	100.161077756626	99.3745044489472	94.9316170555109	100.328792860498	98.8270526578488	97.6707252514558	101.260547973747	105.533757272358	99.6026490066225	99.765921381871	100.718336483932	97.6168652612282	99.4275384151853	100.613765892153	99.6505652620761	102.282100632389
45	98.1795868275721	98.8691437802908	101.951413779371	101.522842639594	100.378787878788	96.1281708945261	99.2175794905943	105.341089370703	101.125209480488	102.398667984807	100.190651502202	98.5221674876847	99.8597475455821	100.896035350436	101.5257379153	103.266025206668	99.7563422674502	100.512416239653	97.3897784601886	99.2210904733373	100.227790432802	98.8412676252967	99.9533551009529	99.7532147032082	97.0186963112683	99.9583506872137	98.7736437331116	105.719921104536	101.549053356282	102.042932697293	101.376499084303	100.469364455157	100.522518039313	100.161077756626	100.431680028191	94.9316170555109	99.2015030530766	100.324432243574	97.6707252514558	101.260547973747	105.533757272358	97.4834437086093	100.734522560336	101.17202268431	97.6168652612282	99.4275384151853	99.9561595791319	100.143884892086	105.581523233434
46	99.4068316629167	99.8384491114701	101.951413779371	100.328456255599	98.4848484848485	96.1281708945261	99.8834692858332	105.341089370703	101.125209480488	101.774285862948	100.190651502202	103.896103896104	100.981767180926	101.632502761753	102.096107229431	102.452906897954	99.7563422674502	101.694915254237	97.3897784601886	100.659077291791	97.9498861047836	99.678905486528	99.1537282601453	99.7532147032082	97.0186963112683	99.9583506872137	99.2725005196425	104.14201183432	98.1067125645439	103.287358705797	101.376499084303	100.469364455157	100.522518039313	101.918289647093	99.9030922385693	93.3226065969429	100.328792860498	100.324432243574	97.6707252514558	101.260547973747	105.533757272358	97.4834437086093	100.250221971103	101.17202268431	96.2419798350138	99.4275384151853	99.9561595791319	99.6505652620761	108.880945834479
47	99.4068316629167	98.8691437802908	100.358422939068	100.328456255599	98.4848484848485	96.1281708945261	99.8834692858332	105.341089370703	101.125209480488	102.398667984807	100.979554269936	100.313479623824	100.981767180926	101.632502761753	101.5257379153	100.826670280526	99.7563422674502	101.694915254237	97.3897784601886	102.097064110246	100.227790432802	99.678905486528	99.1537282601453	99.7532147032082	98.2314300151592	98.2923781757601	98.7736437331116	104.14201183432	99.8278829604131	100.79850668879	101.376499084303	100.469364455157	99.5272455834785	101.918289647093	99.3745044489472	91.7135961383749	99.2015030530766	100.324432243574	97.6707252514558	101.260547973747	105.533757272358	99.6026490066225	100.250221971103	100.718336483932	96.2419798350138	100.030129557096	99.9561595791319	99.6505652620761	105.581523233434
48	99.4068316629167	98.8691437802908	100.358422939068	100.328456255599	100.378787878788	96.1281708945261	99.8834692858332	106.610259122158	101.125209480488	101.774285862948	100.190651502202	98.5221674876847	100.981767180926	102.36897017307	100.384999287038	101.63978858924	99.7563422674502	100.512416239653	96.0737003728888	100.659077291791	100.227790432802	99.678905486528	98.3541014193376	99.7532147032082	98.2314300151592	98.2923781757601	99.2725005196425	104.14201183432	98.1067125645439	100.79850668879	100.66757251728	100.469364455157	100.522518039313	103.67550153756	100.431680028191	91.7135961383749	99.2015030530766	98.8270526578488	97.6707252514558	101.260547973747	105.533757272358	99.6026490066225	100.250221971103	100.718336483932	97.6168652612282	99.4275384151853	100.613765892153	99.6505652620761	102.282100632389
49	100.634076498261	98.8691437802908	100.358422939068	99.1340698716035	96.5909090909091	97.5846583323219	98.5516896953554	105.341089370703	101.125209480488	100.525521619231	100.979554269936	100.313479623824	100.981767180926	103.105437584387	99.8146299729075	100.826670280526	100.616310735273	101.694915254237	96.0737003728888	100.659077291791	97.9498861047836	99.678905486528	99.1537282601453	99.7532147032082	99.44416371905	99.9583506872137	98.7736437331116	104.14201183432	99.8278829604131	99.5540806802862	100.66757251728	100.469364455157	101.517790495148	103.67550153756	100.431680028191	93.3226065969429	100.328792860498	98.8270526578488	97.6707252514558	102.510678195645	105.533757272358	98.5430463576159	100.250221971103	101.17202268431	97.6168652612282	99.4275384151853	99.9561595791319	100.143884892086	105.581523233434
50	100.634076498261	99.8384491114701	100.358422939068	101.522842639594	98.4848484848485	97.5846583323219	97.8857999001165	105.341089370703	100.550634426622	99.9011394973724	100.979554269936	98.5221674876847	102.103786816269	102.36897017307	99.2442606587766	100.826670280526	100.616310735273	101.694915254237	96.0737003728888	99.2210904733373	97.9498861047836	99.678905486528	99.1537282601453	99.7532147032082	99.44416371905	98.2923781757601	99.2725005196425	104.14201183432	98.1067125645439	100.79850668879	100.66757251728	100.469364455157	100.522518039313	101.918289647093	100.431680028191	93.3226065969429	99.2015030530766	100.324432243574	97.6707252514558	101.260547973747	103.91016100663	99.6026490066225	100.250221971103	100.718336483932	94.8670944087992	100.632720699006	99.9561595791319	99.6505652620761	102.282100632389
51	100.634076498261	99.8384491114701	100.358422939068	101.522842639594	96.5909090909091	97.5846583323219	97.8857999001165	104.071919619249	100.550634426622	99.2767573755138	100.979554269936	98.5221674876847	100.981767180926	103.105437584387	100.384999287038	99.200433663098	100.616310735273	100.512416239653	93.4415441982891	99.2210904733373	95.6719817767654	99.678905486528	99.1537282601453	99.7532147032082	100.656897422941	99.9583506872137	99.7713573061734	104.14201183432	99.8278829604131	100.79850668879	100.66757251728	98.9471013573513	100.522518039313	101.918289647093	99.9030922385693	91.7135961383749	99.2015030530766	98.8270526578488	97.6707252514558	101.260547973747	102.286564740901	98.5430463576159	99.765921381871	101.17202268431	97.6168652612282	100.030129557096	100.613765892153	99.6505652620761	105.581523233434
52	101.861321333606	99.8384491114701	100.358422939068	99.1340698716035	94.6969696969697	97.5846583323219	98.5516896953554	105.341089370703	100.550634426622	98.6523752536552	100.979554269936	98.5221674876847	102.103786816269	103.105437584387	102.666476543562	100.013551971812	100.616310735273	100.512416239653	94.7576222855889	100.659077291791	95.6719817767654	99.678905486528	100.752981941761	99.7532147032082	99.44416371905	98.2923781757601	99.2725005196425	104.14201183432	99.8278829604131	100.79850668879	99.958645950257	100.469364455157	99.5272455834785	101.918289647093	99.3745044489472	93.3226065969429	99.2015030530766	97.3296730721238	97.6707252514558	100.010417751849	102.286564740901	99.6026490066225	100.250221971103	100.718336483932	97.6168652612282	99.4275384151853	99.9561595791319	99.1572456320658	105.581523233434
53	99.4068316629167	99.8384491114701	100.358422939068	101.522842639594	94.6969696969697	96.1281708945261	97.2199101048776	102.802749867795	100.550634426622	98.0279931317967	100.190651502202	98.5221674876847	103.225806451613	103.105437584387	101.5257379153	100.826670280526	99.7563422674502	100.512416239653	96.0737003728888	100.659077291791	97.9498861047836	100.516543347759	99.1537282601453	99.7532147032082	98.2314300151592	99.9583506872137	99.2725005196425	104.14201183432	96.3855421686747	102.042932697293	100.66757251728	98.9471013573513	98.5319731276437	101.918289647093	99.3745044489472	93.3226065969429	98.0742132456552	98.8270526578488	97.6707252514558	100.010417751849	103.91016100663	99.6026490066225	99.765921381871	100.264650283554	97.6168652612282	99.4275384151853	100.613765892153	99.1572456320658	105.581523233434
54	99.4068316629167	98.8691437802908	100.358422939068	101.522842639594	96.5909090909091	97.5846583323219	98.5516896953554	101.533580116341	100.550634426622	98.0279931317967	100.190651502202	96.730855351545	104.347826086957	102.36897017307	100.955368601169	100.826670280526	99.7563422674502	99.329917225069	97.3897784601886	100.659077291791	95.6719817767654	99.678905486528	99.9533551009529	99.7532147032082	99.44416371905	99.9583506872137	98.7736437331116	104.14201183432	98.1067125645439	100.79850668879	99.958645950257	97.4248382595459	99.5272455834785	101.918289647093	97.7887410800811	94.9316170555109	99.2015030530766	98.8270526578488	97.6707252514558	100.010417751849	103.91016100663	100.662251655629	99.2816207926386	100.718336483932	98.9917506874427	99.4275384151853	100.613765892153	99.1572456320658	108.880945834479
55	99.4068316629167	98.8691437802908	100.358422939068	100.328456255599	94.6969696969697	97.5846583323219	97.8857999001165	102.802749867795	100.550634426622	97.4036110099381	100.190651502202	98.5221674876847	104.347826086957	103.105437584387	100.384999287038	100.826670280526	99.7563422674502	100.512416239653	98.7058565474885	102.097064110246	91.1161731207289	100.516543347759	100.752981941761	99.7532147032082	98.2314300151592	99.9583506872137	99.2725005196425	104.14201183432	98.1067125645439	100.79850668879	100.66757251728	97.4248382595459	99.5272455834785	101.918289647093	96.2029777112149	96.5406275140788	100.328792860498	98.8270526578488	98.4647961884595	101.260547973747	103.91016100663	99.6026490066225	99.765921381871	100.718336483932	98.9917506874427	100.030129557096	100.613765892153	99.1572456320658	105.581523233434
56	100.634076498261	98.8691437802908	100.358422939068	99.1340698716035	94.6969696969697	97.5846583323219	97.8857999001165	100.264410364886	100.550634426622	98.0279931317967	98.6128459667346	96.730855351545	103.225806451613	103.841904995704	100.384999287038	100.013551971812	99.7563422674502	100.512416239653	97.3897784601886	102.097064110246	93.3940774487471	100.516543347759	101.552608782568	99.7532147032082	98.2314300151592	99.9583506872137	99.7713573061734	104.14201183432	96.3855421686747	100.79850668879	100.66757251728	97.4248382595459	98.5319731276437	103.67550153756	98.3173288697031	94.9316170555109	99.2015030530766	98.8270526578488	97.6707252514558	98.760287529951	102.286564740901	99.6026490066225	100.250221971103	101.17202268431	98.9917506874427	100.632720699006	100.613765892153	99.1572456320658	105.581523233434
57	100.634076498261	98.8691437802908	100.358422939068	99.1340698716035	96.5909090909091	97.5846583323219	97.8857999001165	101.533580116341	100.550634426622	97.4036110099381	99.4017487344685	98.5221674876847	103.225806451613	103.841904995704	100.384999287038	99.200433663098	98.8963737996274	100.512416239653	96.0737003728888	102.097064110246	91.1161731207289	100.516543347759	101.552608782568	99.7532147032082	99.44416371905	99.9583506872137	99.7713573061734	104.14201183432	99.8278829604131	100.79850668879	100.66757251728	97.4248382595459	97.5367006718089	103.67550153756	98.8459166593252	96.5406275140788	99.2015030530766	98.8270526578488	99.2588671254632	100.010417751849	103.91016100663	98.5430463576159	100.250221971103	100.718336483932	98.9917506874427	100.632720699006	99.9561595791319	99.1572456320658	105.581523233434
58	100.634076498261	98.8691437802908	100.358422939068	97.9396834876082	96.5909090909091	97.5846583323219	99.2175794905943	100.264410364886	101.125209480488	98.6523752536552	99.4017487344685	98.5221674876847	104.347826086957	103.841904995704	100.384999287038	98.3873153543841	99.7563422674502	99.329917225069	96.0737003728888	103.5350509287	91.1161731207289	99.678905486528	100.752981941761	99.7532147032082	99.44416371905	99.9583506872137	100.270214092704	104.14201183432	99.8278829604131	100.79850668879	100.66757251728	97.4248382595459	97.5367006718089	103.67550153756	98.3173288697031	96.5406275140788	100.328792860498	97.3296730721238	98.4647961884595	98.760287529951	103.91016100663	98.5430463576159	100.734522560336	101.17202268431	98.9917506874427	101.235311840916	100.613765892153	99.1572456320658	108.880945834479
59	100.634076498261	98.8691437802908	100.358422939068	96.745297103613	94.6969696969697	97.5846583323219	98.5516896953554	102.802749867795	101.125209480488	99.2767573755138	99.4017487344685	94.9395432154053	103.225806451613	103.841904995704	100.384999287038	97.5741970456702	98.8963737996274	100.512416239653	97.3897784601886	102.097064110246	88.8382687927107	99.678905486528	100.752981941761	98.1945707234706	100.656897422941	101.624323198667	100.270214092704	104.14201183432	98.1067125645439	100.79850668879	100.66757251728	97.4248382595459	96.5414282159741	105.432713428028	99.3745044489472	98.1496379726468	100.328792860498	97.3296730721238	99.2588671254632	100.010417751849	103.91016100663	101.721854304636	99.765921381871	101.17202268431	98.9917506874427	101.235311840916	100.613765892153	99.1572456320658	112.180368435524
60	100.634076498261	98.8691437802908	100.358422939068	99.1340698716035	96.5909090909091	100.497633207914	97.8857999001165	100.264410364886	101.699784534355	98.6523752536552	99.4017487344685	98.5221674876847	102.103786816269	105.314839818338	99.2442606587766	98.3873153543841	98.8963737996274	100.512416239653	100.021934634788	102.097064110246	93.3940774487471	99.678905486528	100.752981941761	98.1945707234706	100.656897422941	99.9583506872137	100.270214092704	104.14201183432	96.3855421686747	100.79850668879	99.958645950257	97.4248382595459	97.5367006718089	105.432713428028	99.3745044489472	96.5406275140788	99.2015030530766	100.324432243574	99.2588671254632	98.760287529951	102.286564740901	100.662251655629	100.250221971103	101.17202268431	98.9917506874427	99.4275384151853	99.9561595791319	99.6505652620761	108.880945834479
61	101.861321333606	98.8691437802908	100.358422939068	99.1340698716035	94.6969696969697	99.0411457701177	97.2199101048776	100.264410364886	101.699784534355	98.6523752536552	99.4017487344685	100.313479623824	103.225806451613	104.578372407021	99.8146299729075	98.3873153543841	98.8963737996274	100.512416239653	100.021934634788	100.659077291791	91.1161731207289	99.678905486528	101.552608782568	98.1945707234706	99.44416371905	101.624323198667	100.270214092704	104.14201183432	96.3855421686747	99.5540806802862	99.958645950257	97.4248382595459	96.5414282159741	103.67550153756	98.8459166593252	96.5406275140788	99.2015030530766	100.324432243574	97.6707252514558	98.760287529951	102.286564740901	101.721854304636	100.250221971103	101.17202268431	98.9917506874427	100.030129557096	99.9561595791319	99.6505652620761	112.180368435524
62	101.861321333606	98.8691437802908	100.358422939068	97.9396834876082	94.6969696969697	100.497633207914	96.5540203096387	101.533580116341	101.699784534355	99.2767573755138	98.6128459667346	102.104791759964	99.8597475455821	103.841904995704	100.384999287038	97.5741970456702	98.8963737996274	99.329917225069	100.021934634788	103.5350509287	91.1161731207289	100.516543347759	100.752981941761	98.1945707234706	100.656897422941	101.624323198667	99.7713573061734	104.14201183432	94.6643717728055	98.3096546717826	99.2497193832339	97.4248382595459	97.5367006718089	103.67550153756	97.7887410800811	96.5406275140788	98.0742132456552	98.8270526578488	98.4647961884595	96.2600270861548	100.662968475173	100.662251655629	100.734522560336	101.625708884688	98.9917506874427	101.235311840916	99.9561595791319	100.143884892086	112.180368435524
63	101.861321333606	99.8384491114701	100.358422939068	95.5509107196178	96.5909090909091	99.0411457701177	97.2199101048776	98.995240613432	101.699784534355	99.2767573755138	100.190651502202	100.313479623824	100.981767180926	103.841904995704	100.384999287038	98.3873153543841	98.0364053318045	99.329917225069	101.338012722088	102.097064110246	91.1161731207289	100.516543347759	99.9533551009529	98.1945707234706	98.2314300151592	99.9583506872137	100.270214092704	104.14201183432	96.3855421686747	99.5540806802862	99.2497193832339	95.9025751617405	97.5367006718089	103.67550153756	98.3173288697031	98.1496379726468	98.0742132456552	98.8270526578488	98.4647961884595	97.5101573080529	100.662968475173	100.662251655629	100.250221971103	102.079395085066	100.366636113657	101.837902982826	99.9561595791319	99.6505652620761	108.880945834479
64	103.088566168951	99.8384491114701	101.951413779371	95.5509107196178	96.5909090909091	100.497633207914	96.5540203096387	100.264410364886	101.125209480488	98.6523752536552	99.4017487344685	98.5221674876847	99.8597475455821	103.841904995704	99.8146299729075	99.200433663098	98.0364053318045	99.329917225069	100.021934634788	102.097064110246	93.3940774487471	100.516543347759	100.752981941761	98.1945707234706	99.44416371905	99.9583506872137	100.270214092704	102.564102564103	96.3855421686747	99.5540806802862	99.958645950257	95.9025751617405	96.5414282159741	103.67550153756	97.260153290459	98.1496379726468	99.2015030530766	100.324432243574	98.4647961884595	96.2600270861548	100.662968475173	99.6026490066225	100.734522560336	101.625708884688	100.366636113657	101.837902982826	100.613765892153	99.6505652620761	108.880945834479
65	103.088566168951	98.8691437802908	101.951413779371	96.745297103613	94.6969696969697	101.954120645709	96.5540203096387	98.995240613432	99.9760593727556	99.2767573755138	99.4017487344685	96.730855351545	100.981767180926	103.105437584387	99.2442606587766	100.013551971812	98.0364053318045	99.329917225069	101.338012722088	102.097064110246	91.1161731207289	100.516543347759	100.752981941761	98.1945707234706	101.869631126832	99.9583506872137	99.7713573061734	102.564102564103	98.1067125645439	99.5540806802862	99.2497193832339	94.3803120639351	97.5367006718089	103.67550153756	98.3173288697031	98.1496379726468	99.2015030530766	98.8270526578488	100.052938062467	98.760287529951	100.662968475173	98.5430463576159	100.734522560336	102.079395085066	98.9917506874427	101.837902982826	99.9561595791319	99.6505652620761	108.880945834479
66	103.088566168951	99.8384491114701	101.951413779371	97.9396834876082	96.5909090909091	101.954120645709	97.2199101048776	98.995240613432	99.9760593727556	99.2767573755138	100.190651502202	98.5221674876847	102.103786816269	103.105437584387	100.955368601169	99.200433663098	98.8963737996274	100.512416239653	100.021934634788	102.097064110246	91.1161731207289	100.516543347759	99.9533551009529	98.1945707234706	99.44416371905	101.624323198667	99.7713573061734	102.564102564103	98.1067125645439	98.3096546717826	99.958645950257	95.9025751617405	97.5367006718089	105.432713428028	97.7887410800811	96.5406275140788	100.328792860498	98.8270526578488	98.4647961884595	98.760287529951	102.286564740901	98.5430463576159	100.734522560336	102.079395085066	98.9917506874427	102.440494124736	99.9561595791319	99.6505652620761	112.180368435524
67	103.088566168951	98.8691437802908	101.951413779371	99.1340698716035	94.6969696969697	101.954120645709	97.8857999001165	98.995240613432	99.9760593727556	98.6523752536552	99.4017487344685	96.730855351545	103.225806451613	103.105437584387	102.096107229431	99.200433663098	98.8963737996274	99.329917225069	101.338012722088	100.659077291791	91.1161731207289	100.516543347759	99.9533551009529	98.1945707234706	101.869631126832	103.290295710121	99.7713573061734	102.564102564103	98.1067125645439	98.3096546717826	99.958645950257	94.3803120639351	99.5272455834785	105.432713428028	98.3173288697031	96.5406275140788	99.2015030530766	100.324432243574	99.2588671254632	96.2600270861548	100.662968475173	98.5430463576159	101.218823149568	102.533081285444	100.366636113657	101.837902982826	100.613765892153	99.1572456320658	115.479791036569
68	101.861321333606	98.8691437802908	101.951413779371	99.1340698716035	98.4848484848485	101.954120645709	98.5516896953554	97.7260708619778	99.4014843188891	98.6523752536552	98.6128459667346	94.9395432154053	103.225806451613	103.105437584387	101.5257379153	97.5741970456702	98.8963737996274	100.512416239653	101.338012722088	100.659077291791	91.1161731207289	100.516543347759	100.752981941761	99.7532147032082	99.44416371905	101.624323198667	99.7713573061734	102.564102564103	98.1067125645439	98.3096546717826	99.2497193832339	97.4248382595459	99.5272455834785	105.432713428028	99.9030922385693	96.5406275140788	99.2015030530766	100.324432243574	100.052938062467	96.2600270861548	100.662968475173	99.6026490066225	100.734522560336	102.533081285444	100.366636113657	100.632720699006	99.9561595791319	99.1572456320658	112.180368435524
69	101.861321333606	98.8691437802908	101.951413779371	99.1340698716035	96.5909090909091	101.954120645709	98.5516896953554	98.995240613432	100.550634426622	98.6523752536552	99.4017487344685	96.730855351545	105.4698457223	103.105437584387	101.5257379153	99.200433663098	98.8963737996274	101.694915254237	98.7058565474885	102.097064110246	91.1161731207289	100.516543347759	100.752981941761	99.7532147032082	99.44416371905	101.624323198667	99.7713573061734	100.986193293886	96.3855421686747	97.0652286632791	99.958645950257	95.9025751617405	97.5367006718089	105.432713428028	99.3745044489472	98.1496379726468	98.0742132456552	100.324432243574	99.2588671254632	95.0098968642567	102.286564740901	99.6026490066225	100.734522560336	102.079395085066	98.9917506874427	100.632720699006	100.613765892153	99.6505652620761	112.180368435524
70	101.861321333606	99.8384491114701	101.951413779371	101.522842639594	96.5909090909091	103.410608083505	98.5516896953554	100.264410364886	100.550634426622	98.6523752536552	98.6128459667346	94.9395432154053	103.225806451613	101.632502761753	100.955368601169	98.3873153543841	98.0364053318045	100.512416239653	100.021934634788	100.659077291791	93.3940774487471	100.516543347759	99.9533551009529	99.7532147032082	100.656897422941	103.290295710121	99.7713573061734	100.986193293886	96.3855421686747	97.0652286632791	99.958645950257	95.9025751617405	97.5367006718089	103.67550153756	99.3745044489472	96.5406275140788	99.2015030530766	101.821811829299	99.2588671254632	95.0098968642567	100.662968475173	100.662251655629	100.734522560336	102.079395085066	96.2419798350138	101.837902982826	99.9561595791319	99.1572456320658	108.880945834479
71	101.861321333606	100.807754442649	101.951413779371	101.522842639594	96.5909090909091	103.410608083505	97.8857999001165	97.7260708619778	99.9760593727556	98.0279931317967	98.6128459667346	96.730855351545	104.347826086957	101.632502761753	100.955368601169	98.3873153543841	98.8963737996274	100.512416239653	100.021934634788	102.097064110246	95.6719817767654	100.516543347759	99.9533551009529	99.7532147032082	101.869631126832	101.624323198667	100.769070879235	100.986193293886	96.3855421686747	98.3096546717826	100.66757251728	94.3803120639351	98.5319731276437	103.67550153756	99.9030922385693	98.1496379726468	98.0742132456552	98.8270526578488	100.052938062467	95.0098968642567	99.0393722094439	100.662251655629	100.734522560336	102.079395085066	97.6168652612282	102.440494124736	99.9561595791319	100.143884892086	112.180368435524
72	100.634076498261	99.8384491114701	100.358422939068	100.328456255599	98.4848484848485	103.410608083505	97.8857999001165	95.1877313590693	99.9760593727556	98.6523752536552	97.8239431990007	98.5221674876847	103.225806451613	100.896035350436	101.5257379153	99.200433663098	98.0364053318045	100.512416239653	102.654090809388	100.659077291791	97.9498861047836	101.354181208991	100.752981941761	98.1945707234706	100.656897422941	101.624323198667	99.7713573061734	99.4082840236686	96.3855421686747	98.3096546717826	99.958645950257	95.9025751617405	98.5319731276437	103.67550153756	99.3745044489472	98.1496379726468	99.2015030530766	100.324432243574	100.052938062467	96.2600270861548	100.662968475173	100.662251655629	100.734522560336	101.625708884688	98.9917506874427	101.837902982826	99.9561595791319	100.143884892086	112.180368435524
73	101.861321333606	98.8691437802908	100.358422939068	100.328456255599	102.272727272727	101.954120645709	99.2175794905943	95.1877313590693	99.9760593727556	98.6523752536552	98.6128459667346	100.313479623824	104.347826086957	100.896035350436	100.955368601169	98.3873153543841	98.0364053318045	100.512416239653	101.338012722088	102.097064110246	97.9498861047836	101.354181208991	100.752981941761	99.7532147032082	101.869631126832	101.624323198667	100.270214092704	100.986193293886	94.6643717728055	98.3096546717826	99.958645950257	94.3803120639351	99.5272455834785	103.67550153756	99.3745044489472	96.5406275140788	100.328792860498	100.324432243574	100.052938062467	93.7597666423586	97.4157759437153	100.662251655629	100.734522560336	101.625708884688	97.6168652612282	101.837902982826	99.9561595791319	100.143884892086	115.479791036569
74	99.4068316629167	98.8691437802908	100.358422939068	102.717229023589	100.378787878788	100.497633207914	99.8834692858332	95.1877313590693	99.9760593727556	98.6523752536552	99.4017487344685	98.5221674876847	103.225806451613	102.36897017307	99.8146299729075	97.5741970456702	98.0364053318045	100.512416239653	100.021934634788	100.659077291791	95.6719817767654	100.516543347759	101.552608782568	98.1945707234706	103.082364830723	103.290295710121	99.2725005196425	99.4082840236686	96.3855421686747	97.0652286632791	99.2497193832339	95.9025751617405	98.5319731276437	103.67550153756	99.9030922385693	99.7586484312148	100.328792860498	100.324432243574	100.052938062467	93.7597666423586	97.4157759437153	101.721854304636	100.250221971103	101.625708884688	97.6168652612282	102.440494124736	100.613765892153	100.143884892086	118.779213637613
75	100.634076498261	99.8384491114701	100.358422939068	102.717229023589	100.378787878788	101.954120645709	99.8834692858332	95.1877313590693	99.4014843188891	98.0279931317967	98.6128459667346	98.5221674876847	104.347826086957	101.632502761753	99.2442606587766	98.3873153543841	98.0364053318045	100.512416239653	101.338012722088	99.2210904733373	97.9498861047836	101.354181208991	101.552608782568	99.7532147032082	99.44416371905	101.624323198667	99.7713573061734	99.4082840236686	94.6643717728055	98.3096546717826	99.2497193832339	94.3803120639351	99.5272455834785	103.67550153756	100.431680028191	98.1496379726468	100.328792860498	100.324432243574	100.847008999471	93.7597666423586	97.4157759437153	102.781456953642	100.734522560336	100.718336483932	96.2419798350138	103.043085266647	99.9561595791319	100.143884892086	122.078636238658
76	99.4068316629167	99.8384491114701	100.358422939068	102.717229023589	102.272727272727	101.954120645709	99.2175794905943	98.995240613432	99.4014843188891	98.0279931317967	98.6128459667346	98.5221674876847	103.225806451613	101.632502761753	100.384999287038	99.200433663098	98.0364053318045	99.329917225069	101.338012722088	99.2210904733373	95.6719817767654	100.516543347759	101.552608782568	98.1945707234706	100.656897422941	103.290295710121	99.7713573061734	99.4082840236686	96.3855421686747	97.0652286632791	98.5407928162108	95.9025751617405	99.5272455834785	103.67550153756	99.9030922385693	98.1496379726468	100.328792860498	101.821811829299	100.847008999471	93.7597666423586	97.4157759437153	101.721854304636	100.250221971103	100.718336483932	98.9917506874427	103.043085266647	100.613765892153	100.637204522097	122.078636238658
77	100.634076498261	99.8384491114701	98.7654320987654	102.717229023589	102.272727272727	100.497633207914	99.2175794905943	97.7260708619778	99.4014843188891	98.0279931317967	98.6128459667346	102.104791759964	102.103786816269	100.159567939119	99.8146299729075	99.200433663098	98.8963737996274	100.512416239653	101.338012722088	99.2210904733373	97.9498861047836	100.516543347759	100.752981941761	99.7532147032082	99.44416371905	99.9583506872137	100.270214092704	99.4082840236686	94.6643717728055	95.8208026547755	98.5407928162108	94.3803120639351	100.522518039313	103.67550153756	100.960267817813	98.1496379726468	100.328792860498	101.821811829299	100.847008999471	93.7597666423586	97.4157759437153	102.781456953642	100.734522560336	100.718336483932	98.9917506874427	103.645676408557	100.613765892153	100.637204522097	118.779213637613
78	100.634076498261	98.8691437802908	98.7654320987654	101.522842639594	100.378787878788	100.497633207914	99.8834692858332	97.7260708619778	99.4014843188891	98.0279931317967	98.6128459667346	102.104791759964	103.225806451613	100.159567939119	99.8146299729075	98.3873153543841	98.8963737996274	99.329917225069	101.338012722088	100.659077291791	95.6719817767654	100.516543347759	101.552608782568	99.7532147032082	100.656897422941	99.9583506872137	100.769070879235	99.4082840236686	94.6643717728055	97.0652286632791	98.5407928162108	94.3803120639351	100.522518039313	100.161077756626	100.960267817813	98.1496379726468	100.328792860498	101.821811829299	100.052938062467	95.0098968642567	97.4157759437153	103.841059602649	101.218823149568	100.718336483932	97.6168652612282	103.645676408557	99.9561595791319	100.637204522097	122.078636238658
79	100.634076498261	98.8691437802908	98.7654320987654	100.328456255599	100.378787878788	100.497633207914	99.8834692858332	96.4569011105235	99.4014843188891	98.0279931317967	98.6128459667346	100.313479623824	102.103786816269	100.159567939119	102.096107229431	100.013551971812	98.8963737996274	100.512416239653	102.654090809388	102.097064110246	97.9498861047836	100.516543347759	101.552608782568	99.7532147032082	101.869631126832	99.9583506872137	100.270214092704	97.8303747534517	92.9432013769363	97.0652286632791	98.5407928162108	94.3803120639351	100.522518039313	101.918289647093	100.960267817813	98.1496379726468	100.328792860498	101.821811829299	99.2588671254632	95.0098968642567	95.7921796779867	102.781456953642	100.250221971103	100.718336483932	97.6168652612282	104.248267550467	99.9561595791319	100.143884892086	118.779213637613
80	100.634076498261	99.8384491114701	100.358422939068	101.522842639594	100.378787878788	103.410608083505	99.8834692858332	97.7260708619778	99.9760593727556	98.6523752536552	99.4017487344685	102.104791759964	100.981767180926	100.159567939119	102.666476543562	99.200433663098	98.8963737996274	99.329917225069	101.338012722088	102.097064110246	100.227790432802	100.516543347759	100.752981941761	98.1945707234706	101.869631126832	99.9583506872137	100.769070879235	97.8303747534517	94.6643717728055	97.0652286632791	97.8318662491877	94.3803120639351	100.522518039313	100.161077756626	100.431680028191	98.1496379726468	100.328792860498	100.324432243574	100.052938062467	95.0098968642567	95.7921796779867	102.781456953642	100.734522560336	100.264650283554	98.9917506874427	104.248267550467	99.9561595791319	100.637204522097	118.779213637613
81	99.4068316629167	100.807754442649	98.7654320987654	101.522842639594	100.378787878788	103.410608083505	99.8834692858332	97.7260708619778	99.9760593727556	98.6523752536552	99.4017487344685	100.313479623824	100.981767180926	100.159567939119	102.096107229431	99.200433663098	98.8963737996274	99.329917225069	101.338012722088	102.097064110246	97.9498861047836	100.516543347759	101.552608782568	99.7532147032082	100.656897422941	99.9583506872137	100.769070879235	97.8303747534517	92.9432013769363	97.0652286632791	98.5407928162108	97.4248382595459	99.5272455834785	100.161077756626	100.960267817813	98.1496379726468	100.328792860498	101.821811829299	100.847008999471	93.7597666423586	97.4157759437153	103.841059602649	100.250221971103	99.8109640831758	97.6168652612282	104.248267550467	99.9561595791319	100.637204522097	118.779213637613
82	101.861321333606	98.8691437802908	98.7654320987654	101.522842639594	102.272727272727	103.410608083505	100.549359081072	98.995240613432	99.9760593727556	99.2767573755138	98.6128459667346	103.896103896104	100.981767180926	100.896035350436	101.5257379153	99.200433663098	98.0364053318045	98.1474182104848	100.021934634788	102.097064110246	97.9498861047836	100.516543347759	102.352235623376	99.7532147032082	101.869631126832	99.9583506872137	100.270214092704	97.8303747534517	94.6643717728055	97.0652286632791	98.5407928162108	97.4248382595459	99.5272455834785	100.161077756626	100.431680028191	98.1496379726468	99.2015030530766	101.821811829299	101.641079936474	93.7597666423586	95.7921796779867	102.781456953642	99.765921381871	99.8109640831758	98.9917506874427	103.043085266647	99.9561595791319	100.637204522097	118.779213637613
83	100.634076498261	99.8384491114701	98.7654320987654	102.717229023589	98.4848484848485	104.867095521301	100.549359081072	101.533580116341	99.4014843188891	98.6523752536552	98.6128459667346	102.104791759964	99.8597475455821	100.896035350436	100.955368601169	99.200433663098	98.8963737996274	99.329917225069	98.7058565474885	102.097064110246	100.227790432802	100.516543347759	103.151862464183	99.7532147032082	104.295098534613	99.9583506872137	100.270214092704	97.8303747534517	94.6643717728055	97.0652286632791	97.8318662491877	97.4248382595459	99.5272455834785	101.918289647093	101.488855607435	99.7586484312148	99.2015030530766	100.324432243574	101.641079936474	93.7597666423586	95.7921796779867	102.781456953642	100.250221971103	99.8109640831758	98.9917506874427	103.645676408557	99.9561595791319	101.130524152107	122.078636238658
84	101.861321333606	99.8384491114701	98.7654320987654	105.10600179158	100.378787878788	104.867095521301	99.8834692858332	100.264410364886	98.8269092650227	98.6523752536552	97.8239431990007	102.104791759964	98.7377279102384	100.896035350436	101.5257379153	98.3873153543841	98.0364053318045	98.1474182104848	98.7058565474885	102.097064110246	102.50569476082	100.516543347759	103.151862464183	99.7532147032082	101.869631126832	99.9583506872137	100.270214092704	97.8303747534517	94.6643717728055	99.5540806802862	98.5407928162108	97.4248382595459	99.5272455834785	101.918289647093	101.488855607435	99.7586484312148	99.2015030530766	101.821811829299	103.229221810482	95.0098968642567	94.1685834122582	100.662251655629	100.250221971103	99.8109640831758	98.9917506874427	103.043085266647	99.9561595791319	100.637204522097	122.078636238658
85	100.634076498261	99.8384491114701	98.7654320987654	106.300388175575	98.4848484848485	104.867095521301	99.8834692858332	100.264410364886	99.4014843188891	98.6523752536552	99.4017487344685	102.104791759964	99.8597475455821	100.159567939119	100.955368601169	98.3873153543841	98.0364053318045	99.329917225069	100.021934634788	100.659077291791	102.50569476082	100.516543347759	101.552608782568	99.7532147032082	104.295098534613	99.9583506872137	99.7713573061734	96.2524654832347	94.6643717728055	98.3096546717826	97.8318662491877	97.4248382595459	100.522518039313	101.918289647093	101.488855607435	99.7586484312148	99.2015030530766	98.8270526578488	101.641079936474	93.7597666423586	95.7921796779867	100.662251655629	99.765921381871	99.3572778827977	100.366636113657	103.645676408557	99.9561595791319	101.130524152107	122.078636238658
86	100.634076498261	99.8384491114701	98.7654320987654	105.10600179158	100.378787878788	103.410608083505	99.8834692858332	100.264410364886	98.8269092650227	98.6523752536552	98.6128459667346	103.896103896104	100.981767180926	100.896035350436	100.955368601169	97.5741970456702	98.8963737996274	98.1474182104848	101.338012722088	100.659077291791	102.50569476082	100.516543347759	101.552608782568	99.7532147032082	105.507832238504	99.9583506872137	100.270214092704	96.2524654832347	96.3855421686747	97.0652286632791	98.5407928162108	97.4248382595459	99.5272455834785	100.161077756626	102.54603118668	99.7586484312148	99.2015030530766	100.324432243574	100.847008999471	95.0098968642567	94.1685834122582	101.721854304636	99.765921381871	99.3572778827977	97.6168652612282	104.248267550467	99.9561595791319	101.130524152107	118.779213637613
87	101.861321333606	99.8384491114701	98.7654320987654	102.717229023589	102.272727272727	104.867095521301	99.8834692858332	98.995240613432	98.8269092650227	99.2767573755138	98.6128459667346	100.313479623824	100.981767180926	100.159567939119	100.955368601169	95.9479604282423	98.8963737996274	99.329917225069	101.338012722088	102.097064110246	104.783599088838	100.516543347759	101.552608782568	99.7532147032082	104.295098534613	99.9583506872137	100.270214092704	97.8303747534517	94.6643717728055	97.0652286632791	97.8318662491877	97.4248382595459	99.5272455834785	100.161077756626	101.488855607435	99.7586484312148	99.2015030530766	101.821811829299	101.641079936474	93.7597666423586	97.4157759437153	101.721854304636	99.765921381871	100.264650283554	98.9917506874427	103.645676408557	99.9561595791319	100.637204522097	118.779213637613
88	101.861321333606	99.8384491114701	98.7654320987654	103.911615407584	106.060606060606	104.867095521301	99.2175794905943	102.802749867795	98.8269092650227	98.6523752536552	97.0350404312668	102.104791759964	102.103786816269	99.4231005278017	99.2442606587766	96.7610787369562	98.8963737996274	98.1474182104848	101.338012722088	102.097064110246	102.50569476082	100.516543347759	101.552608782568	99.7532147032082	104.295098534613	99.9583506872137	99.7713573061734	97.8303747534517	96.3855421686747	97.0652286632791	98.5407928162108	97.4248382595459	97.5367006718089	100.161077756626	100.960267817813	98.1496379726468	99.2015030530766	100.324432243574	101.641079936474	93.7597666423586	94.1685834122582	101.721854304636	99.765921381871	100.718336483932	98.9917506874427	103.043085266647	100.613765892153	101.130524152107	115.479791036569
89	100.634076498261	99.8384491114701	97.1724412584627	102.717229023589	104.166666666667	104.867095521301	99.8834692858332	104.071919619249	98.8269092650227	98.6523752536552	97.0350404312668	100.313479623824	100.981767180926	100.159567939119	99.8146299729075	97.5741970456702	98.8963737996274	99.329917225069	102.654090809388	100.659077291791	102.50569476082	100.516543347759	101.552608782568	99.7532147032082	103.082364830723	99.9583506872137	99.7713573061734	97.8303747534517	96.3855421686747	97.0652286632791	97.8318662491877	95.9025751617405	98.5319731276437	100.161077756626	100.960267817813	99.7586484312148	100.328792860498	100.324432243574	102.435150873478	92.5096364204605	95.7921796779867	100.662251655629	99.765921381871	100.264650283554	97.6168652612282	102.440494124736	99.9561595791319	100.637204522097	115.479791036569
90	100.634076498261	98.8691437802908	98.7654320987654	102.717229023589	104.166666666667	106.323582959097	99.2175794905943	105.341089370703	98.2523342111563	98.6523752536552	97.0350404312668	100.313479623824	102.103786816269	100.159567939119	99.8146299729075	97.5741970456702	98.8963737996274	98.1474182104848	103.970168896688	100.659077291791	102.50569476082	100.516543347759	103.151862464183	99.7532147032082	103.082364830723	99.9583506872137	99.7713573061734	97.8303747534517	96.3855421686747	97.0652286632791	98.5407928162108	97.4248382595459	98.5319731276437	101.918289647093	102.54603118668	99.7586484312148	98.0742132456552	100.324432243574	102.435150873478	92.5096364204605	95.7921796779867	101.721854304636	99.765921381871	100.718336483932	97.6168652612282	101.837902982826	100.613765892153	101.130524152107	115.479791036569
91	100.634076498261	99.8384491114701	98.7654320987654	101.522842639594	102.272727272727	106.323582959097	99.2175794905943	104.071919619249	98.2523342111563	98.6523752536552	97.0350404312668	98.5221674876847	100.981767180926	100.896035350436	100.384999287038	96.7610787369562	98.0364053318045	99.329917225069	103.970168896688	99.2210904733373	102.50569476082	100.516543347759	103.151862464183	99.7532147032082	103.082364830723	99.9583506872137	99.2725005196425	96.2524654832347	94.6643717728055	97.0652286632791	98.5407928162108	95.9025751617405	98.5319731276437	98.403865866159	102.017443397058	99.7586484312148	99.2015030530766	100.324432243574	102.435150873478	93.7597666423586	95.7921796779867	102.781456953642	100.250221971103	99.8109640831758	98.9917506874427	101.837902982826	100.613765892153	100.637204522097	108.880945834479
92	100.634076498261	98.8691437802908	97.1724412584627	100.328456255599	102.272727272727	103.410608083505	99.2175794905943	104.071919619249	98.2523342111563	98.6523752536552	97.0350404312668	100.313479623824	102.103786816269	100.159567939119	99.2442606587766	96.7610787369562	98.0364053318045	99.329917225069	103.970168896688	99.2210904733373	100.227790432802	100.516543347759	103.151862464183	99.7532147032082	103.082364830723	99.9583506872137	99.2725005196425	96.2524654832347	96.3855421686747	97.0652286632791	98.5407928162108	95.9025751617405	99.5272455834785	100.161077756626	102.017443397058	101.367658889783	98.0742132456552	100.324432243574	101.641079936474	93.7597666423586	95.7921796779867	102.781456953642	99.765921381871	100.264650283554	98.9917506874427	101.837902982826	99.9561595791319	100.637204522097	105.581523233434
93	100.634076498261	98.8691437802908	97.1724412584627	101.522842639594	100.378787878788	104.867095521301	98.5516896953554	102.802749867795	98.2523342111563	99.2767573755138	96.246137663533	96.730855351545	102.103786816269	101.632502761753	99.2442606587766	97.5741970456702	98.8963737996274	100.512416239653	102.654090809388	102.097064110246	102.50569476082	100.516543347759	102.352235623376	99.7532147032082	103.082364830723	99.9583506872137	99.2725005196425	96.2524654832347	96.3855421686747	97.0652286632791	98.5407928162108	95.9025751617405	100.522518039313	98.403865866159	100.960267817813	98.1496379726468	98.0742132456552	100.324432243574	102.435150873478	92.5096364204605	95.7921796779867	102.781456953642	99.2816207926386	100.264650283554	98.9917506874427	101.837902982826	99.9561595791319	100.637204522097	108.880945834479
94	101.861321333606	99.8384491114701	97.1724412584627	101.522842639594	102.272727272727	106.323582959097	99.2175794905943	100.264410364886	98.2523342111563	98.0279931317967	96.246137663533	96.730855351545	102.103786816269	100.896035350436	99.8146299729075	97.5741970456702	98.8963737996274	99.329917225069	105.286246983988	100.659077291791	104.783599088838	101.354181208991	102.352235623376	99.7532147032082	103.082364830723	101.624323198667	99.2725005196425	96.2524654832347	96.3855421686747	97.0652286632791	98.5407928162108	94.3803120639351	99.5272455834785	96.6466539756919	100.960267817813	101.367658889783	98.0742132456552	98.8270526578488	102.435150873478	93.7597666423586	94.1685834122582	101.721854304636	99.2816207926386	100.264650283554	100.366636113657	102.440494124736	99.9561595791319	100.637204522097	105.581523233434
95	100.634076498261	101.777059773829	97.1724412584627	101.522842639594	102.272727272727	103.410608083505	99.2175794905943	100.264410364886	98.2523342111563	98.6523752536552	96.246137663533	98.5221674876847	100.981767180926	100.896035350436	100.384999287038	97.5741970456702	98.8963737996274	100.512416239653	103.970168896688	100.659077291791	104.783599088838	100.516543347759	101.552608782568	99.7532147032082	103.082364830723	101.624323198667	99.7713573061734	96.2524654832347	96.3855421686747	98.3096546717826	99.2497193832339	95.9025751617405	99.5272455834785	96.6466539756919	100.431680028191	99.7586484312148	98.0742132456552	100.324432243574	103.229221810482	91.2595061985623	97.4157759437153	101.721854304636	99.2816207926386	99.8109640831758	100.366636113657	101.837902982826	99.9561595791319	100.637204522097	105.581523233434
96	100.634076498261	99.8384491114701	97.1724412584627	101.522842639594	102.272727272727	103.410608083505	98.5516896953554	97.7260708619778	98.2523342111563	99.2767573755138	97.8239431990007	94.9395432154053	99.8597475455821	100.159567939119	100.955368601169	97.5741970456702	99.7563422674502	99.329917225069	102.654090809388	103.5350509287	104.783599088838	100.516543347759	102.352235623376	99.7532147032082	101.869631126832	101.624323198667	99.7713573061734	96.2524654832347	96.3855421686747	98.3096546717826	99.958645950257	95.9025751617405	100.522518039313	96.6466539756919	100.431680028191	102.976669348351	98.0742132456552	100.324432243574	103.229221810482	91.2595061985623	94.1685834122582	102.781456953642	99.765921381871	99.3572778827977	100.366636113657	101.837902982826	99.9561595791319	100.637204522097	105.581523233434
97	101.861321333606	99.8384491114701	97.1724412584627	101.522842639594	100.378787878788	101.954120645709	98.5516896953554	97.7260708619778	98.2523342111563	99.2767573755138	97.8239431990007	100.313479623824	99.8597475455821	99.4231005278017	99.2442606587766	95.9479604282423	99.7563422674502	100.512416239653	102.654090809388	100.659077291791	102.50569476082	100.516543347759	103.151862464183	99.7532147032082	101.869631126832	101.624323198667	99.7713573061734	94.6745562130178	96.3855421686747	99.5540806802862	99.2497193832339	95.9025751617405	101.517790495148	98.403865866159	101.488855607435	102.976669348351	99.2015030530766	100.324432243574	102.435150873478	92.5096364204605	94.1685834122582	100.662251655629	99.765921381871	99.8109640831758	101.741521539872	101.235311840916	99.9561595791319	100.143884892086	105.581523233434
98	101.861321333606	99.8384491114701	97.1724412584627	101.522842639594	100.378787878788	101.954120645709	97.8857999001165	97.7260708619778	98.2523342111563	98.6523752536552	97.8239431990007	98.5221674876847	100.981767180926	99.4231005278017	100.955368601169	96.7610787369562	99.7563422674502	99.329917225069	102.654090809388	99.2210904733373	102.50569476082	100.516543347759	103.151862464183	101.311858682946	101.869631126832	99.9583506872137	99.7713573061734	94.6745562130178	98.1067125645439	98.3096546717826	99.958645950257	95.9025751617405	102.513062950983	96.6466539756919	100.960267817813	101.367658889783	98.0742132456552	100.324432243574	103.229221810482	90.0093759766642	94.1685834122582	101.721854304636	99.2816207926386	99.3572778827977	101.741521539872	101.235311840916	99.9561595791319	100.637204522097	105.581523233434
99	103.088566168951	99.8384491114701	97.1724412584627	100.328456255599	100.378787878788	101.954120645709	97.2199101048776	97.7260708619778	97.6777591572899	98.6523752536552	97.8239431990007	100.313479623824	100.981767180926	99.4231005278017	100.384999287038	95.9479604282423	99.7563422674502	99.329917225069	102.654090809388	100.659077291791	102.50569476082	101.354181208991	103.951489304991	101.311858682946	101.869631126832	99.9583506872137	99.7713573061734	94.6745562130178	98.1067125645439	97.0652286632791	99.2497193832339	95.9025751617405	102.513062950983	96.6466539756919	100.431680028191	101.367658889783	99.2015030530766	98.8270526578488	104.023292747485	92.5096364204605	95.7921796779867	101.721854304636	99.2816207926386	99.3572778827977	101.741521539872	101.235311840916	99.9561595791319	100.637204522097	102.282100632389
100	101.861321333606	100.807754442649	97.1724412584627	101.522842639594	102.272727272727	101.954120645709	98.5516896953554	96.4569011105235	98.2523342111563	98.6523752536552	97.8239431990007	100.313479623824	102.103786816269	98.6866331164846	99.8146299729075	96.7610787369562	99.7563422674502	99.329917225069	102.654090809388	100.659077291791	102.50569476082	101.354181208991	102.352235623376	101.311858682946	103.082364830723	99.9583506872137	99.7713573061734	94.6745562130178	99.8278829604131	98.3096546717826	99.958645950257	95.9025751617405	101.517790495148	96.6466539756919	100.431680028191	102.976669348351	98.0742132456552	98.8270526578488	104.023292747485	92.5096364204605	94.1685834122582	100.662251655629	99.2816207926386	98.9035916824197	101.741521539872	102.440494124736	100.613765892153	101.130524152107	98.9826780313445
101	101.861321333606	101.777059773829	97.1724412584627	105.10600179158	100.378787878788	103.410608083505	98.5516896953554	97.7260708619778	98.2523342111563	98.6523752536552	97.8239431990007	102.104791759964	100.981767180926	97.9501657051676	97.5331527163839	96.7610787369562	99.7563422674502	99.329917225069	103.970168896688	97.7831036548832	104.783599088838	101.354181208991	103.151862464183	101.311858682946	101.869631126832	99.9583506872137	100.270214092704	93.0966469428008	99.8278829604131	98.3096546717826	99.958645950257	95.9025751617405	101.517790495148	96.6466539756919	100.960267817813	102.976669348351	99.2015030530766	101.821811829299	104.023292747485	93.7597666423586	94.1685834122582	100.662251655629	98.7973202034062	98.9035916824197	101.741521539872	101.235311840916	99.9561595791319	101.130524152107	98.9826780313445
102	101.861321333606	100.807754442649	97.1724412584627	105.10600179158	100.378787878788	103.410608083505	99.2175794905943	98.995240613432	98.8269092650227	98.6523752536552	98.6128459667346	102.104791759964	100.981767180926	97.9501657051676	98.6738913446457	95.1348421195284	99.7563422674502	100.512416239653	103.970168896688	97.7831036548832	102.50569476082	100.516543347759	103.151862464183	101.311858682946	103.082364830723	98.2923781757601	100.270214092704	91.5187376725838	98.1067125645439	97.0652286632791	99.2497193832339	95.9025751617405	101.517790495148	96.6466539756919	101.488855607435	104.585679806919	99.2015030530766	101.821811829299	104.023292747485	92.5096364204605	95.7921796779867	99.6026490066225	99.2816207926386	99.3572778827977	101.741521539872	100.030129557096	99.9561595791319	101.130524152107	95.6832554302997
103	103.088566168951	100.807754442649	97.1724412584627	102.717229023589	102.272727272727	101.954120645709	98.5516896953554	100.264410364886	98.2523342111563	98.0279931317967	98.6128459667346	100.313479623824	99.8597475455821	98.6866331164846	99.2442606587766	95.9479604282423	100.616310735273	99.329917225069	105.286246983988	97.7831036548832	104.783599088838	101.354181208991	103.151862464183	99.7532147032082	104.295098534613	98.2923781757601	100.270214092704	93.0966469428008	101.549053356282	98.3096546717826	98.5407928162108	95.9025751617405	101.517790495148	96.6466539756919	103.074618976302	102.976669348351	99.2015030530766	101.821811829299	105.611434621493	95.0098968642567	94.1685834122582	99.6026490066225	99.2816207926386	98.9035916824197	100.366636113657	101.235311840916	99.9561595791319	100.143884892086	95.6832554302997
104	101.861321333606	101.777059773829	97.1724412584627	102.717229023589	100.378787878788	101.954120645709	98.5516896953554	98.995240613432	98.8269092650227	97.4036110099381	98.6128459667346	100.313479623824	100.981767180926	97.9501657051676	98.6738913446457	95.9479604282423	100.616310735273	100.512416239653	103.970168896688	97.7831036548832	102.50569476082	101.354181208991	103.951489304991	98.1945707234706	101.869631126832	99.9583506872137	100.270214092704	93.0966469428008	101.549053356282	97.0652286632791	99.2497193832339	95.9025751617405	101.517790495148	98.403865866159	102.54603118668	102.976669348351	99.2015030530766	103.319191415024	104.023292747485	95.0098968642567	94.1685834122582	101.721854304636	98.7973202034062	98.9035916824197	101.741521539872	101.235311840916	99.9561595791319	100.637204522097	98.9826780313445
105	101.861321333606	102.746365105008	97.1724412584627	103.911615407584	100.378787878788	103.410608083505	98.5516896953554	97.7260708619778	98.8269092650227	96.7792288880795	98.6128459667346	100.313479623824	100.981767180926	97.9501657051676	99.2442606587766	95.1348421195284	101.476279203096	99.329917225069	102.654090809388	100.659077291791	102.50569476082	101.354181208991	103.951489304991	98.1945707234706	103.082364830723	99.9583506872137	100.769070879235	93.0966469428008	98.1067125645439	97.0652286632791	99.2497193832339	97.4248382595459	101.517790495148	98.403865866159	102.017443397058	104.585679806919	100.328792860498	101.821811829299	104.023292747485	93.7597666423586	92.5449871465296	100.662251655629	98.7973202034062	98.4499054820416	101.741521539872	101.235311840916	99.9561595791319	100.143884892086	95.6832554302997
106	101.861321333606	101.777059773829	97.1724412584627	106.300388175575	100.378787878788	101.954120645709	99.2175794905943	97.7260708619778	98.2523342111563	97.4036110099381	98.6128459667346	94.9395432154053	99.8597475455821	97.9501657051676	98.1035220305148	95.9479604282423	101.476279203096	99.329917225069	102.654090809388	99.2210904733373	102.50569476082	101.354181208991	104.751116145799	98.1945707234706	103.082364830723	99.9583506872137	100.270214092704	93.0966469428008	98.1067125645439	95.8208026547755	100.66757251728	97.4248382595459	100.522518039313	100.161077756626	102.54603118668	106.194690265487	100.328792860498	101.821811829299	104.023292747485	93.7597666423586	94.1685834122582	101.721854304636	99.2816207926386	98.4499054820416	101.741521539872	101.235311840916	99.2985532661114	100.143884892086	92.3838328292549
107	101.861321333606	101.777059773829	98.7654320987654	107.49477455957	98.4848484848485	103.410608083505	98.5516896953554	97.7260708619778	98.2523342111563	97.4036110099381	97.8239431990007	94.9395432154053	99.8597475455821	97.9501657051676	96.962783402253	95.1348421195284	101.476279203096	99.329917225069	102.654090809388	97.7831036548832	100.227790432802	101.354181208991	104.751116145799	98.1945707234706	100.656897422941	99.9583506872137	100.769070879235	93.0966469428008	99.8278829604131	98.3096546717826	100.66757251728	97.4248382595459	101.517790495148	98.403865866159	103.603206765924	104.585679806919	100.328792860498	101.821811829299	104.023292747485	92.5096364204605	94.1685834122582	99.6026490066225	99.2816207926386	99.3572778827977	101.741521539872	100.632720699006	99.9561595791319	100.143884892086	92.3838328292549
108	103.088566168951	102.746365105008	98.7654320987654	108.689160943565	98.4848484848485	103.410608083505	98.5516896953554	98.995240613432	98.2523342111563	98.0279931317967	98.6128459667346	96.730855351545	99.8597475455821	98.6866331164846	96.962783402253	95.1348421195284	101.476279203096	100.512416239653	102.654090809388	97.7831036548832	97.9498861047836	101.354181208991	104.751116145799	99.7532147032082	103.082364830723	99.9583506872137	100.769070879235	93.0966469428008	99.8278829604131	98.3096546717826	100.66757251728	97.4248382595459	101.517790495148	96.6466539756919	103.074618976302	104.585679806919	99.2015030530766	101.821811829299	104.023292747485	93.7597666423586	94.1685834122582	98.5430463576159	98.7973202034062	99.8109640831758	101.741521539872	101.235311840916	99.2985532661114	100.143884892086	92.3838328292549
109	103.088566168951	102.746365105008	98.7654320987654	111.077933711556	100.378787878788	101.954120645709	99.8834692858332	100.264410364886	98.2523342111563	99.2767573755138	98.6128459667346	96.730855351545	98.7377279102384	97.9501657051676	98.6738913446457	95.9479604282423	101.476279203096	99.329917225069	102.654090809388	99.2210904733373	100.227790432802	101.354181208991	103.951489304991	98.1945707234706	103.082364830723	98.2923781757601	101.267927665766	93.0966469428008	98.1067125645439	98.3096546717826	99.958645950257	95.9025751617405	100.522518039313	96.6466539756919	103.074618976302	106.194690265487	99.2015030530766	101.821811829299	104.023292747485	92.5096364204605	94.1685834122582	98.5430463576159	99.2816207926386	99.3572778827977	101.741521539872	101.235311840916	99.9561595791319	99.1572456320658	92.3838328292549
110	101.861321333606	102.746365105008	98.7654320987654	108.689160943565	100.378787878788	101.954120645709	99.8834692858332	101.533580116341	98.8269092650227	99.9011394973724	98.6128459667346	100.313479623824	97.6157082748948	98.6866331164846	99.8146299729075	95.1348421195284	101.476279203096	100.512416239653	105.286246983988	99.2210904733373	97.9498861047836	101.354181208991	103.951489304991	98.1945707234706	103.082364830723	99.9583506872137	100.769070879235	93.0966469428008	98.1067125645439	98.3096546717826	99.958645950257	95.9025751617405	101.517790495148	98.403865866159	103.074618976302	106.194690265487	99.2015030530766	101.821811829299	104.023292747485	92.5096364204605	92.5449871465296	99.6026490066225	98.7973202034062	99.8109640831758	103.116406966086	100.632720699006	99.9561595791319	99.1572456320658	92.3838328292549
111	103.088566168951	101.777059773829	97.1724412584627	109.88354732756	102.272727272727	101.954120645709	99.8834692858332	102.802749867795	98.8269092650227	99.9011394973724	98.6128459667346	96.730855351545	97.6157082748948	98.6866331164846	100.384999287038	95.9479604282423	101.476279203096	101.694915254237	105.286246983988	100.659077291791	100.227790432802	101.354181208991	103.951489304991	98.1945707234706	103.082364830723	98.2923781757601	101.267927665766	93.0966469428008	96.3855421686747	98.3096546717826	100.66757251728	95.9025751617405	100.522518039313	98.403865866159	103.603206765924	104.585679806919	100.328792860498	101.821811829299	103.229221810482	92.5096364204605	94.1685834122582	100.662251655629	99.2816207926386	99.8109640831758	100.366636113657	101.837902982826	99.2985532661114	99.1572456320658	89.0844102282101
112	101.861321333606	101.777059773829	97.1724412584627	109.88354732756	106.060606060606	101.954120645709	99.8834692858332	101.533580116341	98.8269092650227	100.525521619231	98.6128459667346	98.5221674876847	97.6157082748948	98.6866331164846	99.2442606587766	95.1348421195284	101.476279203096	101.694915254237	106.602325071288	99.2210904733373	100.227790432802	101.354181208991	102.352235623376	98.1945707234706	104.295098534613	99.9583506872137	101.267927665766	93.0966469428008	94.6643717728055	98.3096546717826	100.66757251728	94.3803120639351	102.513062950983	96.6466539756919	103.074618976302	106.194690265487	99.2015030530766	101.821811829299	103.229221810482	92.5096364204605	94.1685834122582	99.6026490066225	98.7973202034062	99.8109640831758	98.9917506874427	101.837902982826	99.2985532661114	99.6505652620761	89.0844102282101
113	104.315811004295	100.807754442649	97.1724412584627	109.88354732756	104.166666666667	101.954120645709	100.549359081072	101.533580116341	98.8269092650227	101.14990374109	98.6128459667346	100.313479623824	98.7377279102384	98.6866331164846	98.1035220305148	94.3217238108145	102.336247670919	101.694915254237	106.602325071288	99.2210904733373	97.9498861047836	101.354181208991	103.951489304991	98.1945707234706	103.082364830723	99.9583506872137	101.766784452297	93.0966469428008	96.3855421686747	98.3096546717826	99.958645950257	95.9025751617405	101.517790495148	98.403865866159	103.603206765924	104.585679806919	99.2015030530766	101.821811829299	104.023292747485	92.5096364204605	94.1685834122582	98.5430463576159	99.2816207926386	99.8109640831758	101.741521539872	101.837902982826	99.2985532661114	99.1572456320658	89.0844102282101
114	104.315811004295	101.777059773829	97.1724412584627	111.077933711556	102.272727272727	101.954120645709	100.549359081072	102.802749867795	98.8269092650227	101.14990374109	97.8239431990007	100.313479623824	97.6157082748948	98.6866331164846	98.6738913446457	95.1348421195284	102.336247670919	101.694915254237	105.286246983988	99.2210904733373	97.9498861047836	101.354181208991	102.352235623376	98.1945707234706	101.869631126832	99.9583506872137	102.265641238828	93.0966469428008	94.6643717728055	98.3096546717826	99.958645950257	95.9025751617405	100.522518039313	98.403865866159	104.660382345168	106.194690265487	99.2015030530766	101.821811829299	103.229221810482	92.5096364204605	94.1685834122582	98.5430463576159	99.2816207926386	99.8109640831758	98.9917506874427	101.837902982826	99.2985532661114	99.6505652620761	89.0844102282101
115	103.088566168951	102.746365105008	97.1724412584627	112.272320095551	102.272727272727	103.410608083505	99.8834692858332	104.071919619249	98.8269092650227	101.14990374109	98.6128459667346	96.730855351545	97.6157082748948	99.4231005278017	98.6738913446457	95.1348421195284	102.336247670919	101.694915254237	103.970168896688	100.659077291791	100.227790432802	101.354181208991	102.352235623376	98.1945707234706	103.082364830723	99.9583506872137	101.766784452297	93.0966469428008	94.6643717728055	98.3096546717826	100.66757251728	95.9025751617405	100.522518039313	98.403865866159	106.246145714034	106.194690265487	99.2015030530766	101.821811829299	101.641079936474	91.2595061985623	94.1685834122582	97.4834437086093	99.2816207926386	99.8109640831758	98.9917506874427	102.440494124736	99.2985532661114	99.6505652620761	85.7849876271653
116	103.088566168951	102.746365105008	97.1724412584627	111.077933711556	106.060606060606	103.410608083505	99.8834692858332	106.610259122158	99.4014843188891	100.525521619231	99.4017487344685	96.730855351545	98.7377279102384	98.6866331164846	98.6738913446457	95.1348421195284	103.196216138742	101.694915254237	106.602325071288	100.659077291791	100.227790432802	101.354181208991	102.352235623376	98.1945707234706	104.295098534613	99.9583506872137	101.267927665766	94.6745562130178	94.6643717728055	97.0652286632791	99.958645950257	95.9025751617405	101.517790495148	96.6466539756919	104.131794555546	107.803700724055	100.328792860498	101.821811829299	103.229221810482	91.2595061985623	94.1685834122582	99.6026490066225	98.7973202034062	99.8109640831758	98.9917506874427	102.440494124736	98.6409469530907	99.1572456320658	85.7849876271653
117	103.088566168951	101.777059773829	98.7654320987654	111.077933711556	104.166666666667	103.410608083505	99.2175794905943	104.071919619249	99.4014843188891	101.14990374109	98.6128459667346	94.9395432154053	98.7377279102384	97.9501657051676	96.3924140881221	95.1348421195284	102.336247670919	101.694915254237	107.918403158587	100.659077291791	102.50569476082	101.354181208991	102.352235623376	98.1945707234706	103.082364830723	99.9583506872137	100.769070879235	94.6745562130178	92.9432013769363	97.0652286632791	99.958645950257	95.9025751617405	102.513062950983	98.403865866159	105.18897013479	106.194690265487	99.2015030530766	101.821811829299	101.641079936474	90.0093759766642	92.5449871465296	101.721854304636	99.2816207926386	100.264650283554	100.366636113657	102.440494124736	99.2985532661114	99.1572456320658	85.7849876271653
118	103.088566168951	102.746365105008	98.7654320987654	113.466706479546	106.060606060606	104.867095521301	98.5516896953554	105.341089370703	99.4014843188891	101.14990374109	98.6128459667346	96.730855351545	97.6157082748948	98.6866331164846	94.6813061457294	95.1348421195284	102.336247670919	101.694915254237	107.918403158587	97.7831036548832	100.227790432802	102.191819070222	102.352235623376	98.1945707234706	101.869631126832	99.9583506872137	100.769070879235	94.6745562130178	92.9432013769363	97.0652286632791	99.958645950257	95.9025751617405	101.517790495148	96.6466539756919	104.660382345168	104.585679806919	98.0742132456552	101.821811829299	101.641079936474	91.2595061985623	92.5449871465296	101.721854304636	99.2816207926386	99.8109640831758	100.366636113657	101.837902982826	99.2985532661114	99.6505652620761	79.1861424250756
119	101.861321333606	101.777059773829	98.7654320987654	115.855479247537	104.166666666667	104.867095521301	98.5516896953554	105.341089370703	99.4014843188891	101.14990374109	97.8239431990007	98.5221674876847	98.7377279102384	97.9501657051676	92.9701982033367	95.1348421195284	102.336247670919	101.694915254237	107.918403158587	99.2210904733373	102.50569476082	102.191819070222	101.552608782568	98.1945707234706	103.082364830723	99.9583506872137	100.270214092704	94.6745562130178	94.6643717728055	95.8208026547755	99.958645950257	95.9025751617405	103.508335406818	98.403865866159	102.54603118668	102.976669348351	99.2015030530766	101.821811829299	100.847008999471	90.0093759766642	90.921390880801	99.6026490066225	99.2816207926386	99.8109640831758	100.366636113657	101.235311840916	99.2985532661114	99.1572456320658	79.1861424250756
120	103.088566168951	101.777059773829	100.358422939068	114.661092863541	102.272727272727	103.410608083505	99.2175794905943	105.341089370703	98.8269092650227	101.14990374109	97.8239431990007	94.9395432154053	98.7377279102384	98.6866331164846	92.3998288892058	95.1348421195284	102.336247670919	101.694915254237	103.970168896688	99.2210904733373	97.9498861047836	102.191819070222	102.352235623376	98.1945707234706	103.082364830723	99.9583506872137	100.270214092704	94.6745562130178	96.3855421686747	95.8208026547755	99.958645950257	97.4248382595459	102.513062950983	98.403865866159	101.488855607435	106.194690265487	99.2015030530766	100.324432243574	100.847008999471	90.0093759766642	90.921390880801	100.662251655629	98.7973202034062	99.8109640831758	100.366636113657	103.043085266647	99.2985532661114	99.1572456320658	79.1861424250756
121	101.861321333606	101.777059773829	100.358422939068	113.466706479546	104.166666666667	104.867095521301	99.8834692858332	104.071919619249	98.8269092650227	101.14990374109	97.8239431990007	93.1482310792656	96.4936886395512	98.6866331164846	89.5479823185513	95.9479604282423	103.196216138742	101.694915254237	103.970168896688	99.2210904733373	102.50569476082	102.191819070222	101.552608782568	98.1945707234706	104.295098534613	99.9583506872137	100.270214092704	94.6745562130178	94.6643717728055	97.0652286632791	99.958645950257	95.9025751617405	102.513062950983	98.403865866159	102.017443397058	106.194690265487	98.0742132456552	100.324432243574	101.641079936474	90.0093759766642	92.5449871465296	99.6026490066225	99.2816207926386	99.3572778827977	98.9917506874427	103.645676408557	99.9561595791319	99.6505652620761	75.8867198240308
122	101.861321333606	101.777059773829	101.951413779371	114.661092863541	102.272727272727	103.410608083505	99.8834692858332	102.802749867795	98.8269092650227	101.14990374109	96.246137663533	91.3569189431258	96.4936886395512	98.6866331164846	88.4072436902895	94.3217238108145	103.196216138742	101.694915254237	103.970168896688	97.7831036548832	100.227790432802	102.191819070222	102.352235623376	98.1945707234706	103.082364830723	101.624323198667	100.270214092704	94.6745562130178	98.1067125645439	97.0652286632791	99.958645950257	95.9025751617405	102.513062950983	98.403865866159	104.131794555546	106.194690265487	99.2015030530766	101.821811829299	100.847008999471	93.7597666423586	94.1685834122582	100.662251655629	98.7973202034062	99.3572778827977	100.366636113657	103.043085266647	99.2985532661114	99.1572456320658	79.1861424250756
123	100.634076498261	100.807754442649	101.951413779371	114.661092863541	102.272727272727	104.867095521301	99.2175794905943	104.071919619249	98.2523342111563	100.525521619231	94.6683321280652	93.1482310792656	95.3716690042076	97.2136982938505	86.1257664337659	93.5086055021006	104.056184606564	102.877414268821	102.654090809388	97.7831036548832	102.50569476082	102.191819070222	102.352235623376	98.1945707234706	104.295098534613	99.9583506872137	99.7713573061734	96.2524654832347	96.3855421686747	95.8208026547755	99.958645950257	97.4248382595459	100.522518039313	98.403865866159	103.074618976302	104.585679806919	99.2015030530766	101.821811829299	101.641079936474	92.5096364204605	94.1685834122582	98.5430463576159	99.2816207926386	98.9035916824197	98.9917506874427	103.043085266647	99.9561595791319	99.1572456320658	79.1861424250756
124	99.4068316629167	101.777059773829	100.358422939068	114.661092863541	100.378787878788	103.410608083505	99.8834692858332	102.802749867795	98.8269092650227	100.525521619231	93.8794293603314	96.730855351545	94.249649368864	97.2136982938505	86.6961357478968	93.5086055021006	104.056184606564	101.694915254237	105.286246983988	97.7831036548832	100.227790432802	102.191819070222	101.552608782568	98.1945707234706	104.295098534613	99.9583506872137	99.7713573061734	94.6745562130178	96.3855421686747	95.8208026547755	99.958645950257	97.4248382595459	100.522518039313	98.403865866159	104.131794555546	104.585679806919	98.0742132456552	100.324432243574	100.847008999471	92.5096364204605	95.7921796779867	99.6026490066225	99.2816207926386	99.3572778827977	98.9917506874427	103.043085266647	99.2985532661114	99.6505652620761	79.1861424250756
125	99.4068316629167	101.777059773829	100.358422939068	114.661092863541	100.378787878788	103.410608083505	99.8834692858332	102.802749867795	99.9760593727556	99.9011394973724	93.0905265925975	103.896103896104	94.249649368864	97.2136982938505	88.4072436902895	92.6954871933867	104.056184606564	102.877414268821	105.286246983988	97.7831036548832	102.50569476082	102.191819070222	101.552608782568	99.7532147032082	101.869631126832	101.624323198667	99.7713573061734	96.2524654832347	96.3855421686747	94.5763766462719	99.958645950257	97.4248382595459	99.5272455834785	98.403865866159	103.603206765924	104.585679806919	96.9469234382339	104.816571000749	100.052938062467	91.2595061985623	94.1685834122582	99.6026490066225	99.765921381871	99.3572778827977	100.366636113657	103.043085266647	99.9561595791319	99.1572456320658	79.1861424250756
126	100.634076498261	100.807754442649	101.951413779371	111.077933711556	100.378787878788	103.410608083505	99.8834692858332	104.071919619249	100.550634426622	99.9011394973724	93.0905265925975	105.687416032244	94.249649368864	97.9501657051676	87.8368743761586	93.5086055021006	104.056184606564	102.877414268821	107.918403158587	97.7831036548832	102.50569476082	102.191819070222	102.352235623376	99.7532147032082	103.082364830723	101.624323198667	99.7713573061734	96.2524654832347	96.3855421686747	95.8208026547755	99.958645950257	95.9025751617405	99.5272455834785	98.403865866159	104.660382345168	106.194690265487	96.9469234382339	106.313950586474	100.052938062467	92.5096364204605	94.1685834122582	99.6026490066225	99.2816207926386	99.3572778827977	100.366636113657	103.043085266647	99.9561595791319	99.6505652620761	85.7849876271653
127	100.634076498261	100.807754442649	101.951413779371	112.272320095551	100.378787878788	104.867095521301	100.549359081072	105.341089370703	100.550634426622	99.9011394973724	93.8794293603314	109.270040304523	93.1276297335204	97.2136982938505	87.2665050620277	95.9479604282423	104.916153074387	102.877414268821	110.550559333187	97.7831036548832	102.50569476082	103.029456931453	102.352235623376	99.7532147032082	104.295098534613	99.9583506872137	99.2725005196425	96.2524654832347	96.3855421686747	95.8208026547755	99.958645950257	97.4248382595459	97.5367006718089	96.6466539756919	105.717557924412	106.194690265487	96.9469234382339	106.313950586474	99.2588671254632	95.0098968642567	95.7921796779867	100.662251655629	99.2816207926386	99.3572778827977	101.741521539872	103.645676408557	99.2985532661114	99.6505652620761	89.0844102282101
128	101.861321333606	103.715670436187	101.951413779371	112.272320095551	100.378787878788	103.410608083505	99.8834692858332	109.148598625066	101.699784534355	100.525521619231	93.8794293603314	112.852664576803	95.3716690042076	98.6866331164846	86.6961357478968	97.5741970456702	104.916153074387	102.877414268821	110.550559333187	97.7831036548832	102.50569476082	103.029456931453	101.552608782568	98.1945707234706	103.082364830723	99.9583506872137	99.2725005196425	96.2524654832347	96.3855421686747	97.0652286632791	100.66757251728	97.4248382595459	96.5414282159741	96.6466539756919	105.717557924412	107.803700724055	98.0742132456552	106.313950586474	100.052938062467	93.7597666423586	95.7921796779867	98.5430463576159	99.2816207926386	99.8109640831758	100.366636113657	104.850858692377	99.2985532661114	100.143884892086	92.3838328292549
129	101.861321333606	103.715670436187	101.951413779371	112.272320095551	100.378787878788	101.954120645709	99.8834692858332	110.41776837652	101.125209480488	100.525521619231	93.8794293603314	111.061352440663	93.1276297335204	99.4231005278017	87.8368743761586	99.200433663098	104.916153074387	101.694915254237	114.498793595087	94.9071300179749	102.50569476082	103.029456931453	102.352235623376	98.1945707234706	104.295098534613	99.9583506872137	99.2725005196425	97.8303747534517	99.8278829604131	99.5540806802862	99.958645950257	97.4248382595459	97.5367006718089	96.6466539756919	106.246145714034	107.803700724055	99.2015030530766	109.308709757924	100.052938062467	96.2600270861548	95.7921796779867	99.6026490066225	99.2816207926386	100.718336483932	100.366636113657	104.850858692377	99.2985532661114	100.143884892086	98.9826780313445
130	100.634076498261	102.746365105008	101.951413779371	108.689160943565	102.272727272727	101.954120645709	99.8834692858332	110.41776837652	101.699784534355	100.525521619231	95.4572348957991	114.643976712942	95.3716690042076	101.632502761753	86.1257664337659	102.452906897954	105.77612154221	102.877414268821	115.814871682386	96.345116836429	102.50569476082	103.029456931453	103.151862464183	99.7532147032082	105.507832238504	99.9583506872137	98.7736437331116	97.8303747534517	99.8278829604131	100.79850668879	99.958645950257	97.4248382595459	97.5367006718089	94.8894420852248	106.774733503656	109.412711182623	98.0742132456552	110.806089343649	99.2588671254632	96.2600270861548	97.4157759437153	100.662251655629	99.2816207926386	101.17202268431	104.491292392301	104.850858692377	99.2985532661114	100.143884892086	105.581523233434
131	100.634076498261	101.777059773829	101.951413779371	111.077933711556	102.272727272727	101.954120645709	100.549359081072	112.956107879429	102.848934642088	101.14990374109	96.246137663533	118.226600985222	94.249649368864	102.36897017307	87.8368743761586	104.892261824095	105.77612154221	104.059913283406	115.814871682386	97.7831036548832	102.50569476082	103.029456931453	103.951489304991	99.7532147032082	105.507832238504	99.9583506872137	98.7736437331116	99.4082840236686	98.1067125645439	100.79850668879	99.958645950257	98.9471013573513	97.5367006718089	94.8894420852248	105.717557924412	109.412711182623	99.2015030530766	113.800848515099	98.4647961884595	97.5101573080529	97.4157759437153	100.662251655629	99.2816207926386	102.079395085066	105.866177818515	103.645676408557	99.2985532661114	100.143884892086	108.880945834479
132	100.634076498261	102.746365105008	101.951413779371	109.88354732756	100.378787878788	101.954120645709	100.549359081072	115.494447382337	102.848934642088	101.14990374109	97.0350404312668	118.226600985222	95.3716690042076	103.841904995704	87.2665050620277	105.705380132809	106.636090010033	104.059913283406	115.814871682386	99.2210904733373	102.50569476082	103.867094792685	103.951489304991	101.311858682946	106.720565942395	99.9583506872137	99.2725005196425	100.986193293886	99.8278829604131	102.042932697293	100.66757251728	97.4248382595459	97.5367006718089	93.1322301947577	105.717557924412	107.803700724055	98.0742132456552	115.298228100824	97.6707252514558	97.5101573080529	99.0393722094439	102.781456953642	99.2816207926386	102.079395085066	104.491292392301	104.850858692377	99.9561595791319	100.143884892086	112.180368435524
133	100.634076498261	103.715670436187	103.544404619673	108.689160943565	100.378787878788	101.954120645709	100.549359081072	116.763617133792	102.848934642088	101.774285862948	97.0350404312668	118.226600985222	95.3716690042076	104.578372407021	87.8368743761586	108.957853367665	106.636090010033	104.059913283406	117.130949769686	97.7831036548832	104.783599088838	103.029456931453	104.751116145799	101.311858682946	106.720565942395	99.9583506872137	99.2725005196425	100.986193293886	101.549053356282	103.287358705797	100.66757251728	100.469364455157	95.5461557601393	93.1322301947577	106.246145714034	107.803700724055	98.0742132456552	118.292987272274	97.6707252514558	100.010417751849	100.662968475173	102.781456953642	99.2816207926386	102.533081285444	105.866177818515	104.850858692377	99.2985532661114	100.143884892086	118.779213637613
134	101.861321333606	102.746365105008	103.544404619673	107.49477455957	100.378787878788	104.867095521301	101.215248876311	119.3019566367	103.423509695954	101.774285862948	97.0350404312668	120.017913121361	96.4936886395512	106.051307229655	88.9776130044204	110.584089985093	107.496058477856	105.24241229799	119.763105944286	97.7831036548832	104.783599088838	104.704732653916	104.751116145799	102.870502662683	106.720565942395	101.624323198667	99.7713573061734	102.564102564103	101.549053356282	105.776210722804	101.376499084303	100.469364455157	96.5414282159741	94.8894420852248	105.717557924412	106.194690265487	98.0742132456552	119.790366857998	98.4647961884595	98.760287529951	99.0393722094439	101.721854304636	99.765921381871	102.986767485822	105.866177818515	104.850858692377	99.2985532661114	100.637204522097	122.078636238658
135	101.861321333606	102.746365105008	105.137395459976	107.49477455957	100.378787878788	103.410608083505	101.215248876311	121.840296139609	104.572659803687	103.647432228524	97.8239431990007	120.017913121361	96.4936886395512	107.524242052289	88.4072436902895	113.023444911235	107.496058477856	105.24241229799	121.079184031586	97.7831036548832	107.061503416856	103.867094792685	105.550742986606	102.870502662683	107.933299646286	103.290295710121	99.7713573061734	104.14201183432	103.270223752151	104.531784714301	101.376499084303	100.469364455157	95.5461557601393	94.8894420852248	105.18897013479	107.803700724055	98.0742132456552	119.790366857998	97.6707252514558	98.760287529951	100.662968475173	101.721854304636	99.765921381871	103.894139886578	107.24106324473	103.645676408557	99.9561595791319	100.143884892086	125.378058839703
136	103.088566168951	101.777059773829	105.137395459976	108.689160943565	102.272727272727	103.410608083505	101.88113867155	120.571126388154	104.572659803687	103.647432228524	98.6128459667346	120.017913121361	97.6157082748948	108.260709463606	87.8368743761586	114.649681528662	107.496058477856	106.424911312574	123.711340206186	99.2210904733373	109.339407744875	104.704732653916	106.350369827414	102.870502662683	109.146033350177	101.624323198667	100.270214092704	105.719921104536	104.991394148021	107.020636731308	102.085425651326	100.469364455157	98.5319731276437	94.8894420852248	106.246145714034	109.412711182623	99.2015030530766	121.287746443723	97.6707252514558	98.760287529951	100.662968475173	101.721854304636	100.250221971103	104.347826086957	107.24106324473	103.043085266647	99.2985532661114	100.637204522097	128.677481440748
137	101.861321333606	104.684975767367	108.323377140581	107.49477455957	102.272727272727	103.410608083505	101.88113867155	121.840296139609	105.147234857553	103.647432228524	98.6128459667346	118.226600985222	98.7377279102384	110.470111697557	88.4072436902895	117.089036454804	106.636090010033	105.24241229799	127.659574468085	99.2210904733373	109.339407744875	104.704732653916	106.350369827414	101.311858682946	110.358767054068	103.290295710121	100.769070879235	105.719921104536	104.991394148021	110.753914756818	102.085425651326	101.991627552962	97.5367006718089	94.8894420852248	105.717557924412	109.412711182623	99.2015030530766	122.785126029448	97.6707252514558	100.010417751849	100.662968475173	100.662251655629	99.765921381871	104.347826086957	105.866177818515	103.043085266647	99.9561595791319	100.637204522097	135.276326642837
138	103.088566168951	104.684975767367	108.323377140581	107.49477455957	104.166666666667	104.867095521301	101.215248876311	125.647805393971	105.147234857553	104.896196472241	98.6128459667346	116.435288849082	98.7377279102384	111.943046520191	88.4072436902895	118.715273072232	106.636090010033	106.424911312574	130.291730642685	97.7831036548832	111.617312072893	104.704732653916	106.350369827414	102.870502662683	110.358767054068	103.290295710121	100.769070879235	105.719921104536	108.433734939759	110.753914756818	102.085425651326	101.991627552962	98.5319731276437	96.6466539756919	106.774733503656	111.021721641191	100.328792860498	122.785126029448	97.6707252514558	100.010417751849	100.662968475173	101.721854304636	99.765921381871	105.255198487713	108.615948670944	103.645676408557	100.613765892153	101.130524152107	135.276326642837
139	101.861321333606	104.684975767367	109.916367980884	108.689160943565	102.272727272727	104.867095521301	101.215248876311	125.647805393971	105.72180991142	104.896196472241	99.4017487344685	114.643976712942	99.8597475455821	113.415981342826	87.8368743761586	120.34150968966	107.496058477856	105.24241229799	132.923886817284	99.2210904733373	113.895216400911	104.704732653916	106.350369827414	102.870502662683	109.146033350177	103.290295710121	101.267927665766	108.87573964497	111.876075731497	110.753914756818	102.794352218349	101.991627552962	98.5319731276437	96.6466539756919	106.774733503656	112.630732099759	100.328792860498	122.785126029448	98.4647961884595	100.010417751849	100.662968475173	102.781456953642	100.250221971103	105.708884688091	109.990834097159	103.645676408557	99.9561595791319	101.130524152107	141.875171844927
140	103.088566168951	104.684975767367	109.916367980884	107.49477455957	102.272727272727	104.867095521301	101.215248876311	128.18614489688	105.72180991142	104.896196472241	98.6128459667346	118.226600985222	100.981767180926	114.88891616546	88.9776130044204	121.967746307088	107.496058477856	105.24241229799	136.872121079184	96.345116836429	113.895216400911	104.704732653916	107.949623509029	104.429146642421	109.146033350177	104.956268221574	101.766784452297	110.453648915187	110.154905335628	113.242766773826	103.503278785372	103.513890650767	100.522518039313	100.161077756626	106.774733503656	115.848753016895	100.328792860498	125.779885200898	98.4647961884595	100.010417751849	100.662968475173	101.721854304636	100.250221971103	106.616257088847	109.990834097159	103.645676408557	100.613765892153	101.130524152107	141.875171844927
141	104.315811004295	103.715670436187	109.916367980884	107.49477455957	100.378787878788	104.867095521301	101.215248876311	130.724484399788	106.296384965286	105.5205785941	98.6128459667346	121.809225257501	100.981767180926	114.88891616546	88.9776130044204	123.593982924516	108.356026945679	106.424911312574	138.188199166484	100.659077291791	118.451025056948	105.542370515147	107.949623509029	104.429146642421	111.571500757959	104.956268221574	101.766784452297	110.453648915187	110.154905335628	111.998340765322	103.503278785372	103.513890650767	100.522518039313	100.161077756626	108.360496872522	117.457763475463	100.328792860498	125.779885200898	97.6707252514558	102.510678195645	99.0393722094439	102.781456953642	100.734522560336	107.069943289225	112.740604949588	102.440494124736	100.613765892153	101.623843782117	145.174594445972
142	104.315811004295	104.684975767367	111.509358821187	107.49477455957	102.272727272727	104.867095521301	101.215248876311	131.993654151243	106.296384965286	105.5205785941	99.4017487344685	123.600537393641	102.103786816269	114.88891616546	88.9776130044204	125.220219541943	108.356026945679	107.607410327158	142.136433428383	100.659077291791	120.728929384966	105.542370515147	107.949623509029	104.429146642421	111.571500757959	104.956268221574	102.764498025359	110.453648915187	111.876075731497	113.242766773826	103.503278785372	103.513890650767	101.517790495148	100.161077756626	108.889084662144	117.457763475463	101.456082667919	127.277264786623	96.0825833774484	101.260547973747	100.662968475173	103.841059602649	101.218823149568	107.069943289225	111.365719523373	103.645676408557	99.9561595791319	101.623843782117	151.773439648062
143	105.54305583964	104.684975767367	111.509358821187	107.49477455957	102.272727272727	103.410608083505	100.549359081072	133.262823902697	107.445535073019	106.144960715958	100.190651502202	123.600537393641	102.103786816269	117.834785810728	91.2590902609439	126.846456159371	108.356026945679	107.607410327158	144.768589602983	100.659077291791	120.728929384966	106.380008376379	107.949623509029	104.429146642421	110.358767054068	104.956268221574	102.764498025359	110.453648915187	111.876075731497	115.731618790833	104.212205352396	105.036153748573	101.517790495148	101.918289647093	108.889084662144	115.848753016895	101.456082667919	127.277264786623	96.0825833774484	102.510678195645	100.662968475173	103.841059602649	101.218823149568	107.523629489603	111.365719523373	104.248267550467	100.613765892153	101.623843782117	151.773439648062
144	104.315811004295	105.654281098546	113.102349661489	107.49477455957	102.272727272727	104.867095521301	101.215248876311	133.262823902697	107.445535073019	106.144960715958	100.190651502202	127.18316166592	104.347826086957	119.307720633362	91.2590902609439	129.285811085513	109.215995413501	107.607410327158	146.084667690283	103.5350509287	120.728929384966	106.380008376379	107.949623509029	105.987790622159	112.784234461849	104.956268221574	102.764498025359	112.031558185404	111.876075731497	115.731618790833	103.503278785372	105.036153748573	100.522518039313	101.918289647093	108.889084662144	119.066773934031	101.456082667919	128.774644372348	96.0825833774484	102.510678195645	102.286564740901	104.900662251656	101.218823149568	107.977315689981	112.740604949588	103.645676408557	100.613765892153	101.623843782117	158.372284850151
145	104.315811004295	105.654281098546	113.102349661489	106.300388175575	104.166666666667	106.323582959097	101.215248876311	135.801163405606	108.020110126885	106.144960715958	100.190651502202	125.391849529781	105.4698457223	120.044188044679	90.1183516326822	130.912047702941	109.215995413501	107.607410327158	147.400745777583	103.5350509287	120.728929384966	106.380008376379	110.348504031452	104.429146642421	112.784234461849	104.956268221574	103.263354811889	113.609467455621	113.597246127367	116.976044799336	104.921131919419	103.513890650767	100.522518039313	103.67550153756	109.946260241388	117.457763475463	102.583372475341	130.272023958073	97.6707252514558	103.760808417544	100.662968475173	105.960264900662	101.703123738801	108.884688090737	111.365719523373	103.645676408557	100.613765892153	101.130524152107	155.072862249106
146	105.54305583964	105.654281098546	113.102349661489	107.49477455957	104.166666666667	106.323582959097	101.215248876311	138.339502908514	108.020110126885	106.769342837817	100.979554269936	123.600537393641	105.4698457223	120.044188044679	90.6887209468131	132.538284320369	109.215995413501	108.789909341742	151.348980039482	103.5350509287	125.284738041002	106.380008376379	110.348504031452	105.987790622159	112.784234461849	104.956268221574	103.263354811889	115.187376725838	111.876075731497	116.976044799336	104.212205352396	105.036153748573	102.513062950983	103.67550153756	111.003435820633	119.066773934031	102.583372475341	130.272023958073	96.8766543144521	102.510678195645	102.286564740901	103.841059602649	102.187424328033	109.338374291115	112.740604949588	102.440494124736	101.271372205173	101.623843782117	164.971130052241
147	104.315811004295	105.654281098546	114.695340501792	107.49477455957	102.272727272727	106.323582959097	101.88113867155	139.608672659968	108.020110126885	106.144960715958	100.979554269936	123.600537393641	105.4698457223	121.517122867313	90.1183516326822	134.97763924651	109.215995413501	107.607410327158	153.981136214082	103.5350509287	123.006833712984	107.21764623761	111.14813087226	105.987790622159	112.784234461849	106.622240733028	103.263354811889	112.031558185404	113.597246127367	118.22047080784	104.921131919419	105.036153748573	103.508335406818	103.67550153756	113.646374768743	120.675784392599	103.710662282762	128.774644372348	96.8766543144521	105.010938639442	102.286564740901	105.960264900662	101.703123738801	109.338374291115	112.740604949588	102.440494124736	100.613765892153	102.117163412127	164.971130052241
148	105.54305583964	105.654281098546	114.695340501792	106.300388175575	98.4848484848485	104.867095521301	102.547028466789	140.877842411423	108.594685180752	107.393724959675	102.557359805404	125.391849529781	105.4698457223	122.990057689947	91.8294595750749	135.790757555224	110.075963881324	108.789909341742	153.981136214082	103.5350509287	125.284738041002	107.21764623761	111.947757713067	107.546434601896	113.99696816574	106.622240733028	103.76221159842	113.609467455621	113.597246127367	119.464896816343	105.630058486442	106.558416846378	105.498880318487	105.432713428028	114.703550347987	122.284794851167	103.710662282762	130.272023958073	96.8766543144521	106.26106886134	103.91016100663	104.900662251656	102.187424328033	108.884688090737	112.740604949588	103.043085266647	100.613765892153	101.623843782117	171.569975254331
149	106.770300674985	105.654281098546	114.695340501792	109.88354732756	100.378787878788	106.323582959097	102.547028466789	140.877842411423	108.594685180752	107.393724959675	102.557359805404	127.18316166592	106.591865357644	122.990057689947	90.6887209468131	137.416994172652	110.075963881324	108.789909341742	156.613292388682	103.5350509287	132.118451025057	107.21764623761	111.14813087226	107.546434601896	115.209701869631	106.622240733028	103.76221159842	113.609467455621	115.318416523236	119.464896816343	106.338985053465	106.558416846378	104.503607862652	105.432713428028	116.289313716853	119.066773934031	102.583372475341	131.769403543798	96.0825833774484	108.761329305136	102.286564740901	107.019867549669	102.187424328033	109.338374291115	115.490375802016	103.645676408557	101.271372205173	102.117163412127	174.869397855375
150	107.997545510329	106.623586429725	116.288331342095	112.272320095551	102.272727272727	106.323582959097	103.212918262028	139.608672659968	109.169260234618	107.393724959675	102.557359805404	130.7657859382	106.591865357644	123.726525101264	88.9776130044204	139.04323079008	110.075963881324	108.789909341742	159.245448563281	103.5350509287	132.118451025057	107.21764623761	111.947757713067	107.546434601896	116.422435573522	106.622240733028	104.261068384951	113.609467455621	115.318416523236	120.709322824847	105.630058486442	106.558416846378	105.498880318487	105.432713428028	117.875077085719	120.675784392599	103.710662282762	131.769403543798	95.2885124404447	107.511199083238	102.286564740901	107.019867549669	102.671724917265	109.338374291115	115.490375802016	105.453449834287	101.271372205173	102.117163412127	178.16882045642
151	106.770300674985	105.654281098546	116.288331342095	112.272320095551	102.272727272727	106.323582959097	103.212918262028	144.685351665785	109.743835288485	108.018107081534	102.557359805404	132.557098074339	106.591865357644	124.462992512581	90.1183516326822	139.856349098794	111.79590081697	108.789909341742	161.877604737881	106.411024565608	134.396355353075	107.21764623761	112.747384553875	109.105078581634	117.635169277413	106.622240733028	104.759925171482	113.609467455621	118.760757314974	121.953748833351	106.338985053465	106.558416846378	105.498880318487	108.947137208962	119.989428244208	120.675784392599	102.583372475341	131.769403543798	95.2885124404447	107.511199083238	102.286564740901	105.960264900662	102.187424328033	109.792060491493	115.490375802016	105.453449834287	100.613765892153	102.610483042138	181.468243057465
152	107.997545510329	107.592891760905	116.288331342095	113.466706479546	102.272727272727	109.236557834689	103.212918262028	147.223691168694	109.743835288485	108.018107081534	103.346262573138	134.348410210479	106.591865357644	125.935927335215	91.8294595750749	142.295704024936	111.79590081697	109.972408356326	164.509760912481	106.411024565608	134.396355353075	108.055284098841	112.747384553875	109.105078581634	117.635169277413	106.622240733028	105.258781958013	115.187376725838	118.760757314974	123.198174841854	105.630058486442	108.080679944184	104.503607862652	108.947137208962	122.103779402696	117.457763475463	103.710662282762	133.266783129523	96.0825833774484	107.511199083238	102.286564740901	105.960264900662	102.671724917265	109.792060491493	116.865261228231	106.056040976198	101.271372205173	103.103802672148	184.76766565851
153	110.452035181019	108.562197092084	116.288331342095	113.466706479546	102.272727272727	109.236557834689	103.212918262028	148.492860920148	110.318410342351	108.018107081534	104.135165340872	137.931034482759	105.4698457223	125.935927335215	91.8294595750749	143.921940642363	110.935932349147	108.789909341742	165.825838999781	104.973037747154	134.396355353075	108.055284098841	113.547011394682	109.105078581634	117.635169277413	108.288213244481	105.757638744544	115.187376725838	118.760757314974	123.198174841854	105.630058486442	108.080679944184	105.498880318487	112.461560989896	123.16095498194	120.675784392599	104.837952090183	133.266783129523	96.0825833774484	107.511199083238	103.91016100663	105.960264900662	102.671724917265	109.792060491493	118.240146654445	106.658632118108	100.613765892153	102.610483042138	184.76766565851
154	107.997545510329	106.623586429725	116.288331342095	113.466706479546	102.272727272727	107.780070396893	103.212918262028	151.031200423057	110.318410342351	109.266871325251	104.924068108606	137.931034482759	105.4698457223	125.935927335215	91.8294595750749	143.921940642363	110.935932349147	109.972408356326	167.14191708708	104.973037747154	138.952164009112	107.21764623761	113.547011394682	110.663722561372	117.635169277413	104.956268221574	106.256495531075	115.187376725838	120.481927710843	124.442600850358	106.338985053465	109.602943041989	106.494152774322	112.461560989896	124.746718350806	119.066773934031	104.837952090183	134.764162715248	96.0825833774484	107.511199083238	103.91016100663	108.079470198675	103.156025506498	110.245746691871	116.865261228231	107.261223260018	101.271372205173	103.103802672148	191.366510860599
155	110.452035181019	106.623586429725	116.288331342095	114.661092863541	102.272727272727	109.236557834689	103.878808057267	152.300370174511	110.892985396217	109.266871325251	104.924068108606	137.931034482759	107.713884992987	126.672394746532	92.9701982033367	145.548177259791	110.935932349147	109.972408356326	168.45799517438	106.411024565608	138.952164009112	108.055284098841	114.34663823549	110.663722561372	117.635169277413	106.622240733028	106.256495531075	116.765285996055	120.481927710843	124.442600850358	105.630058486442	109.602943041989	107.489425230157	112.461560989896	125.80389393005	120.675784392599	105.965241897604	137.758921886698	97.6707252514558	110.011459527034	103.91016100663	108.079470198675	103.64032609573	110.69943289225	118.240146654445	107.863814401928	101.928978518194	103.103802672148	191.366510860599
156	109.224790345674	108.562197092084	117.881322182397	115.855479247537	100.378787878788	107.780070396893	104.544697852505	154.838709677419	110.892985396217	109.266871325251	104.924068108606	141.513658755038	108.835904628331	128.145329569167	91.8294595750749	147.174413877219	110.935932349147	111.154907370911	173.72230752358	104.973037747154	143.507972665148	107.21764623761	114.34663823549	110.663722561372	120.060636685195	106.622240733028	106.755352317605	116.765285996055	122.203098106713	125.687026858861	105.630058486442	111.125206139794	106.494152774322	112.461560989896	126.332481719672	119.066773934031	105.965241897604	137.758921886698	97.6707252514558	111.261589748932	105.533757272358	109.139072847682	103.156025506498	111.153119092628	118.240146654445	108.466405543839	101.928978518194	103.103802672148	194.665933461644
157	110.452035181019	107.592891760905	117.881322182397	115.855479247537	102.272727272727	110.693045272485	103.878808057267	156.107879428874	110.892985396217	109.266871325251	104.924068108606	137.931034482759	108.835904628331	129.618264391801	92.9701982033367	149.613768803361	111.79590081697	109.972408356326	176.354463698179	107.849011384062	141.23006833713	107.21764623761	115.146265076298	112.222366541109	121.273370389085	106.622240733028	107.254209104136	116.765285996055	122.203098106713	125.687026858861	106.338985053465	109.602943041989	107.489425230157	112.461560989896	124.746718350806	120.675784392599	107.092531705026	137.758921886698	98.4647961884595	110.011459527034	105.533757272358	111.258278145695	103.64032609573	111.606805293006	118.240146654445	109.068996685749	102.586584831214	103.597122302158	197.965356062689
158	110.452035181019	107.592891760905	117.881322182397	115.855479247537	102.272727272727	110.693045272485	104.544697852505	156.107879428874	111.467560450084	109.89125344711	105.712970876339	139.722346618898	109.957924263675	129.618264391801	92.3998288892058	149.613768803361	111.79590081697	111.154907370911	180.302697960079	109.286998202516	143.507972665148	108.055284098841	115.146265076298	110.663722561372	120.060636685195	108.288213244481	107.254209104136	116.765285996055	122.203098106713	126.931452867365	106.338985053465	109.602943041989	107.489425230157	112.461560989896	125.80389393005	120.675784392599	107.092531705026	137.758921886698	99.2588671254632	112.51171997083	105.533757272358	110.198675496689	103.64032609573	111.606805293006	118.240146654445	109.671587827659	101.928978518194	103.103802672148	201.264778663734
159	109.224790345674	108.562197092084	117.881322182397	118.244252015527	102.272727272727	112.14953271028	105.210587647744	159.915388683236	111.467560450084	110.515635568968	105.712970876339	137.931034482759	111.079943899018	131.091199214435	94.6813061457294	151.240005420789	111.79590081697	111.154907370911	180.302697960079	109.286998202516	145.785876993166	108.055284098841	115.146265076298	110.663722561372	121.273370389085	108.288213244481	107.753065890667	118.343195266272	122.203098106713	128.175878875869	106.338985053465	111.125206139794	107.489425230157	114.218772880363	124.746718350806	120.675784392599	107.092531705026	139.256301472423	98.4647961884595	111.261589748932	105.533757272358	111.258278145695	104.124626684962	111.606805293006	119.61503208066	110.274178969569	102.586584831214	103.597122302158	207.863623865823
160	110.452035181019	107.592891760905	119.4743130227	117.049865631532	100.378787878788	112.14953271028	105.210587647744	161.184558434691	112.04213550395	110.515635568968	106.501873644073	139.722346618898	112.201963534362	132.564134037069	95.2516754598603	152.866242038217	111.79590081697	109.972408356326	184.250932221979	109.286998202516	143.507972665148	108.055284098841	116.745518757913	110.663722561372	120.060636685195	108.288213244481	108.251922677198	118.343195266272	122.203098106713	128.175878875869	106.338985053465	111.125206139794	109.479970141826	114.218772880363	124.746718350806	119.066773934031	107.092531705026	139.256301472423	98.4647961884595	112.51171997083	105.533757272358	111.258278145695	103.64032609573	112.060491493384	119.61503208066	109.671587827659	102.586584831214	103.103802672148	211.163046466868
161	109.224790345674	107.592891760905	119.4743130227	114.661092863541	102.272727272727	112.14953271028	105.210587647744	162.453728186145	112.04213550395	110.515635568968	107.290776411807	141.513658755038	112.201963534362	133.300601448386	95.2516754598603	153.679360346931	112.655869284793	111.154907370911	184.250932221979	109.286998202516	145.785876993166	108.055284098841	115.945891917105	110.663722561372	121.273370389085	108.288213244481	108.251922677198	119.921104536489	123.924268502582	129.420304884372	107.047911620488	112.6474692376	109.479970141826	115.97598477083	124.746718350806	119.066773934031	107.092531705026	137.758921886698	98.4647961884595	112.51171997083	107.157353538087	111.258278145695	104.124626684962	111.606805293006	120.989917506874	110.274178969569	103.244191144235	103.597122302158	217.761891668958
162	109.224790345674	107.592891760905	119.4743130227	113.466706479546	104.166666666667	113.606020148076	105.876477442983	162.453728186145	112.04213550395	111.140017690827	106.501873644073	145.096283027317	113.323983169705	135.510003682337	95.2516754598603	156.118715273072	112.655869284793	109.972408356326	185.567010309278	112.162971839425	152.619589977221	108.892921960073	116.745518757913	110.663722561372	121.273370389085	108.288213244481	108.750779463729	121.499013806706	123.924268502582	130.664730892876	107.047911620488	112.6474692376	108.484697685992	115.97598477083	124.746718350806	119.066773934031	108.219821512447	139.256301472423	99.2588671254632	113.761850192728	107.157353538087	112.317880794702	103.64032609573	111.606805293006	120.989917506874	112.0819523953	102.586584831214	103.103802672148	217.761891668958
163	109.224790345674	108.562197092084	119.4743130227	114.661092863541	104.166666666667	112.14953271028	107.208257033461	162.453728186145	113.191285611683	112.388781934544	107.290776411807	143.304970891178	112.201963534362	135.510003682337	95.2516754598603	157.7449518905	111.79590081697	111.154907370911	189.515244571178	112.162971839425	152.619589977221	108.055284098841	116.745518757913	113.781010520847	121.273370389085	109.954185755935	108.750779463729	121.499013806706	123.924268502582	130.664730892876	107.047911620488	112.6474692376	110.475242597661	117.733196661297	124.218130561184	120.675784392599	108.219821512447	139.256301472423	99.2588671254632	112.51171997083	107.157353538087	114.437086092715	104.124626684962	112.060491493384	122.364802933089	112.0819523953	103.244191144235	104.090441932169	221.061314270003
164	107.997545510329	108.562197092084	119.4743130227	115.855479247537	106.060606060606	113.606020148076	106.542367238222	164.992067689053	112.616710557817	113.013164056403	106.501873644073	146.887595163457	113.323983169705	136.982938504971	95.2516754598603	158.558070199214	112.655869284793	111.154907370911	190.831322658478	112.162971839425	157.175398633257	108.892921960073	115.945891917105	113.781010520847	122.486104092976	109.954185755935	108.750779463729	121.499013806706	123.924268502582	131.909156901379	107.047911620488	115.691995433211	111.470515053496	117.733196661297	122.632367192318	120.675784392599	109.347111319868	139.256301472423	98.4647961884595	113.761850192728	107.157353538087	112.317880794702	104.124626684962	112.060491493384	120.989917506874	112.68454353721	103.244191144235	104.090441932169	221.061314270003
165	109.224790345674	108.562197092084	119.4743130227	114.661092863541	106.060606060606	115.062507585872	107.208257033461	167.530407191962	112.616710557817	113.637546178261	107.290776411807	148.678907299597	113.323983169705	137.719405916288	95.2516754598603	160.997425125356	112.655869284793	111.154907370911	192.147400745778	110.724985020971	154.897494305239	108.892921960073	115.945891917105	113.781010520847	122.486104092976	109.954185755935	109.24963625026	119.921104536489	125.645438898451	133.153582909883	107.756838187511	114.169732335405	111.470515053496	117.733196661297	123.16095498194	119.066773934031	108.219821512447	139.256301472423	99.2588671254632	115.011980414627	107.157353538087	114.437086092715	103.64032609573	112.514177693762	122.364802933089	113.28713467912	103.901797457256	104.090441932169	227.660159472092
166	109.224790345674	107.592891760905	119.4743130227	112.272320095551	106.060606060606	116.518995023668	107.8741468287	168.799576943416	113.765860665549	113.637546178261	107.290776411807	150.470219435737	116.690042075736	137.719405916288	95.2516754598603	160.997425125356	112.655869284793	111.154907370911	194.779556920377	110.724985020971	154.897494305239	108.892921960073	116.745518757913	113.781010520847	123.698837796867	109.954185755935	109.24963625026	121.499013806706	129.087779690189	134.398008918386	106.338985053465	114.169732335405	112.465787509331	117.733196661297	123.689542771562	120.675784392599	108.219821512447	139.256301472423	100.052938062467	116.262110636525	107.157353538087	114.437086092715	103.64032609573	112.514177693762	122.364802933089	113.28713467912	103.901797457256	104.583761562179	234.259004674182
167	110.452035181019	108.562197092084	117.881322182397	112.272320095551	107.954545454545	115.062507585872	107.8741468287	173.876255949233	113.765860665549	113.637546178261	108.079679179541	154.052843708016	115.568022440393	139.192340738922	95.8220447739912	162.623661742784	112.655869284793	111.154907370911	197.411713094977	112.162971839425	157.175398633257	108.892921960073	117.545145598721	113.781010520847	124.911571500758	109.954185755935	109.24963625026	121.499013806706	127.36660929432	133.153582909883	106.338985053465	114.169732335405	111.470515053496	119.490408551765	123.689542771562	122.284794851167	109.347111319868	140.753681058148	100.052938062467	116.262110636525	105.533757272358	113.377483443709	103.64032609573	112.514177693762	123.739688359303	113.88972582103	103.901797457256	104.090441932169	237.558427275227
168	109.224790345674	107.592891760905	117.881322182397	112.272320095551	106.060606060606	116.518995023668	107.8741468287	172.607086197779	113.765860665549	113.637546178261	108.868581947275	154.052843708016	115.568022440393	139.928808150239	95.2516754598603	163.436780051498	113.515837752616	111.154907370911	198.727791182277	112.162971839425	159.453302961276	108.892921960073	118.344772439528	112.222366541109	123.698837796867	109.954185755935	109.24963625026	123.076923076923	129.087779690189	134.398008918386	107.047911620488	115.691995433211	112.465787509331	119.490408551765	125.275306140428	120.675784392599	110.47440112729	142.251060643873	100.052938062467	116.262110636525	105.533757272358	114.437086092715	103.64032609573	111.606805293006	123.739688359303	113.28713467912	104.559403770276	104.583761562179	240.857849876272
169	109.224790345674	107.592891760905	119.4743130227	111.077933711556	106.060606060606	116.518995023668	107.8741468287	173.876255949233	114.340435719416	113.637546178261	108.868581947275	155.844155844156	115.568022440393	141.401742972873	94.1109368315985	164.249898360211	113.515837752616	111.154907370911	201.359947356876	113.600958657879	159.453302961276	108.892921960073	119.144399280336	112.222366541109	123.698837796867	109.954185755935	109.748493036791	121.499013806706	129.087779690189	135.64243492689	107.756838187511	117.214258531016	113.461059965165	119.490408551765	125.80389393005	120.675784392599	110.47440112729	143.748440229598	100.052938062467	117.512240858423	105.533757272358	115.496688741722	103.64032609573	111.606805293006	123.739688359303	113.28713467912	104.559403770276	105.570400822199	244.157272477316
170	109.224790345674	108.562197092084	117.881322182397	113.466706479546	106.060606060606	117.975482461464	107.8741468287	173.876255949233	114.340435719416	113.637546178261	109.657484715009	154.052843708016	116.690042075736	141.401742972873	95.2516754598603	166.689253286353	113.515837752616	111.154907370911	201.359947356876	115.038945476333	164.009111617312	108.892921960073	119.144399280336	113.781010520847	124.911571500758	109.954185755935	110.247349823322	123.076923076923	130.808950086059	134.398008918386	108.465764754534	115.691995433211	113.461059965165	121.247620442232	126.332481719672	120.675784392599	110.47440112729	142.251060643873	100.847008999471	118.762371080321	107.157353538087	114.437086092715	103.64032609573	111.606805293006	126.489459211732	113.88972582103	104.559403770276	105.570400822199	247.456695078361
171	109.224790345674	108.562197092084	119.4743130227	113.466706479546	107.954545454545	117.975482461464	108.540036623939	173.876255949233	114.915010773282	114.26192830012	109.657484715009	155.844155844156	117.81206171108	141.401742972873	94.6813061457294	166.689253286353	113.515837752616	109.972408356326	203.992103531476	113.600958657879	164.009111617312	109.730559821304	119.944026121143	113.781010520847	123.698837796867	111.620158267389	110.746206609852	123.076923076923	132.530120481928	135.64243492689	107.756838187511	117.214258531016	114.456332421	121.247620442232	126.861069509294	123.893805309735	110.47440112729	143.748440229598	101.641079936474	120.012501302219	108.780949803815	114.437086092715	103.156025506498	111.153119092628	127.864344637947	114.492316962941	104.559403770276	106.06372045221	250.756117679406
172	109.224790345674	108.562197092084	121.067303863003	114.661092863541	106.060606060606	119.43196989926	107.8741468287	175.145425700687	114.915010773282	114.26192830012	110.446387482743	157.635467980296	117.81206171108	142.874677795508	95.8220447739912	168.315489903781	113.515837752616	111.154907370911	203.992103531476	113.600958657879	164.009111617312	109.730559821304	121.543279802759	113.781010520847	124.911571500758	109.954185755935	111.245063396383	123.076923076923	135.972461273666	135.64243492689	108.465764754534	118.736521628822	113.461059965165	123.004832332699	127.918245088538	122.284794851167	111.601690934711	143.748440229598	100.847008999471	120.012501302219	108.780949803815	117.615894039735	103.156025506498	110.69943289225	129.239230064161	115.094908104851	105.217010083297	106.06372045221	260.654385482541
173	109.224790345674	109.531502423263	121.067303863003	114.661092863541	106.060606060606	119.43196989926	107.8741468287	177.683765203596	114.915010773282	113.637546178261	111.235290250477	155.844155844156	116.690042075736	142.874677795508	96.962783402253	169.941726521209	113.515837752616	111.154907370911	203.992103531476	113.600958657879	168.564920273349	109.730559821304	120.743652961951	113.781010520847	126.124305204649	109.954185755935	111.245063396383	124.65483234714	135.972461273666	135.64243492689	108.465764754534	118.736521628822	115.451604876835	121.247620442232	128.975420667783	125.502815768302	112.728980742132	143.748440229598	101.641079936474	121.262631524117	110.404546069544	117.615894039735	103.156025506498	111.153119092628	129.239230064161	115.697499246761	105.217010083297	106.06372045221	260.654385482541
174	107.997545510329	108.562197092084	121.067303863003	114.661092863541	107.954545454545	117.975482461464	107.8741468287	176.414595452142	114.915010773282	113.637546178261	112.024193018211	159.426780116435	115.568022440393	144.347612618142	96.962783402253	170.754844829923	113.515837752616	112.337406385495	206.624259706076	115.038945476333	173.120728929385	109.730559821304	122.342906643566	113.781010520847	127.33703890854	109.954185755935	111.743920182914	124.65483234714	137.693631669535	138.131286943897	109.174691321557	120.258784726627	116.44687733267	121.247620442232	129.504008457405	122.284794851167	113.856270549554	143.748440229598	102.435150873478	121.262631524117	108.780949803815	116.556291390728	103.156025506498	111.153119092628	129.239230064161	116.300090388671	104.559403770276	106.06372045221	260.654385482541
175	110.452035181019	108.562197092084	121.067303863003	114.661092863541	106.060606060606	117.975482461464	108.540036623939	176.414595452142	115.489585827149	114.26192830012	112.024193018211	163.009404388715	116.690042075736	143.611145206825	95.8220447739912	172.381081447351	114.375806220439	111.154907370911	210.572493967975	115.038945476333	173.120728929385	109.730559821304	123.142533484374	115.339654500585	126.124305204649	111.620158267389	112.242776969445	124.65483234714	137.693631669535	138.131286943897	109.88361788858	118.736521628822	116.44687733267	123.004832332699	130.032596247027	123.893805309735	112.728980742132	145.245819815323	103.229221810482	122.512761746015	110.404546069544	117.615894039735	103.156025506498	111.153119092628	130.614115490376	116.300090388671	105.217010083297	106.55704008222	263.953808083585
176	109.224790345674	108.562197092084	121.067303863003	114.661092863541	104.166666666667	119.43196989926	108.540036623939	177.683765203596	114.915010773282	115.510692543837	112.024193018211	163.009404388715	117.81206171108	144.347612618142	94.6813061457294	174.820436373492	113.515837752616	112.337406385495	210.572493967975	115.038945476333	173.120728929385	109.730559821304	123.142533484374	115.339654500585	126.124305204649	111.620158267389	112.741633755976	124.65483234714	139.414802065404	139.375712952401	109.88361788858	120.258784726627	115.451604876835	124.762044223166	130.561184036649	122.284794851167	112.728980742132	145.245819815323	103.229221810482	123.762891967913	108.780949803815	115.496688741722	103.64032609573	111.153119092628	131.98900091659	116.902681530582	105.874616396317	106.55704008222	267.25323068463
177	110.452035181019	108.562197092084	119.4743130227	114.661092863541	104.166666666667	119.43196989926	108.540036623939	180.222104706504	114.915010773282	115.510692543837	112.813095785944	164.800716524854	116.690042075736	146.557014852093	97.5331527163839	174.820436373492	114.375806220439	111.154907370911	214.520728229875	116.476932294787	173.120728929385	110.568197682535	123.142533484374	113.781010520847	126.124305204649	111.620158267389	112.741633755976	124.65483234714	139.414802065404	140.620138960904	110.592544455603	120.258784726627	115.451604876835	124.762044223166	130.561184036649	123.893805309735	112.728980742132	145.245819815323	102.435150873478	125.013022189811	110.404546069544	115.496688741722	103.156025506498	111.153119092628	131.98900091659	116.300090388671	105.874616396317	107.05035971223	273.85207588672
178	110.452035181019	109.531502423263	121.067303863003	115.855479247537	104.166666666667	117.975482461464	107.8741468287	180.222104706504	114.915010773282	115.510692543837	112.813095785944	164.800716524854	117.81206171108	146.557014852093	99.8146299729075	177.259791299634	114.375806220439	111.154907370911	215.836806317175	115.038945476333	175.398633257403	110.568197682535	123.142533484374	113.781010520847	127.33703890854	114.952103290296	113.240490542507	126.232741617357	141.135972461274	141.864564969408	110.592544455603	120.258784726627	116.44687733267	126.519256113633	132.146947405515	125.502815768302	113.856270549554	145.245819815323	103.229221810482	125.013022189811	110.404546069544	116.556291390728	102.671724917265	111.606805293006	131.98900091659	115.697499246761	105.874616396317	106.55704008222	273.85207588672
179	110.452035181019	110.500807754443	121.067303863003	112.272320095551	106.060606060606	119.43196989926	108.540036623939	181.491274457959	115.489585827149	115.510692543837	113.601998553678	164.800716524854	118.934081346424	147.29348226341	102.096107229431	178.886027917062	115.235774688261	112.337406385495	217.152884404475	116.476932294787	179.95444191344	110.568197682535	123.942160325182	115.339654500585	127.33703890854	113.286130778842	113.739347329038	126.232741617357	141.135972461274	141.864564969408	109.88361788858	120.258784726627	116.44687733267	124.762044223166	134.789886353625	123.893805309735	113.856270549554	146.743199401048	104.023292747485	126.26315241171	113.651738601001	115.496688741722	103.156025506498	111.606805293006	133.363886342805	116.902681530582	105.217010083297	107.05035971223	273.85207588672
180	110.452035181019	109.531502423263	119.4743130227	112.272320095551	107.954545454545	119.43196989926	108.540036623939	185.298783712321	116.064160881015	116.135074665695	114.390901321412	168.383340797134	121.178120617111	145.820547440776	103.807215171824	178.886027917062	115.235774688261	112.337406385495	219.785040579074	117.914919113241	184.510250569476	110.568197682535	123.942160325182	115.339654500585	127.33703890854	113.286130778842	114.238204115568	126.232741617357	139.414802065404	143.108990977911	110.592544455603	118.736521628822	116.44687733267	126.519256113633	136.375649722491	122.284794851167	114.983560356975	146.743199401048	104.817363684489	127.513282633608	115.27533486673	117.615894039735	103.64032609573	112.060491493384	134.738771769019	117.505272672492	105.874616396317	107.54367934224	277.151498487765
181	111.679280016363	109.531502423263	119.4743130227	112.272320095551	106.060606060606	119.43196989926	108.540036623939	187.83712321523	116.064160881015	116.759456787554	114.390901321412	170.174652933274	122.300140252454	145.084080029459	105.518323114216	180.51226453449	114.375806220439	112.337406385495	221.101118666374	117.914919113241	184.510250569476	111.405835543767	123.942160325182	115.339654500585	127.33703890854	111.620158267389	115.23591768863	127.810650887574	141.135972461274	143.108990977911	111.301471022627	121.781047824432	117.442149788505	126.519256113633	136.904237512113	122.284794851167	114.983560356975	148.240578986773	104.817363684489	127.513282633608	113.651738601001	117.615894039735	103.156025506498	112.514177693762	136.113657195234	117.505272672492	105.874616396317	107.54367934224	280.450921088809
182	110.452035181019	110.500807754443	119.4743130227	111.077933711556	109.848484848485	119.43196989926	109.871816214417	189.106292966684	116.638735934881	116.759456787554	116.757609624614	173.757277205553	123.422159887798	148.029949674727	106.659061742478	182.138501151918	114.375806220439	112.337406385495	223.733274840974	119.352905931696	186.788154897494	109.730559821304	124.741787165989	115.339654500585	127.33703890854	113.286130778842	115.734774475161	126.232741617357	141.135972461274	145.597842994919	111.301471022627	121.781047824432	117.442149788505	126.519256113633	136.904237512113	123.893805309735	114.983560356975	146.743199401048	104.817363684489	126.26315241171	113.651738601001	117.615894039735	103.64032609573	112.060491493384	134.738771769019	118.107863814402	106.532222709338	108.036998972251	283.750343689854
183	112.906524851708	110.500807754443	119.4743130227	114.661092863541	107.954545454545	119.43196989926	109.871816214417	192.913802221047	117.213310988748	117.383838909413	117.546512392348	177.339901477833	124.544179523142	149.502884497361	107.79980037074	183.764737769345	114.375806220439	112.337406385495	226.365431015574	122.228879568604	189.066059225513	110.568197682535	124.741787165989	116.898298480322	128.549772612431	114.952103290296	116.233631261692	126.232741617357	141.135972461274	145.597842994919	112.01039758965	121.781047824432	119.432694700174	128.2764680041	137.961413091358	123.893805309735	116.110850164396	146.743199401048	104.817363684489	127.513282633608	112.028142335273	117.615894039735	103.64032609573	112.514177693762	136.113657195234	118.710454956312	106.532222709338	108.036998972251	290.349188891944
184	112.906524851708	109.531502423263	119.4743130227	115.855479247537	107.954545454545	120.888457337055	110.537706009655	194.182971972501	117.213310988748	118.008221031271	118.335415160082	175.548589341693	129.032258064516	150.239351908678	106.659061742478	185.390974386773	114.375806220439	112.337406385495	226.365431015574	120.79089275015	189.066059225513	110.568197682535	124.741787165989	116.898298480322	128.549772612431	114.952103290296	116.233631261692	126.232741617357	144.578313253012	146.842269003422	112.01039758965	121.781047824432	121.423239611844	128.2764680041	137.961413091358	123.893805309735	116.110850164396	146.743199401048	105.611434621493	128.763412855506	110.404546069544	119.735099337748	103.64032609573	112.514177693762	136.113657195234	118.107863814402	106.532222709338	108.036998972251	296.948034094034
185	112.906524851708	109.531502423263	119.4743130227	117.049865631532	111.742424242424	120.888457337055	111.203595804894	196.72131147541	117.213310988748	118.63260315313	119.913220695549	168.383340797134	126.788218793829	150.975819319995	106.088692428347	187.830329312915	114.375806220439	111.154907370911	227.681509102873	120.79089275015	191.343963553531	110.568197682535	125.541414006797	116.898298480322	129.762506316321	113.286130778842	116.732488048223	126.232741617357	144.578313253012	146.842269003422	112.719324156673	123.303310922238	121.423239611844	128.2764680041	138.49000088098	125.502815768302	118.365429779239	145.245819815323	106.405505558497	127.513282633608	112.028142335273	119.735099337748	103.156025506498	112.060491493384	136.113657195234	117.505272672492	106.532222709338	108.530318602261	296.948034094034
186	112.906524851708	112.439418416801	119.4743130227	118.244252015527	111.742424242424	120.888457337055	111.203595804894	199.259650978318	116.638735934881	118.63260315313	120.702123463283	166.592028660994	129.032258064516	150.239351908678	107.79980037074	187.830329312915	114.375806220439	111.154907370911	226.365431015574	122.228879568604	193.621867881549	110.568197682535	125.541414006797	116.898298480322	129.762506316321	114.952103290296	117.231344834754	127.810650887574	144.578313253012	146.842269003422	112.01039758965	124.825574020043	121.423239611844	130.033679894567	137.432825301736	123.893805309735	117.238139971818	143.748440229598	106.405505558497	126.26315241171	112.028142335273	121.854304635762	103.156025506498	112.514177693762	136.113657195234	118.107863814402	106.532222709338	108.036998972251	290.349188891944
187	114.133769687053	113.408723747981	119.4743130227	118.244252015527	113.636363636364	119.43196989926	110.537706009655	197.990481226864	116.638735934881	119.256985274988	119.913220695549	164.800716524854	129.032258064516	151.712286731312	107.229431056609	187.017211004201	114.375806220439	112.337406385495	226.365431015574	122.228879568604	195.899772209567	109.730559821304	125.541414006797	116.898298480322	128.549772612431	113.286130778842	117.231344834754	127.810650887574	146.299483648881	146.842269003422	112.719324156673	123.303310922238	123.413784523513	131.790891785034	136.904237512113	123.893805309735	118.365429779239	142.251060643873	106.405505558497	126.26315241171	110.404546069544	120.794701986755	103.156025506498	112.514177693762	136.113657195234	118.710454956312	107.189829022359	108.530318602261	287.049766290899
188	112.906524851708	109.531502423263	119.4743130227	118.244252015527	111.742424242424	119.43196989926	111.203595804894	197.990481226864	116.638735934881	119.256985274988	120.702123463283	163.009404388715	129.032258064516	150.975819319995	107.79980037074	186.204092695487	114.375806220439	111.154907370911	226.365431015574	122.228879568604	198.177676537585	109.730559821304	126.341040847604	116.898298480322	128.549772612431	113.286130778842	117.231344834754	127.810650887574	148.02065404475	145.597842994919	112.719324156673	123.303310922238	123.413784523513	133.548103675502	136.904237512113	122.284794851167	117.238139971818	142.251060643873	106.405505558497	126.26315241171	110.404546069544	121.854304635762	103.64032609573	112.514177693762	137.488542621448	118.710454956312	107.189829022359	108.036998972251	280.450921088809
189	114.133769687053	111.470113085622	119.4743130227	120.633024783517	109.848484848485	122.344944774851	111.203595804894	197.990481226864	116.638735934881	119.256985274988	119.913220695549	163.009404388715	130.15427769986	150.239351908678	107.79980037074	185.390974386773	115.235774688261	111.154907370911	226.365431015574	125.104853205512	198.177676537585	110.568197682535	125.541414006797	116.898298480322	127.33703890854	113.286130778842	117.730201621285	127.810650887574	146.299483648881	144.353416986415	112.719324156673	123.303310922238	123.413784523513	133.548103675502	138.49000088098	122.284794851167	117.238139971818	140.753681058148	106.405505558497	126.26315241171	112.028142335273	121.854304635762	103.156025506498	112.060491493384	138.863428047663	118.107863814402	107.189829022359	107.54367934224	280.450921088809
190	115.361014522397	110.500807754443	119.4743130227	121.827411167513	109.848484848485	122.344944774851	110.537706009655	197.990481226864	116.064160881015	119.256985274988	119.124317927815	159.426780116435	129.032258064516	149.502884497361	109.510908313133	183.764737769345	115.235774688261	111.154907370911	223.733274840974	123.666866387058	198.177676537585	109.730559821304	124.741787165989	115.339654500585	127.33703890854	114.952103290296	118.229058407815	127.810650887574	148.02065404475	143.108990977911	113.428250723696	124.825574020043	124.409056979348	135.305315565969	139.018588670602	122.284794851167	118.365429779239	139.256301472423	107.993647432504	127.513282633608	112.028142335273	120.794701986755	103.64032609573	111.606805293006	136.113657195234	118.710454956312	107.847435335379	108.036998972251	277.151498487765
191	115.361014522397	112.439418416801	119.4743130227	119.438638399522	107.954545454545	122.344944774851	110.537706009655	196.72131147541	115.489585827149	119.256985274988	117.546512392348	155.844155844156	130.15427769986	149.502884497361	108.940538999002	182.138501151918	114.375806220439	111.154907370911	225.049352928274	122.228879568604	198.177676537585	110.568197682535	124.741787165989	115.339654500585	127.33703890854	113.286130778842	118.229058407815	127.810650887574	151.462994836489	141.864564969408	113.428250723696	124.825574020043	123.413784523513	135.305315565969	139.547176460224	122.284794851167	117.238139971818	137.758921886698	107.993647432504	127.513282633608	113.651738601001	119.735099337748	104.124626684962	110.69943289225	134.738771769019	119.915637240133	107.847435335379	107.54367934224	273.85207588672
192	116.588259357742	112.439418416801	119.4743130227	121.827411167513	109.848484848485	123.801432212647	111.203595804894	195.452141723956	116.064160881015	119.256985274988	117.546512392348	157.635467980296	130.15427769986	149.502884497361	108.940538999002	182.138501151918	114.375806220439	109.972408356326	226.365431015574	120.79089275015	198.177676537585	109.730559821304	124.741787165989	113.781010520847	126.124305204649	114.952103290296	118.229058407815	127.810650887574	151.462994836489	140.620138960904	112.719324156673	124.825574020043	124.409056979348	138.819739346903	140.075764249846	123.893805309735	118.365429779239	136.261542300973	109.581789306511	126.26315241171	110.404546069544	118.675496688742	103.64032609573	110.69943289225	137.488542621448	119.915637240133	107.189829022359	108.036998972251	277.151498487765
193	115.361014522397	112.439418416801	117.881322182397	124.216183935503	107.954545454545	122.344944774851	111.203595804894	196.72131147541	116.064160881015	118.63260315313	117.546512392348	157.635467980296	129.032258064516	149.502884497361	107.79980037074	180.51226453449	114.375806220439	111.154907370911	226.365431015574	122.228879568604	198.177676537585	110.568197682535	123.942160325182	115.339654500585	127.33703890854	114.952103290296	118.229058407815	126.232741617357	151.462994836489	140.620138960904	114.137177290719	123.303310922238	126.399601891018	138.819739346903	139.547176460224	125.502815768302	118.365429779239	133.266783129523	109.581789306511	126.26315241171	112.028142335273	119.735099337748	104.124626684962	110.245746691871	137.488542621448	119.915637240133	107.847435335379	108.036998972251	267.25323068463
194	115.361014522397	112.439418416801	117.881322182397	123.021797551508	111.742424242424	122.344944774851	110.537706009655	195.452141723956	115.489585827149	119.256985274988	117.546512392348	154.052843708016	130.15427769986	148.766417086044	107.229431056609	180.51226453449	114.375806220439	109.972408356326	226.365431015574	123.666866387058	202.733485193622	109.730559821304	123.942160325182	113.781010520847	126.124305204649	113.286130778842	118.229058407815	126.232741617357	151.462994836489	138.131286943897	113.428250723696	123.303310922238	125.404329435183	137.062527456436	140.604352039468	125.502815768302	118.365429779239	131.769403543798	108.787718369508	126.26315241171	113.651738601001	119.735099337748	103.64032609573	109.792060491493	138.863428047663	119.915637240133	107.847435335379	108.036998972251	267.25323068463
195	115.361014522397	112.439418416801	116.288331342095	124.216183935503	109.848484848485	122.344944774851	111.203595804894	194.182971972501	116.064160881015	118.63260315313	115.179804089146	155.844155844156	129.032258064516	148.029949674727	108.370169684871	178.072909608348	113.515837752616	111.154907370911	226.365431015574	123.666866387058	200.455580865604	109.730559821304	123.142533484374	113.781010520847	124.911571500758	113.286130778842	118.229058407815	126.232741617357	151.462994836489	139.375712952401	114.137177290719	124.825574020043	127.394874346852	137.062527456436	140.075764249846	123.893805309735	118.365429779239	131.769403543798	109.581789306511	127.513282633608	112.028142335273	120.794701986755	103.64032609573	108.884688090737	136.113657195234	121.120819523953	107.189829022359	108.036998972251	263.953808083585
196	115.361014522397	112.439418416801	117.881322182397	125.410570319498	109.848484848485	120.888457337055	110.537706009655	194.182971972501	116.064160881015	118.008221031271	115.179804089146	154.052843708016	127.910238429173	148.029949674727	108.940538999002	178.072909608348	114.375806220439	111.154907370911	228.997587190173	123.666866387058	198.177676537585	108.892921960073	122.342906643566	113.781010520847	124.911571500758	113.286130778842	117.730201621285	124.65483234714	149.74182444062	138.131286943897	114.137177290719	124.825574020043	124.409056979348	138.819739346903	140.604352039468	122.284794851167	118.365429779239	130.272023958073	109.581789306511	128.763412855506	110.404546069544	120.794701986755	103.156025506498	108.431001890359	137.488542621448	122.928592949684	107.847435335379	108.036998972251	260.654385482541
197	115.361014522397	110.500807754443	116.288331342095	125.410570319498	109.848484848485	120.888457337055	111.203595804894	195.452141723956	116.064160881015	118.63260315313	115.179804089146	155.844155844156	129.032258064516	146.557014852093	108.940538999002	175.633554682206	114.375806220439	111.154907370911	226.365431015574	125.104853205512	200.455580865604	109.730559821304	123.142533484374	115.339654500585	123.698837796867	114.952103290296	117.730201621285	124.65483234714	151.462994836489	135.64243492689	114.137177290719	123.303310922238	124.409056979348	138.819739346903	140.604352039468	122.284794851167	117.238139971818	130.272023958073	109.581789306511	128.763412855506	110.404546069544	121.854304635762	103.64032609573	108.431001890359	137.488542621448	122.326001807773	107.847435335379	108.036998972251	257.354962881496
198	114.133769687053	111.470113085622	116.288331342095	126.604956703494	109.848484848485	120.888457337055	111.203595804894	192.913802221047	116.064160881015	118.008221031271	114.390901321412	157.635467980296	129.032258064516	145.820547440776	108.940538999002	175.633554682206	114.375806220439	111.154907370911	225.049352928274	125.104853205512	200.455580865604	109.730559821304	122.342906643566	113.781010520847	123.698837796867	114.952103290296	117.231344834754	124.65483234714	146.299483648881	135.64243492689	113.428250723696	124.825574020043	124.409056979348	138.819739346903	140.075764249846	123.893805309735	117.238139971818	130.272023958073	110.375860243515	127.513282633608	110.404546069544	119.735099337748	103.64032609573	107.977315689981	137.488542621448	122.326001807773	107.847435335379	107.54367934224	260.654385482541
199	114.133769687053	110.500807754443	114.695340501792	127.799343087489	111.742424242424	120.888457337055	111.203595804894	195.452141723956	115.489585827149	118.008221031271	113.601998553678	159.426780116435	129.032258064516	145.084080029459	108.940538999002	174.820436373492	114.375806220439	111.154907370911	223.733274840974	123.666866387058	198.177676537585	109.730559821304	123.142533484374	115.339654500585	124.911571500758	114.952103290296	117.231344834754	123.076923076923	142.857142857143	136.886860935394	113.428250723696	124.825574020043	124.409056979348	140.57695123737	140.604352039468	123.893805309735	116.110850164396	130.272023958073	111.169931180519	126.26315241171	110.404546069544	119.735099337748	103.64032609573	107.523629489603	136.113657195234	122.326001807773	108.5050416484	108.036998972251	257.354962881496
200	114.133769687053	110.500807754443	113.102349661489	128.993729471484	111.742424242424	120.888457337055	111.869485600133	194.182971972501	115.489585827149	118.008221031271	114.390901321412	157.635467980296	129.032258064516	144.347612618142	108.940538999002	174.007318064778	114.375806220439	112.337406385495	222.417196753674	126.542840023966	198.177676537585	109.730559821304	123.142533484374	115.339654500585	124.911571500758	113.286130778842	116.233631261692	123.076923076923	142.857142857143	135.64243492689	113.428250723696	124.825574020043	122.418512067679	138.819739346903	141.661527618712	122.284794851167	116.110850164396	128.774644372348	110.375860243515	126.26315241171	110.404546069544	119.735099337748	103.64032609573	107.069943289225	136.113657195234	122.326001807773	108.5050416484	108.036998972251	257.354962881496
201	114.133769687053	112.439418416801	113.102349661489	128.993729471484	113.636363636364	120.888457337055	111.869485600133	196.72131147541	115.489585827149	117.383838909413	115.179804089146	155.844155844156	129.032258064516	144.347612618142	108.940538999002	174.007318064778	114.375806220439	112.337406385495	222.417196753674	125.104853205512	198.177676537585	108.892921960073	122.342906643566	113.781010520847	123.698837796867	113.286130778842	117.231344834754	123.076923076923	142.857142857143	135.64243492689	112.719324156673	123.303310922238	122.418512067679	138.819739346903	141.13293982909	120.675784392599	117.238139971818	127.277264786623	111.964002117522	127.513282633608	110.404546069544	119.735099337748	103.64032609573	107.069943289225	134.738771769019	123.531184091594	108.5050416484	108.036998972251	254.055540280451
202	112.906524851708	111.470113085622	113.102349661489	130.188115855479	111.742424242424	122.344944774851	111.869485600133	194.182971972501	115.489585827149	117.383838909413	114.390901321412	154.052843708016	129.032258064516	145.084080029459	109.510908313133	172.381081447351	114.375806220439	111.154907370911	219.785040579074	123.666866387058	193.621867881549	108.892921960073	121.543279802759	113.781010520847	123.698837796867	113.286130778842	116.233631261692	123.076923076923	142.857142857143	135.64243492689	113.428250723696	123.303310922238	120.427967156009	138.819739346903	141.661527618712	120.675784392599	116.110850164396	125.779885200898	111.964002117522	127.513282633608	112.028142335273	119.735099337748	103.156025506498	107.069943289225	136.113657195234	123.531184091594	108.5050416484	108.036998972251	247.456695078361
203	112.906524851708	110.500807754443	113.102349661489	128.993729471484	111.742424242424	123.801432212647	112.535375395372	190.375462718139	114.915010773282	117.383838909413	113.601998553678	154.052843708016	129.032258064516	143.611145206825	108.940538999002	171.567963138637	114.375806220439	111.154907370911	221.101118666374	125.104853205512	195.899772209567	108.055284098841	121.543279802759	113.781010520847	123.698837796867	113.286130778842	116.732488048223	121.499013806706	144.578313253012	133.153582909883	112.719324156673	123.303310922238	121.423239611844	138.819739346903	141.13293982909	120.675784392599	117.238139971818	127.277264786623	113.55214399153	127.513282633608	112.028142335273	118.675496688742	102.671724917265	107.069943289225	136.113657195234	122.928592949684	108.5050416484	108.036998972251	247.456695078361
204	112.906524851708	110.500807754443	111.509358821187	127.799343087489	111.742424242424	120.888457337055	112.535375395372	190.375462718139	114.915010773282	117.383838909413	115.179804089146	154.052843708016	127.910238429173	142.138210384191	109.510908313133	170.754844829923	114.375806220439	111.154907370911	218.468962491775	123.666866387058	193.621867881549	108.055284098841	121.543279802759	113.781010520847	123.698837796867	113.286130778842	116.732488048223	121.499013806706	142.857142857143	133.153582909883	113.428250723696	124.825574020043	120.427967156009	137.062527456436	142.190115408334	117.457763475463	117.238139971818	124.282505615173	113.55214399153	126.26315241171	112.028142335273	117.615894039735	102.671724917265	106.162570888469	134.738771769019	122.928592949684	108.5050416484	108.036998972251	244.157272477316
205	112.906524851708	109.531502423263	111.509358821187	130.188115855479	109.848484848485	122.344944774851	112.535375395372	190.375462718139	114.915010773282	117.383838909413	114.390901321412	154.052843708016	127.910238429173	141.401742972873	110.081277627264	170.754844829923	114.375806220439	111.154907370911	217.152884404475	122.228879568604	193.621867881549	108.055284098841	121.543279802759	115.339654500585	122.486104092976	113.286130778842	117.231344834754	121.499013806706	142.857142857143	133.153582909883	112.719324156673	124.825574020043	121.423239611844	137.062527456436	141.661527618712	120.675784392599	117.238139971818	124.282505615173	112.758073054526	126.26315241171	113.651738601001	118.675496688742	102.671724917265	105.708884688091	134.738771769019	123.531184091594	108.5050416484	108.036998972251	250.756117679406
206	112.906524851708	110.500807754443	111.509358821187	131.382502239474	109.848484848485	120.888457337055	112.535375395372	187.83712321523	114.915010773282	116.759456787554	114.390901321412	155.844155844156	127.910238429173	142.138210384191	109.510908313133	169.941726521209	114.375806220439	111.154907370911	214.520728229875	123.666866387058	193.621867881549	108.055284098841	121.543279802759	113.781010520847	122.486104092976	113.286130778842	117.730201621285	119.921104536489	142.857142857143	134.398008918386	112.719324156673	123.303310922238	120.427967156009	137.062527456436	140.604352039468	120.675784392599	117.238139971818	124.282505615173	113.55214399153	127.513282633608	113.651738601001	118.675496688742	102.187424328033	105.708884688091	136.113657195234	124.736366375414	108.5050416484	108.036998972251	244.157272477316
207	112.906524851708	110.500807754443	111.509358821187	131.382502239474	109.848484848485	122.344944774851	111.869485600133	187.83712321523	114.915010773282	118.008221031271	114.390901321412	159.426780116435	127.910238429173	141.401742972873	111.222016255525	168.315489903781	114.375806220439	111.154907370911	213.204650142575	122.228879568604	193.621867881549	107.21764623761	121.543279802759	113.781010520847	123.698837796867	111.620158267389	117.730201621285	123.076923076923	144.578313253012	134.398008918386	112.719324156673	123.303310922238	119.432694700174	137.062527456436	138.49000088098	117.457763475463	117.238139971818	125.779885200898	113.55214399153	126.26315241171	113.651738601001	116.556291390728	102.187424328033	105.255198487713	134.738771769019	124.736366375414	109.16264796142	108.036998972251	244.157272477316
208	112.906524851708	110.500807754443	111.509358821187	131.382502239474	115.530303030303	123.801432212647	111.869485600133	186.567953463776	114.340435719416	117.383838909413	114.390901321412	157.635467980296	126.788218793829	141.401742972873	110.651646941395	168.315489903781	114.375806220439	111.154907370911	214.520728229875	122.228879568604	193.621867881549	107.21764623761	120.743652961951	113.781010520847	121.273370389085	111.620158267389	117.730201621285	121.499013806706	142.857142857143	134.398008918386	112.01039758965	123.303310922238	119.432694700174	137.062527456436	135.847061932869	117.457763475463	117.238139971818	124.282505615173	114.346214928534	126.26315241171	113.651738601001	116.556291390728	102.187424328033	105.255198487713	137.488542621448	124.133775233504	109.16264796142	108.530318602261	240.857849876272
209	110.452035181019	111.470113085622	109.916367980884	128.993729471484	111.742424242424	123.801432212647	111.869485600133	185.298783712321	114.915010773282	117.383838909413	114.390901321412	157.635467980296	126.788218793829	141.401742972873	111.222016255525	168.315489903781	114.375806220439	109.972408356326	211.888572055275	122.228879568604	191.343963553531	107.21764623761	120.743652961951	113.781010520847	120.060636685195	113.286130778842	118.229058407815	121.499013806706	142.857142857143	134.398008918386	112.01039758965	124.825574020043	118.437422244339	137.062527456436	135.847061932869	117.457763475463	117.238139971818	124.282505615173	113.55214399153	125.013022189811	113.651738601001	115.496688741722	102.187424328033	105.255198487713	134.738771769019	124.736366375414	108.5050416484	108.036998972251	240.857849876272
210	109.224790345674	110.500807754443	109.916367980884	126.604956703494	111.742424242424	123.801432212647	111.203595804894	189.106292966684	114.915010773282	117.383838909413	115.179804089146	155.844155844156	126.788218793829	140.665275561556	112.933124197918	167.502371595067	114.375806220439	109.972408356326	211.888572055275	122.228879568604	191.343963553531	107.21764623761	119.944026121143	113.781010520847	120.060636685195	113.286130778842	118.229058407815	123.076923076923	144.578313253012	135.64243492689	112.01039758965	126.347837117849	119.432694700174	137.062527456436	133.204122984759	117.457763475463	117.238139971818	124.282505615173	114.346214928534	126.26315241171	115.27533486673	114.437086092715	102.187424328033	105.255198487713	134.738771769019	123.531184091594	108.5050416484	108.036998972251	237.558427275227
211	110.452035181019	111.470113085622	109.916367980884	126.604956703494	111.742424242424	123.801432212647	111.203595804894	186.567953463776	114.340435719416	116.759456787554	115.179804089146	155.844155844156	126.788218793829	140.665275561556	111.222016255525	167.502371595067	114.375806220439	109.972408356326	210.572493967975	119.352905931696	191.343963553531	107.21764623761	119.144399280336	113.781010520847	118.847902981304	111.620158267389	118.229058407815	123.076923076923	144.578313253012	134.398008918386	112.01039758965	124.825574020043	119.432694700174	137.062527456436	132.675535195137	119.066773934031	117.238139971818	125.779885200898	114.346214928534	125.013022189811	115.27533486673	114.437086092715	102.187424328033	105.255198487713	134.738771769019	122.928592949684	109.16264796142	108.036998972251	240.857849876272
212	109.224790345674	110.500807754443	109.916367980884	126.604956703494	113.636363636364	122.344944774851	111.869485600133	184.029613960867	114.915010773282	116.759456787554	115.179804089146	154.052843708016	125.666199158485	139.928808150239	111.222016255525	165.063016668925	114.375806220439	109.972408356326	209.256415880676	119.352905931696	193.621867881549	106.380008376379	119.144399280336	113.781010520847	117.635169277413	111.620158267389	118.229058407815	124.65483234714	142.857142857143	133.153582909883	112.01039758965	123.303310922238	119.432694700174	137.062527456436	131.089771826271	122.284794851167	117.238139971818	124.282505615173	115.140285865537	126.26315241171	115.27533486673	115.496688741722	101.703123738801	105.255198487713	136.113657195234	122.928592949684	109.16264796142	107.54367934224	240.857849876272
213	106.770300674985	110.500807754443	109.916367980884	124.216183935503	115.530303030303	123.801432212647	111.869485600133	186.567953463776	114.340435719416	116.135074665695	114.390901321412	154.052843708016	126.788218793829	139.192340738922	111.792385569656	165.063016668925	114.375806220439	109.972408356326	210.572493967975	122.228879568604	195.899772209567	107.21764623761	119.944026121143	113.781010520847	118.847902981304	109.954185755935	118.727915194346	123.076923076923	142.857142857143	131.909156901379	112.01039758965	124.825574020043	118.437422244339	135.305315565969	131.089771826271	119.066773934031	116.110850164396	124.282505615173	113.55214399153	126.26315241171	113.651738601001	115.496688741722	102.187424328033	104.801512287335	134.738771769019	122.326001807773	109.16264796142	108.036998972251	244.157272477316
214	107.997545510329	111.470113085622	111.509358821187	125.410570319498	115.530303030303	123.801432212647	112.535375395372	185.298783712321	114.340435719416	114.886310421978	113.601998553678	152.261531571876	126.788218793829	139.928808150239	111.792385569656	165.876134977639	114.375806220439	109.972408356326	209.256415880676	123.666866387058	191.343963553531	107.21764623761	119.144399280336	113.781010520847	118.847902981304	113.286130778842	118.229058407815	123.076923076923	141.135972461274	131.909156901379	112.01039758965	123.303310922238	117.442149788505	137.062527456436	130.561184036649	119.066773934031	117.238139971818	122.785126029448	114.346214928534	125.013022189811	115.27533486673	114.437086092715	102.187424328033	105.255198487713	134.738771769019	121.723410665863	109.16264796142	108.036998972251	237.558427275227
215	106.770300674985	108.562197092084	111.509358821187	125.410570319498	115.530303030303	122.344944774851	112.535375395372	185.298783712321	113.765860665549	114.886310421978	112.813095785944	154.052843708016	125.666199158485	139.192340738922	111.222016255525	165.063016668925	114.375806220439	108.789909341742	209.256415880676	120.79089275015	193.621867881549	107.21764623761	118.344772439528	113.781010520847	118.847902981304	111.620158267389	118.727915194346	123.076923076923	141.135972461274	131.909156901379	112.01039758965	121.781047824432	117.442149788505	137.062527456436	129.504008457405	117.457763475463	116.110850164396	121.287746443723	112.758073054526	125.013022189811	113.651738601001	114.437086092715	101.703123738801	104.801512287335	134.738771769019	121.723410665863	109.16264796142	108.036998972251	240.857849876272
216	106.770300674985	109.531502423263	109.916367980884	124.216183935503	117.424242424242	125.257919650443	111.869485600133	186.567953463776	114.340435719416	114.886310421978	112.024193018211	152.261531571876	125.666199158485	139.928808150239	112.362754883787	165.063016668925	115.235774688261	108.789909341742	205.308181618776	120.79089275015	191.343963553531	107.21764623761	118.344772439528	113.781010520847	117.635169277413	111.620158267389	118.229058407815	123.076923076923	139.414802065404	130.664730892876	112.01039758965	121.781047824432	118.437422244339	137.062527456436	129.504008457405	117.457763475463	116.110850164396	121.287746443723	112.758073054526	125.013022189811	115.27533486673	113.377483443709	101.703123738801	104.801512287335	134.738771769019	121.120819523953	109.16264796142	108.530318602261	240.857849876272
217	105.54305583964	110.500807754443	109.916367980884	124.216183935503	117.424242424242	123.801432212647	112.535375395372	186.567953463776	114.340435719416	114.26192830012	112.024193018211	154.052843708016	125.666199158485	140.665275561556	113.503493512049	164.249898360211	113.515837752616	108.789909341742	203.992103531476	117.914919113241	193.621867881549	108.055284098841	117.545145598721	112.222366541109	116.422435573522	111.620158267389	117.730201621285	124.65483234714	141.135972461274	130.664730892876	112.01039758965	121.781047824432	117.442149788505	137.062527456436	130.032596247027	115.848753016895	116.110850164396	121.287746443723	112.758073054526	126.26315241171	115.27533486673	114.437086092715	101.703123738801	104.347826086957	134.738771769019	121.120819523953	108.5050416484	108.036998972251	234.259004674182
218	105.54305583964	110.500807754443	111.509358821187	124.216183935503	119.318181818182	123.801432212647	112.535375395372	187.83712321523	113.765860665549	114.26192830012	112.024193018211	152.261531571876	124.544179523142	140.665275561556	112.362754883787	165.063016668925	114.375806220439	107.607410327158	201.359947356876	119.352905931696	198.177676537585	108.055284098841	117.545145598721	113.781010520847	118.847902981304	111.620158267389	117.231344834754	124.65483234714	141.135972461274	130.664730892876	112.01039758965	121.781047824432	116.44687733267	138.819739346903	130.032596247027	115.848753016895	116.110850164396	122.785126029448	113.55214399153	126.26315241171	116.898931132458	114.437086092715	101.703123738801	104.801512287335	136.113657195234	120.518228382043	109.16264796142	108.036998972251	237.558427275227
219	105.54305583964	109.531502423263	111.509358821187	121.827411167513	119.318181818182	123.801432212647	111.869485600133	185.298783712321	113.765860665549	113.637546178261	112.024193018211	152.261531571876	124.544179523142	139.928808150239	110.651646941395	164.249898360211	114.375806220439	108.789909341742	200.043869269577	120.79089275015	193.621867881549	107.21764623761	117.545145598721	113.781010520847	116.422435573522	113.286130778842	117.231344834754	124.65483234714	142.857142857143	129.420304884372	112.01039758965	121.781047824432	116.44687733267	137.062527456436	131.618359615893	115.848753016895	116.110850164396	121.287746443723	112.758073054526	126.26315241171	116.898931132458	113.377483443709	101.703123738801	104.347826086957	134.738771769019	119.915637240133	109.16264796142	108.036998972251	234.259004674182
220	105.54305583964	109.531502423263	109.916367980884	121.827411167513	119.318181818182	122.344944774851	111.869485600133	187.83712321523	113.765860665549	113.637546178261	111.235290250477	154.052843708016	122.300140252454	139.192340738922	110.651646941395	163.436780051498	113.515837752616	108.789909341742	198.727791182277	119.352905931696	198.177676537585	107.21764623761	117.545145598721	113.781010520847	117.635169277413	113.286130778842	117.231344834754	123.076923076923	142.857142857143	129.420304884372	111.301471022627	121.781047824432	116.44687733267	137.062527456436	130.561184036649	117.457763475463	117.238139971818	122.785126029448	112.758073054526	126.26315241171	116.898931132458	114.437086092715	101.703123738801	104.347826086957	134.738771769019	120.518228382043	109.16264796142	108.036998972251	234.259004674182
221	106.770300674985	108.562197092084	109.916367980884	121.827411167513	119.318181818182	120.888457337055	112.535375395372	189.106292966684	113.765860665549	113.637546178261	110.446387482743	152.261531571876	123.422159887798	139.928808150239	111.222016255525	161.81054343407	113.515837752616	108.789909341742	198.727791182277	120.79089275015	198.177676537585	107.21764623761	118.344772439528	113.781010520847	116.422435573522	111.620158267389	117.231344834754	123.076923076923	141.135972461274	129.420304884372	111.301471022627	120.258784726627	115.451604876835	135.305315565969	132.146947405515	117.457763475463	117.238139971818	122.785126029448	113.55214399153	125.013022189811	115.27533486673	114.437086092715	101.218823149568	104.801512287335	134.738771769019	121.120819523953	109.16264796142	107.54367934224	234.259004674182
222	106.770300674985	109.531502423263	109.916367980884	121.827411167513	117.424242424242	119.43196989926	112.535375395372	190.375462718139	113.765860665549	113.637546178261	110.446387482743	152.261531571876	122.300140252454	139.192340738922	111.222016255525	160.997425125356	113.515837752616	108.789909341742	198.727791182277	117.914919113241	193.621867881549	107.21764623761	117.545145598721	113.781010520847	116.422435573522	111.620158267389	117.231344834754	123.076923076923	141.135972461274	128.175878875869	111.301471022627	121.781047824432	115.451604876835	137.062527456436	131.089771826271	117.457763475463	116.110850164396	122.785126029448	113.55214399153	125.013022189811	115.27533486673	115.496688741722	101.703123738801	104.801512287335	134.738771769019	120.518228382043	109.16264796142	108.036998972251	237.558427275227
223	106.770300674985	109.531502423263	109.916367980884	121.827411167513	117.424242424242	122.344944774851	111.203595804894	186.567953463776	113.765860665549	113.013164056403	109.657484715009	152.261531571876	123.422159887798	139.928808150239	110.651646941395	160.184306816642	113.515837752616	108.789909341742	194.779556920377	119.352905931696	193.621867881549	107.21764623761	118.344772439528	113.781010520847	116.422435573522	111.620158267389	117.231344834754	123.076923076923	139.414802065404	128.175878875869	112.01039758965	123.303310922238	114.456332421	135.305315565969	132.675535195137	114.239742558327	114.983560356975	122.785126029448	112.758073054526	125.013022189811	115.27533486673	113.377483443709	101.218823149568	104.801512287335	133.363886342805	120.518228382043	109.16264796142	107.54367934224	234.259004674182
224	106.770300674985	109.531502423263	111.509358821187	123.021797551508	119.318181818182	120.888457337055	111.869485600133	186.567953463776	113.765860665549	113.013164056403	110.446387482743	150.470219435737	122.300140252454	139.192340738922	110.651646941395	158.558070199214	112.655869284793	107.607410327158	196.095635007677	119.352905931696	193.621867881549	106.380008376379	119.144399280336	113.781010520847	116.422435573522	111.620158267389	117.730201621285	123.076923076923	141.135972461274	128.175878875869	112.01039758965	120.258784726627	113.461059965165	135.305315565969	135.318474143247	115.848753016895	116.110850164396	122.785126029448	113.55214399153	125.013022189811	115.27533486673	113.377483443709	101.703123738801	104.801512287335	134.738771769019	120.518228382043	108.5050416484	107.54367934224	234.259004674182
225	106.770300674985	109.531502423263	111.509358821187	123.021797551508	119.318181818182	119.43196989926	111.203595804894	184.029613960867	113.765860665549	113.013164056403	110.446387482743	152.261531571876	122.300140252454	139.928808150239	110.651646941395	158.558070199214	112.655869284793	108.789909341742	196.095635007677	119.352905931696	193.621867881549	106.380008376379	119.144399280336	113.781010520847	116.422435573522	111.620158267389	116.732488048223	126.232741617357	141.135972461274	126.931452867365	112.01039758965	120.258784726627	113.461059965165	135.305315565969	134.261298564003	117.457763475463	116.110850164396	122.785126029448	112.758073054526	123.762891967913	116.898931132458	114.437086092715	102.187424328033	104.801512287335	134.738771769019	120.518228382043	108.5050416484	108.036998972251	230.959582073137
226	106.770300674985	110.500807754443	111.509358821187	124.216183935503	119.318181818182	119.43196989926	111.203595804894	185.298783712321	113.765860665549	113.013164056403	110.446387482743	154.052843708016	118.934081346424	139.928808150239	110.651646941395	158.558070199214	112.655869284793	107.607410327158	194.779556920377	119.352905931696	195.899772209567	106.380008376379	119.144399280336	113.781010520847	116.422435573522	111.620158267389	117.231344834754	124.65483234714	141.135972461274	126.931452867365	112.01039758965	121.781047824432	113.461059965165	133.548103675502	133.732710774381	115.848753016895	116.110850164396	122.785126029448	111.964002117522	123.762891967913	116.898931132458	114.437086092715	101.703123738801	104.801512287335	136.113657195234	121.120819523953	109.16264796142	107.54367934224	227.660159472092
227	105.54305583964	110.500807754443	111.509358821187	124.216183935503	119.318181818182	119.43196989926	111.869485600133	181.491274457959	113.765860665549	112.388781934544	109.657484715009	152.261531571876	120.056100981767	139.928808150239	111.222016255525	159.371188507928	112.655869284793	108.789909341742	194.779556920377	119.352905931696	195.899772209567	106.380008376379	118.344772439528	113.781010520847	116.422435573522	111.620158267389	117.231344834754	124.65483234714	141.135972461274	128.175878875869	112.719324156673	120.258784726627	114.456332421	135.305315565969	133.732710774381	112.630732099759	114.983560356975	122.785126029448	112.758073054526	125.013022189811	116.898931132458	116.556291390728	101.218823149568	104.801512287335	136.113657195234	119.915637240133	109.16264796142	107.54367934224	224.360736871048
228	105.54305583964	110.500807754443	111.509358821187	123.021797551508	121.212121212121	119.43196989926	111.203595804894	181.491274457959	113.765860665549	112.388781934544	110.446387482743	152.261531571876	120.056100981767	139.928808150239	112.362754883787	158.558070199214	112.655869284793	107.607410327158	196.095635007677	117.914919113241	195.899772209567	107.21764623761	117.545145598721	113.781010520847	115.209701869631	111.620158267389	117.231344834754	123.076923076923	141.135972461274	128.175878875869	112.719324156673	120.258784726627	112.465787509331	135.305315565969	132.146947405515	119.066773934031	114.983560356975	122.785126029448	112.758073054526	125.013022189811	118.522527398187	114.437086092715	101.218823149568	105.255198487713	134.738771769019	119.313046098222	109.16264796142	107.54367934224	224.360736871048
229	104.315811004295	110.500807754443	109.916367980884	121.827411167513	121.212121212121	119.43196989926	111.203595804894	181.491274457959	113.191285611683	112.388781934544	110.446387482743	150.470219435737	120.056100981767	139.192340738922	111.792385569656	158.558070199214	112.655869284793	107.607410327158	194.779556920377	116.476932294787	195.899772209567	107.21764623761	118.344772439528	115.339654500585	115.209701869631	111.620158267389	116.732488048223	124.65483234714	141.135972461274	128.175878875869	112.01039758965	118.736521628822	113.461059965165	135.305315565969	130.561184036649	117.457763475463	113.856270549554	122.785126029448	113.55214399153	125.013022189811	118.522527398187	113.377483443709	101.218823149568	105.255198487713	137.488542621448	119.313046098222	108.5050416484	107.05035971223	221.061314270003
230	104.315811004295	109.531502423263	111.509358821187	123.021797551508	121.212121212121	120.888457337055	111.203595804894	180.222104706504	113.191285611683	112.388781934544	110.446387482743	152.261531571876	121.178120617111	139.928808150239	110.651646941395	156.931833581786	112.655869284793	107.607410327158	193.463478833077	115.038945476333	193.621867881549	107.21764623761	118.344772439528	113.781010520847	115.209701869631	111.620158267389	116.732488048223	123.076923076923	139.414802065404	129.420304884372	112.01039758965	121.781047824432	113.461059965165	133.548103675502	131.089771826271	117.457763475463	114.983560356975	122.785126029448	112.758073054526	125.013022189811	118.522527398187	113.377483443709	101.218823149568	105.255198487713	133.363886342805	119.915637240133	108.5050416484	108.036998972251	221.061314270003
231	104.315811004295	110.500807754443	111.509358821187	123.021797551508	119.318181818182	120.888457337055	111.869485600133	180.222104706504	113.191285611683	111.764399812685	110.446387482743	152.261531571876	118.934081346424	139.928808150239	110.081277627264	158.558070199214	113.515837752616	107.607410327158	193.463478833077	116.476932294787	195.899772209567	106.380008376379	118.344772439528	113.781010520847	117.635169277413	109.954185755935	116.233631261692	124.65483234714	139.414802065404	128.175878875869	112.01039758965	120.258784726627	112.465787509331	133.548103675502	131.618359615893	115.848753016895	114.983560356975	122.785126029448	111.964002117522	125.013022189811	116.898931132458	114.437086092715	101.703123738801	106.162570888469	134.738771769019	119.313046098222	109.16264796142	107.54367934224	221.061314270003
232	103.088566168951	109.531502423263	111.509358821187	123.021797551508	119.318181818182	119.43196989926	111.869485600133	180.222104706504	113.191285611683	112.388781934544	109.657484715009	150.470219435737	120.056100981767	139.928808150239	110.651646941395	157.7449518905	112.655869284793	106.424911312574	192.147400745778	116.476932294787	195.899772209567	106.380008376379	117.545145598721	113.781010520847	115.209701869631	111.620158267389	116.233631261692	124.65483234714	137.693631669535	128.175878875869	111.301471022627	118.736521628822	112.465787509331	133.548103675502	130.561184036649	115.848753016895	113.856270549554	122.785126029448	113.55214399153	125.013022189811	116.898931132458	111.258278145695	101.703123738801	106.616257088847	131.98900091659	119.313046098222	108.5050416484	107.05035971223	214.462469067913
233	103.088566168951	109.531502423263	111.509358821187	123.021797551508	121.212121212121	119.43196989926	111.869485600133	181.491274457959	113.191285611683	113.013164056403	108.868581947275	148.678907299597	120.056100981767	139.928808150239	111.792385569656	156.118715273072	113.515837752616	105.24241229799	192.147400745778	116.476932294787	195.899772209567	106.380008376379	118.344772439528	113.781010520847	116.422435573522	111.620158267389	115.734774475161	123.076923076923	139.414802065404	128.175878875869	112.01039758965	118.736521628822	112.465787509331	133.548103675502	130.561184036649	112.630732099759	114.983560356975	121.287746443723	111.964002117522	125.013022189811	113.651738601001	111.258278145695	101.703123738801	106.616257088847	133.363886342805	118.710454956312	108.5050416484	107.54367934224	214.462469067913
234	103.088566168951	110.500807754443	111.509358821187	120.633024783517	119.318181818182	120.888457337055	111.203595804894	181.491274457959	113.191285611683	112.388781934544	109.657484715009	148.678907299597	120.056100981767	139.192340738922	111.222016255525	156.118715273072	113.515837752616	105.24241229799	192.147400745778	115.038945476333	195.899772209567	106.380008376379	117.545145598721	115.339654500585	116.422435573522	111.620158267389	115.23591768863	124.65483234714	137.693631669535	125.687026858861	112.01039758965	118.736521628822	112.465787509331	135.305315565969	129.504008457405	114.239742558327	114.983560356975	121.287746443723	111.964002117522	125.013022189811	116.898931132458	112.317880794702	101.703123738801	106.162570888469	134.738771769019	118.107863814402	109.16264796142	107.05035971223	217.761891668958
235	101.861321333606	108.562197092084	111.509358821187	121.827411167513	123.106060606061	119.43196989926	111.869485600133	181.491274457959	113.191285611683	112.388781934544	108.868581947275	146.887595163457	120.056100981767	139.928808150239	112.933124197918	154.492478655644	112.655869284793	105.24241229799	188.199166483878	113.600958657879	198.177676537585	106.380008376379	117.545145598721	113.781010520847	116.422435573522	109.954185755935	114.737060902099	124.65483234714	137.693631669535	126.931452867365	110.592544455603	120.258784726627	112.465787509331	133.548103675502	129.504008457405	112.630732099759	114.983560356975	119.790366857998	112.758073054526	123.762891967913	113.651738601001	112.317880794702	101.703123738801	106.162570888469	133.363886342805	116.902681530582	108.5050416484	107.05035971223	217.761891668958
236	103.088566168951	108.562197092084	113.102349661489	123.021797551508	123.106060606061	119.43196989926	111.869485600133	180.222104706504	113.191285611683	111.764399812685	109.657484715009	146.887595163457	118.934081346424	139.928808150239	114.07386282618	153.679360346931	112.655869284793	105.24241229799	188.199166483878	115.038945476333	195.899772209567	107.21764623761	117.545145598721	113.781010520847	115.209701869631	109.954185755935	115.23591768863	123.076923076923	139.414802065404	126.931452867365	111.301471022627	118.736521628822	113.461059965165	131.790891785034	129.504008457405	114.239742558327	114.983560356975	121.287746443723	111.964002117522	123.762891967913	116.898931132458	113.377483443709	101.218823149568	106.162570888469	133.363886342805	116.902681530582	108.5050416484	107.54367934224	217.761891668958
237	101.861321333606	109.531502423263	113.102349661489	123.021797551508	123.106060606061	119.43196989926	111.869485600133	181.491274457959	113.191285611683	111.140017690827	108.868581947275	146.887595163457	120.056100981767	139.192340738922	113.503493512049	154.492478655644	112.655869284793	106.424911312574	186.883088396578	113.600958657879	198.177676537585	106.380008376379	118.344772439528	115.339654500585	116.422435573522	109.954185755935	115.23591768863	124.65483234714	139.414802065404	125.687026858861	110.592544455603	118.736521628822	113.461059965165	131.790891785034	130.032596247027	111.021721641191	116.110850164396	122.785126029448	113.55214399153	123.762891967913	116.898931132458	111.258278145695	101.703123738801	106.162570888469	131.98900091659	118.107863814402	108.5050416484	107.05035971223	214.462469067913
238	100.634076498261	108.562197092084	111.509358821187	120.633024783517	125	119.43196989926	113.201265190611	181.491274457959	113.765860665549	111.140017690827	108.079679179541	146.887595163457	118.934081346424	138.455873327605	113.503493512049	153.679360346931	112.655869284793	106.424911312574	184.250932221979	116.476932294787	198.177676537585	105.542370515147	118.344772439528	115.339654500585	116.422435573522	108.288213244481	115.23591768863	123.076923076923	137.693631669535	125.687026858861	112.01039758965	120.258784726627	113.461059965165	131.790891785034	128.975420667783	112.630732099759	114.983560356975	122.785126029448	111.964002117522	123.762891967913	115.27533486673	112.317880794702	101.703123738801	106.162570888469	133.363886342805	118.107863814402	108.5050416484	107.54367934224	221.061314270003
239	100.634076498261	108.562197092084	111.509358821187	121.827411167513	123.106060606061	117.975482461464	113.201265190611	181.491274457959	113.191285611683	111.140017690827	108.079679179541	145.096283027317	117.81206171108	137.719405916288	112.933124197918	152.866242038217	111.79590081697	105.24241229799	185.567010309278	115.038945476333	193.621867881549	106.380008376379	118.344772439528	113.781010520847	115.209701869631	109.954185755935	115.23591768863	123.076923076923	137.693631669535	126.931452867365	112.719324156673	120.258784726627	114.456332421	131.790891785034	128.446832878161	114.239742558327	114.983560356975	122.785126029448	113.55214399153	123.762891967913	113.651738601001	112.317880794702	101.218823149568	106.162570888469	130.614115490376	116.902681530582	109.16264796142	107.05035971223	224.360736871048
240	100.634076498261	109.531502423263	113.102349661489	121.827411167513	123.106060606061	117.975482461464	113.201265190611	178.95293495505	113.191285611683	111.140017690827	108.079679179541	146.887595163457	116.690042075736	139.192340738922	112.933124197918	154.492478655644	112.655869284793	105.24241229799	182.934854134679	113.600958657879	191.343963553531	106.380008376379	118.344772439528	115.339654500585	115.209701869631	109.954185755935	115.23591768863	123.076923076923	141.135972461274	126.931452867365	112.719324156673	120.258784726627	113.461059965165	130.033679894567	128.446832878161	114.239742558327	114.983560356975	124.282505615173	111.964002117522	123.762891967913	113.651738601001	110.198675496689	101.218823149568	105.708884688091	131.98900091659	116.902681530582	109.16264796142	106.55704008222	221.061314270003
241	99.4068316629167	108.562197092084	113.102349661489	124.216183935503	125	117.975482461464	113.201265190611	178.95293495505	113.191285611683	110.515635568968	108.079679179541	146.887595163457	116.690042075736	141.401742972873	113.503493512049	152.053123729503	112.655869284793	105.24241229799	182.934854134679	113.600958657879	191.343963553531	105.542370515147	118.344772439528	115.339654500585	115.209701869631	109.954185755935	114.737060902099	123.076923076923	141.135972461274	125.687026858861	112.01039758965	120.258784726627	112.465787509331	130.033679894567	127.389657298916	114.239742558327	116.110850164396	122.785126029448	113.55214399153	125.013022189811	115.27533486673	111.258278145695	101.218823149568	105.708884688091	130.614115490376	116.300090388671	109.16264796142	106.06372045221	221.061314270003
242	100.634076498261	108.562197092084	111.509358821187	125.410570319498	123.106060606061	119.43196989926	112.535375395372	178.95293495505	112.616710557817	111.140017690827	108.079679179541	145.096283027317	117.81206171108	139.192340738922	114.07386282618	152.866242038217	112.655869284793	105.24241229799	180.302697960079	112.162971839425	193.621867881549	106.380008376379	117.545145598721	115.339654500585	116.422435573522	108.288213244481	115.23591768863	124.65483234714	139.414802065404	124.442600850358	112.719324156673	120.258784726627	111.470515053496	130.033679894567	126.861069509294	112.630732099759	114.983560356975	122.785126029448	114.346214928534	123.762891967913	112.028142335273	111.258278145695	101.218823149568	106.162570888469	131.98900091659	115.094908104851	108.5050416484	105.570400822199	217.761891668958
243	99.4068316629167	109.531502423263	113.102349661489	123.021797551508	125	117.975482461464	112.535375395372	177.683765203596	113.191285611683	110.515635568968	108.079679179541	143.304970891178	117.81206171108	138.455873327605	115.214601454442	152.866242038217	112.655869284793	105.24241229799	178.986619872779	109.286998202516	191.343963553531	105.542370515147	118.344772439528	113.781010520847	115.209701869631	108.288213244481	115.734774475161	123.076923076923	141.135972461274	124.442600850358	111.301471022627	120.258784726627	112.465787509331	128.2764680041	126.332481719672	112.630732099759	112.728980742132	124.282505615173	113.55214399153	123.762891967913	115.27533486673	113.377483443709	100.734522560336	106.162570888469	133.363886342805	115.094908104851	108.5050416484	106.06372045221	221.061314270003
244	99.4068316629167	109.531502423263	114.695340501792	120.633024783517	126.893939393939	116.518995023668	111.869485600133	176.414595452142	113.191285611683	110.515635568968	108.079679179541	141.513658755038	114.446002805049	138.455873327605	115.784970768573	150.426887112075	112.655869284793	105.24241229799	177.670541785479	112.162971839425	193.621867881549	106.380008376379	119.144399280336	113.781010520847	115.209701869631	108.288213244481	116.732488048223	124.65483234714	135.972461273666	124.442600850358	112.01039758965	120.258784726627	111.470515053496	128.2764680041	126.332481719672	114.239742558327	113.856270549554	125.779885200898	113.55214399153	122.512761746015	115.27533486673	110.198675496689	100.734522560336	106.162570888469	133.363886342805	116.300090388671	108.5050416484	105.570400822199	217.761891668958
245	99.4068316629167	109.531502423263	116.288331342095	118.244252015527	125	117.975482461464	111.203595804894	177.683765203596	113.191285611683	110.515635568968	108.079679179541	145.096283027317	116.690042075736	138.455873327605	115.784970768573	148.800650494647	112.655869284793	105.24241229799	177.670541785479	112.162971839425	191.343963553531	106.380008376379	118.344772439528	112.222366541109	115.209701869631	108.288213244481	116.233631261692	123.076923076923	135.972461273666	125.687026858861	112.01039758965	118.736521628822	111.470515053496	128.2764680041	125.275306140428	112.630732099759	111.601690934711	124.282505615173	113.55214399153	123.762891967913	115.27533486673	111.258278145695	100.734522560336	106.616257088847	131.98900091659	116.902681530582	108.5050416484	105.077081192189	217.761891668958
246	98.1795868275721	107.592891760905	116.288331342095	120.633024783517	126.893939393939	119.43196989926	111.203595804894	176.414595452142	113.191285611683	110.515635568968	108.079679179541	145.096283027317	114.446002805049	139.192340738922	115.214601454442	149.613768803361	113.515837752616	105.24241229799	178.986619872779	110.724985020971	189.066059225513	106.380008376379	118.344772439528	113.781010520847	116.422435573522	106.622240733028	116.233631261692	123.076923076923	137.693631669535	125.687026858861	112.719324156673	118.736521628822	110.475242597661	126.519256113633	125.80389393005	112.630732099759	111.601690934711	124.282505615173	114.346214928534	125.013022189811	113.651738601001	109.139072847682	100.734522560336	106.162570888469	133.363886342805	115.094908104851	108.5050416484	105.570400822199	217.761891668958
247	96.9523419922274	106.623586429725	117.881322182397	119.438638399522	126.893939393939	119.43196989926	109.205926419178	175.145425700687	113.765860665549	109.89125344711	108.079679179541	143.304970891178	114.446002805049	138.455873327605	115.784970768573	149.613768803361	112.655869284793	104.059913283406	176.354463698179	110.724985020971	191.343963553531	106.380008376379	119.144399280336	113.781010520847	116.422435573522	108.288213244481	116.732488048223	123.076923076923	135.972461273666	125.687026858861	112.01039758965	120.258784726627	108.484697685992	126.519256113633	125.80389393005	112.630732099759	110.47440112729	125.779885200898	115.140285865537	125.013022189811	115.27533486673	109.139072847682	100.734522560336	106.162570888469	131.98900091659	113.88972582103	108.5050416484	105.077081192189	221.061314270003
248	98.1795868275721	107.592891760905	119.4743130227	120.633024783517	128.787878787879	119.43196989926	109.205926419178	173.876255949233	113.191285611683	109.89125344711	108.079679179541	143.304970891178	113.323983169705	138.455873327605	115.214601454442	147.987532185933	111.79590081697	105.24241229799	177.670541785479	110.724985020971	189.066059225513	106.380008376379	118.344772439528	113.781010520847	117.635169277413	108.288213244481	117.231344834754	124.65483234714	135.972461273666	126.931452867365	111.301471022627	120.258784726627	111.470515053496	124.762044223166	124.218130561184	112.630732099759	111.601690934711	125.779885200898	114.346214928534	125.013022189811	115.27533486673	110.198675496689	100.250221971103	105.255198487713	131.98900091659	114.492316962941	109.16264796142	105.077081192189	221.061314270003
249	96.9523419922274	106.623586429725	121.067303863003	119.438638399522	130.681818181818	119.43196989926	109.205926419178	171.337916446325	113.191285611683	109.89125344711	108.868581947275	143.304970891178	113.323983169705	137.719405916288	115.214601454442	147.987532185933	111.79590081697	106.424911312574	176.354463698179	110.724985020971	191.343963553531	105.542370515147	119.144399280336	113.781010520847	120.060636685195	108.288213244481	117.231344834754	123.076923076923	135.972461273666	126.931452867365	112.01039758965	120.258784726627	110.475242597661	124.762044223166	123.16095498194	112.630732099759	111.601690934711	124.282505615173	114.346214928534	125.013022189811	113.651738601001	109.139072847682	100.734522560336	105.708884688091	130.614115490376	115.697499246761	108.5050416484	105.570400822199	221.061314270003
250	95.7250971568828	108.562197092084	122.660294703305	119.438638399522	130.681818181818	116.518995023668	109.871816214417	172.607086197779	113.191285611683	109.89125344711	108.868581947275	143.304970891178	113.323983169705	137.719405916288	116.355340082704	147.987532185933	111.79590081697	105.24241229799	177.670541785479	110.724985020971	191.343963553531	107.21764623761	119.144399280336	115.339654500585	117.635169277413	106.622240733028	116.732488048223	123.076923076923	134.251290877797	126.931452867365	111.301471022627	120.258784726627	110.475242597661	126.519256113633	122.103779402696	112.630732099759	111.601690934711	122.785126029448	114.346214928534	122.512761746015	113.651738601001	108.079470198675	100.250221971103	105.708884688091	130.614115490376	115.094908104851	108.5050416484	105.077081192189	230.959582073137
251	96.9523419922274	106.623586429725	122.660294703305	119.438638399522	134.469696969697	117.975482461464	109.205926419178	173.876255949233	113.765860665549	109.266871325251	110.446387482743	145.096283027317	114.446002805049	138.455873327605	116.925709396834	147.987532185933	111.79590081697	105.24241229799	177.670541785479	110.724985020971	191.343963553531	106.380008376379	118.344772439528	115.339654500585	118.847902981304	108.288213244481	117.231344834754	121.499013806706	134.251290877797	128.175878875869	111.301471022627	118.736521628822	111.470515053496	126.519256113633	122.103779402696	112.630732099759	112.728980742132	124.282505615173	114.346214928534	122.512761746015	112.028142335273	110.198675496689	100.250221971103	106.162570888469	131.98900091659	114.492316962941	108.5050416484	105.570400822199	230.959582073137
252	95.7250971568828	107.592891760905	122.660294703305	118.244252015527	130.681818181818	116.518995023668	108.540036623939	173.876255949233	113.191285611683	109.266871325251	109.657484715009	143.304970891178	113.323983169705	137.719405916288	117.496078710965	146.361295568505	111.79590081697	105.24241229799	177.670541785479	112.162971839425	191.343963553531	106.380008376379	118.344772439528	115.339654500585	118.847902981304	106.622240733028	117.231344834754	121.499013806706	132.530120481928	126.931452867365	112.01039758965	118.736521628822	109.479970141826	124.762044223166	122.103779402696	112.630732099759	111.601690934711	124.282505615173	112.758073054526	123.762891967913	113.651738601001	109.139072847682	100.734522560336	105.708884688091	129.239230064161	114.492316962941	108.5050416484	105.077081192189	227.660159472092
253	95.7250971568828	107.592891760905	124.253285543608	117.049865631532	128.787878787879	117.975482461464	108.540036623939	171.337916446325	113.765860665549	109.266871325251	109.657484715009	141.513658755038	114.446002805049	137.719405916288	116.355340082704	146.361295568505	111.79590081697	105.24241229799	177.670541785479	112.162971839425	191.343963553531	106.380008376379	119.144399280336	113.781010520847	116.422435573522	106.622240733028	116.732488048223	121.499013806706	132.530120481928	126.931452867365	110.592544455603	120.258784726627	109.479970141826	124.762044223166	122.632367192318	111.021721641191	111.601690934711	124.282505615173	113.55214399153	123.762891967913	112.028142335273	109.139072847682	100.734522560336	105.708884688091	130.614115490376	114.492316962941	108.5050416484	105.077081192189	230.959582073137
254	95.7250971568828	108.562197092084	124.253285543608	120.633024783517	128.787878787879	117.975482461464	108.540036623939	172.607086197779	113.191285611683	108.642489203392	110.446387482743	143.304970891178	113.323983169705	136.982938504971	115.784970768573	146.361295568505	111.79590081697	105.24241229799	175.03838561088	112.162971839425	186.788154897494	106.380008376379	119.144399280336	113.781010520847	117.635169277413	106.622240733028	116.732488048223	121.499013806706	134.251290877797	128.175878875869	112.01039758965	120.258784726627	109.479970141826	124.762044223166	121.575191613074	109.412711182623	111.601690934711	124.282505615173	113.55214399153	123.762891967913	112.028142335273	108.079470198675	100.734522560336	105.708884688091	129.239230064161	114.492316962941	108.5050416484	105.077081192189	230.959582073137
255	94.4978523215381	107.592891760905	124.253285543608	119.438638399522	130.681818181818	117.975482461464	107.8741468287	172.607086197779	112.616710557817	108.642489203392	112.024193018211	141.513658755038	113.323983169705	136.982938504971	115.214601454442	146.361295568505	112.655869284793	105.24241229799	173.72230752358	112.162971839425	186.788154897494	106.380008376379	119.144399280336	113.781010520847	118.847902981304	106.622240733028	116.732488048223	119.921104536489	132.530120481928	128.175878875869	111.301471022627	120.258784726627	108.484697685992	126.519256113633	122.103779402696	111.021721641191	111.601690934711	125.779885200898	112.758073054526	122.512761746015	112.028142335273	108.079470198675	100.734522560336	105.708884688091	130.614115490376	113.88972582103	109.16264796142	105.077081192189	230.959582073137
256	94.4978523215381	108.562197092084	122.660294703305	119.438638399522	126.893939393939	119.43196989926	108.540036623939	172.607086197779	112.616710557817	109.266871325251	111.235290250477	145.096283027317	115.568022440393	136.246471093654	115.784970768573	145.548177259791	111.79590081697	104.059913283406	171.09015134898	110.724985020971	189.066059225513	106.380008376379	119.144399280336	115.339654500585	117.635169277413	108.288213244481	117.231344834754	121.499013806706	134.251290877797	126.931452867365	111.301471022627	121.781047824432	109.479970141826	124.762044223166	121.575191613074	111.021721641191	110.47440112729	127.277264786623	112.758073054526	121.262631524117	115.27533486673	109.139072847682	100.734522560336	106.162570888469	129.239230064161	112.68454353721	109.16264796142	105.077081192189	234.259004674182
257	95.7250971568828	108.562197092084	122.660294703305	118.244252015527	128.787878787879	119.43196989926	107.8741468287	170.06874669487	112.04213550395	108.642489203392	111.235290250477	145.096283027317	114.446002805049	136.982938504971	116.355340082704	146.361295568505	111.79590081697	104.059913283406	171.09015134898	110.724985020971	184.510250569476	106.380008376379	119.144399280336	113.781010520847	118.847902981304	106.622240733028	116.732488048223	121.499013806706	132.530120481928	128.175878875869	111.301471022627	121.781047824432	110.475242597661	124.762044223166	121.575191613074	112.630732099759	111.601690934711	125.779885200898	112.758073054526	121.262631524117	115.27533486673	109.139072847682	100.734522560336	105.708884688091	130.614115490376	113.28713467912	109.16264796142	104.583761562179	237.558427275227
258	96.9523419922274	106.623586429725	122.660294703305	118.244252015527	126.893939393939	117.975482461464	108.540036623939	170.06874669487	112.04213550395	108.642489203392	112.024193018211	143.304970891178	113.323983169705	136.246471093654	116.925709396834	145.548177259791	111.79590081697	104.059913283406	171.09015134898	110.724985020971	182.232346241458	106.380008376379	119.144399280336	113.781010520847	116.422435573522	106.622240733028	117.231344834754	121.499013806706	132.530120481928	128.175878875869	112.01039758965	120.258784726627	109.479970141826	124.762044223166	122.632367192318	109.412711182623	110.47440112729	127.277264786623	111.964002117522	121.262631524117	113.651738601001	108.079470198675	100.250221971103	105.708884688091	129.239230064161	112.68454353721	108.5050416484	105.077081192189	234.259004674182
259	96.9523419922274	107.592891760905	122.660294703305	118.244252015527	126.893939393939	117.975482461464	107.8741468287	168.799576943416	112.616710557817	108.642489203392	112.024193018211	143.304970891178	113.323983169705	136.982938504971	116.925709396834	144.735058951077	110.935932349147	105.24241229799	171.09015134898	110.724985020971	184.510250569476	106.380008376379	118.344772439528	112.222366541109	116.422435573522	106.622240733028	117.231344834754	121.499013806706	135.972461273666	128.175878875869	112.01039758965	120.258784726627	108.484697685992	123.004832332699	122.632367192318	107.803700724055	111.601690934711	127.277264786623	111.964002117522	121.262631524117	112.028142335273	107.019867549669	100.734522560336	105.708884688091	130.614115490376	113.28713467912	108.5050416484	104.583761562179	234.259004674182
260	95.7250971568828	107.592891760905	122.660294703305	118.244252015527	126.893939393939	117.975482461464	107.8741468287	167.530407191962	112.616710557817	108.642489203392	111.235290250477	141.513658755038	112.201963534362	136.982938504971	115.784970768573	143.921940642363	111.79590081697	104.059913283406	169.77407326168	110.724985020971	184.510250569476	106.380008376379	118.344772439528	112.222366541109	116.422435573522	106.622240733028	117.231344834754	119.921104536489	137.693631669535	128.175878875869	112.01039758965	121.781047824432	108.484697685992	124.762044223166	121.575191613074	107.803700724055	111.601690934711	127.277264786623	113.55214399153	121.262631524117	113.651738601001	108.079470198675	100.250221971103	105.708884688091	129.239230064161	112.68454353721	107.847435335379	104.583761562179	230.959582073137
261	94.4978523215381	106.623586429725	122.660294703305	118.244252015527	126.893939393939	116.518995023668	107.208257033461	163.722897937599	112.04213550395	108.642489203392	111.235290250477	141.513658755038	112.201963534362	136.246471093654	116.925709396834	143.10882233365	111.79590081697	104.059913283406	168.45799517438	107.849011384062	182.232346241458	106.380008376379	119.144399280336	112.222366541109	115.209701869631	108.288213244481	116.732488048223	121.499013806706	139.414802065404	129.420304884372	112.719324156673	121.781047824432	111.470515053496	124.762044223166	121.046603823452	107.803700724055	110.47440112729	127.277264786623	112.758073054526	120.012501302219	113.651738601001	108.079470198675	99.765921381871	105.708884688091	130.614115490376	112.0819523953	107.847435335379	104.090441932169	230.959582073137
262	94.4978523215381	107.592891760905	122.660294703305	115.855479247537	126.893939393939	116.518995023668	106.542367238222	162.453728186145	112.616710557817	108.642489203392	111.235290250477	143.304970891178	112.201963534362	135.510003682337	116.355340082704	143.10882233365	111.79590081697	104.059913283406	169.77407326168	109.286998202516	182.232346241458	106.380008376379	119.944026121143	113.781010520847	115.209701869631	108.288213244481	117.231344834754	121.499013806706	137.693631669535	129.420304884372	112.719324156673	121.781047824432	111.470515053496	124.762044223166	120.51801603383	106.194690265487	111.601690934711	127.277264786623	112.758073054526	120.012501302219	113.651738601001	108.079470198675	100.250221971103	105.708884688091	130.614115490376	111.47936125339	108.5050416484	104.583761562179	234.259004674182
263	94.4978523215381	108.562197092084	122.660294703305	115.855479247537	128.787878787879	115.062507585872	106.542367238222	164.992067689053	112.616710557817	108.642489203392	111.235290250477	141.513658755038	112.201963534362	135.510003682337	114.07386282618	142.295704024936	111.79590081697	104.059913283406	165.825838999781	107.849011384062	182.232346241458	106.380008376379	119.144399280336	113.781010520847	115.209701869631	108.288213244481	117.231344834754	121.499013806706	135.972461273666	129.420304884372	112.719324156673	120.258784726627	110.475242597661	123.004832332699	120.51801603383	107.803700724055	111.601690934711	127.277264786623	111.964002117522	118.762371080321	113.651738601001	108.079470198675	100.250221971103	105.708884688091	130.614115490376	112.68454353721	108.5050416484	104.090441932169	230.959582073137
264	94.4978523215381	107.592891760905	122.660294703305	117.049865631532	126.893939393939	117.975482461464	106.542367238222	164.992067689053	112.616710557817	108.642489203392	111.235290250477	143.304970891178	112.201963534362	135.510003682337	114.07386282618	142.295704024936	110.935932349147	105.24241229799	167.14191708708	106.411024565608	182.232346241458	106.380008376379	119.944026121143	112.222366541109	115.209701869631	108.288213244481	117.231344834754	119.921104536489	139.414802065404	129.420304884372	112.719324156673	120.258784726627	112.465787509331	124.762044223166	119.989428244208	107.803700724055	110.47440112729	128.774644372348	111.169931180519	120.012501302219	110.404546069544	109.139072847682	100.734522560336	105.708884688091	131.98900091659	112.0819523953	108.5050416484	103.597122302158	230.959582073137
265	94.4978523215381	108.562197092084	122.660294703305	114.661092863541	128.787878787879	115.062507585872	105.210587647744	163.722897937599	112.04213550395	108.642489203392	110.446387482743	145.096283027317	111.079943899018	136.246471093654	115.784970768573	141.482585716222	110.935932349147	104.059913283406	165.825838999781	110.724985020971	184.510250569476	107.21764623761	118.344772439528	112.222366541109	117.635169277413	108.288213244481	117.231344834754	121.499013806706	137.693631669535	129.420304884372	112.01039758965	121.781047824432	111.470515053496	123.004832332699	121.575191613074	104.585679806919	110.47440112729	130.272023958073	111.169931180519	117.512240858423	112.028142335273	108.079470198675	100.250221971103	105.708884688091	130.614115490376	111.47936125339	108.5050416484	103.597122302158	227.660159472092
266	93.2706074861935	106.623586429725	122.660294703305	112.272320095551	130.681818181818	116.518995023668	105.876477442983	166.261237440508	112.616710557817	108.018107081534	109.657484715009	143.304970891178	109.957924263675	135.510003682337	115.214601454442	141.482585716222	110.935932349147	104.059913283406	164.509760912481	109.286998202516	184.510250569476	107.21764623761	119.144399280336	112.222366541109	116.422435573522	108.288213244481	116.732488048223	121.499013806706	139.414802065404	128.175878875869	112.719324156673	121.781047824432	109.479970141826	123.004832332699	120.51801603383	101.367658889783	110.47440112729	128.774644372348	111.169931180519	116.262110636525	112.028142335273	109.139072847682	100.734522560336	105.708884688091	131.98900091659	110.876770111479	108.5050416484	103.597122302158	227.660159472092
267	94.4978523215381	106.623586429725	121.067303863003	114.661092863541	130.681818181818	115.062507585872	105.876477442983	164.992067689053	112.616710557817	107.393724959675	109.657484715009	143.304970891178	108.835904628331	134.77353627102	114.07386282618	142.295704024936	111.79590081697	105.24241229799	163.193682825181	109.286998202516	184.510250569476	107.21764623761	118.344772439528	113.781010520847	116.422435573522	108.288213244481	116.732488048223	121.499013806706	135.972461273666	128.175878875869	112.01039758965	121.781047824432	108.484697685992	124.762044223166	121.046603823452	102.976669348351	109.347111319868	127.277264786623	111.169931180519	117.512240858423	112.028142335273	110.198675496689	100.734522560336	106.162570888469	131.98900091659	110.876770111479	108.5050416484	103.103802672148	230.959582073137
268	94.4978523215381	106.623586429725	122.660294703305	113.466706479546	125	115.062507585872	105.876477442983	163.722897937599	112.616710557817	107.393724959675	109.657484715009	143.304970891178	109.957924263675	133.300601448386	114.07386282618	141.482585716222	110.935932349147	104.059913283406	163.193682825181	109.286998202516	184.510250569476	107.21764623761	119.144399280336	112.222366541109	118.847902981304	108.288213244481	117.231344834754	121.499013806706	135.972461273666	128.175878875869	112.719324156673	120.258784726627	108.484697685992	123.004832332699	123.16095498194	104.585679806919	110.47440112729	128.774644372348	110.375860243515	117.512240858423	112.028142335273	110.198675496689	100.734522560336	106.616257088847	130.614115490376	111.47936125339	108.5050416484	103.103802672148	227.660159472092
269	94.4978523215381	106.623586429725	124.253285543608	113.466706479546	125	115.062507585872	105.876477442983	163.722897937599	112.04213550395	107.393724959675	109.657484715009	141.513658755038	108.835904628331	133.300601448386	114.07386282618	139.856349098794	110.935932349147	104.059913283406	161.877604737881	107.849011384062	179.95444191344	107.21764623761	119.944026121143	112.222366541109	120.060636685195	106.622240733028	117.231344834754	119.921104536489	137.693631669535	126.931452867365	112.01039758965	120.258784726627	109.479970141826	123.004832332699	123.16095498194	102.976669348351	110.47440112729	125.779885200898	110.375860243515	117.512240858423	112.028142335273	110.198675496689	100.734522560336	107.069943289225	131.98900091659	110.876770111479	109.16264796142	103.597122302158	227.660159472092
270	95.7250971568828	107.592891760905	122.660294703305	113.466706479546	126.893939393939	115.062507585872	105.876477442983	162.453728186145	112.616710557817	107.393724959675	108.868581947275	143.304970891178	108.835904628331	133.300601448386	114.07386282618	140.669467407508	110.935932349147	105.24241229799	159.245448563281	109.286998202516	179.95444191344	107.21764623761	118.344772439528	112.222366541109	120.060636685195	106.622240733028	116.732488048223	118.343195266272	135.972461273666	125.687026858861	112.719324156673	118.736521628822	108.484697685992	123.004832332699	123.689542771562	99.7586484312148	110.47440112729	127.277264786623	111.169931180519	118.762371080321	108.780949803815	111.258278145695	100.250221971103	107.069943289225	131.98900091659	110.274178969569	108.5050416484	103.103802672148	234.259004674182
271	94.4978523215381	106.623586429725	122.660294703305	114.661092863541	126.893939393939	115.062507585872	106.542367238222	161.184558434691	112.616710557817	107.393724959675	108.868581947275	143.304970891178	109.957924263675	132.564134037069	115.214601454442	140.669467407508	110.075963881324	104.059913283406	160.561526650581	109.286998202516	177.676537585421	107.21764623761	119.144399280336	110.663722561372	121.273370389085	109.954185755935	116.732488048223	119.921104536489	135.972461273666	126.931452867365	112.719324156673	120.258784726627	107.489425230157	121.247620442232	123.689542771562	99.7586484312148	110.47440112729	125.779885200898	109.581789306511	118.762371080321	108.780949803815	111.258278145695	100.734522560336	107.523629489603	133.363886342805	110.274178969569	108.5050416484	103.103802672148	230.959582073137
272	94.4978523215381	106.623586429725	124.253285543608	115.855479247537	126.893939393939	115.062507585872	105.876477442983	163.722897937599	112.04213550395	107.393724959675	108.868581947275	141.513658755038	109.957924263675	132.564134037069	115.214601454442	140.669467407508	110.075963881324	102.877414268821	160.561526650581	109.286998202516	177.676537585421	108.055284098841	119.944026121143	110.663722561372	122.486104092976	108.288213244481	116.732488048223	118.343195266272	135.972461273666	126.931452867365	112.719324156673	121.781047824432	109.479970141826	121.247620442232	125.275306140428	98.1496379726468	110.47440112729	125.779885200898	111.169931180519	118.762371080321	107.157353538087	110.198675496689	100.734522560336	107.069943289225	130.614115490376	109.671587827659	108.5050416484	103.103802672148	234.259004674182
273	95.7250971568828	105.654281098546	124.253285543608	118.244252015527	123.106060606061	115.062507585872	106.542367238222	162.453728186145	112.04213550395	108.018107081534	108.868581947275	143.304970891178	108.835904628331	133.300601448386	114.644232140311	139.04323079008	110.935932349147	102.877414268821	157.929370475982	106.411024565608	175.398633257403	107.21764623761	119.144399280336	112.222366541109	120.060636685195	108.288213244481	116.233631261692	118.343195266272	137.693631669535	126.931452867365	112.719324156673	120.258784726627	110.475242597661	121.247620442232	126.861069509294	98.1496379726468	110.47440112729	127.277264786623	111.169931180519	118.762371080321	107.157353538087	110.198675496689	100.734522560336	107.977315689981	131.98900091659	109.671587827659	109.16264796142	103.103802672148	227.660159472092
274	93.2706074861935	105.654281098546	122.660294703305	117.049865631532	121.212121212121	113.606020148076	105.876477442983	162.453728186145	112.616710557817	108.642489203392	108.868581947275	143.304970891178	107.713884992987	133.300601448386	113.503493512049	137.416994172652	110.935932349147	102.877414268821	157.929370475982	106.411024565608	175.398633257403	107.21764623761	119.944026121143	110.663722561372	121.273370389085	108.288213244481	116.233631261692	118.343195266272	137.693631669535	126.931452867365	112.719324156673	121.781047824432	110.475242597661	121.247620442232	125.80389393005	101.367658889783	108.219821512447	127.277264786623	111.169931180519	120.012501302219	107.157353538087	109.139072847682	100.734522560336	107.523629489603	133.363886342805	109.671587827659	109.16264796142	102.610483042138	230.959582073137
275	94.4978523215381	108.562197092084	122.660294703305	117.049865631532	121.212121212121	116.518995023668	105.876477442983	161.184558434691	112.616710557817	108.642489203392	109.657484715009	141.513658755038	108.835904628331	134.77353627102	113.503493512049	137.416994172652	110.935932349147	104.059913283406	157.929370475982	107.849011384062	170.842824601367	107.21764623761	120.743652961951	109.105078581634	121.273370389085	108.288213244481	116.233631261692	118.343195266272	137.693631669535	125.687026858861	112.719324156673	123.303310922238	109.479970141826	121.247620442232	126.861069509294	101.367658889783	108.219821512447	127.277264786623	111.169931180519	118.762371080321	107.157353538087	109.139072847682	100.734522560336	108.431001890359	131.98900091659	109.671587827659	108.5050416484	102.610483042138	230.959582073137
276	94.4978523215381	106.623586429725	122.660294703305	117.049865631532	123.106060606061	115.062507585872	105.876477442983	161.184558434691	112.04213550395	108.642489203392	109.657484715009	139.722346618898	108.835904628331	134.037068859703	114.644232140311	135.790757555224	110.075963881324	102.877414268821	157.929370475982	109.286998202516	170.842824601367	108.055284098841	120.743652961951	110.663722561372	121.273370389085	108.288213244481	116.732488048223	119.921104536489	137.693631669535	124.442600850358	112.719324156673	121.781047824432	109.479970141826	121.247620442232	127.918245088538	101.367658889783	110.47440112729	128.774644372348	111.169931180519	118.762371080321	105.533757272358	110.198675496689	101.218823149568	108.431001890359	131.98900091659	110.274178969569	108.5050416484	102.117163412127	230.959582073137
277	93.2706074861935	106.623586429725	122.660294703305	117.049865631532	121.212121212121	116.518995023668	105.876477442983	159.915388683236	112.04213550395	109.266871325251	109.657484715009	137.931034482759	108.835904628331	133.300601448386	114.07386282618	135.790757555224	111.79590081697	102.877414268821	157.929370475982	109.286998202516	173.120728929385	107.21764623761	120.743652961951	110.663722561372	122.486104092976	108.288213244481	117.231344834754	118.343195266272	135.972461273666	125.687026858861	112.719324156673	123.303310922238	109.479970141826	121.247620442232	130.032596247027	99.7586484312148	109.347111319868	128.774644372348	110.375860243515	118.762371080321	105.533757272358	109.139072847682	100.734522560336	108.431001890359	131.98900091659	109.671587827659	109.16264796142	102.610483042138	234.259004674182
278	93.2706074861935	107.592891760905	121.067303863003	114.661092863541	119.318181818182	116.518995023668	105.876477442983	159.915388683236	112.04213550395	109.266871325251	109.657484715009	141.513658755038	108.835904628331	132.564134037069	114.07386282618	134.164520937796	110.935932349147	104.059913283406	157.929370475982	109.286998202516	168.564920273349	108.055284098841	120.743652961951	109.105078581634	121.273370389085	108.288213244481	117.730201621285	118.343195266272	137.693631669535	124.442600850358	112.719324156673	123.303310922238	109.479970141826	119.490408551765	130.561184036649	99.7586484312148	109.347111319868	128.774644372348	109.581789306511	118.762371080321	105.533757272358	108.079470198675	101.218823149568	108.884688090737	130.614115490376	109.068996685749	108.5050416484	102.610483042138	230.959582073137
279	93.2706074861935	106.623586429725	121.067303863003	114.661092863541	117.424242424242	115.062507585872	106.542367238222	159.915388683236	112.616710557817	109.266871325251	109.657484715009	141.513658755038	109.957924263675	130.354731803118	114.644232140311	134.164520937796	110.935932349147	104.059913283406	159.245448563281	106.411024565608	170.842824601367	107.21764623761	120.743652961951	109.105078581634	123.698837796867	106.622240733028	117.231344834754	118.343195266272	135.972461273666	126.931452867365	113.428250723696	123.303310922238	109.479970141826	119.490408551765	131.089771826271	99.7586484312148	109.347111319868	128.774644372348	110.375860243515	118.762371080321	103.91016100663	109.139072847682	100.734522560336	109.338374291115	131.98900091659	109.068996685749	108.5050416484	102.117163412127	234.259004674182
280	93.2706074861935	107.592891760905	122.660294703305	114.661092863541	121.212121212121	116.518995023668	106.542367238222	159.915388683236	112.04213550395	109.266871325251	109.657484715009	141.513658755038	111.079943899018	128.881796980484	114.07386282618	133.351402629083	111.79590081697	104.059913283406	157.929370475982	109.286998202516	168.564920273349	108.055284098841	119.944026121143	109.105078581634	122.486104092976	106.622240733028	117.231344834754	119.921104536489	135.972461273666	125.687026858861	113.428250723696	123.303310922238	108.484697685992	119.490408551765	132.146947405515	99.7586484312148	109.347111319868	125.779885200898	111.169931180519	118.762371080321	105.533757272358	109.139072847682	100.734522560336	109.792060491493	130.614115490376	108.466405543839	108.5050416484	102.610483042138	237.558427275227
281	90.8161178155042	107.592891760905	122.660294703305	113.466706479546	121.212121212121	119.43196989926	106.542367238222	156.107879428874	112.04213550395	109.266871325251	110.446387482743	141.513658755038	111.079943899018	125.935927335215	114.07386282618	134.164520937796	110.935932349147	104.059913283406	157.929370475982	107.849011384062	166.28701594533	108.055284098841	119.944026121143	110.663722561372	122.486104092976	108.288213244481	116.732488048223	119.921104536489	137.693631669535	125.687026858861	114.137177290719	123.303310922238	110.475242597661	119.490408551765	133.204122984759	99.7586484312148	108.219821512447	127.277264786623	109.581789306511	120.012501302219	105.533757272358	109.139072847682	100.734522560336	109.338374291115	129.239230064161	108.466405543839	108.5050416484	102.117163412127	234.259004674182
282	90.8161178155042	106.623586429725	122.660294703305	114.661092863541	119.318181818182	117.975482461464	105.876477442983	153.569539925965	112.04213550395	108.642489203392	110.446387482743	139.722346618898	111.079943899018	125.199459923898	113.503493512049	133.351402629083	111.79590081697	104.059913283406	157.929370475982	107.849011384062	166.28701594533	108.055284098841	119.944026121143	110.663722561372	121.273370389085	108.288213244481	116.732488048223	119.921104536489	139.414802065404	126.931452867365	114.137177290719	123.303310922238	110.475242597661	119.490408551765	134.789886353625	99.7586484312148	109.347111319868	125.779885200898	109.581789306511	118.762371080321	105.533757272358	107.019867549669	100.734522560336	108.884688090737	130.614115490376	107.863814401928	109.16264796142	102.117163412127	234.259004674182
283	90.8161178155042	106.623586429725	122.660294703305	114.661092863541	119.318181818182	117.975482461464	105.876477442983	156.107879428874	111.467560450084	108.642489203392	111.235290250477	143.304970891178	112.201963534362	123.726525101264	115.214601454442	133.351402629083	111.79590081697	104.059913283406	157.929370475982	104.973037747154	166.28701594533	108.055284098841	119.144399280336	109.105078581634	120.060636685195	108.288213244481	117.231344834754	118.343195266272	141.135972461274	125.687026858861	114.137177290719	123.303310922238	110.475242597661	119.490408551765	135.318474143247	101.367658889783	109.347111319868	125.779885200898	109.581789306511	118.762371080321	105.533757272358	108.079470198675	100.734522560336	108.884688090737	131.98900091659	107.261223260018	109.16264796142	102.117163412127	234.259004674182
284	93.2706074861935	106.623586429725	121.067303863003	113.466706479546	117.424242424242	116.518995023668	105.210587647744	154.838709677419	112.04213550395	108.642489203392	111.235290250477	139.722346618898	109.957924263675	123.726525101264	115.214601454442	134.97763924651	111.79590081697	104.059913283406	156.613292388682	107.849011384062	164.009111617312	108.892921960073	119.144399280336	109.105078581634	121.273370389085	108.288213244481	117.231344834754	118.343195266272	139.414802065404	125.687026858861	113.428250723696	123.303310922238	110.475242597661	121.247620442232	135.847061932869	99.7586484312148	108.219821512447	125.779885200898	109.581789306511	118.762371080321	103.91016100663	109.139072847682	100.734522560336	108.884688090737	131.98900091659	107.863814401928	109.820254274441	101.623843782117	237.558427275227
285	92.0433626508488	106.623586429725	121.067303863003	113.466706479546	115.530303030303	116.518995023668	105.876477442983	157.377049180328	112.04213550395	108.642489203392	110.446387482743	139.722346618898	111.079943899018	122.990057689947	114.644232140311	133.351402629083	112.655869284793	104.059913283406	156.613292388682	107.849011384062	168.564920273349	108.892921960073	119.144399280336	109.105078581634	120.060636685195	108.288213244481	117.231344834754	118.343195266272	139.414802065404	125.687026858861	113.428250723696	123.303310922238	110.475242597661	121.247620442232	136.375649722491	96.5406275140788	108.219821512447	125.779885200898	109.581789306511	120.012501302219	103.91016100663	107.019867549669	100.250221971103	108.884688090737	130.614115490376	107.261223260018	109.16264796142	101.623843782117	234.259004674182
286	93.2706074861935	106.623586429725	122.660294703305	112.272320095551	117.424242424242	115.062507585872	105.876477442983	156.107879428874	111.467560450084	108.018107081534	111.235290250477	136.139722346619	111.079943899018	122.990057689947	116.355340082704	132.538284320369	112.655869284793	105.24241229799	156.613292388682	106.411024565608	168.564920273349	108.892921960073	119.144399280336	110.663722561372	118.847902981304	108.288213244481	117.231344834754	118.343195266272	139.414802065404	125.687026858861	113.428250723696	123.303310922238	110.475242597661	121.247620442232	137.961413091358	96.5406275140788	107.092531705026	127.277264786623	110.375860243515	120.012501302219	103.91016100663	105.960264900662	100.734522560336	108.431001890359	130.614115490376	106.658632118108	109.16264796142	101.623843782117	234.259004674182
287	93.2706074861935	105.654281098546	122.660294703305	112.272320095551	117.424242424242	116.518995023668	104.544697852505	154.838709677419	111.467560450084	108.642489203392	112.024193018211	136.139722346619	111.079943899018	122.990057689947	116.355340082704	130.912047702941	112.655869284793	105.24241229799	153.981136214082	104.973037747154	166.28701594533	108.892921960073	119.944026121143	110.663722561372	120.060636685195	108.288213244481	117.231344834754	118.343195266272	141.135972461274	125.687026858861	114.137177290719	124.825574020043	111.470515053496	121.247620442232	138.49000088098	99.7586484312148	108.219821512447	125.779885200898	109.581789306511	120.012501302219	103.91016100663	105.960264900662	100.734522560336	108.431001890359	129.239230064161	107.863814401928	109.16264796142	102.117163412127	237.558427275227
288	93.2706074861935	106.623586429725	122.660294703305	114.661092863541	117.424242424242	115.062507585872	105.210587647744	156.107879428874	112.04213550395	108.642489203392	110.446387482743	136.139722346619	112.201963534362	121.517122867313	116.925709396834	132.538284320369	111.79590081697	105.24241229799	152.665058126782	106.411024565608	168.564920273349	108.892921960073	120.743652961951	110.663722561372	120.060636685195	108.288213244481	117.231344834754	118.343195266272	137.693631669535	124.442600850358	114.137177290719	123.303310922238	112.465787509331	121.247620442232	140.075764249846	94.9316170555109	108.219821512447	125.779885200898	109.581789306511	120.012501302219	102.286564740901	107.019867549669	101.218823149568	108.431001890359	129.239230064161	108.466405543839	109.16264796142	101.623843782117	240.857849876272
289	93.2706074861935	106.623586429725	122.660294703305	114.661092863541	117.424242424242	115.062507585872	105.876477442983	157.377049180328	112.04213550395	108.642489203392	110.446387482743	139.722346618898	112.201963534362	121.517122867313	116.925709396834	132.538284320369	111.79590081697	106.424911312574	152.665058126782	106.411024565608	170.842824601367	108.892921960073	120.743652961951	110.663722561372	121.273370389085	108.288213244481	116.732488048223	119.921104536489	139.414802065404	124.442600850358	114.137177290719	124.825574020043	109.479970141826	121.247620442232	142.718703197956	96.5406275140788	108.219821512447	125.779885200898	109.581789306511	120.012501302219	102.286564740901	107.019867549669	101.218823149568	108.431001890359	126.489459211732	109.068996685749	109.16264796142	102.117163412127	237.558427275227
290	93.2706074861935	106.623586429725	124.253285543608	111.077933711556	117.424242424242	113.606020148076	105.876477442983	158.646218931782	112.04213550395	108.018107081534	109.657484715009	137.931034482759	111.079943899018	121.517122867313	118.066448025096	132.538284320369	111.79590081697	105.24241229799	152.665058126782	106.411024565608	168.564920273349	108.892921960073	119.944026121143	110.663722561372	120.060636685195	108.288213244481	116.732488048223	119.921104536489	141.135972461274	123.198174841854	114.137177290719	123.303310922238	108.484697685992	121.247620442232	142.190115408334	96.5406275140788	108.219821512447	127.277264786623	110.375860243515	117.512240858423	102.286564740901	108.079470198675	101.218823149568	108.431001890359	130.614115490376	108.466405543839	109.820254274441	101.130524152107	237.558427275227
291	92.0433626508488	106.623586429725	124.253285543608	111.077933711556	115.530303030303	113.606020148076	104.544697852505	158.646218931782	111.467560450084	108.642489203392	110.446387482743	137.931034482759	112.201963534362	120.780655455996	118.066448025096	130.912047702941	111.79590081697	106.424911312574	151.348980039482	104.973037747154	168.564920273349	108.892921960073	120.743652961951	110.663722561372	117.635169277413	108.288213244481	117.231344834754	119.921104536489	141.135972461274	124.442600850358	114.137177290719	124.825574020043	109.479970141826	121.247620442232	142.190115408334	96.5406275140788	107.092531705026	127.277264786623	110.375860243515	116.262110636525	102.286564740901	107.019867549669	101.218823149568	107.523629489603	129.239230064161	108.466405543839	109.16264796142	101.130524152107	237.558427275227
292	94.4978523215381	106.623586429725	122.660294703305	109.88354732756	117.424242424242	113.606020148076	105.210587647744	158.646218931782	112.04213550395	108.018107081534	110.446387482743	137.931034482759	111.079943899018	120.780655455996	116.355340082704	130.098929394227	112.655869284793	106.424911312574	152.665058126782	104.973037747154	166.28701594533	108.892921960073	120.743652961951	110.663722561372	118.847902981304	108.288213244481	117.231344834754	118.343195266272	139.414802065404	124.442600850358	114.846103857742	124.825574020043	108.484697685992	121.247620442232	144.304466566822	96.5406275140788	107.092531705026	127.277264786623	110.375860243515	117.512240858423	102.286564740901	108.079470198675	101.703123738801	107.523629489603	130.614115490376	108.466405543839	109.820254274441	101.130524152107	237.558427275227
293	93.2706074861935	106.623586429725	124.253285543608	109.88354732756	117.424242424242	113.606020148076	105.210587647744	156.107879428874	112.04213550395	108.018107081534	111.235290250477	141.513658755038	111.079943899018	120.780655455996	114.644232140311	130.098929394227	111.79590081697	107.607410327158	151.348980039482	107.849011384062	161.731207289294	108.892921960073	119.944026121143	112.222366541109	117.635169277413	108.288213244481	117.730201621285	118.343195266272	139.414802065404	123.198174841854	115.555030424765	124.825574020043	106.494152774322	121.247620442232	144.304466566822	96.5406275140788	105.965241897604	127.277264786623	110.375860243515	116.262110636525	103.91016100663	108.079470198675	101.218823149568	107.523629489603	127.864344637947	107.863814401928	109.820254274441	101.623843782117	240.857849876272
294	94.4978523215381	106.623586429725	124.253285543608	111.077933711556	119.318181818182	113.606020148076	105.876477442983	156.107879428874	112.04213550395	108.018107081534	110.446387482743	139.722346618898	112.201963534362	120.780655455996	115.784970768573	129.285811085513	111.79590081697	107.607410327158	148.716823864883	106.411024565608	161.731207289294	108.892921960073	120.743652961951	110.663722561372	117.635169277413	108.288213244481	117.730201621285	116.765285996055	139.414802065404	123.198174841854	114.846103857742	123.303310922238	107.489425230157	119.490408551765	145.890229935688	94.9316170555109	105.965241897604	127.277264786623	110.375860243515	117.512240858423	102.286564740901	108.079470198675	101.703123738801	107.069943289225	126.489459211732	108.466405543839	109.16264796142	101.623843782117	240.857849876272
295	94.4978523215381	108.562197092084	125.846276383911	112.272320095551	115.530303030303	113.606020148076	104.544697852505	157.377049180328	111.467560450084	108.018107081534	110.446387482743	139.722346618898	111.079943899018	119.307720633362	115.214601454442	129.285811085513	112.655869284793	107.607410327158	150.032901952182	106.411024565608	159.453302961276	108.892921960073	120.743652961951	110.663722561372	118.847902981304	108.288213244481	118.229058407815	116.765285996055	139.414802065404	123.198174841854	115.555030424765	124.825574020043	106.494152774322	119.490408551765	146.418817725311	93.3226065969429	105.965241897604	127.277264786623	110.375860243515	117.512240858423	103.91016100663	108.079470198675	101.218823149568	107.523629489603	127.864344637947	109.068996685749	109.820254274441	101.623843782117	240.857849876272
296	94.4978523215381	108.562197092084	124.253285543608	112.272320095551	117.424242424242	113.606020148076	105.210587647744	157.377049180328	112.04213550395	107.393724959675	110.446387482743	139.722346618898	109.957924263675	117.098318399411	115.214601454442	129.285811085513	112.655869284793	106.424911312574	148.716823864883	106.411024565608	164.009111617312	108.055284098841	120.743652961951	110.663722561372	120.060636685195	108.288213244481	117.730201621285	118.343195266272	139.414802065404	121.953748833351	115.555030424765	124.825574020043	106.494152774322	119.490408551765	146.947405514933	94.9316170555109	105.965241897604	125.779885200898	110.375860243515	116.262110636525	102.286564740901	108.079470198675	101.218823149568	107.523629489603	126.489459211732	109.068996685749	110.477860587462	101.130524152107	244.157272477316
297	94.4978523215381	108.562197092084	125.846276383911	112.272320095551	115.530303030303	113.606020148076	105.876477442983	156.107879428874	112.04213550395	108.018107081534	111.235290250477	139.722346618898	108.835904628331	116.361850988094	115.214601454442	128.472692776799	112.655869284793	106.424911312574	146.084667690283	106.411024565608	161.731207289294	108.055284098841	121.543279802759	110.663722561372	118.847902981304	109.954185755935	117.730201621285	115.187376725838	141.135972461274	123.198174841854	116.972883558811	126.347837117849	106.494152774322	119.490408551765	146.947405514933	96.5406275140788	104.837952090183	125.779885200898	109.581789306511	116.262110636525	100.662968475173	109.139072847682	101.218823149568	107.523629489603	127.864344637947	107.863814401928	109.820254274441	101.130524152107	240.857849876272
298	94.4978523215381	107.592891760905	125.846276383911	113.466706479546	115.530303030303	115.062507585872	105.876477442983	156.107879428874	111.467560450084	108.018107081534	112.024193018211	139.722346618898	109.957924263675	117.834785810728	114.644232140311	128.472692776799	113.515837752616	107.607410327158	148.716823864883	103.5350509287	159.453302961276	108.892921960073	121.543279802759	110.663722561372	117.635169277413	108.288213244481	117.730201621285	115.187376725838	139.414802065404	121.953748833351	116.263956991788	124.825574020043	105.498880318487	119.490408551765	147.475993304555	94.9316170555109	105.965241897604	127.277264786623	111.169931180519	117.512240858423	103.91016100663	108.079470198675	101.218823149568	107.977315689981	127.864344637947	108.466405543839	109.820254274441	101.130524152107	237.558427275227
299	95.7250971568828	107.592891760905	127.439267224213	113.466706479546	115.530303030303	116.518995023668	105.210587647744	154.838709677419	112.04213550395	107.393724959675	112.024193018211	143.304970891178	108.835904628331	118.571253222045	114.644232140311	128.472692776799	113.515837752616	107.607410327158	147.400745777583	103.5350509287	161.731207289294	108.892921960073	120.743652961951	110.663722561372	117.635169277413	108.288213244481	117.730201621285	115.187376725838	139.414802065404	121.953748833351	115.555030424765	126.347837117849	103.508335406818	117.733196661297	148.004581094177	94.9316170555109	104.837952090183	125.779885200898	107.993647432504	116.262110636525	103.91016100663	109.139072847682	101.703123738801	107.523629489603	130.614115490376	109.068996685749	109.820254274441	101.623843782117	234.259004674182
300	94.4978523215381	107.592891760905	125.846276383911	113.466706479546	113.636363636364	113.606020148076	105.210587647744	156.107879428874	112.04213550395	108.018107081534	112.024193018211	139.722346618898	109.957924263675	118.571253222045	114.07386282618	127.659574468085	112.655869284793	106.424911312574	148.716823864883	104.973037747154	164.009111617312	108.892921960073	120.743652961951	109.105078581634	118.847902981304	108.288213244481	118.229058407815	116.765285996055	135.972461273666	121.953748833351	115.555030424765	126.347837117849	105.498880318487	115.97598477083	148.533168883799	94.9316170555109	104.837952090183	125.779885200898	110.375860243515	115.011980414627	102.286564740901	109.139072847682	101.218823149568	107.977315689981	127.864344637947	107.863814401928	109.820254274441	101.623843782117	237.558427275227
301	94.4978523215381	107.592891760905	125.846276383911	111.077933711556	115.530303030303	115.062507585872	105.210587647744	156.107879428874	112.04213550395	108.018107081534	112.024193018211	139.722346618898	108.835904628331	117.834785810728	114.07386282618	128.472692776799	112.655869284793	106.424911312574	148.716823864883	106.411024565608	161.731207289294	108.892921960073	121.543279802759	110.663722561372	117.635169277413	108.288213244481	119.226771980877	115.187376725838	135.972461273666	123.198174841854	116.263956991788	126.347837117849	106.494152774322	115.97598477083	149.061756673421	94.9316170555109	103.710662282762	124.282505615173	108.787718369508	115.011980414627	103.91016100663	109.139072847682	101.703123738801	107.977315689981	127.864344637947	107.863814401928	109.820254274441	102.117163412127	237.558427275227
302	94.4978523215381	107.592891760905	127.439267224213	111.077933711556	115.530303030303	115.062507585872	105.210587647744	154.838709677419	112.616710557817	107.393724959675	112.024193018211	141.513658755038	108.835904628331	117.834785810728	113.503493512049	127.659574468085	112.655869284793	107.607410327158	148.716823864883	106.411024565608	159.453302961276	108.892921960073	122.342906643566	110.663722561372	117.635169277413	108.288213244481	118.727915194346	115.187376725838	135.972461273666	123.198174841854	116.263956991788	126.347837117849	107.489425230157	117.733196661297	150.118932252665	93.3226065969429	103.710662282762	124.282505615173	107.993647432504	115.011980414627	105.533757272358	110.198675496689	101.218823149568	107.977315689981	126.489459211732	108.466405543839	109.820254274441	102.117163412127	240.857849876272
303	95.7250971568828	106.623586429725	125.846276383911	111.077933711556	113.636363636364	116.518995023668	105.876477442983	152.300370174511	112.04213550395	107.393724959675	112.813095785944	141.513658755038	108.835904628331	118.571253222045	112.933124197918	128.472692776799	112.655869284793	106.424911312574	148.716823864883	106.411024565608	159.453302961276	108.055284098841	122.342906643566	110.663722561372	117.635169277413	108.288213244481	118.727915194346	115.187376725838	135.972461273666	124.442600850358	116.263956991788	127.870100215654	106.494152774322	115.97598477083	151.176107831909	94.9316170555109	104.837952090183	124.282505615173	108.787718369508	113.761850192728	103.91016100663	108.079470198675	101.218823149568	107.977315689981	125.114573785518	107.863814401928	109.820254274441	102.117163412127	234.259004674182
304	95.7250971568828	107.592891760905	124.253285543608	114.661092863541	115.530303030303	116.518995023668	105.210587647744	153.569539925965	112.616710557817	107.393724959675	112.813095785944	141.513658755038	109.957924263675	118.571253222045	114.07386282618	129.285811085513	113.515837752616	107.607410327158	147.400745777583	104.973037747154	159.453302961276	108.055284098841	121.543279802759	112.222366541109	117.635169277413	108.288213244481	117.730201621285	116.765285996055	137.693631669535	123.198174841854	116.972883558811	127.870100215654	106.494152774322	115.97598477083	151.176107831909	93.3226065969429	103.710662282762	122.785126029448	107.993647432504	116.262110636525	103.91016100663	108.079470198675	101.218823149568	107.977315689981	125.114573785518	107.863814401928	110.477860587462	102.117163412127	234.259004674182
305	95.7250971568828	107.592891760905	122.660294703305	115.855479247537	113.636363636364	115.062507585872	106.542367238222	149.762030671602	112.616710557817	107.393724959675	112.024193018211	137.931034482759	108.835904628331	118.571253222045	114.644232140311	130.098929394227	113.515837752616	108.789909341742	146.084667690283	106.411024565608	161.731207289294	108.055284098841	121.543279802759	112.222366541109	117.635169277413	108.288213244481	118.229058407815	116.765285996055	139.414802065404	121.953748833351	116.972883558811	129.392363313459	106.494152774322	115.97598477083	152.233283411153	94.9316170555109	104.837952090183	124.282505615173	107.1995764955	115.011980414627	103.91016100663	108.079470198675	101.218823149568	107.977315689981	125.114573785518	107.863814401928	110.477860587462	102.117163412127	237.558427275227
306	95.7250971568828	106.623586429725	121.067303863003	114.661092863541	113.636363636364	115.062507585872	106.542367238222	148.492860920148	112.616710557817	107.393724959675	112.024193018211	139.722346618898	108.835904628331	119.307720633362	113.503493512049	128.472692776799	112.655869284793	106.424911312574	144.768589602983	107.849011384062	161.731207289294	108.055284098841	121.543279802759	112.222366541109	117.635169277413	108.288213244481	118.229058407815	113.609467455621	135.972461273666	120.709322824847	116.263956991788	127.870100215654	108.484697685992	117.733196661297	152.233283411153	96.5406275140788	105.965241897604	124.282505615173	107.1995764955	116.262110636525	103.91016100663	108.079470198675	101.218823149568	107.523629489603	126.489459211732	108.466405543839	110.477860587462	102.117163412127	237.558427275227
307	96.9523419922274	107.592891760905	119.4743130227	114.661092863541	113.636363636364	115.062507585872	108.540036623939	148.492860920148	112.04213550395	107.393724959675	112.024193018211	137.931034482759	108.835904628331	119.307720633362	114.07386282618	128.472692776799	112.655869284793	107.607410327158	146.084667690283	107.849011384062	159.453302961276	108.055284098841	120.743652961951	112.222366541109	117.635169277413	108.288213244481	118.229058407815	115.187376725838	135.972461273666	121.953748833351	116.263956991788	129.392363313459	108.484697685992	115.97598477083	153.819046780019	96.5406275140788	105.965241897604	124.282505615173	107.1995764955	116.262110636525	102.286564740901	110.198675496689	101.218823149568	107.977315689981	126.489459211732	109.671587827659	109.820254274441	102.610483042138	234.259004674182
308	95.7250971568828	108.562197092084	119.4743130227	114.661092863541	111.742424242424	115.062507585872	107.8741468287	147.223691168694	112.616710557817	107.393724959675	112.024193018211	137.931034482759	108.835904628331	117.834785810728	114.07386282618	129.285811085513	114.375806220439	107.607410327158	144.768589602983	107.849011384062	159.453302961276	108.055284098841	120.743652961951	112.222366541109	117.635169277413	108.288213244481	117.730201621285	113.609467455621	134.251290877797	121.953748833351	116.972883558811	129.392363313459	107.489425230157	115.97598477083	156.46198572813	94.9316170555109	104.837952090183	124.282505615173	107.1995764955	116.262110636525	102.286564740901	108.079470198675	101.218823149568	108.431001890359	126.489459211732	109.068996685749	109.820254274441	102.610483042138	237.558427275227
309	96.9523419922274	107.592891760905	117.881322182397	113.466706479546	111.742424242424	115.062507585872	107.208257033461	149.762030671602	112.616710557817	107.393724959675	111.235290250477	137.931034482759	108.835904628331	118.571253222045	112.362754883787	129.285811085513	113.515837752616	106.424911312574	143.452511515683	104.973037747154	157.175398633257	108.892921960073	120.743652961951	112.222366541109	116.422435573522	108.288213244481	117.730201621285	113.609467455621	135.972461273666	121.953748833351	116.972883558811	129.392363313459	108.484697685992	115.97598477083	156.990573517752	94.9316170555109	104.837952090183	124.282505615173	107.1995764955	115.011980414627	103.91016100663	108.079470198675	100.734522560336	107.977315689981	126.489459211732	108.466405543839	110.477860587462	102.117163412127	234.259004674182
310	96.9523419922274	106.623586429725	116.288331342095	114.661092863541	113.636363636364	116.518995023668	107.208257033461	148.492860920148	112.616710557817	107.393724959675	111.235290250477	136.139722346619	108.835904628331	118.571253222045	112.362754883787	128.472692776799	113.515837752616	106.424911312574	144.768589602983	104.973037747154	157.175398633257	108.055284098841	120.743652961951	112.222366541109	117.635169277413	109.954185755935	118.229058407815	113.609467455621	134.251290877797	121.953748833351	117.681810125834	129.392363313459	107.489425230157	114.218772880363	156.990573517752	94.9316170555109	103.710662282762	124.282505615173	106.405505558497	115.011980414627	103.91016100663	110.198675496689	101.218823149568	107.977315689981	127.864344637947	108.466405543839	110.477860587462	102.610483042138	224.360736871048
311	95.7250971568828	107.592891760905	116.288331342095	115.855479247537	111.742424242424	116.518995023668	107.208257033461	148.492860920148	112.04213550395	108.018107081534	111.235290250477	137.931034482759	107.713884992987	117.834785810728	110.081277627264	128.472692776799	112.655869284793	106.424911312574	146.084667690283	106.411024565608	154.897494305239	108.055284098841	120.743652961951	112.222366541109	116.422435573522	109.954185755935	117.231344834754	113.609467455621	134.251290877797	121.953748833351	117.681810125834	130.914626411265	107.489425230157	114.218772880363	157.519161307374	91.7135961383749	102.583372475341	122.785126029448	107.1995764955	115.011980414627	103.91016100663	108.079470198675	100.734522560336	107.523629489603	126.489459211732	109.068996685749	110.477860587462	102.610483042138	224.360736871048
312	96.9523419922274	106.623586429725	116.288331342095	115.855479247537	113.636363636364	117.975482461464	107.8741468287	149.762030671602	112.04213550395	107.393724959675	111.235290250477	137.931034482759	108.835904628331	117.834785810728	109.510908313133	129.285811085513	113.515837752616	107.607410327158	143.452511515683	104.973037747154	157.175398633257	108.055284098841	120.743652961951	112.222366541109	116.422435573522	109.954185755935	117.730201621285	115.187376725838	134.251290877797	121.953748833351	117.681810125834	132.43688950907	108.484697685992	114.218772880363	156.46198572813	93.3226065969429	102.583372475341	122.785126029448	107.993647432504	113.761850192728	103.91016100663	108.079470198675	100.250221971103	108.431001890359	127.864344637947	108.466405543839	111.135466900482	103.103802672148	224.360736871048
313	96.9523419922274	106.623586429725	114.695340501792	114.661092863541	115.530303030303	117.975482461464	107.8741468287	152.300370174511	112.04213550395	108.018107081534	111.235290250477	137.931034482759	107.713884992987	118.571253222045	111.792385569656	129.285811085513	113.515837752616	106.424911312574	143.452511515683	103.5350509287	154.897494305239	108.055284098841	119.944026121143	112.222366541109	117.635169277413	109.954185755935	117.730201621285	115.187376725838	134.251290877797	121.953748833351	117.681810125834	132.43688950907	108.484697685992	114.218772880363	156.46198572813	91.7135961383749	102.583372475341	121.287746443723	108.787718369508	113.761850192728	102.286564740901	108.079470198675	100.250221971103	107.977315689981	125.114573785518	107.863814401928	111.135466900482	102.610483042138	224.360736871048
314	98.1795868275721	105.654281098546	114.695340501792	113.466706479546	113.636363636364	116.518995023668	107.208257033461	149.762030671602	112.616710557817	106.769342837817	110.446387482743	139.722346618898	107.713884992987	118.571253222045	111.792385569656	129.285811085513	112.655869284793	107.607410327158	144.768589602983	103.5350509287	157.175398633257	108.055284098841	119.944026121143	112.222366541109	116.422435573522	111.620158267389	118.229058407815	116.765285996055	130.808950086059	120.709322824847	116.972883558811	132.43688950907	108.484697685992	114.218772880363	156.46198572813	94.9316170555109	102.583372475341	122.785126029448	107.993647432504	115.011980414627	103.91016100663	109.139072847682	100.250221971103	107.977315689981	126.489459211732	107.863814401928	111.135466900482	102.117163412127	224.360736871048
315	99.4068316629167	106.623586429725	114.695340501792	113.466706479546	113.636363636364	117.975482461464	107.8741468287	149.762030671602	112.04213550395	106.144960715958	111.235290250477	139.722346618898	108.835904628331	117.098318399411	112.933124197918	128.472692776799	112.655869284793	106.424911312574	142.136433428383	103.5350509287	159.453302961276	108.055284098841	119.944026121143	112.222366541109	115.209701869631	109.954185755935	118.229058407815	115.187376725838	132.530120481928	119.464896816343	116.972883558811	132.43688950907	108.484697685992	112.461560989896	158.047749096996	93.3226065969429	102.583372475341	121.287746443723	109.581789306511	113.761850192728	105.533757272358	108.079470198675	100.250221971103	108.884688090737	126.489459211732	108.466405543839	111.135466900482	102.610483042138	224.360736871048
316	98.1795868275721	106.623586429725	116.288331342095	111.077933711556	115.530303030303	119.43196989926	107.8741468287	149.762030671602	112.04213550395	106.144960715958	110.446387482743	137.931034482759	106.591865357644	117.098318399411	112.362754883787	128.472692776799	112.655869284793	106.424911312574	140.820355341084	102.097064110246	157.175398633257	108.892921960073	120.743652961951	110.663722561372	116.422435573522	108.288213244481	117.730201621285	113.609467455621	130.808950086059	120.709322824847	116.972883558811	132.43688950907	108.484697685992	114.218772880363	158.047749096996	96.5406275140788	103.710662282762	121.287746443723	109.581789306511	113.761850192728	103.91016100663	108.079470198675	100.250221971103	108.431001890359	126.489459211732	109.068996685749	110.477860587462	102.117163412127	221.061314270003
317	96.9523419922274	106.623586429725	116.288331342095	113.466706479546	113.636363636364	117.975482461464	107.8741468287	152.300370174511	112.616710557817	104.896196472241	111.235290250477	136.139722346619	106.591865357644	117.098318399411	111.222016255525	128.472692776799	112.655869284793	106.424911312574	139.504277253784	102.097064110246	161.731207289294	108.055284098841	119.944026121143	112.222366541109	115.209701869631	108.288213244481	117.231344834754	113.609467455621	130.808950086059	120.709322824847	117.681810125834	132.43688950907	108.484697685992	112.461560989896	158.576336886618	94.9316170555109	102.583372475341	121.287746443723	109.581789306511	113.761850192728	103.91016100663	107.019867549669	99.765921381871	108.884688090737	125.114573785518	108.466405543839	110.477860587462	102.610483042138	214.462469067913
318	96.9523419922274	106.623586429725	116.288331342095	113.466706479546	115.530303030303	119.43196989926	107.208257033461	151.031200423057	112.616710557817	104.896196472241	110.446387482743	136.139722346619	107.713884992987	117.098318399411	109.510908313133	127.659574468085	112.655869284793	106.424911312574	139.504277253784	103.5350509287	164.009111617312	108.055284098841	120.743652961951	112.222366541109	116.422435573522	109.954185755935	117.231344834754	115.187376725838	132.530120481928	119.464896816343	117.681810125834	132.43688950907	108.484697685992	112.461560989896	158.047749096996	94.9316170555109	102.583372475341	119.790366857998	110.375860243515	113.761850192728	105.533757272358	107.019867549669	99.765921381871	108.431001890359	125.114573785518	108.466405543839	111.135466900482	102.117163412127	221.061314270003
319	96.9523419922274	106.623586429725	116.288331342095	113.466706479546	113.636363636364	120.888457337055	107.8741468287	151.031200423057	112.04213550395	104.271814350382	111.235290250477	137.931034482759	106.591865357644	116.361850988094	108.370169684871	129.285811085513	112.655869284793	105.24241229799	138.188199166484	103.5350509287	161.731207289294	108.055284098841	121.543279802759	112.222366541109	116.422435573522	109.954185755935	117.730201621285	115.187376725838	130.808950086059	119.464896816343	116.972883558811	132.43688950907	109.479970141826	112.461560989896	158.047749096996	96.5406275140788	102.583372475341	118.292987272274	110.375860243515	113.761850192728	107.157353538087	108.079470198675	99.2816207926386	108.431001890359	125.114573785518	108.466405543839	110.477860587462	102.610483042138	224.360736871048
320	96.9523419922274	106.623586429725	116.288331342095	113.466706479546	113.636363636364	119.43196989926	107.208257033461	151.031200423057	112.04213550395	104.271814350382	111.235290250477	137.931034482759	107.713884992987	117.098318399411	109.510908313133	129.285811085513	111.79590081697	105.24241229799	138.188199166484	102.097064110246	161.731207289294	108.055284098841	120.743652961951	110.663722561372	116.422435573522	109.954185755935	117.730201621285	115.187376725838	127.36660929432	118.22047080784	116.263956991788	129.392363313459	109.479970141826	108.947137208962	159.10492467624	96.5406275140788	102.583372475341	118.292987272274	107.993647432504	115.011980414627	105.533757272358	107.019867549669	99.2816207926386	108.431001890359	125.114573785518	109.671587827659	110.477860587462	102.117163412127	230.959582073137
321	96.9523419922274	106.623586429725	116.288331342095	112.272320095551	113.636363636364	122.344944774851	107.208257033461	149.762030671602	112.04213550395	104.271814350382	111.235290250477	139.722346618898	107.713884992987	117.834785810728	108.940538999002	129.285811085513	112.655869284793	105.24241229799	138.188199166484	103.5350509287	164.009111617312	108.055284098841	119.944026121143	110.663722561372	117.635169277413	108.288213244481	118.229058407815	113.609467455621	127.36660929432	116.976044799336	116.263956991788	130.914626411265	106.494152774322	108.947137208962	160.162100255484	98.1496379726468	102.583372475341	119.790366857998	107.993647432504	115.011980414627	105.533757272358	107.019867549669	99.765921381871	107.977315689981	125.114573785518	109.068996685749	110.477860587462	102.610483042138	230.959582073137
322	96.9523419922274	106.623586429725	114.695340501792	112.272320095551	113.636363636364	120.888457337055	107.8741468287	152.300370174511	111.467560450084	104.271814350382	111.235290250477	136.139722346619	107.713884992987	117.098318399411	108.940538999002	128.472692776799	112.655869284793	105.24241229799	136.872121079184	106.411024565608	166.28701594533	108.055284098841	119.144399280336	109.105078581634	116.422435573522	108.288213244481	118.229058407815	113.609467455621	125.645438898451	116.976044799336	116.263956991788	130.914626411265	108.484697685992	110.704349099429	160.162100255484	99.7586484312148	101.456082667919	119.790366857998	108.787718369508	115.011980414627	103.91016100663	105.960264900662	99.2816207926386	107.977315689981	125.114573785518	109.068996685749	110.477860587462	102.117163412127	234.259004674182
323	95.7250971568828	105.654281098546	114.695340501792	113.466706479546	113.636363636364	122.344944774851	107.8741468287	151.031200423057	112.04213550395	104.271814350382	112.024193018211	137.931034482759	106.591865357644	117.098318399411	110.651646941395	129.285811085513	112.655869284793	105.24241229799	138.188199166484	106.411024565608	166.28701594533	108.055284098841	119.944026121143	110.663722561372	116.422435573522	108.288213244481	117.730201621285	113.609467455621	125.645438898451	118.22047080784	116.972883558811	132.43688950907	108.484697685992	110.704349099429	161.219275834728	99.7586484312148	101.456082667919	119.790366857998	107.993647432504	116.262110636525	102.286564740901	108.079470198675	99.2816207926386	107.977315689981	125.114573785518	109.068996685749	109.820254274441	102.610483042138	237.558427275227
324	96.9523419922274	106.623586429725	114.695340501792	112.272320095551	115.530303030303	122.344944774851	106.542367238222	151.031200423057	112.04213550395	104.271814350382	111.235290250477	134.348410210479	106.591865357644	117.098318399411	110.651646941395	128.472692776799	113.515837752616	104.059913283406	138.188199166484	106.411024565608	166.28701594533	108.055284098841	119.944026121143	110.663722561372	116.422435573522	108.288213244481	118.229058407815	112.031558185404	123.924268502582	118.22047080784	116.972883558811	130.914626411265	108.484697685992	110.704349099429	161.219275834728	99.7586484312148	102.583372475341	119.790366857998	109.581789306511	116.262110636525	103.91016100663	109.139072847682	99.2816207926386	108.431001890359	122.364802933089	109.671587827659	109.16264796142	102.610483042138	240.857849876272
325	96.9523419922274	106.623586429725	116.288331342095	112.272320095551	113.636363636364	122.344944774851	107.208257033461	151.031200423057	112.04213550395	104.271814350382	112.813095785944	137.931034482759	107.713884992987	118.571253222045	108.940538999002	128.472692776799	113.515837752616	105.24241229799	139.504277253784	103.5350509287	161.731207289294	107.21764623761	119.944026121143	110.663722561372	113.99696816574	108.288213244481	117.730201621285	112.031558185404	123.924268502582	116.976044799336	117.681810125834	130.914626411265	107.489425230157	110.704349099429	161.219275834728	101.367658889783	100.328792860498	118.292987272274	109.581789306511	117.512240858423	103.91016100663	109.139072847682	99.2816207926386	108.431001890359	125.114573785518	110.274178969569	109.820254274441	103.103802672148	244.157272477316
326	96.9523419922274	106.623586429725	116.288331342095	115.855479247537	111.742424242424	123.801432212647	107.8741468287	149.762030671602	110.892985396217	104.896196472241	112.813095785944	139.722346618898	107.713884992987	118.571253222045	109.510908313133	127.659574468085	113.515837752616	104.059913283406	140.820355341084	103.5350509287	161.731207289294	107.21764623761	119.944026121143	112.222366541109	113.99696816574	108.288213244481	118.229058407815	112.031558185404	120.481927710843	118.22047080784	116.972883558811	130.914626411265	110.475242597661	110.704349099429	162.276451413972	104.585679806919	101.456082667919	119.790366857998	109.581789306511	118.762371080321	103.91016100663	108.079470198675	98.7973202034062	108.431001890359	122.364802933089	110.274178969569	109.820254274441	102.117163412127	244.157272477316
327	95.7250971568828	106.623586429725	116.288331342095	113.466706479546	111.742424242424	123.801432212647	107.208257033461	152.300370174511	110.892985396217	104.896196472241	112.813095785944	139.722346618898	107.713884992987	120.044188044679	109.510908313133	126.033337850657	112.655869284793	104.059913283406	140.820355341084	103.5350509287	164.009111617312	107.21764623761	119.944026121143	110.663722561372	112.784234461849	108.288213244481	118.727915194346	112.031558185404	122.203098106713	116.976044799336	117.681810125834	130.914626411265	111.470515053496	108.947137208962	163.862214782839	106.194690265487	102.583372475341	119.790366857998	109.581789306511	117.512240858423	102.286564740901	107.019867549669	98.7973202034062	107.977315689981	123.739688359303	109.068996685749	109.820254274441	102.610483042138	240.857849876272
328	95.7250971568828	106.623586429725	114.695340501792	113.466706479546	113.636363636364	123.801432212647	107.208257033461	153.569539925965	110.892985396217	104.896196472241	112.024193018211	139.722346618898	106.591865357644	120.044188044679	108.940538999002	126.846456159371	112.655869284793	105.24241229799	140.820355341084	103.5350509287	161.731207289294	108.055284098841	119.944026121143	110.663722561372	112.784234461849	109.954185755935	117.730201621285	112.031558185404	123.924268502582	116.976044799336	117.681810125834	132.43688950907	111.470515053496	108.947137208962	164.390802572461	104.585679806919	100.328792860498	119.790366857998	110.375860243515	116.262110636525	103.91016100663	107.019867549669	98.7973202034062	107.977315689981	123.739688359303	108.466405543839	109.820254274441	102.117163412127	244.157272477316
329	96.9523419922274	107.592891760905	114.695340501792	114.661092863541	117.424242424242	125.257919650443	106.542367238222	152.300370174511	110.892985396217	104.896196472241	112.024193018211	139.722346618898	107.713884992987	118.571253222045	109.510908313133	127.659574468085	112.655869284793	105.24241229799	142.136433428383	106.411024565608	166.28701594533	108.055284098841	119.144399280336	110.663722561372	112.784234461849	109.954185755935	117.231344834754	113.609467455621	122.203098106713	118.22047080784	118.390736692858	130.914626411265	111.470515053496	108.947137208962	162.805039203594	106.194690265487	100.328792860498	119.790366857998	111.964002117522	118.762371080321	103.91016100663	107.019867549669	98.7973202034062	107.069943289225	125.114573785518	109.068996685749	109.820254274441	102.117163412127	244.157272477316
330	95.7250971568828	106.623586429725	114.695340501792	114.661092863541	113.636363636364	123.801432212647	106.542367238222	153.569539925965	110.892985396217	103.647432228524	112.024193018211	137.931034482759	107.713884992987	117.834785810728	110.651646941395	126.033337850657	113.515837752616	105.24241229799	143.452511515683	106.411024565608	168.564920273349	108.055284098841	120.743652961951	110.663722561372	111.571500757959	109.954185755935	118.229058407815	113.609467455621	120.481927710843	118.22047080784	117.681810125834	130.914626411265	111.470515053496	108.947137208962	163.333626993216	109.412711182623	100.328792860498	119.790366857998	109.581789306511	116.262110636525	105.533757272358	104.900662251656	99.2816207926386	107.069943289225	123.739688359303	109.671587827659	110.477860587462	102.117163412127	244.157272477316
331	96.9523419922274	106.623586429725	114.695340501792	112.272320095551	113.636363636364	123.801432212647	106.542367238222	153.569539925965	110.892985396217	102.398667984807	112.813095785944	137.931034482759	106.591865357644	117.834785810728	110.651646941395	125.220219541943	113.515837752616	105.24241229799	142.136433428383	106.411024565608	170.842824601367	108.055284098841	120.743652961951	112.222366541109	110.358767054068	108.288213244481	118.229058407815	113.609467455621	118.760757314974	118.22047080784	117.681810125834	132.43688950907	111.470515053496	108.947137208962	163.333626993216	107.803700724055	100.328792860498	119.790366857998	111.169931180519	116.262110636525	107.157353538087	105.960264900662	98.7973202034062	106.616257088847	122.364802933089	110.876770111479	109.820254274441	101.623843782117	240.857849876272
332	96.9523419922274	105.654281098546	113.102349661489	109.88354732756	115.530303030303	123.801432212647	105.876477442983	152.300370174511	110.892985396217	102.398667984807	112.024193018211	139.722346618898	107.713884992987	117.834785810728	110.081277627264	126.033337850657	113.515837752616	106.424911312574	142.136433428383	106.411024565608	170.842824601367	107.21764623761	119.144399280336	112.222366541109	110.358767054068	109.954185755935	118.229058407815	113.609467455621	118.760757314974	118.22047080784	118.390736692858	130.914626411265	109.479970141826	108.947137208962	162.805039203594	109.412711182623	100.328792860498	121.287746443723	109.581789306511	116.262110636525	108.780949803815	107.019867549669	99.2816207926386	107.069943289225	123.739688359303	111.47936125339	109.820254274441	102.117163412127	234.259004674182
333	94.4978523215381	106.623586429725	113.102349661489	108.689160943565	115.530303030303	123.801432212647	105.876477442983	151.031200423057	111.467560450084	102.398667984807	112.813095785944	136.139722346619	107.713884992987	118.571253222045	110.651646941395	126.846456159371	113.515837752616	106.424911312574	140.820355341084	104.973037747154	168.564920273349	107.21764623761	118.344772439528	110.663722561372	110.358767054068	109.954185755935	117.730201621285	113.609467455621	118.760757314974	118.22047080784	117.681810125834	132.43688950907	108.484697685992	108.947137208962	161.74786362435	112.630732099759	100.328792860498	119.790366857998	110.375860243515	118.762371080321	108.780949803815	108.079470198675	98.7973202034062	106.616257088847	123.739688359303	111.47936125339	109.820254274441	102.117163412127	240.857849876272
334	95.7250971568828	106.623586429725	113.102349661489	108.689160943565	117.424242424242	125.257919650443	105.876477442983	151.031200423057	110.892985396217	101.774285862948	112.813095785944	137.931034482759	108.835904628331	118.571253222045	111.222016255525	126.846456159371	113.515837752616	106.424911312574	139.504277253784	103.5350509287	170.842824601367	107.21764623761	119.144399280336	110.663722561372	109.146033350177	108.288213244481	118.727915194346	113.609467455621	120.481927710843	118.22047080784	117.681810125834	130.914626411265	108.484697685992	107.189925318495	162.276451413972	109.412711182623	101.456082667919	118.292987272274	109.581789306511	117.512240858423	108.780949803815	107.019867549669	98.7973202034062	106.616257088847	123.739688359303	111.47936125339	109.820254274441	102.117163412127	237.558427275227
335	94.4978523215381	105.654281098546	114.695340501792	106.300388175575	117.424242424242	123.801432212647	105.210587647744	152.300370174511	111.467560450084	101.774285862948	112.813095785944	137.931034482759	107.713884992987	117.834785810728	111.792385569656	126.846456159371	113.515837752616	105.24241229799	139.504277253784	104.973037747154	173.120728929385	107.21764623761	119.144399280336	112.222366541109	109.146033350177	108.288213244481	118.229058407815	112.031558185404	120.481927710843	118.22047080784	119.099663259881	132.43688950907	107.489425230157	107.189925318495	162.276451413972	109.412711182623	101.456082667919	116.795607686549	109.581789306511	118.762371080321	108.780949803815	107.019867549669	98.7973202034062	106.162570888469	123.739688359303	111.47936125339	110.477860587462	102.117163412127	237.558427275227
336	95.7250971568828	106.623586429725	114.695340501792	103.911615407584	115.530303030303	123.801432212647	105.876477442983	151.031200423057	111.467560450084	101.774285862948	113.601998553678	139.722346618898	107.713884992987	117.834785810728	110.081277627264	127.659574468085	113.515837752616	105.24241229799	142.136433428383	104.973037747154	173.120728929385	106.380008376379	118.344772439528	110.663722561372	109.146033350177	108.288213244481	117.730201621285	110.453648915187	118.760757314974	119.464896816343	118.390736692858	132.43688950907	105.498880318487	108.947137208962	161.74786362435	111.021721641191	100.328792860498	116.795607686549	110.375860243515	116.262110636525	110.404546069544	107.019867549669	98.7973202034062	106.162570888469	125.114573785518	110.876770111479	110.477860587462	102.610483042138	237.558427275227
337	95.7250971568828	106.623586429725	114.695340501792	103.911615407584	117.424242424242	123.801432212647	105.210587647744	151.031200423057	111.467560450084	101.774285862948	113.601998553678	141.513658755038	108.835904628331	117.834785810728	108.940538999002	127.659574468085	113.515837752616	106.424911312574	142.136433428383	104.973037747154	168.564920273349	107.21764623761	118.344772439528	110.663722561372	109.146033350177	108.288213244481	117.730201621285	110.453648915187	120.481927710843	118.22047080784	118.390736692858	133.959152606876	106.494152774322	108.947137208962	160.162100255484	114.239742558327	99.2015030530766	118.292987272274	110.375860243515	116.262110636525	110.404546069544	105.960264900662	98.7973202034062	106.616257088847	123.739688359303	110.274178969569	110.477860587462	102.117163412127	234.259004674182
338	96.9523419922274	105.654281098546	113.102349661489	105.10600179158	117.424242424242	123.801432212647	105.210587647744	152.300370174511	111.467560450084	101.774285862948	112.813095785944	139.722346618898	109.957924263675	119.307720633362	110.651646941395	127.659574468085	113.515837752616	105.24241229799	140.820355341084	103.5350509287	170.842824601367	106.380008376379	119.144399280336	110.663722561372	107.933299646286	108.288213244481	117.730201621285	110.453648915187	118.760757314974	118.22047080784	118.390736692858	135.481415704681	107.489425230157	108.947137208962	160.162100255484	114.239742558327	100.328792860498	116.795607686549	109.581789306511	115.011980414627	110.404546069544	105.960264900662	98.7973202034062	106.162570888469	123.739688359303	110.274178969569	111.135466900482	102.117163412127	237.558427275227
339	95.7250971568828	106.623586429725	113.102349661489	105.10600179158	121.212121212121	123.801432212647	104.544697852505	153.569539925965	111.467560450084	101.774285862948	112.813095785944	139.722346618898	107.713884992987	121.517122867313	110.651646941395	128.472692776799	113.515837752616	104.059913283406	139.504277253784	104.973037747154	168.564920273349	107.21764623761	119.144399280336	110.663722561372	106.720565942395	108.288213244481	118.229058407815	108.87573964497	118.760757314974	116.976044799336	117.681810125834	133.959152606876	106.494152774322	108.947137208962	160.162100255484	115.848753016895	98.0742132456552	116.795607686549	109.581789306511	116.262110636525	110.404546069544	107.019867549669	98.7973202034062	106.162570888469	125.114573785518	110.274178969569	110.477860587462	102.117163412127	234.259004674182
340	96.9523419922274	106.623586429725	111.509358821187	105.10600179158	115.530303030303	122.344944774851	104.544697852505	151.031200423057	111.467560450084	101.774285862948	113.601998553678	137.931034482759	107.713884992987	122.25359027863	111.222016255525	128.472692776799	113.515837752616	105.24241229799	139.504277253784	103.5350509287	170.842824601367	106.380008376379	119.144399280336	112.222366541109	110.358767054068	108.288213244481	118.229058407815	108.87573964497	118.760757314974	118.22047080784	118.390736692858	135.481415704681	105.498880318487	108.947137208962	160.690688045106	115.848753016895	98.0742132456552	118.292987272274	108.787718369508	116.262110636525	110.404546069544	108.079470198675	98.7973202034062	105.708884688091	126.489459211732	110.274178969569	110.477860587462	102.117163412127	230.959582073137
341	99.4068316629167	107.592891760905	111.509358821187	106.300388175575	115.530303030303	122.344944774851	103.878808057267	152.300370174511	111.467560450084	101.14990374109	113.601998553678	139.722346618898	106.591865357644	124.462992512581	111.222016255525	128.472692776799	113.515837752616	104.059913283406	139.504277253784	103.5350509287	168.564920273349	106.380008376379	119.144399280336	110.663722561372	111.571500757959	108.288213244481	118.229058407815	107.297830374753	117.039586919105	118.22047080784	116.972883558811	135.481415704681	104.503607862652	108.947137208962	158.576336886618	117.457763475463	99.2015030530766	118.292987272274	109.581789306511	115.011980414627	110.404546069544	107.019867549669	98.7973202034062	106.162570888469	127.864344637947	109.068996685749	110.477860587462	103.103802672148	230.959582073137
342	99.4068316629167	107.592891760905	113.102349661489	105.10600179158	119.318181818182	123.801432212647	104.544697852505	153.569539925965	111.467560450084	101.774285862948	113.601998553678	139.722346618898	106.591865357644	125.935927335215	112.362754883787	128.472692776799	113.515837752616	105.24241229799	138.188199166484	104.973037747154	168.564920273349	106.380008376379	119.944026121143	110.663722561372	110.358767054068	108.288213244481	118.229058407815	108.87573964497	115.318416523236	116.976044799336	117.681810125834	133.959152606876	105.498880318487	107.189925318495	159.10492467624	119.066773934031	98.0742132456552	118.292987272274	108.787718369508	115.011980414627	110.404546069544	107.019867549669	98.7973202034062	106.616257088847	126.489459211732	109.068996685749	110.477860587462	103.103802672148	230.959582073137
343	99.4068316629167	106.623586429725	113.102349661489	103.911615407584	119.318181818182	123.801432212647	105.210587647744	153.569539925965	112.04213550395	101.774285862948	113.601998553678	137.931034482759	105.4698457223	127.40886215785	110.081277627264	127.659574468085	113.515837752616	105.24241229799	136.872121079184	106.411024565608	168.564920273349	106.380008376379	119.944026121143	110.663722561372	111.571500757959	106.622240733028	117.231344834754	108.87573964497	113.597246127367	118.22047080784	116.972883558811	133.959152606876	105.498880318487	107.189925318495	157.519161307374	119.066773934031	98.0742132456552	119.790366857998	109.581789306511	116.262110636525	112.028142335273	107.019867549669	99.2816207926386	106.616257088847	125.114573785518	109.068996685749	110.477860587462	103.597122302158	227.660159472092
344	98.1795868275721	106.623586429725	113.102349661489	103.911615407584	117.424242424242	125.257919650443	105.210587647744	152.300370174511	111.467560450084	101.774285862948	113.601998553678	139.722346618898	107.713884992987	127.40886215785	110.651646941395	126.846456159371	114.375806220439	105.24241229799	138.188199166484	104.973037747154	170.842824601367	105.542370515147	119.144399280336	112.222366541109	110.358767054068	106.622240733028	117.231344834754	108.87573964497	113.597246127367	116.976044799336	117.681810125834	133.959152606876	105.498880318487	105.432713428028	156.990573517752	120.675784392599	96.9469234382339	118.292987272274	109.581789306511	115.011980414627	115.27533486673	107.019867549669	98.7973202034062	107.069943289225	125.114573785518	108.466405543839	110.477860587462	103.597122302158	227.660159472092
345	98.1795868275721	105.654281098546	113.102349661489	105.10600179158	119.318181818182	125.257919650443	104.544697852505	149.762030671602	111.467560450084	101.14990374109	112.813095785944	139.722346618898	106.591865357644	127.40886215785	111.222016255525	127.659574468085	112.655869284793	105.24241229799	135.556042991884	103.5350509287	166.28701594533	105.542370515147	119.944026121143	110.663722561372	111.571500757959	106.622240733028	118.229058407815	107.297830374753	113.597246127367	118.22047080784	116.972883558811	135.481415704681	105.498880318487	105.432713428028	156.990573517752	123.893805309735	98.0742132456552	119.790366857998	109.581789306511	115.011980414627	112.028142335273	108.079470198675	99.2816207926386	107.069943289225	125.114573785518	109.068996685749	110.477860587462	103.597122302158	230.959582073137
346	99.4068316629167	105.654281098546	111.509358821187	107.49477455957	117.424242424242	126.714407088239	103.212918262028	148.492860920148	111.467560450084	101.774285862948	112.024193018211	141.513658755038	107.713884992987	128.145329569167	110.081277627264	128.472692776799	113.515837752616	104.059913283406	134.239964904584	104.973037747154	166.28701594533	105.542370515147	119.144399280336	109.105078581634	111.571500757959	106.622240733028	117.730201621285	108.87573964497	110.154905335628	118.22047080784	117.681810125834	135.481415704681	105.498880318487	105.432713428028	156.990573517752	123.893805309735	98.0742132456552	116.795607686549	108.787718369508	113.761850192728	112.028142335273	109.139072847682	98.7973202034062	107.523629489603	123.739688359303	109.068996685749	110.477860587462	103.597122302158	230.959582073137
347	99.4068316629167	106.623586429725	111.509358821187	106.300388175575	115.530303030303	126.714407088239	105.210587647744	149.762030671602	111.467560450084	101.774285862948	112.024193018211	139.722346618898	106.591865357644	127.40886215785	111.222016255525	129.285811085513	113.515837752616	104.059913283406	135.556042991884	106.411024565608	168.564920273349	105.542370515147	119.144399280336	110.663722561372	112.784234461849	106.622240733028	117.730201621285	108.87573964497	108.433734939759	116.976044799336	116.263956991788	135.481415704681	104.503607862652	101.918289647093	156.46198572813	123.893805309735	98.0742132456552	116.795607686549	109.581789306511	113.761850192728	112.028142335273	108.079470198675	98.7973202034062	107.523629489603	125.114573785518	107.863814401928	110.477860587462	103.597122302158	234.259004674182
348	99.4068316629167	107.592891760905	111.509358821187	105.10600179158	117.424242424242	128.170894526035	104.544697852505	147.223691168694	110.892985396217	101.774285862948	112.024193018211	141.513658755038	106.591865357644	128.145329569167	110.651646941395	126.846456159371	113.515837752616	104.059913283406	135.556042991884	106.411024565608	166.28701594533	105.542370515147	118.344772439528	110.663722561372	113.99696816574	108.288213244481	117.730201621285	108.87573964497	110.154905335628	118.22047080784	116.263956991788	137.003678802486	103.508335406818	101.918289647093	154.347634569641	123.893805309735	98.0742132456552	115.298228100824	109.581789306511	112.51171997083	112.028142335273	109.139072847682	98.7973202034062	107.523629489603	125.114573785518	107.863814401928	110.477860587462	103.597122302158	227.660159472092
349	100.634076498261	106.623586429725	113.102349661489	103.911615407584	117.424242424242	128.170894526035	103.212918262028	143.416181914331	110.892985396217	101.774285862948	111.235290250477	139.722346618898	108.835904628331	128.881796980484	111.222016255525	125.220219541943	113.515837752616	104.059913283406	134.239964904584	107.849011384062	166.28701594533	104.704732653916	118.344772439528	109.105078581634	111.571500757959	106.622240733028	118.229058407815	107.297830374753	108.433734939759	116.976044799336	116.263956991788	135.481415704681	104.503607862652	101.918289647093	154.347634569641	122.284794851167	99.2015030530766	115.298228100824	108.787718369508	111.261589748932	112.028142335273	108.079470198675	98.3130196141739	107.069943289225	125.114573785518	107.261223260018	110.477860587462	103.597122302158	230.959582073137
350	100.634076498261	107.592891760905	111.509358821187	106.300388175575	117.424242424242	126.714407088239	103.878808057267	142.147012162877	111.467560450084	101.774285862948	111.235290250477	139.722346618898	108.835904628331	127.40886215785	110.651646941395	126.846456159371	113.515837752616	105.24241229799	132.923886817284	107.849011384062	166.28701594533	105.542370515147	119.144399280336	109.105078581634	111.571500757959	106.622240733028	118.229058407815	107.297830374753	108.433734939759	118.22047080784	116.263956991788	135.481415704681	105.498880318487	101.918289647093	153.819046780019	125.502815768302	98.0742132456552	113.800848515099	107.993647432504	113.761850192728	112.028142335273	108.079470198675	98.7973202034062	107.523629489603	123.739688359303	107.863814401928	109.820254274441	103.597122302158	230.959582073137
351	100.634076498261	106.623586429725	111.509358821187	106.300388175575	119.318181818182	126.714407088239	104.544697852505	143.416181914331	111.467560450084	101.774285862948	111.235290250477	139.722346618898	108.835904628331	127.40886215785	111.792385569656	126.846456159371	112.655869284793	104.059913283406	134.239964904584	107.849011384062	164.009111617312	105.542370515147	117.545145598721	109.105078581634	113.99696816574	106.622240733028	117.231344834754	105.719921104536	106.71256454389	116.976044799336	116.972883558811	135.481415704681	105.498880318487	101.918289647093	153.819046780019	123.893805309735	99.2015030530766	113.800848515099	108.787718369508	115.011980414627	112.028142335273	109.139072847682	98.3130196141739	107.977315689981	123.739688359303	107.863814401928	110.477860587462	104.090441932169	230.959582073137
352	100.634076498261	107.592891760905	111.509358821187	106.300388175575	117.424242424242	128.170894526035	104.544697852505	142.147012162877	110.892985396217	101.774285862948	111.235290250477	141.513658755038	107.713884992987	125.935927335215	110.651646941395	126.846456159371	112.655869284793	105.24241229799	132.923886817284	109.286998202516	166.28701594533	105.542370515147	118.344772439528	109.105078581634	115.209701869631	108.288213244481	117.231344834754	108.87573964497	108.433734939759	116.976044799336	116.263956991788	135.481415704681	106.494152774322	101.918289647093	152.761871200775	125.502815768302	99.2015030530766	113.800848515099	107.993647432504	113.761850192728	112.028142335273	109.139072847682	98.3130196141739	107.977315689981	125.114573785518	107.261223260018	110.477860587462	104.583761562179	230.959582073137
353	100.634076498261	106.623586429725	109.916367980884	103.911615407584	117.424242424242	129.627381963831	104.544697852505	144.685351665785	110.892985396217	101.774285862948	110.446387482743	141.513658755038	106.591865357644	125.935927335215	110.651646941395	128.472692776799	112.655869284793	104.059913283406	132.923886817284	106.411024565608	170.842824601367	105.542370515147	118.344772439528	109.105078581634	113.99696816574	106.622240733028	117.231344834754	107.297830374753	106.71256454389	116.976044799336	115.555030424765	137.003678802486	108.484697685992	103.67550153756	151.704695621531	127.11182622687	99.2015030530766	115.298228100824	107.993647432504	113.761850192728	112.028142335273	109.139072847682	98.3130196141739	107.977315689981	125.114573785518	107.863814401928	109.820254274441	104.090441932169	230.959582073137
354	99.4068316629167	107.592891760905	109.916367980884	105.10600179158	113.636363636364	128.170894526035	103.878808057267	144.685351665785	110.892985396217	102.398667984807	110.446387482743	139.722346618898	106.591865357644	125.935927335215	110.081277627264	127.659574468085	113.515837752616	104.059913283406	134.239964904584	107.849011384062	170.842824601367	105.542370515147	117.545145598721	109.105078581634	112.784234461849	108.288213244481	117.730201621285	107.297830374753	104.991394148021	116.976044799336	116.263956991788	137.003678802486	107.489425230157	103.67550153756	152.233283411153	128.720836685438	99.2015030530766	115.298228100824	108.787718369508	115.011980414627	110.404546069544	108.079470198675	98.3130196141739	108.431001890359	126.489459211732	106.658632118108	111.135466900482	104.090441932169	230.959582073137
355	99.4068316629167	106.623586429725	108.323377140581	102.717229023589	117.424242424242	129.627381963831	105.210587647744	142.147012162877	111.467560450084	102.398667984807	111.235290250477	139.722346618898	106.591865357644	127.40886215785	110.651646941395	128.472692776799	112.655869284793	105.24241229799	134.239964904584	107.849011384062	170.842824601367	106.380008376379	117.545145598721	109.105078581634	112.784234461849	108.288213244481	117.730201621285	107.297830374753	104.991394148021	116.976044799336	115.555030424765	135.481415704681	108.484697685992	101.918289647093	150.118932252665	130.329847144006	100.328792860498	113.800848515099	107.1995764955	115.011980414627	110.404546069544	108.079470198675	98.7973202034062	108.431001890359	126.489459211732	106.658632118108	110.477860587462	104.090441932169	227.660159472092
356	99.4068316629167	106.623586429725	109.916367980884	101.522842639594	113.636363636364	128.170894526035	104.544697852505	140.877842411423	110.892985396217	103.023050106665	110.446387482743	139.722346618898	107.713884992987	129.618264391801	110.651646941395	128.472692776799	112.655869284793	105.24241229799	136.872121079184	106.411024565608	170.842824601367	105.542370515147	116.745518757913	109.105078581634	112.784234461849	108.288213244481	117.231344834754	107.297830374753	104.991394148021	118.22047080784	115.555030424765	135.481415704681	108.484697685992	101.918289647093	149.061756673421	127.11182622687	99.2015030530766	113.800848515099	108.787718369508	116.262110636525	112.028142335273	108.079470198675	98.7973202034062	108.884688090737	126.489459211732	105.453449834287	109.820254274441	104.583761562179	227.660159472092
357	99.4068316629167	105.654281098546	108.323377140581	101.522842639594	117.424242424242	128.170894526035	104.544697852505	142.147012162877	110.892985396217	102.398667984807	110.446387482743	143.304970891178	108.835904628331	130.354731803118	110.651646941395	128.472692776799	112.655869284793	105.24241229799	138.188199166484	106.411024565608	170.842824601367	105.542370515147	115.945891917105	109.105078581634	113.99696816574	106.622240733028	118.229058407815	108.87573964497	103.270223752151	116.976044799336	114.137177290719	135.481415704681	108.484697685992	101.918289647093	148.533168883799	127.11182622687	100.328792860498	112.303468929374	108.787718369508	115.011980414627	112.028142335273	107.019867549669	98.7973202034062	108.431001890359	125.114573785518	106.056040976198	110.477860587462	104.583761562179	230.959582073137
358	99.4068316629167	105.654281098546	108.323377140581	101.522842639594	115.530303030303	128.170894526035	103.878808057267	143.416181914331	110.892985396217	101.14990374109	110.446387482743	143.304970891178	107.713884992987	129.618264391801	111.222016255525	129.285811085513	111.79590081697	104.059913283406	135.556042991884	109.286998202516	175.398633257403	106.380008376379	115.945891917105	109.105078581634	113.99696816574	106.622240733028	118.229058407815	108.87573964497	103.270223752151	118.22047080784	114.137177290719	135.481415704681	108.484697685992	101.918289647093	149.061756673421	128.720836685438	99.2015030530766	109.308709757924	107.993647432504	113.761850192728	110.404546069544	107.019867549669	98.7973202034062	108.431001890359	122.364802933089	106.658632118108	110.477860587462	104.583761562179	230.959582073137
359	98.1795868275721	105.654281098546	106.730386300279	101.522842639594	115.530303030303	128.170894526035	105.210587647744	142.147012162877	110.318410342351	101.14990374109	111.235290250477	141.513658755038	107.713884992987	130.354731803118	111.222016255525	127.659574468085	112.655869284793	105.24241229799	134.239964904584	109.286998202516	173.120728929385	105.542370515147	116.745518757913	109.105078581634	113.99696816574	106.622240733028	118.229058407815	110.453648915187	101.549053356282	118.22047080784	114.137177290719	135.481415704681	109.479970141826	105.432713428028	148.004581094177	128.720836685438	99.2015030530766	110.806089343649	109.581789306511	115.011980414627	108.780949803815	105.960264900662	98.7973202034062	108.431001890359	122.364802933089	106.658632118108	110.477860587462	104.583761562179	234.259004674182
360	100.634076498261	105.654281098546	106.730386300279	101.522842639594	115.530303030303	129.627381963831	103.878808057267	140.877842411423	110.892985396217	100.525521619231	110.446387482743	143.304970891178	107.713884992987	130.354731803118	111.222016255525	127.659574468085	112.655869284793	105.24241229799	134.239964904584	109.286998202516	173.120728929385	104.704732653916	117.545145598721	109.105078581634	112.784234461849	106.622240733028	117.231344834754	108.87573964497	101.549053356282	118.22047080784	114.137177290719	137.003678802486	108.484697685992	107.189925318495	148.533168883799	128.720836685438	99.2015030530766	109.308709757924	108.787718369508	115.011980414627	110.404546069544	105.960264900662	98.7973202034062	109.338374291115	122.364802933089	107.261223260018	110.477860587462	104.090441932169	230.959582073137
361	100.634076498261	106.623586429725	106.730386300279	101.522842639594	113.636363636364	128.170894526035	103.878808057267	139.608672659968	110.892985396217	99.9011394973724	110.446387482743	143.304970891178	108.835904628331	130.354731803118	110.651646941395	127.659574468085	112.655869284793	105.24241229799	132.923886817284	109.286998202516	173.120728929385	105.542370515147	116.745518757913	107.546434601896	115.209701869631	106.622240733028	116.233631261692	108.87573964497	99.8278829604131	116.976044799336	113.428250723696	135.481415704681	108.484697685992	107.189925318495	148.533168883799	128.720836685438	100.328792860498	110.806089343649	107.993647432504	115.011980414627	108.780949803815	105.960264900662	98.7973202034062	109.338374291115	122.364802933089	106.658632118108	109.820254274441	104.090441932169	227.660159472092
362	100.634076498261	106.623586429725	105.137395459976	102.717229023589	113.636363636364	128.170894526035	103.878808057267	140.877842411423	110.318410342351	99.9011394973724	110.446387482743	141.513658755038	107.713884992987	131.091199214435	111.222016255525	126.846456159371	113.515837752616	105.24241229799	134.239964904584	109.286998202516	170.842824601367	105.542370515147	115.945891917105	107.546434601896	113.99696816574	106.622240733028	116.233631261692	110.453648915187	99.8278829604131	116.976044799336	113.428250723696	137.003678802486	108.484697685992	103.67550153756	148.533168883799	131.938857602574	100.328792860498	112.303468929374	108.787718369508	116.262110636525	108.780949803815	104.900662251656	98.7973202034062	109.792060491493	122.364802933089	106.056040976198	109.820254274441	104.090441932169	227.660159472092
363	99.4068316629167	106.623586429725	105.137395459976	103.911615407584	113.636363636364	126.714407088239	103.878808057267	140.877842411423	110.318410342351	100.525521619231	109.657484715009	139.722346618898	107.713884992987	131.091199214435	111.222016255525	126.033337850657	113.515837752616	105.24241229799	132.923886817284	109.286998202516	170.842824601367	106.380008376379	115.146265076298	107.546434601896	115.209701869631	106.622240733028	115.734774475161	108.87573964497	99.8278829604131	116.976044799336	114.137177290719	135.481415704681	108.484697685992	105.432713428028	148.533168883799	131.938857602574	100.328792860498	110.806089343649	109.581789306511	116.262110636525	108.780949803815	105.960264900662	99.2816207926386	110.245746691871	122.364802933089	106.056040976198	109.820254274441	104.090441932169	227.660159472092
364	99.4068316629167	106.623586429725	106.730386300279	101.522842639594	111.742424242424	128.170894526035	103.878808057267	139.608672659968	109.743835288485	100.525521619231	109.657484715009	137.931034482759	106.591865357644	130.354731803118	111.222016255525	125.220219541943	112.655869284793	105.24241229799	134.239964904584	110.724985020971	175.398633257403	105.542370515147	115.945891917105	105.987790622159	112.784234461849	106.622240733028	116.233631261692	107.297830374753	99.8278829604131	116.976044799336	112.719324156673	137.003678802486	107.489425230157	105.432713428028	148.533168883799	130.329847144006	101.456082667919	110.806089343649	108.787718369508	113.761850192728	110.404546069544	108.079470198675	98.7973202034062	110.245746691871	122.364802933089	105.453449834287	109.820254274441	104.090441932169	230.959582073137
365	98.1795868275721	106.623586429725	106.730386300279	100.328456255599	115.530303030303	128.170894526035	103.212918262028	139.608672659968	109.743835288485	100.525521619231	110.446387482743	141.513658755038	108.835904628331	130.354731803118	111.792385569656	125.220219541943	113.515837752616	105.24241229799	132.923886817284	107.849011384062	173.120728929385	106.380008376379	115.945891917105	105.987790622159	112.784234461849	106.622240733028	116.233631261692	107.297830374753	98.1067125645439	118.22047080784	112.719324156673	135.481415704681	106.494152774322	107.189925318495	149.590344463043	130.329847144006	100.328792860498	109.308709757924	109.581789306511	113.761850192728	110.404546069544	107.019867549669	99.2816207926386	110.69943289225	120.989917506874	106.056040976198	109.820254274441	104.583761562179	227.660159472092
366	98.1795868275721	106.623586429725	106.730386300279	100.328456255599	111.742424242424	128.170894526035	102.547028466789	140.877842411423	109.743835288485	99.9011394973724	109.657484715009	143.304970891178	108.835904628331	128.881796980484	110.651646941395	126.033337850657	113.515837752616	106.424911312574	134.239964904584	106.411024565608	173.120728929385	105.542370515147	115.146265076298	104.429146642421	112.784234461849	106.622240733028	115.734774475161	110.453648915187	101.549053356282	119.464896816343	112.719324156673	137.003678802486	105.498880318487	103.67550153756	149.590344463043	130.329847144006	100.328792860498	110.806089343649	109.581789306511	111.261589748932	110.404546069544	107.019867549669	99.2816207926386	111.606805293006	119.61503208066	105.453449834287	109.820254274441	104.090441932169	227.660159472092
367	98.1795868275721	106.623586429725	106.730386300279	101.522842639594	111.742424242424	128.170894526035	102.547028466789	142.147012162877	110.318410342351	99.9011394973724	109.657484715009	143.304970891178	109.957924263675	129.618264391801	108.370169684871	126.033337850657	113.515837752616	106.424911312574	134.239964904584	109.286998202516	173.120728929385	106.380008376379	115.945891917105	104.429146642421	111.571500757959	106.622240733028	115.734774475161	108.87573964497	101.549053356282	118.22047080784	113.428250723696	137.003678802486	107.489425230157	105.432713428028	149.061756673421	131.938857602574	100.328792860498	110.806089343649	109.581789306511	111.261589748932	110.404546069544	105.960264900662	99.2816207926386	111.153119092628	119.61503208066	104.248267550467	109.820254274441	104.090441932169	227.660159472092
368	98.1795868275721	105.654281098546	106.730386300279	101.522842639594	111.742424242424	128.170894526035	103.212918262028	143.416181914331	109.743835288485	99.9011394973724	109.657484715009	145.096283027317	109.957924263675	131.091199214435	110.081277627264	125.220219541943	112.655869284793	106.424911312574	132.923886817284	109.286998202516	175.398633257403	106.380008376379	116.745518757913	105.987790622159	112.784234461849	106.622240733028	115.23591768863	108.87573964497	101.549053356282	118.22047080784	113.428250723696	135.481415704681	107.489425230157	103.67550153756	148.533168883799	133.547868061142	101.456082667919	109.308709757924	108.787718369508	112.51171997083	110.404546069544	107.019867549669	99.2816207926386	111.153119092628	119.61503208066	104.850858692377	109.820254274441	104.090441932169	227.660159472092
369	96.9523419922274	105.654281098546	106.730386300279	101.522842639594	111.742424242424	128.170894526035	103.212918262028	140.877842411423	109.743835288485	99.9011394973724	108.868581947275	145.096283027317	109.957924263675	131.091199214435	111.792385569656	124.407101233229	113.515837752616	107.607410327158	132.923886817284	110.724985020971	173.120728929385	105.542370515147	116.745518757913	105.987790622159	111.571500757959	106.622240733028	115.23591768863	108.87573964497	98.1067125645439	116.976044799336	112.719324156673	135.481415704681	106.494152774322	103.67550153756	147.475993304555	133.547868061142	100.328792860498	109.308709757924	109.581789306511	112.51171997083	108.780949803815	108.079470198675	99.765921381871	112.514177693762	120.989917506874	104.850858692377	109.820254274441	104.090441932169	227.660159472092
370	96.9523419922274	105.654281098546	106.730386300279	100.328456255599	109.848484848485	129.627381963831	103.212918262028	140.877842411423	109.743835288485	99.9011394973724	108.868581947275	146.887595163457	109.957924263675	131.091199214435	111.222016255525	126.033337850657	113.515837752616	107.607410327158	131.607808729985	109.286998202516	175.398633257403	105.542370515147	116.745518757913	104.429146642421	112.784234461849	104.956268221574	115.23591768863	110.453648915187	101.549053356282	116.976044799336	112.719324156673	133.959152606876	106.494152774322	103.67550153756	147.475993304555	133.547868061142	101.456082667919	110.806089343649	110.375860243515	113.761850192728	108.780949803815	107.019867549669	99.765921381871	112.060491493384	120.989917506874	104.850858692377	109.820254274441	104.090441932169	227.660159472092
371	96.9523419922274	105.654281098546	105.137395459976	101.522842639594	107.954545454545	128.170894526035	103.212918262028	140.877842411423	109.743835288485	99.9011394973724	107.290776411807	143.304970891178	109.957924263675	131.091199214435	112.362754883787	125.220219541943	114.375806220439	106.424911312574	128.975652555385	109.286998202516	177.676537585421	105.542370515147	116.745518757913	104.429146642421	111.571500757959	103.290295710121	115.734774475161	110.453648915187	101.549053356282	116.976044799336	112.01039758965	135.481415704681	106.494152774322	103.67550153756	148.004581094177	136.765888978278	101.456082667919	110.806089343649	109.581789306511	112.51171997083	108.780949803815	108.079470198675	99.765921381871	112.060491493384	120.989917506874	104.850858692377	109.820254274441	103.597122302158	227.660159472092
372	96.9523419922274	104.684975767367	105.137395459976	102.717229023589	109.848484848485	126.714407088239	102.547028466789	138.339502908514	109.743835288485	100.525521619231	107.290776411807	146.887595163457	108.835904628331	131.091199214435	112.362754883787	125.220219541943	113.515837752616	106.424911312574	131.607808729985	109.286998202516	175.398633257403	105.542370515147	116.745518757913	104.429146642421	112.784234461849	103.290295710121	115.23591768863	108.87573964497	99.8278829604131	116.976044799336	112.01039758965	133.959152606876	106.494152774322	103.67550153756	149.061756673421	135.15687851971	101.456082667919	109.308709757924	109.581789306511	112.51171997083	108.780949803815	108.079470198675	100.250221971103	111.606805293006	119.61503208066	104.248267550467	109.16264796142	103.597122302158	227.660159472092
373	96.9523419922274	105.654281098546	105.137395459976	102.717229023589	107.954545454545	128.170894526035	102.547028466789	137.07033315706	109.169260234618	99.9011394973724	107.290776411807	145.096283027317	109.957924263675	130.354731803118	111.792385569656	125.220219541943	114.375806220439	107.607410327158	130.291730642685	109.286998202516	173.120728929385	106.380008376379	117.545145598721	104.429146642421	111.571500757959	103.290295710121	115.734774475161	108.87573964497	101.549053356282	116.976044799336	112.719324156673	133.959152606876	106.494152774322	103.67550153756	149.061756673421	135.15687851971	101.456082667919	112.303468929374	107.993647432504	112.51171997083	110.404546069544	108.079470198675	99.765921381871	112.060491493384	119.61503208066	104.850858692377	109.16264796142	104.090441932169	224.360736871048
374	95.7250971568828	106.623586429725	106.730386300279	101.522842639594	109.848484848485	128.170894526035	101.88113867155	135.801163405606	109.169260234618	101.14990374109	107.290776411807	143.304970891178	109.957924263675	129.618264391801	112.362754883787	124.407101233229	114.375806220439	106.424911312574	128.975652555385	110.724985020971	170.842824601367	105.542370515147	116.745518757913	104.429146642421	112.784234461849	101.624323198667	114.737060902099	107.297830374753	103.270223752151	116.976044799336	112.01039758965	133.959152606876	107.489425230157	103.67550153756	149.061756673421	131.938857602574	101.456082667919	110.806089343649	108.787718369508	111.261589748932	108.780949803815	108.079470198675	100.250221971103	112.514177693762	119.61503208066	104.248267550467	109.16264796142	104.090441932169	224.360736871048
375	95.7250971568828	105.654281098546	106.730386300279	101.522842639594	107.954545454545	126.714407088239	101.215248876311	135.801163405606	109.743835288485	101.14990374109	107.290776411807	145.096283027317	111.079943899018	131.827666625752	110.651646941395	126.033337850657	114.375806220439	106.424911312574	131.607808729985	110.724985020971	170.842824601367	105.542370515147	117.545145598721	104.429146642421	113.99696816574	104.956268221574	114.737060902099	108.87573964497	101.549053356282	118.22047080784	112.719324156673	132.43688950907	106.494152774322	105.432713428028	147.475993304555	135.15687851971	101.456082667919	112.303468929374	107.1995764955	112.51171997083	108.780949803815	108.079470198675	100.250221971103	112.060491493384	120.989917506874	103.645676408557	108.5050416484	104.090441932169	224.360736871048
376	95.7250971568828	105.654281098546	105.137395459976	101.522842639594	106.060606060606	125.257919650443	101.215248876311	134.531993654151	109.743835288485	101.14990374109	108.079679179541	146.887595163457	111.079943899018	132.564134037069	110.081277627264	126.033337850657	115.235774688261	107.607410327158	131.607808729985	112.162971839425	173.120728929385	105.542370515147	116.745518757913	104.429146642421	112.784234461849	104.956268221574	115.23591768863	108.87573964497	99.8278829604131	116.976044799336	112.01039758965	130.914626411265	106.494152774322	101.918289647093	148.533168883799	133.547868061142	100.328792860498	112.303468929374	107.993647432504	113.761850192728	107.157353538087	107.019867549669	100.734522560336	111.606805293006	120.989917506874	104.248267550467	109.16264796142	104.090441932169	224.360736871048
377	95.7250971568828	105.654281098546	105.137395459976	101.522842639594	107.954545454545	128.170894526035	100.549359081072	133.262823902697	109.169260234618	102.398667984807	107.290776411807	146.887595163457	111.079943899018	132.564134037069	111.222016255525	124.407101233229	115.235774688261	107.607410327158	132.923886817284	110.724985020971	170.842824601367	105.542370515147	117.545145598721	102.870502662683	112.784234461849	104.956268221574	114.737060902099	108.87573964497	101.549053356282	116.976044799336	112.01039758965	130.914626411265	105.498880318487	103.67550153756	147.475993304555	131.938857602574	101.456082667919	112.303468929374	108.787718369508	112.51171997083	108.780949803815	108.079470198675	100.734522560336	111.606805293006	120.989917506874	104.850858692377	109.16264796142	103.597122302158	224.360736871048
378	94.4978523215381	106.623586429725	105.137395459976	101.522842639594	106.060606060606	126.714407088239	101.215248876311	133.262823902697	109.169260234618	102.398667984807	108.079679179541	150.470219435737	111.079943899018	132.564134037069	112.362754883787	124.407101233229	115.235774688261	106.424911312574	131.607808729985	109.286998202516	168.564920273349	105.542370515147	117.545145598721	104.429146642421	113.99696816574	101.624323198667	115.23591768863	107.297830374753	101.549053356282	118.22047080784	112.01039758965	132.43688950907	106.494152774322	105.432713428028	148.004581094177	131.938857602574	101.456082667919	112.303468929374	107.993647432504	113.761850192728	108.780949803815	108.079470198675	101.218823149568	112.514177693762	122.364802933089	104.850858692377	109.16264796142	104.090441932169	217.761891668958
379	94.4978523215381	105.654281098546	105.137395459976	100.328456255599	106.060606060606	125.257919650443	101.215248876311	133.262823902697	109.743835288485	103.023050106665	108.079679179541	146.887595163457	112.201963534362	131.827666625752	113.503493512049	123.593982924516	115.235774688261	107.607410327158	131.607808729985	109.286998202516	170.842824601367	104.704732653916	116.745518757913	104.429146642421	112.784234461849	101.624323198667	114.737060902099	107.297830374753	101.549053356282	116.976044799336	112.719324156673	132.43688950907	106.494152774322	105.432713428028	148.004581094177	131.938857602574	101.456082667919	113.800848515099	107.1995764955	115.011980414627	108.780949803815	108.079470198675	101.703123738801	112.514177693762	120.989917506874	103.645676408557	109.16264796142	103.103802672148	214.462469067913
380	94.4978523215381	104.684975767367	105.137395459976	100.328456255599	106.060606060606	126.714407088239	100.549359081072	134.531993654151	109.743835288485	103.647432228524	108.079679179541	146.887595163457	112.201963534362	129.618264391801	113.503493512049	123.593982924516	115.235774688261	107.607410327158	131.607808729985	110.724985020971	168.564920273349	105.542370515147	117.545145598721	105.987790622159	111.571500757959	101.624323198667	115.23591768863	107.297830374753	103.270223752151	118.22047080784	113.428250723696	133.959152606876	107.489425230157	107.189925318495	148.004581094177	131.938857602574	102.583372475341	113.800848515099	108.787718369508	113.761850192728	108.780949803815	108.079470198675	102.187424328033	112.514177693762	122.364802933089	103.645676408557	109.16264796142	102.610483042138	211.163046466868
381	95.7250971568828	104.684975767367	106.730386300279	100.328456255599	106.060606060606	125.257919650443	101.215248876311	138.339502908514	109.743835288485	103.647432228524	108.079679179541	145.096283027317	112.201963534362	129.618264391801	112.933124197918	121.967746307088	114.375806220439	107.607410327158	131.607808729985	110.724985020971	168.564920273349	105.542370515147	117.545145598721	105.987790622159	112.784234461849	101.624323198667	114.737060902099	107.297830374753	101.549053356282	118.22047080784	112.719324156673	133.959152606876	108.484697685992	107.189925318495	146.418817725311	133.547868061142	101.456082667919	112.303468929374	108.787718369508	112.51171997083	112.028142335273	108.079470198675	101.703123738801	112.96786389414	120.989917506874	103.645676408557	109.16264796142	102.610483042138	211.163046466868
382	95.7250971568828	104.684975767367	106.730386300279	101.522842639594	106.060606060606	125.257919650443	101.215248876311	137.07033315706	109.743835288485	103.647432228524	108.079679179541	143.304970891178	112.201963534362	130.354731803118	114.07386282618	122.780864615802	115.235774688261	107.607410327158	131.607808729985	107.849011384062	168.564920273349	105.542370515147	117.545145598721	105.987790622159	112.784234461849	101.624323198667	114.238204115568	108.87573964497	103.270223752151	118.22047080784	112.01039758965	133.959152606876	106.494152774322	105.432713428028	147.475993304555	133.547868061142	101.456082667919	112.303468929374	108.787718369508	112.51171997083	110.404546069544	109.139072847682	102.187424328033	112.96786389414	120.989917506874	104.248267550467	109.16264796142	103.103802672148	207.863623865823
383	96.9523419922274	104.684975767367	106.730386300279	102.717229023589	106.060606060606	125.257919650443	101.215248876311	137.07033315706	109.169260234618	103.647432228524	108.079679179541	143.304970891178	112.201963534362	130.354731803118	114.07386282618	122.780864615802	115.235774688261	107.607410327158	130.291730642685	106.411024565608	168.564920273349	105.542370515147	116.745518757913	104.429146642421	112.784234461849	101.624323198667	114.737060902099	108.87573964497	101.549053356282	118.22047080784	112.01039758965	133.959152606876	105.498880318487	103.67550153756	146.418817725311	133.547868061142	101.456082667919	110.806089343649	108.787718369508	112.51171997083	112.028142335273	107.019867549669	102.671724917265	112.96786389414	120.989917506874	103.645676408557	109.16264796142	102.117163412127	207.863623865823
384	95.7250971568828	105.654281098546	106.730386300279	103.911615407584	104.166666666667	123.801432212647	102.547028466789	135.801163405606	108.594685180752	103.023050106665	108.079679179541	145.096283027317	114.446002805049	131.091199214435	112.933124197918	121.967746307088	114.375806220439	107.607410327158	130.291730642685	107.849011384062	168.564920273349	105.542370515147	116.745518757913	104.429146642421	111.571500757959	101.624323198667	114.238204115568	110.453648915187	101.549053356282	116.976044799336	112.01039758965	133.959152606876	105.498880318487	103.67550153756	146.418817725311	135.15687851971	101.456082667919	110.806089343649	108.787718369508	112.51171997083	112.028142335273	104.900662251656	102.671724917265	112.96786389414	123.739688359303	103.043085266647	110.477860587462	102.610483042138	204.564201264779
385	95.7250971568828	105.654281098546	105.137395459976	102.717229023589	106.060606060606	123.801432212647	102.547028466789	135.801163405606	108.594685180752	103.023050106665	108.079679179541	141.513658755038	113.323983169705	129.618264391801	111.792385569656	121.154627998374	114.375806220439	107.607410327158	130.291730642685	109.286998202516	170.842824601367	105.542370515147	117.545145598721	104.429146642421	111.571500757959	101.624323198667	114.737060902099	110.453648915187	101.549053356282	118.22047080784	111.301471022627	133.959152606876	106.494152774322	103.67550153756	146.418817725311	135.15687851971	102.583372475341	109.308709757924	107.993647432504	112.51171997083	110.404546069544	104.900662251656	102.671724917265	112.514177693762	120.989917506874	101.837902982826	110.477860587462	102.117163412127	201.264778663734
386	95.7250971568828	105.654281098546	105.137395459976	101.522842639594	106.060606060606	123.801432212647	101.88113867155	135.801163405606	109.169260234618	103.023050106665	108.079679179541	141.513658755038	113.323983169705	130.354731803118	111.222016255525	122.780864615802	114.375806220439	107.607410327158	130.291730642685	109.286998202516	168.564920273349	105.542370515147	116.745518757913	104.429146642421	112.784234461849	101.624323198667	114.238204115568	110.453648915187	101.549053356282	116.976044799336	112.01039758965	133.959152606876	105.498880318487	103.67550153756	145.361642146066	135.15687851971	101.456082667919	109.308709757924	107.993647432504	111.261589748932	108.780949803815	105.960264900662	102.671724917265	112.514177693762	120.989917506874	101.837902982826	109.820254274441	103.103802672148	204.564201264779
387	95.7250971568828	105.654281098546	105.137395459976	101.522842639594	106.060606060606	123.801432212647	102.547028466789	135.801163405606	109.743835288485	102.398667984807	108.079679179541	139.722346618898	113.323983169705	129.618264391801	111.792385569656	121.967746307088	114.375806220439	107.607410327158	131.607808729985	109.286998202516	166.28701594533	105.542370515147	116.745518757913	104.429146642421	112.784234461849	101.624323198667	114.238204115568	108.87573964497	101.549053356282	116.976044799336	112.01039758965	135.481415704681	105.498880318487	103.67550153756	143.7758787772	135.15687851971	101.456082667919	109.308709757924	107.993647432504	112.51171997083	110.404546069544	107.019867549669	103.156025506498	112.514177693762	119.61503208066	102.440494124736	109.820254274441	103.103802672148	201.264778663734
388	94.4978523215381	105.654281098546	105.137395459976	101.522842639594	106.060606060606	122.344944774851	101.88113867155	134.531993654151	109.743835288485	101.774285862948	108.079679179541	141.513658755038	114.446002805049	130.354731803118	112.933124197918	121.154627998374	114.375806220439	106.424911312574	131.607808729985	109.286998202516	170.842824601367	104.704732653916	116.745518757913	104.429146642421	110.358767054068	99.9583506872137	114.737060902099	108.87573964497	99.8278829604131	116.976044799336	111.301471022627	133.959152606876	104.503607862652	101.918289647093	143.247290987578	135.15687851971	101.456082667919	109.308709757924	107.993647432504	112.51171997083	108.780949803815	107.019867549669	103.156025506498	112.96786389414	119.61503208066	103.645676408557	109.820254274441	103.103802672148	201.264778663734
389	94.4978523215381	104.684975767367	106.730386300279	101.522842639594	102.272727272727	120.888457337055	103.212918262028	135.801163405606	109.743835288485	101.774285862948	108.868581947275	141.513658755038	113.323983169705	131.827666625752	112.362754883787	120.34150968966	113.515837752616	107.607410327158	130.291730642685	107.849011384062	168.564920273349	104.704732653916	116.745518757913	104.429146642421	111.571500757959	99.9583506872137	115.23591768863	108.87573964497	99.8278829604131	116.976044799336	110.592544455603	135.481415704681	105.498880318487	101.918289647093	145.361642146066	135.15687851971	102.583372475341	112.303468929374	107.1995764955	111.261589748932	110.404546069544	107.019867549669	103.64032609573	112.96786389414	118.240146654445	103.043085266647	109.16264796142	102.610483042138	204.564201264779
390	95.7250971568828	106.623586429725	106.730386300279	101.522842639594	106.060606060606	120.888457337055	103.878808057267	131.993654151243	109.169260234618	103.023050106665	108.079679179541	143.304970891178	113.323983169705	131.091199214435	111.792385569656	121.154627998374	113.515837752616	106.424911312574	131.607808729985	106.411024565608	166.28701594533	105.542370515147	115.945891917105	104.429146642421	111.571500757959	99.9583506872137	114.238204115568	108.87573964497	101.549053356282	115.731618790833	110.592544455603	135.481415704681	104.503607862652	101.918289647093	144.833054356444	131.938857602574	101.456082667919	110.806089343649	108.787718369508	113.761850192728	108.780949803815	108.079470198675	103.156025506498	113.421550094518	118.240146654445	102.440494124736	109.16264796142	103.103802672148	201.264778663734
391	94.4978523215381	107.592891760905	106.730386300279	103.911615407584	106.060606060606	120.888457337055	103.212918262028	133.262823902697	109.169260234618	104.271814350382	108.079679179541	143.304970891178	113.323983169705	130.354731803118	111.792385569656	121.967746307088	113.515837752616	107.607410327158	132.923886817284	106.411024565608	164.009111617312	104.704732653916	115.146265076298	102.870502662683	111.571500757959	98.2923781757601	114.238204115568	107.297830374753	101.549053356282	115.731618790833	110.592544455603	135.481415704681	105.498880318487	101.918289647093	144.304466566822	133.547868061142	102.583372475341	112.303468929374	108.787718369508	115.011980414627	108.780949803815	108.079470198675	103.64032609573	113.421550094518	119.61503208066	101.235311840916	109.820254274441	103.103802672148	204.564201264779
392	94.4978523215381	106.623586429725	106.730386300279	102.717229023589	102.272727272727	122.344944774851	103.212918262028	131.993654151243	109.743835288485	104.271814350382	108.079679179541	145.096283027317	113.323983169705	130.354731803118	111.792385569656	121.154627998374	113.515837752616	106.424911312574	130.291730642685	106.411024565608	161.731207289294	104.704732653916	115.945891917105	102.870502662683	110.358767054068	98.2923781757601	113.739347329038	107.297830374753	101.549053356282	116.976044799336	110.592544455603	137.003678802486	106.494152774322	101.918289647093	143.7758787772	131.938857602574	102.583372475341	110.806089343649	108.787718369508	113.761850192728	110.404546069544	107.019867549669	103.156025506498	113.421550094518	119.61503208066	100.632720699006	109.820254274441	103.103802672148	207.863623865823
393	95.7250971568828	107.592891760905	106.730386300279	102.717229023589	104.166666666667	122.344944774851	102.547028466789	133.262823902697	109.169260234618	104.271814350382	108.079679179541	146.887595163457	114.446002805049	128.881796980484	109.510908313133	121.154627998374	112.655869284793	107.607410327158	131.607808729985	107.849011384062	166.28701594533	104.704732653916	116.745518757913	102.870502662683	112.784234461849	98.2923781757601	114.238204115568	108.87573964497	99.8278829604131	118.22047080784	110.592544455603	135.481415704681	105.498880318487	101.918289647093	143.7758787772	130.329847144006	102.583372475341	110.806089343649	109.581789306511	111.261589748932	110.404546069544	105.960264900662	103.64032609573	112.96786389414	116.865261228231	101.235311840916	109.16264796142	102.610483042138	204.564201264779
394	96.9523419922274	107.592891760905	106.730386300279	102.717229023589	102.272727272727	120.888457337055	102.547028466789	131.993654151243	108.594685180752	104.896196472241	108.079679179541	146.887595163457	112.201963534362	128.881796980484	110.651646941395	121.154627998374	113.515837752616	106.424911312574	132.923886817284	109.286998202516	164.009111617312	104.704732653916	115.945891917105	104.429146642421	112.784234461849	98.2923781757601	113.739347329038	108.87573964497	98.1067125645439	116.976044799336	110.592544455603	137.003678802486	106.494152774322	100.161077756626	143.7758787772	130.329847144006	102.583372475341	112.303468929374	109.581789306511	112.51171997083	110.404546069544	108.079470198675	103.64032609573	112.96786389414	116.865261228231	101.235311840916	109.820254274441	103.103802672148	207.863623865823
395	96.9523419922274	107.592891760905	105.137395459976	105.10600179158	104.166666666667	120.888457337055	103.212918262028	129.455314648334	108.594685180752	104.896196472241	108.079679179541	145.096283027317	113.323983169705	128.881796980484	110.081277627264	121.154627998374	113.515837752616	107.607410327158	131.607808729985	107.849011384062	164.009111617312	104.704732653916	115.146265076298	104.429146642421	112.784234461849	99.9583506872137	113.739347329038	108.87573964497	98.1067125645439	118.22047080784	109.174691321557	137.003678802486	107.489425230157	101.918289647093	143.247290987578	130.329847144006	102.583372475341	112.303468929374	109.581789306511	112.51171997083	110.404546069544	108.079470198675	103.64032609573	112.96786389414	116.865261228231	100.632720699006	109.16264796142	102.610483042138	204.564201264779
396	95.7250971568828	110.500807754443	105.137395459976	106.300388175575	106.060606060606	120.888457337055	103.212918262028	129.455314648334	108.594685180752	104.896196472241	108.079679179541	146.887595163457	113.323983169705	128.881796980484	111.222016255525	122.780864615802	113.515837752616	108.789909341742	130.291730642685	106.411024565608	164.009111617312	104.704732653916	115.945891917105	104.429146642421	111.571500757959	98.2923781757601	114.238204115568	108.87573964497	101.549053356282	116.976044799336	109.88361788858	137.003678802486	109.479970141826	100.161077756626	142.718703197956	130.329847144006	102.583372475341	112.303468929374	109.581789306511	113.761850192728	108.780949803815	108.079470198675	103.156025506498	112.060491493384	116.865261228231	99.4275384151853	109.16264796142	102.610483042138	204.564201264779
397	95.7250971568828	108.562197092084	105.137395459976	103.911615407584	107.954545454545	119.43196989926	103.212918262028	129.455314648334	108.594685180752	104.271814350382	108.079679179541	146.887595163457	111.079943899018	128.881796980484	112.933124197918	122.780864615802	112.655869284793	108.789909341742	130.291730642685	106.411024565608	166.28701594533	103.867094792685	115.945891917105	104.429146642421	111.571500757959	98.2923781757601	113.739347329038	108.87573964497	99.8278829604131	118.22047080784	109.88361788858	135.481415704681	108.484697685992	100.161077756626	143.247290987578	130.329847144006	102.583372475341	110.806089343649	109.581789306511	115.011980414627	108.780949803815	108.079470198675	103.64032609573	111.153119092628	118.240146654445	100.632720699006	109.16264796142	102.610483042138	204.564201264779
398	93.2706074861935	108.562197092084	108.323377140581	103.911615407584	106.060606060606	120.888457337055	103.212918262028	126.916975145426	108.594685180752	104.271814350382	108.868581947275	148.678907299597	111.079943899018	128.145329569167	111.222016255525	123.593982924516	112.655869284793	108.789909341742	130.291730642685	107.849011384062	164.009111617312	104.704732653916	115.146265076298	104.429146642421	111.571500757959	98.2923781757601	113.739347329038	110.453648915187	98.1067125645439	118.22047080784	109.174691321557	135.481415704681	108.484697685992	100.161077756626	142.718703197956	130.329847144006	102.583372475341	110.806089343649	110.375860243515	115.011980414627	107.157353538087	109.139072847682	103.64032609573	111.153119092628	118.240146654445	101.837902982826	109.16264796142	102.610483042138	201.264778663734
399	94.4978523215381	108.562197092084	108.323377140581	106.300388175575	104.166666666667	120.888457337055	103.212918262028	124.378635642517	108.020110126885	104.271814350382	108.868581947275	148.678907299597	111.079943899018	128.145329569167	110.651646941395	123.593982924516	112.655869284793	109.972408356326	130.291730642685	106.411024565608	168.564920273349	104.704732653916	114.34663823549	104.429146642421	111.571500757959	99.9583506872137	113.240490542507	110.453648915187	98.1067125645439	116.976044799336	109.88361788858	135.481415704681	109.479970141826	100.161077756626	142.190115408334	128.720836685438	103.710662282762	110.806089343649	110.375860243515	113.761850192728	107.157353538087	108.079470198675	103.64032609573	111.153119092628	116.865261228231	101.235311840916	109.820254274441	103.103802672148	201.264778663734
400	94.4978523215381	108.562197092084	108.323377140581	106.300388175575	107.954545454545	122.344944774851	103.212918262028	124.378635642517	108.594685180752	104.271814350382	108.868581947275	152.261531571876	111.079943899018	128.881796980484	111.792385569656	123.593982924516	113.515837752616	108.789909341742	130.291730642685	106.411024565608	166.28701594533	104.704732653916	115.146265076298	102.870502662683	109.146033350177	98.2923781757601	113.739347329038	110.453648915187	98.1067125645439	116.976044799336	109.174691321557	135.481415704681	109.479970141826	100.161077756626	142.190115408334	127.11182622687	102.583372475341	110.806089343649	111.169931180519	113.761850192728	107.157353538087	107.019867549669	103.64032609573	111.153119092628	114.115490375802	100.632720699006	109.820254274441	102.610483042138	201.264778663734
401	93.2706074861935	107.592891760905	108.323377140581	106.300388175575	106.060606060606	120.888457337055	103.878808057267	123.109465891063	108.594685180752	104.896196472241	107.290776411807	148.678907299597	112.201963534362	128.881796980484	111.792385569656	123.593982924516	113.515837752616	108.789909341742	128.975652555385	106.411024565608	168.564920273349	104.704732653916	114.34663823549	102.870502662683	109.146033350177	98.2923781757601	113.739347329038	112.031558185404	98.1067125645439	115.731618790833	110.592544455603	137.003678802486	109.479970141826	98.403865866159	142.718703197956	128.720836685438	102.583372475341	109.308709757924	110.375860243515	113.761850192728	107.157353538087	108.079470198675	104.124626684962	111.153119092628	114.115490375802	101.235311840916	109.16264796142	102.117163412127	201.264778663734
402	93.2706074861935	107.592891760905	106.730386300279	106.300388175575	104.166666666667	122.344944774851	103.212918262028	124.378635642517	108.594685180752	104.271814350382	106.501873644073	148.678907299597	112.201963534362	128.145329569167	111.792385569656	123.593982924516	111.79590081697	107.607410327158	128.975652555385	106.411024565608	166.28701594533	104.704732653916	114.34663823549	102.870502662683	110.358767054068	99.9583506872137	114.238204115568	110.453648915187	98.1067125645439	116.976044799336	109.88361788858	137.003678802486	108.484697685992	100.161077756626	141.661527618712	127.11182622687	103.710662282762	109.308709757924	110.375860243515	113.761850192728	107.157353538087	109.139072847682	104.124626684962	110.69943289225	115.490375802016	101.837902982826	109.16264796142	102.117163412127	201.264778663734
403	92.0433626508488	107.592891760905	106.730386300279	106.300388175575	104.166666666667	119.43196989926	103.212918262028	124.378635642517	108.020110126885	104.896196472241	106.501873644073	148.678907299597	112.201963534362	125.935927335215	111.792385569656	124.407101233229	111.79590081697	107.607410327158	131.607808729985	106.411024565608	166.28701594533	104.704732653916	114.34663823549	102.870502662683	109.146033350177	98.2923781757601	114.238204115568	108.87573964497	98.1067125645439	115.731618790833	111.301471022627	137.003678802486	107.489425230157	98.403865866159	143.247290987578	127.11182622687	104.837952090183	107.811330172199	110.375860243515	113.761850192728	105.533757272358	108.079470198675	103.64032609573	111.153119092628	116.865261228231	102.440494124736	108.5050416484	101.130524152107	204.564201264779
404	92.0433626508488	108.562197092084	106.730386300279	106.300388175575	104.166666666667	120.888457337055	103.212918262028	124.378635642517	108.594685180752	104.271814350382	107.290776411807	148.678907299597	112.201963534362	126.672394746532	110.651646941395	124.407101233229	111.79590081697	107.607410327158	128.975652555385	103.5350509287	166.28701594533	105.542370515147	115.146265076298	102.870502662683	110.358767054068	98.2923781757601	114.238204115568	108.87573964497	98.1067125645439	116.976044799336	110.592544455603	137.003678802486	107.489425230157	98.403865866159	141.13293982909	125.502815768302	104.837952090183	107.811330172199	110.375860243515	115.011980414627	103.91016100663	109.139072847682	104.608927274195	110.69943289225	115.490375802016	102.440494124736	108.5050416484	101.623843782117	201.264778663734
405	92.0433626508488	109.531502423263	108.323377140581	107.49477455957	106.060606060606	119.43196989926	103.212918262028	125.647805393971	108.594685180752	104.896196472241	108.079679179541	148.678907299597	111.079943899018	126.672394746532	110.651646941395	124.407101233229	112.655869284793	106.424911312574	130.291730642685	106.411024565608	164.009111617312	105.542370515147	114.34663823549	104.429146642421	110.358767054068	98.2923781757601	113.240490542507	108.87573964497	98.1067125645439	116.976044799336	110.592544455603	137.003678802486	107.489425230157	98.403865866159	142.190115408334	125.502815768302	104.837952090183	106.313950586474	111.169931180519	113.761850192728	105.533757272358	108.079470198675	104.124626684962	110.69943289225	116.865261228231	103.043085266647	109.16264796142	101.623843782117	197.965356062689
406	90.8161178155042	108.562197092084	108.323377140581	106.300388175575	106.060606060606	120.888457337055	103.212918262028	125.647805393971	108.594685180752	103.647432228524	108.079679179541	148.678907299597	111.079943899018	126.672394746532	110.651646941395	123.593982924516	111.79590081697	107.607410327158	130.291730642685	106.411024565608	164.009111617312	105.542370515147	114.34663823549	104.429146642421	110.358767054068	98.2923781757601	113.739347329038	108.87573964497	99.8278829604131	116.976044799336	110.592544455603	135.481415704681	107.489425230157	98.403865866159	141.661527618712	123.893805309735	104.837952090183	109.308709757924	110.375860243515	115.011980414627	105.533757272358	107.019867549669	104.608927274195	110.69943289225	116.865261228231	102.440494124736	108.5050416484	102.117163412127	201.264778663734
407	90.8161178155042	108.562197092084	108.323377140581	107.49477455957	107.954545454545	119.43196989926	102.547028466789	125.647805393971	108.594685180752	103.647432228524	107.290776411807	148.678907299597	112.201963534362	126.672394746532	109.510908313133	123.593982924516	111.79590081697	107.607410327158	130.291730642685	106.411024565608	161.731207289294	105.542370515147	113.547011394682	102.870502662683	107.933299646286	98.2923781757601	113.739347329038	108.87573964497	99.8278829604131	116.976044799336	110.592544455603	137.003678802486	106.494152774322	101.918289647093	141.661527618712	123.893805309735	103.710662282762	109.308709757924	109.581789306511	115.011980414627	105.533757272358	107.019867549669	104.608927274195	110.245746691871	115.490375802016	103.043085266647	108.5050416484	101.623843782117	194.665933461644
408	90.8161178155042	106.623586429725	108.323377140581	105.10600179158	104.166666666667	117.975482461464	103.212918262028	126.916975145426	108.594685180752	104.271814350382	107.290776411807	148.678907299597	112.201963534362	126.672394746532	108.940538999002	124.407101233229	111.79590081697	107.607410327158	127.659574468085	104.973037747154	161.731207289294	104.704732653916	113.547011394682	102.870502662683	106.720565942395	96.6264056643065	113.240490542507	108.87573964497	101.549053356282	116.976044799336	111.301471022627	137.003678802486	107.489425230157	101.918289647093	142.718703197956	123.893805309735	103.710662282762	109.308709757924	110.375860243515	115.011980414627	105.533757272358	107.019867549669	104.608927274195	110.245746691871	116.865261228231	103.645676408557	107.847435335379	101.623843782117	197.965356062689
409	89.5888729801595	107.592891760905	106.730386300279	107.49477455957	104.166666666667	119.43196989926	103.878808057267	126.916975145426	108.594685180752	103.647432228524	108.079679179541	148.678907299597	109.957924263675	125.935927335215	107.79980037074	123.593982924516	111.79590081697	107.607410327158	128.975652555385	103.5350509287	159.453302961276	105.542370515147	112.747384553875	102.870502662683	106.720565942395	98.2923781757601	112.741633755976	108.87573964497	101.549053356282	118.22047080784	111.301471022627	137.003678802486	107.489425230157	101.918289647093	142.718703197956	125.502815768302	102.583372475341	107.811330172199	110.375860243515	116.262110636525	105.533757272358	109.139072847682	104.608927274195	110.245746691871	116.865261228231	103.645676408557	108.5050416484	101.623843782117	201.264778663734
410	89.5888729801595	106.623586429725	106.730386300279	107.49477455957	104.166666666667	119.43196989926	103.212918262028	128.18614489688	108.020110126885	103.647432228524	108.868581947275	146.887595163457	109.957924263675	126.672394746532	108.940538999002	121.967746307088	112.655869284793	107.607410327158	130.291730642685	104.973037747154	161.731207289294	104.704732653916	112.747384553875	102.870502662683	106.720565942395	98.2923781757601	112.741633755976	108.87573964497	99.8278829604131	116.976044799336	111.301471022627	138.525941900292	108.484697685992	101.918289647093	143.247290987578	122.284794851167	103.710662282762	109.308709757924	110.375860243515	115.011980414627	105.533757272358	108.079470198675	104.608927274195	109.792060491493	116.865261228231	102.440494124736	107.847435335379	102.117163412127	197.965356062689
411	90.8161178155042	107.592891760905	106.730386300279	108.689160943565	104.166666666667	119.43196989926	103.212918262028	125.647805393971	108.020110126885	103.647432228524	107.290776411807	146.887595163457	109.957924263675	128.145329569167	109.510908313133	121.154627998374	112.655869284793	108.789909341742	127.659574468085	104.973037747154	161.731207289294	104.704732653916	112.747384553875	102.870502662683	105.507832238504	98.2923781757601	112.741633755976	107.297830374753	101.549053356282	116.976044799336	110.592544455603	137.003678802486	107.489425230157	101.918289647093	142.190115408334	123.893805309735	103.710662282762	109.308709757924	109.581789306511	115.011980414627	105.533757272358	107.019867549669	105.093227863427	109.338374291115	118.240146654445	102.440494124736	107.847435335379	101.623843782117	201.264778663734
412	89.5888729801595	107.592891760905	106.730386300279	109.88354732756	104.166666666667	117.975482461464	102.547028466789	124.378635642517	108.020110126885	103.647432228524	108.079679179541	146.887595163457	111.079943899018	128.881796980484	110.081277627264	121.967746307088	112.655869284793	107.607410327158	126.343496380785	104.973037747154	161.731207289294	104.704732653916	111.947757713067	104.429146642421	104.295098534613	96.6264056643065	112.741633755976	105.719921104536	101.549053356282	115.731618790833	111.301471022627	138.525941900292	107.489425230157	100.161077756626	143.247290987578	122.284794851167	103.710662282762	109.308709757924	109.581789306511	115.011980414627	105.533757272358	105.960264900662	104.608927274195	109.338374291115	118.240146654445	103.043085266647	107.847435335379	101.130524152107	204.564201264779
413	89.5888729801595	108.562197092084	106.730386300279	112.272320095551	104.166666666667	117.975482461464	102.547028466789	120.571126388154	108.020110126885	103.647432228524	108.079679179541	146.887595163457	112.201963534362	128.881796980484	110.651646941395	119.528391380946	113.515837752616	108.789909341742	126.343496380785	106.411024565608	159.453302961276	105.542370515147	112.747384553875	102.870502662683	105.507832238504	98.2923781757601	112.242776969445	107.297830374753	101.549053356282	116.976044799336	111.301471022627	138.525941900292	108.484697685992	98.403865866159	142.718703197956	125.502815768302	103.710662282762	109.308709757924	109.581789306511	115.011980414627	107.157353538087	107.019867549669	105.093227863427	109.338374291115	118.240146654445	103.043085266647	108.5050416484	101.130524152107	204.564201264779
414	92.0433626508488	108.562197092084	106.730386300279	111.077933711556	104.166666666667	117.975482461464	102.547028466789	121.840296139609	108.020110126885	103.023050106665	108.079679179541	150.470219435737	111.079943899018	128.881796980484	111.222016255525	120.34150968966	112.655869284793	107.607410327158	127.659574468085	104.973037747154	157.175398633257	104.704732653916	112.747384553875	102.870502662683	105.507832238504	96.6264056643065	111.743920182914	107.297830374753	104.991394148021	116.976044799336	110.592544455603	138.525941900292	107.489425230157	98.403865866159	141.661527618712	122.284794851167	102.583372475341	109.308709757924	108.787718369508	115.011980414627	107.157353538087	107.019867549669	105.093227863427	109.338374291115	116.865261228231	104.248267550467	107.189829022359	101.130524152107	201.264778663734
415	92.0433626508488	108.562197092084	106.730386300279	109.88354732756	102.272727272727	117.975482461464	102.547028466789	121.840296139609	107.445535073019	103.647432228524	107.290776411807	150.470219435737	112.201963534362	128.145329569167	110.651646941395	119.528391380946	112.655869284793	107.607410327158	126.343496380785	104.973037747154	157.175398633257	103.867094792685	111.14813087226	102.870502662683	104.295098534613	96.6264056643065	112.242776969445	107.297830374753	103.270223752151	115.731618790833	111.301471022627	140.048204998097	106.494152774322	100.161077756626	143.247290987578	123.893805309735	101.456082667919	110.806089343649	110.375860243515	115.011980414627	108.780949803815	105.960264900662	104.608927274195	109.338374291115	115.490375802016	103.645676408557	107.847435335379	101.130524152107	207.863623865823
416	90.8161178155042	108.562197092084	105.137395459976	111.077933711556	104.166666666667	119.43196989926	102.547028466789	123.109465891063	107.445535073019	103.023050106665	108.079679179541	152.261531571876	112.201963534362	126.672394746532	109.510908313133	120.34150968966	113.515837752616	108.789909341742	125.027418293485	104.973037747154	154.897494305239	104.704732653916	111.947757713067	102.870502662683	104.295098534613	96.6264056643065	113.240490542507	105.719921104536	101.549053356282	115.731618790833	110.592544455603	138.525941900292	106.494152774322	100.161077756626	144.304466566822	125.502815768302	102.583372475341	110.806089343649	108.787718369508	113.761850192728	105.533757272358	105.960264900662	105.093227863427	108.884688090737	116.865261228231	104.248267550467	107.847435335379	100.637204522097	204.564201264779
417	90.8161178155042	108.562197092084	105.137395459976	111.077933711556	102.272727272727	119.43196989926	101.88113867155	120.571126388154	107.445535073019	103.647432228524	107.290776411807	148.678907299597	112.201963534362	126.672394746532	107.79980037074	119.528391380946	113.515837752616	107.607410327158	125.027418293485	106.411024565608	154.897494305239	105.542370515147	111.14813087226	102.870502662683	103.082364830723	96.6264056643065	112.741633755976	105.719921104536	101.549053356282	115.731618790833	110.592544455603	140.048204998097	106.494152774322	100.161077756626	144.304466566822	125.502815768302	101.456082667919	112.303468929374	108.787718369508	115.011980414627	107.157353538087	107.019867549669	105.093227863427	109.338374291115	118.240146654445	104.248267550467	107.847435335379	100.143884892086	201.264778663734
418	92.0433626508488	110.500807754443	106.730386300279	111.077933711556	102.272727272727	117.975482461464	101.88113867155	118.032786885246	107.445535073019	104.271814350382	106.501873644073	148.678907299597	112.201963534362	126.672394746532	107.79980037074	118.715273072232	113.515837752616	107.607410327158	125.027418293485	103.5350509287	152.619589977221	104.704732653916	111.14813087226	102.870502662683	103.082364830723	96.6264056643065	112.242776969445	105.719921104536	104.991394148021	115.731618790833	109.88361788858	140.048204998097	106.494152774322	100.161077756626	142.718703197956	123.893805309735	102.583372475341	113.800848515099	109.581789306511	116.262110636525	107.157353538087	107.019867549669	105.57752845266	108.884688090737	119.61503208066	104.248267550467	107.189829022359	100.143884892086	201.264778663734
419	92.0433626508488	109.531502423263	106.730386300279	112.272320095551	102.272727272727	117.975482461464	101.88113867155	119.3019566367	107.445535073019	104.896196472241	105.712970876339	148.678907299597	111.079943899018	125.199459923898	108.370169684871	119.528391380946	113.515837752616	107.607410327158	125.027418293485	102.097064110246	152.619589977221	104.704732653916	110.348504031452	104.429146642421	103.082364830723	96.6264056643065	112.242776969445	104.14201183432	106.71256454389	115.731618790833	110.592544455603	140.048204998097	107.489425230157	98.403865866159	143.7758787772	125.502815768302	102.583372475341	112.303468929374	109.581789306511	115.011980414627	108.780949803815	107.019867549669	105.093227863427	109.338374291115	118.240146654445	103.645676408557	107.189829022359	100.143884892086	197.965356062689
420	90.8161178155042	109.531502423263	106.730386300279	111.077933711556	102.272727272727	117.975482461464	102.547028466789	119.3019566367	106.870960019153	104.896196472241	105.712970876339	148.678907299597	111.079943899018	125.935927335215	108.370169684871	119.528391380946	112.655869284793	107.607410327158	125.027418293485	100.659077291791	152.619589977221	105.542370515147	110.348504031452	104.429146642421	104.295098534613	96.6264056643065	112.741633755976	105.719921104536	104.991394148021	115.731618790833	111.301471022627	138.525941900292	107.489425230157	98.403865866159	143.247290987578	127.11182622687	101.456082667919	113.800848515099	108.787718369508	116.262110636525	107.157353538087	107.019867549669	105.093227863427	107.977315689981	119.61503208066	103.043085266647	106.532222709338	100.637204522097	204.564201264779
421	90.8161178155042	108.562197092084	105.137395459976	111.077933711556	100.378787878788	116.518995023668	102.547028466789	119.3019566367	106.870960019153	105.5205785941	104.135165340872	146.887595163457	109.957924263675	125.199459923898	107.79980037074	118.715273072232	112.655869284793	107.607410327158	125.027418293485	100.659077291791	152.619589977221	103.867094792685	109.548877190644	102.870502662683	103.082364830723	96.6264056643065	112.741633755976	104.14201183432	104.991394148021	115.731618790833	111.301471022627	138.525941900292	106.494152774322	96.6466539756919	142.190115408334	125.502815768302	100.328792860498	112.303468929374	109.581789306511	115.011980414627	105.533757272358	105.960264900662	104.608927274195	107.977315689981	118.240146654445	103.043085266647	106.532222709338	100.143884892086	204.564201264779
[truncated: 51 more columns]
