# Supplementary material for: Transient nicotine exposure in early adolescent male mice freezes their dopamine circuits in an immature state
Source: Nat Commun. 2024 Oct 18;15:9017. doi: 10.1038/s41467-024-53327-w (PMC11489768; doi:10.1038/s41467-024-53327-w)
Supplement: Supplementary file 4 — Source Data [file 41467_2024_53327_MOESM4_ESM.zip › source_data/Juxta_adolNIC_sal_list.csv]

	x
1	5.78512396694212
2	-5.82750582750583
3	5.79710144927536
4	-10.05291005291
5	-10.8910891089109
6	13.3333333333333
7	2.73972602739727
8	11.869918699187
9	5.31039640987285
10	3.28495034377389
11	3.90625000000001
12	-13.7111517367459
13	6.74846625766871
14	-9.16030534351144
15	-15.020297699594
16	-7.51445086705203
17	5.33484676503973
18	14.8580968280467
19	5.77663671373554
20	-8.68167202572349
21	-22.4742268041237
22	7.44920993227991
23	-15.9112825458052
24	-8.12720848056537
25	10.7266435986159
26	-8.75763747454175
27	-8.49812934259754
28	-21.4285714285714
29	10.7266435986159
30	5.19877675840979
31	4.5078196872125
32	-4.69798657718121
33	-9.13140311804008
34	-13.8240574506284
35	-7.91717417783191
36	-19.327731092437
37	-4.32569974554708
38	23.3968804159445
39	-3.2448377581121
40	-7.45501285347044
41	-4.24710424710423
42	5.93103448275862
43	-2.81778334376958
44	-4.9095607235142
45	-9.09090909090909
46	-3.46740638002773
47	0.829187396351557
48	-3.72208436724567
49	-41.9203747072599
50	7.65171503957784
51	-7.96950796950797
52	13.9896373056995
53	-2.16130732735898
54	7.55064456721914
55	-11.6279069767442
56	-15.4574132492114
57	-6.13333333333334
58	5.50284629981026
59	5.14285714285712
60	8.78661087866108
61	-14.176245210728
62	-4.36432637571158
63	11.8997912317328
64	8.71794871794872
65	-6.69642857142858
66	-6.25
67	8.70712401055408
68	4.17690417690417
69	7.99136069114471
70	-2.97166551485833
71	8.38117106773822
72	-6.40176600441501
73	9.29451287793952
74	9.4439541041483
75	4.29629629629629
76	-6.73076923076924
77	-8.02395209580838
78	-11.1111111111111
79	-7.01754385964912
80	-3.48258706467662
81	11.2709832134293
82	4.78170478170479
83	22.4043715846995
84	-7.27580372250424
85	8.49909584086799
86	-7.3015873015873
87	-11.9496855345912
88	-10.2204408817635
89	-1.83758150563131
90	-3.79746835443039
91	-22.9122055674518
92	-13.193588162762
93	-13.2429614181439
94	66.8341708542714
95	14.5822522055008
96	15.2400835073069
97	-3.08502633559067
98	-14.3876337693222
99	4.63215258855587
100	-9.6774193548387
