# Supplementary material for: Transient nicotine exposure in early adolescent male mice freezes their dopamine circuits in an immature state
Source: Nat Commun. 2024 Oct 18;15:9017. doi: 10.1038/s41467-024-53327-w (PMC11489768; doi:10.1038/s41467-024-53327-w)
Supplement: Supplementary file 4 — Source Data [file 41467_2024_53327_MOESM4_ESM.zip › source_data/Juxta_adultSAC_nic_moyf_in.csv]

	V1	V2	V3	V4	V5	V6	V7	V8	V9	V10	V11	V12	V13
1	99.8628257887517	95.2551477170994	99.5159728944821	101.185770750988	97.007874015748	102.435192458759	99.6577686516085	95.1437066402379	99.604743083004	102.298850574713	88.8888888888889	99.359795134443	100.613496932515
2	98.7654320987654	95.9713518352731	101.452081316554	100.553359683794	98.2677165354331	101.806755695208	102.395619438741	93.5579781962339	98.8142292490119	98.8505747126437	85.9744990892532	99.359795134443	100.613496932515
3	100.960219478738	101.700984780662	101.452081316554	99.9209486166008	99.5275590551181	99.9214454045562	100.752908966461	95.9365708622398	100.395256916996	102.298850574713	93.2604735883424	99.359795134443	101.840490797546
4	100.960219478738	102.417188898836	104.162633107454	99.9209486166008	100.787401574803	99.9214454045562	98.5626283367556	101.486620416254	99.604743083004	101.149425287356	97.632058287796	98.3354673495519	98.159509202454
5	100.960219478738	102.417188898836	102.613746369797	100.553359683794	100.787401574803	99.2930086410055	99.6577686516085	103.072348860258	101.185770750988	101.149425287356	103.460837887067	101.408450704225	98.159509202454
6	100.960219478738	104.565801253357	99.5159728944821	99.2885375494071	103.307086614173	99.2930086410055	98.0150581793292	105.450941526264	101.185770750988	100	110.746812386157	99.359795134443	100.613496932515
7	98.7654320987654	100.268576544315	95.2565343659245	99.2885375494071	102.047244094488	98.6645718774548	100.752908966461	103.86521308226	98.0237154150198	98.8505747126437	109.289617486339	101.408450704225	99.3865030674847
8	98.7654320987654	97.4037600716204	96.0309777347532	99.2885375494071	98.2677165354331	98.6645718774548	100.205338809035	101.486620416254	101.185770750988	95.4022988505747	110.746812386157	101.408450704225	100.613496932515
9	97.6680384087792	97.4037600716204	92.1587608906099	98.0237154150198	98.2677165354331	96.1508248232521	98.5626283367556	96.7294350842418	97.2332015810277	88.5057471264368	107.832422586521	101.408450704225	101.840490797546
10	97.6680384087792	95.2551477170994	80.1548886737657	100.553359683794	78.1102362204724	91.1233307148468	96.9199178644764	83.2507433102081	94.8616600790514	89.6551724137931	103.460837887067	97.3111395646607	100.613496932515
11	89.9862825788752	84.5120859444942	70.4743465634076	103.083003952569	75.5905511811024	94.2655145326002	91.9917864476386	80.0792864222002	95.6521739130435	86.2068965517241	96.1748633879781	91.1651728553137	95.7055214723926
12	79.0123456790123	79.4986571172784	57.6960309777348	101.818181818182	71.8110236220472	93.6370777690495	91.9917864476386	76.9078295341923	93.2806324110672	88.5057471264368	94.7176684881603	88.0921895006402	95.7055214723926
13	74.6227709190672	75.2014324082363	51.8877057115198	100.553359683794	69.2913385826772	93.0086410054988	89.8015058179329	72.9435084241824	92.4901185770751	96.551724137931	90.3460837887067	81.9462227912932	89.5705521472393
14	70.2331961591221	72.3366159355416	54.5982575024201	98.0237154150198	80.6299212598425	98.0361351139042	88.7063655030801	75.3221010901883	93.2806324110672	98.8505747126437	85.9744990892532	83.9948783610755	89.5705521472393
15	75.7201646090535	81.6472694717995	54.9854791868345	92.9644268774704	80.6299212598425	95.5223880597015	88.7063655030801	71.3577799801784	90.9090909090909	103.448275862069	88.8888888888889	87.0678617157491	88.3435582822086
16	82.3045267489712	88.0931065353626	54.5982575024201	90.4347826086957	84.4094488188976	96.1508248232521	87.0636550308008	68.9791873141724	88.5375494071146	102.298850574713	80.1457194899818	87.0678617157491	88.3435582822086
17	85.59670781893	91.674127126231	51.5004840271055	87.905138339921	83.1496062992126	98.6645718774548	87.6112251882272	71.3577799801784	90.9090909090909	100	77.2313296903461	87.0678617157491	89.5705521472393
18	85.59670781893	94.5389435989257	53.4365924491772	84.1106719367589	85.6692913385827	98.6645718774548	91.4442162902122	75.3221010901883	86.9565217391304	96.551724137931	78.6885245901639	88.0921895006402	88.3435582822086
19	83.4019204389575	95.9713518352731	55.7599225556631	84.1106719367589	86.9291338582677	101.806755695208	91.4442162902122	73.7363726461843	87.7470355731225	95.4022988505747	77.2313296903461	88.0921895006402	88.3435582822086
20	85.59670781893	96.6875559534467	56.1471442400774	83.4782608695652	84.4094488188976	103.063629222309	94.1820670773443	72.1506442021804	90.1185770750988	96.551724137931	77.2313296903461	89.1165172855314	85.8895705521472
21	82.3045267489712	95.2551477170994	55.3727008712488	83.4782608695652	84.4094488188976	102.435192458759	94.7296372347707	67.3934588701685	82.2134387351779	96.551724137931	83.0601092896175	88.0921895006402	85.8895705521472
