# Supplementary material for: Transient nicotine exposure in early adolescent male mice freezes their dopamine circuits in an immature state
Source: Nat Commun. 2024 Oct 18;15:9017. doi: 10.1038/s41467-024-53327-w (PMC11489768; doi:10.1038/s41467-024-53327-w)
Supplement: Supplementary file 4 — Source Data [file 41467_2024_53327_MOESM4_ESM.zip › source_data/Juxta_adultNIC_nic_moyf_act.csv]

	V1	V2	V3	V4	V5	V6	V7	V8	V9	V10	V11	V12	V13	V14	V15	V16	V17	V18	V19	V20	V21	V22	V23	V24	V25	V26	V27	V28	V29	V30	V31	V32	V33	V34	V35	V36	V37	V38	V39	V40	V41	V42	V43	V44	V45
1	102.915951972556	98.159509202454	99.6655518394649	101.96545562835	100.479386385427	107.142857142857	102.529510961214	103.846153846154	100	104.864864864865	101.123595505618	100.671960904093	94.2598187311178	89.2307692307692	110.188679245283	101.587301587302	101.010101010101	99.0936555891239	100.220750551876	103.451628585318	97.7578475336323	99.2084432717678	99.9424294761082	100.647016534867	98.3523447401774	101.706108970831	100.338983050847	109.449929478138	97.5802469135802	98.4093319194062	101.065449010655	100.8	101.349325337331	101.408450704225	102.209944751381	95.0135992747054	98.5815602836879	100.584795321637	98.8593155893536	100.829187396352	99.8597475455821	97.7272727272727	98.3745583038869	100.954979536153	100.71530758226
2	101.543739279588	99.5617879053462	100.334448160535	103.394877903514	101.246404602109	98.5714285714286	102.529510961214	103.846153846154	100.746268656716	104.324324324324	96.6292134831461	101.160659743433	98.4894259818731	92.3076923076923	101.132075471698	99.2784992784993	100.4329004329	98.4894259818731	99.7792494481236	101.507049100632	100.448430493274	99.7361477572559	99.9424294761082	100.647016534867	96.3244613434727	101.706108970831	98.7118644067796	113.963328631876	100.740740740741	99.2576882290562	98.6301369863014	100.8	101.949025487256	102.816901408451	100.920810313075	96.4641885766092	100.709219858156	100	100.380228136882	100.829187396352	100.981767180926	98.8636363636364	98.3745583038869	99.8635743519782	100.71530758226
3	100.171526586621	98.8606485539001	101.672240802676	101.012507444908	100.479386385427	97.1428571428572	101.180438448567	101.923076923077	101.492537313433	103.783783783784	96.6292134831461	100.671960904093	100.302114803625	94.3589743589744	101.132075471698	99.2784992784993	100.4329004329	99.6978851963746	99.7792494481236	99.1735537190083	102.242152466368	99.7361477572559	99.02130109384	100.647016534867	97.3384030418251	103.907539900936	98.7118644067796	110.578279266573	101.530864197531	100.954400848356	99.8477929984779	102.4	102.548725637181	102.816901408451	100.73664825046	98.1565427621638	101.418439716312	100.584795321637	100.380228136882	99.502487562189	103.225806451613	100	99.5053003533569	99.8635743519782	100.143061516452
4	100.171526586621	100.964066608238	98.9966555183947	98.1536628945801	99.712368168744	92.8571428571429	101.180438448567	103.846153846154	102.238805970149	100.540540540541	96.6292134831461	100.671960904093	101.510574018127	105.641025641026	96.6037735849057	99.8556998556998	99.8556998556998	100.906344410876	101.103752759382	96.8400583373846	98.6547085201794	100.791556728232	99.9424294761082	100.071890726096	100.887198986058	101.706108970831	99.7966101694915	102.679830747532	103.901234567901	101.802757158006	101.065449010655	100.8	103.748125937031	101.408450704225	98.7108655616943	101.299486249622	100	100	98.8593155893536	98.1757877280265	97.6157082748948	101.136363636364	100.070671378092	100.954979536153	101.859799713877
5	100.171526586621	102.366345311131	99.6655518394649	99.5830851697439	100.479386385427	92.8571428571429	102.529510961214	100	100	101.621621621622	96.6292134831461	100.183262064753	103.323262839879	106.666666666667	95.0943396226415	95.8152958152958	99.8556998556998	102.114803625378	100.662251655629	97.2289742343218	102.242152466368	100.791556728232	100.402993667242	98.921639108555	102.408111533587	99.9449642267474	100.338983050847	99.2947813822285	105.876543209877	100.954400848356	96.1948249619482	102.4	98.9505247376312	101.408450704225	99.0791896869245	103.233605318827	100.709219858156	100	101.901140684411	98.1757877280265	98.7377279102384	101.136363636364	100.636042402827	99.8635743519782	100.143061516452
6	97.4271012006861	100.964066608238	98.3277591973244	99.5830851697439	101.246404602109	102.857142857143	98.4822934232715	96.1538461538462	98.5074626865672	97.8378378378378	105.61797752809	99.2058643860721	102.719033232628	106.666666666667	96.6037735849057	97.5468975468976	99.2784992784993	100.302114803625	99.3377483443709	98.0068060281964	98.6547085201794	100.263852242744	99.9424294761082	99.4967649173257	102.915082382763	100.385250412768	100.881355932203	89.1396332863188	99.9506172839506	100.106044538706	102.283105022831	99.2	97.7511244377811	97.1830985915493	98.7108655616943	102.266545784225	99.290780141844	100	100.380228136882	99.502487562189	96.4936886395512	101.136363636364	101.201413427562	99.8635743519782	98.9985693848355
7	97.4271012006861	100.262927256792	100.334448160535	98.6301369863014	98.9453499520614	102.857142857143	95.7841483979764	94.2307692307692	99.2537313432836	92.972972972973	103.370786516854	99.2058643860721	101.510574018127	108.717948717949	98.1132075471698	100.4329004329	99.2784992784993	100.302114803625	99.7792494481236	101.118133203695	98.6547085201794	100.263852242744	100.402993667242	99.4967649173257	100.887198986058	95.1018161805173	101.423728813559	85.7545839210155	94.8148148148148	98.4093319194062	101.065449010655	97.6	97.7511244377811	95.7746478873239	99.6316758747698	101.541251133273	99.290780141844	98.8304093567252	98.8593155893536	100.829187396352	99.8597475455821	100	101.201413427562	97.6807639836289	99.5708154506438
8	100.171526586621	98.8606485539001	101.003344481605	97.6771888028588	97.4113135186961	105.714285714286	95.7841483979764	96.1538461538462	97.7611940298507	94.054054054054	103.370786516854	98.2284667073916	97.8851963746224	96.4102564102564	101.132075471698	106.204906204906	99.8556998556998	99.0936555891239	99.3377483443709	102.673796791444	101.345291479821	99.2084432717678	100.402993667242	100.071890726096	100.887198986058	95.5421023665383	99.7966101694915	89.1396332863188	95.6049382716049	100.106044538706	99.8477929984779	96	95.952023988006	97.1830985915493	100	102.024780900574	100	100	100.380228136882	102.155887230514	103.225806451613	100	100.636042402827	100.954979536153	97.8540772532189
9	98.7993138936535	98.159509202454	101.003344481605	96.7242406194163	97.4113135186961	102.857142857143	90.3878583473862	98.0769230769231	97.7611940298507	92.972972972973	105.61797752809	98.7171655467318	93.6555891238671	97.4358974358974	96.6037735849057	111.976911976912	101.010101010101	99.6978851963746	98.4547461368654	99.5624696159456	99.5515695067265	98.6807387862797	99.4818652849741	100.647016534867	105.449936628644	94.6615299944964	99.2542372881356	86.8829337094499	96.395061728395	104.347826086957	104.718417047184	91.2	98.9505247376312	94.3661971830986	99.4475138121547	98.8818374131157	99.290780141844	100	98.8593155893536	98.1757877280265	106.591865357644	98.8636363636364	101.201413427562	100.954979536153	98.4263233190272
10	98.7993138936535	98.8606485539001	103.010033444816	95.7712924359738	93.5762224352828	124.285714285714	93.0860033726813	105.769230769231	105.970149253731	97.2972972972973	103.370786516854	101.160659743433	90.0302114803625	99.4871794871795	99.622641509434	143.722943722944	104.473304473304	101.510574018127	101.103752759382	101.118133203695	102.242152466368	98.6807387862797	99.4818652849741	101.797268152408	108.998732572877	103.026967528894	101.966101694915	101.551480959097	102.320987654321	106.044538706257	101.065449010655	97.6	103.148425787106	98.5915492957747	101.473296500921	121.124206708976	100.709219858156	100.584795321637	100.380228136882	96.849087893864	111.079943899018	100	103.462897526502	105.320600272851	103.004291845494
11	104.288164665523	102.366345311131	105.685618729097	103.394877903514	98.1783317353787	167.142857142857	110.623946037099	111.538461538462	111.940298507463	103.243243243243	121.348314606742	103.604153940134	92.4471299093655	106.666666666667	107.169811320755	176.046176046176	109.090909090909	105.135951661631	102.42825607064	103.062712688381	105.829596412556	100.263852242744	101.784686240645	104.097771387491	118.631178707224	115.354980737479	106.305084745763	116.220028208745	112.987654320988	111.134676564157	103.500761035008	99.2	109.745127436282	100	105.156537753223	154.971290420066	101.418439716312	104.093567251462	100.380228136882	99.502487562189	111.079943899018	101.136363636364	106.289752650177	111.869031377899	106.437768240343
12	104.288164665523	104.469763365469	110.367892976589	111.018463371054	102.013422818792	202.857142857143	126.81281618887	113.461538461538	117.910447761194	105.405405405405	130.337078651685	105.558949297495	103.323262839879	115.897435897436	116.22641509434	208.369408369408	113.708513708514	108.157099697885	102.869757174393	107.340787554691	108.520179372197	103.430079155673	103.626943005181	105.248023005032	121.673003802281	126.362135388002	110.101694915254	134.273624823695	115.753086419753	114.528101802757	107.153729071537	102.4	116.941529235382	100	112.891344383057	175.763070414022	102.836879432624	104.678362573099	98.8593155893536	103.482587064677	111.079943899018	102.272727272727	108.551236749117	116.234652114598	109.298998569385
13	109.777015437393	107.274320771253	117.056856187291	120.071471113758	104.31447746884	235.714285714286	144.350758853288	115.384615384615	123.880597014925	110.27027027027	139.325842696629	107.513744654856	120.2416918429	123.076923076923	126.792452830189	246.464646464646	116.594516594517	107.552870090634	104.194260485651	109.674282936315	111.210762331839	103.430079155673	105.469199769718	107.548526240115	121.673003802281	137.369290038525	112.813559322034	145.557122708039	125.234567901235	112.831389183457	107.153729071537	107.2	119.340329835082	102.816901408451	119.889502762431	201.631912964642	103.54609929078	107.017543859649	101.901140684411	106.135986733002	113.323983169705	103.409090909091	110.812720848057	118.963165075034	111.587982832618
14	113.893653516295	106.573181419807	120.401337792642	123.883263847528	108.916586768936	241.428571428571	152.445193929174	115.384615384615	120.149253731343	109.189189189189	141.573033707865	107.025045815516	129.305135951662	128.205128205128	134.339622641509	260.894660894661	118.326118326118	109.365558912387	102.869757174393	113.174526008751	114.798206278027	105.540897097625	106.85089234312	108.698777857656	118.631178707224	135.608145294441	111.186440677966	145.557122708039	128	113.679745493107	110.806697108067	112	116.941529235382	102.816901408451	123.941068139963	202.357207615594	102.836879432624	107.602339181287	103.422053231939	110.116086235489	113.323983169705	102.272727272727	109.116607773852	119.508867667121	112.732474964235
15	112.521440823328	106.573181419807	116.387959866221	121.024419297201	108.149568552253	234.285714285714	148.397976391231	115.384615384615	116.417910447761	109.189189189189	130.337078651685	105.558949297495	134.743202416918	127.179487179487	135.849056603774	262.626262626263	115.440115440115	106.948640483384	101.545253863135	112.007778317939	109.417040358744	105.013192612137	105.469199769718	108.698777857656	111.026615969582	132.085855806274	109.559322033898	137.658674188999	126.814814814815	112.831389183457	113.24200913242	113.6	113.343328335832	105.633802816901	125.230202578269	189.301903898459	101.418439716312	107.017543859649	104.942965779468	110.116086235489	113.323983169705	100	107.985865724382	116.780354706685	112.160228898426
16	113.893653516295	105.170902716915	115.71906354515	117.689100655152	102.013422818792	227.142857142857	141.652613827993	117.307692307692	114.179104477612	108.108108108108	132.584269662921	104.581551618815	137.160120845921	125.128205128205	137.358490566038	266.089466089466	113.131313131313	105.135951661631	101.103752759382	108.89645114244	108.520179372197	103.430079155673	103.166378814047	109.273903666427	111.533586818758	129.003852504128	108.474576271186	132.016925246827	123.654320987654	111.134676564157	114.459665144597	116.8	110.344827586207	108.450704225352	123.572744014733	187.126019945603	100.709219858156	106.432748538012	106.463878326996	111.442786069652	114.446002805049	100	107.985865724382	112.414733969986	112.160228898426
17	111.14922813036	103.768624014023	112.374581939799	114.830256104824	103.547459252157	221.428571428572	133.558178752108	119.230769230769	113.432835820896	107.027027027027	137.078651685393	103.604153940134	134.743202416918	120	135.849056603774	268.398268398268	111.976911976912	104.531722054381	101.103752759382	112.007778317939	105.829596412556	105.013192612137	101.784686240645	110.424155283968	108.491761723701	125.48156301596	107.932203389831	125.24682651622	123.654320987654	112.831389183457	113.24200913242	118.4	108.545727136432	109.859154929577	121.178637200737	180.840132970686	100.709219858156	104.678362573099	103.422053231939	111.442786069652	111.079943899018	100	106.289752650177	111.869031377899	112.732474964235
18	112.521440823328	104.469763365469	110.367892976589	109.112567004169	101.246404602109	224.285714285714	132.20910623946	117.307692307692	113.432835820896	107.567567567568	139.325842696629	103.604153940134	135.95166163142	113.846153846154	135.849056603774	265.512265512266	109.090909090909	103.323262839879	101.545253863135	108.507535245503	103.139013452915	104.485488126649	100.402993667242	109.849029475198	111.026615969582	121.959273527793	109.016949152542	122.990126939351	122.469135802469	112.831389183457	110.806697108067	115.2	110.344827586207	109.859154929577	119.889502762431	176.971894832276	100.709219858156	105.263157894737	103.422053231939	112.769485903814	111.079943899018	100	106.289752650177	111.323328785812	110.443490701001
19	108.404802744425	103.067484662577	111.036789297659	105.77724836212	100.479386385427	215.714285714286	125.463743676223	115.384615384615	111.194029850746	105.405405405405	146.067415730337	102.138057422114	134.743202416918	108.717948717949	134.339622641509	258.585858585859	109.090909090909	103.92749244713	101.986754966887	112.007778317939	104.932735426009	103.957783641161	98.5607369027058	110.424155283968	106.970849176172	120.198128783709	108.474576271186	126.375176304654	124.049382716049	113.679745493107	109.58904109589	120	109.745127436282	107.042253521127	118.232044198895	170.927772741009	102.127659574468	104.678362573099	106.463878326996	110.116086235489	106.591865357644	103.409090909091	104.028268551237	112.414733969986	107.58226037196
20	104.288164665523	103.768624014023	110.367892976589	101.488981536629	105.081495685523	217.142857142857	118.718381112985	115.384615384615	108.955223880597	105.945945945946	141.573033707865	101.649358582773	128.700906344411	106.666666666667	126.792452830189	257.431457431457	107.936507936508	104.531722054381	102.42825607064	114.341273699562	103.139013452915	103.957783641161	97.6396085204375	109.849029475198	104.942965779468	119.317556411668	108.474576271186	126.375176304654	125.234567901235	115.376458112407	109.58904109589	120	109.145427286357	105.633802816901	113.996316758748	164.400120882442	102.127659574468	105.847953216374	106.463878326996	111.442786069652	109.957924263675	102.272727272727	101.766784452297	111.869031377899	107.010014306152
21	102.915951972556	102.366345311131	110.367892976589	97.2007147111376	100.479386385427	208.571428571429	111.973018549747	111.538461538462	106.716417910448	103.243243243243	150.561797752809	100.671960904093	125.679758308157	109.74358974359	119.245283018868	246.464646464646	107.359307359307	103.92749244713	102.42825607064	109.674282936315	103.139013452915	102.902374670185	96.7184801381693	108.698777857656	106.463878326996	120.198128783709	107.389830508475	128.631875881523	122.074074074074	116.224814422057	109.58904109589	120	109.145427286357	104.225352112676	112.338858195212	158.597763674826	102.127659574468	105.263157894737	107.984790874525	110.116086235489	108.835904628331	102.272727272727	101.766784452297	114.051841746248	106.437768240343
