# Supplementary material for: Transient nicotine exposure in early adolescent male mice freezes their dopamine circuits in an immature state
Source: Nat Commun. 2024 Oct 18;15:9017. doi: 10.1038/s41467-024-53327-w (PMC11489768; doi:10.1038/s41467-024-53327-w)
Supplement: Supplementary file 4 — Source Data [file 41467_2024_53327_MOESM4_ESM.zip › source_data/Juxta_adolNIC_nic_moyf_act.csv]

	V1	V2	V3	V4	V5	V6	V7	V8	V9	V10	V11	V12	V13	V14	V15	V16	V17	V18	V19	V20	V21	V22	V23	V24	V25	V26	V27	V28	V29	V30	V31	V32	V33	V34	V35	V36	V37	V38	V39	V40	V41	V42	V43	V44	V45	V46	V47	V48	V49
1	96.2962962962963	100.848484848485	101.587301587302	97.737556561086	100.473933649289	99.4515539305302	103.075644222776	99.0476190476191	99.353912419239	102.034428794992	102.463054187192	99.5555555555556	96.6292134831461	95.1152073732719	98.4352773826458	105.965621840243	100.970873786408	98.3703703703704	101.482701812191	99.6389891696751	108.781869688385	98.9517819706499	93.8816449348044	102.72373540856	94.1896024464832	99.7920997920998	100.374531835206	97.8303747534517	113.062098501071	102.945736434109	100	109.774436090226	102.615193026152	96.0698689956332	97.5480450629556	104.627766599598	100	98.6915887850467	98.5104270109236	109.707241910632	102.024291497976	97.4834437086093	99.273607748184	97.328027288232	102.915951972556	96.8962906888721	99.2604765817584	100.616522811344	81.9672131147541
2	98.7654320987654	98.9090909090909	100	92.9110105580694	98.5781990521327	97.9890310786106	101.080631753948	95.2380952380952	100.502512562814	100.782472613459	102.463054187192	103.111111111111	95.5056179775281	97.3271889400922	101.849217638691	100.303336703741	100.970873786408	98.3703703703704	97.5288303130148	99.6389891696751	104.249291784703	98.9517819706499	95.4864593781344	104.280155642023	99.0825688073394	96.4656964656965	100.873907615481	100.986193293886	104.496788008565	104.186046511628	100	105.263157894737	100.622665006227	97.8165938864629	98.6083499005964	103.018108651911	100	98.6915887850467	99.304865938431	110.939907550077	102.024291497976	98.5430463576159	100.242130750605	99.6020466173963	102.915951972556	96.2906888720666	99.9178307313065	99.1368680641184	81.9672131147541
3	98.7654320987654	99.8787878787879	101.587301587302	94.1176470588235	102.369668246445	95.0639853747715	101.745635910224	99.0476190476191	101.651112706389	101.408450704225	101.674876847291	104.888888888889	98.876404494382	100.276497695853	100.142247510669	103.538928210313	100.107874865156	101.925925925926	94.8929159802306	99.6389891696751	99.7167138810198	99.79035639413	98.6960882647944	99.6108949416342	99.0825688073394	99.7920997920998	99.3757802746567	104.14201183432	101.070663811563	101.705426356589	100.709219858156	103.759398496241	100.622665006227	101.310043668122	99.1385023194168	98.1891348088531	102.247191011236	98.6915887850467	99.304865938431	104.776579352851	102.024291497976	98.5430463576159	100.242130750605	100.511654349062	100.171526586621	98.7130961392884	100.575184880855	99.6300863131936	95.0819672131148
4	100	99.8787878787879	101.587301587302	101.357466063348	98.5781990521327	96.526508226691	99.7506234413965	105.396825396825	101.076812634602	102.034428794992	100.098522167488	103.111111111111	101.123595505618	101.751152073733	101.849217638691	101.921132457027	100.107874865156	101.925925925926	97.5288303130148	101.083032490975	97.4504249291785	99.79035639413	99.4984954864594	99.6108949416342	97.8593272171254	99.7920997920998	99.3757802746567	104.14201183432	97.644539614561	102.945736434109	101.418439716312	99.2481203007519	100.622665006227	101.310043668122	100.198807157058	93.3601609657948	100	100.18691588785	97.7159880834161	99.8459167950693	105.263157894737	97.4834437086093	100.242130750605	101.421262080728	96.0548885077187	99.9242997728993	99.9178307313065	99.6300863131936	108.196721311475
5	102.469135802469	98.9090909090909	100	100.150829562594	94.7867298578199	99.4515539305302	97.0906068162926	100.31746031746	101.651112706389	98.904538341158	99.3103448275862	99.5555555555556	103.370786516854	104.700460829493	99.5732574679943	97.8766430738119	99.2448759439051	100.740740740741	100.164744645799	101.083032490975	90.6515580736544	99.79035639413	101.905717151454	98.0544747081712	100.305810397554	101.455301455301	100.374531835206	104.14201183432	95.93147751606	99.2248062015504	100	96.2406015037594	96.6376089663761	103.056768558952	99.1385023194168	96.579476861167	98.876404494382	100.18691588785	97.7159880834161	97.3805855161787	102.024291497976	101.721854304636	100.242130750605	101.421262080728	98.7993138936535	100.529901589705	99.9178307313065	99.6300863131936	111.475409836066
6	100	99.8787878787879	100	103.770739064857	102.369668246445	102.376599634369	99.0856192851205	99.0476190476191	99.353912419239	98.2785602503912	98.5221674876847	97.7777777777778	103.370786516854	101.751152073733	100.142247510669	98.685540950455	98.3818770226537	99.5555555555556	101.482701812191	99.6389891696751	95.1841359773371	100.62893081761	101.905717151454	98.0544747081712	101.529051987768	103.118503118503	99.8751560549313	99.4082840236686	95.93147751606	96.7441860465116	98.5815602836879	94.7368421052632	99.626400996264	103.056768558952	100.198807157058	98.1891348088531	100	101.682242990654	100.893743793446	92.4499229583975	97.165991902834	101.721854304636	100.242130750605	100.966458214895	98.7993138936535	103.557910673732	100.575184880855	100.616522811344	121.311475409836
7	101.234567901235	99.8787878787879	98.4126984126984	102.564102564103	102.369668246445	106.764168190128	99.0856192851205	104.126984126984	98.205312275664	98.904538341158	96.9458128078818	97.7777777777778	101.123595505618	101.013824884793	100.142247510669	96.2588473205258	98.3818770226537	99.5555555555556	104.118616144975	99.6389891696751	101.983002832861	100.62893081761	103.510531594784	99.6108949416342	103.975535168196	99.7920997920998	99.3757802746567	96.2524654832347	94.2184154175589	96.7441860465116	98.5815602836879	94.7368421052632	98.6301369863014	97.8165938864629	102.319416832339	99.7987927565392	98.876404494382	100.18691588785	102.482621648461	92.4499229583975	95.5465587044534	102.781456953642	100.242130750605	100.056850483229	98.7993138936535	102.346707040121	100.575184880855	100.616522811344	108.196721311475
8	102.469135802469	101.818181818182	96.8253968253968	107.390648567119	100.473933649289	102.376599634369	99.0856192851205	97.7777777777778	98.205312275664	97.6525821596244	98.5221674876847	94.2222222222222	100	98.0645161290323	97.8662873399715	95.4499494438827	101.833872707659	99.5555555555556	102.800658978583	99.6389891696751	101.983002832861	101.46750524109	105.115346038114	98.0544747081712	103.975535168196	99.7920997920998	100.374531835206	93.0966469428008	97.644539614561	95.5038759689923	100.709219858156	96.2406015037594	100.622665006227	99.5633187772926	102.84956925116	106.237424547284	100	101.682242990654	104.071499503476	92.4499229583975	93.9271255060729	101.721854304636	99.273607748184	98.6924388857305	101.543739279588	101.741105223316	99.2604765817584	100.123304562269	91.8032786885246
9	102.469135802469	101.818181818182	100	114.630467571644	104.265402843602	105.301645338208	99.7506234413965	104.126984126984	98.7796123474515	101.408450704225	97.7339901477833	92.4444444444444	96.6292134831461	98.8018433179724	89.3314366998578	95.4499494438827	103.559870550162	101.925925925926	104.118616144975	99.6389891696751	101.983002832861	102.30607966457	101.905717151454	98.0544747081712	105.19877675841	99.7920997920998	100.374531835206	94.6745562130177	94.2184154175589	96.7441860465116	100	94.7368421052632	102.615193026152	97.8165938864629	102.319416832339	106.237424547284	97.752808988764	100.18691588785	101.688182720953	88.7519260400616	92.3076923076923	99.6026490066225	99.273607748184	99.6020466173963	98.7993138936535	104.163512490537	99.9178307313065	99.6300863131936	75.4098360655738
10	103.703703703704	101.818181818182	104.761904761905	109.803921568627	102.369668246445	103.839122486289	101.745635910224	120.634920634921	104.522613065327	103.912363067293	98.5221674876847	119.111111111111	97.752808988764	108.387096774194	87.624466571835	114.054600606673	107.874865156419	106.666666666667	123.887973640857	99.6389891696751	108.781869688385	104.82180293501	106.720160481444	102.72373540856	110.091743119266	101.455301455301	100.374531835206	105.719921104536	104.496788008565	106.666666666667	102.127659574468	99.2481203007519	98.6301369863014	94.3231441048035	106.560636182903	109.456740442656	98.876404494382	121.121495327103	97.7159880834161	97.3805855161787	100.404858299595	101.721854304636	100.242130750605	104.604889141558	107.032590051458	103.557910673732	99.2604765817584	100.616522811344	127.868852459016
11	107.407407407407	105.69696969697	115.873015873016	113.42383107089	102.369668246445	106.764168190128	103.075644222776	144.761904761905	109.691313711414	108.29420970266	102.463054187192	131.555555555556	106.741573033708	124.608294930876	89.900426742532	139.130434782609	112.189859762675	109.037037037037	162.108731466227	106.859205776173	133.71104815864	107.337526205451	113.139418254764	108.949416342412	118.654434250765	106.444906444906	104.868913857678	113.609467455621	118.201284796574	121.550387596899	106.382978723404	105.263157894737	105.60398505604	108.296943231441	120.344599072233	120.724346076459	102.247191011236	131.588785046729	95.3326713008938	106.009244992296	102.024291497976	105.960264900662	102.179176755448	110.062535531552	115.265866209262	105.980317940954	100.575184880855	102.589395807645	180.327868852459
12	109.876543209877	107.636363636364	119.047619047619	113.42383107089	106.161137440758	117.001828153565	107.730673316708	168.888888888889	113.711414213927	113.928012519562	107.192118226601	149.333333333333	116.85393258427	137.880184331797	95.0213371266003	160.161779575329	113.052858683927	111.407407407407	195.05766062603	111.191335740072	154.107648725212	109.014675052411	117.151454363089	113.618677042802	124.770642201835	109.77130977131	109.36329588015	121.499013806706	128.47965738758	133.953488372093	106.382978723404	112.781954887218	112.577833125778	117.03056768559	124.055666003976	120.724346076459	107.865168539326	139.065420560748	100.099304865938	114.637904468413	106.882591093117	114.437086092715	103.63196125908	112.791358726549	122.126929674099	113.853141559425	103.861955628595	104.562268803946	232.786885245902
13	112.345679012346	109.575757575758	119.047619047619	113.42383107089	106.161137440758	119.926873857404	108.395677472984	187.936507936508	116.008614501077	117.057902973396	114.285714285714	168.888888888889	122.47191011236	145.253456221198	105.263157894737	179.575328614762	114.778856526429	112.592592592593	221.416803953871	118.41155234657	183.56940509915	111.530398322851	124.373119358074	115.175097276265	128.440366972477	111.434511434511	115.355805243446	127.810650887574	140.471092077088	142.635658914729	111.347517730496	120.300751879699	117.559153175592	125.764192139738	137.309476474486	122.334004024145	114.606741573034	148.03738317757	104.865938430983	125.731895223421	113.36032388664	117.615894039735	103.147699757869	112.791358726549	135.849056603774	118.092354277063	105.834018077239	107.521578298397	278.688524590164
14	116.049382716049	112.484848484848	117.460317460317	126.696832579186	109.952606635071	121.389396709324	110.390689941812	194.285714285714	116.008614501077	118.30985915493	115.073891625616	152.888888888889	128.089887640449	148.202764976959	108.677098150782	177.148634984833	114.778856526429	111.407407407407	229.324546952224	124.187725631769	197.167138810198	109.014675052411	122.768304914744	113.618677042802	125.993883792049	113.097713097713	117.852684144819	124.65483234714	149.036402569593	137.674418604651	114.184397163121	123.308270676692	124.53300124533	137.991266375546	141.020543406229	122.334004024145	117.977528089888	130.093457943925	109.632571996028	126.964560862866	110.121457489879	120.794701986755	103.147699757869	108.698123934053	137.221269296741	123.542770628312	107.806080525883	108.014796547472	259.016393442623
15	111.111111111111	111.515151515152	109.52380952381	127.90346907994	111.848341232227	124.314442413163	111.055694098088	186.666666666667	114.285714285714	117.057902973396	115.073891625616	154.666666666667	126.966292134831	140.829493087558	110.953058321479	166.632962588473	114.778856526429	110.222222222222	210.873146622735	119.85559566787	190.368271954674	107.337526205451	119.558676028084	113.618677042802	119.877675840979	111.434511434511	118.352059925094	123.076923076923	143.89721627409	133.953488372093	112.056737588652	123.308270676692	119.551681195517	136.244541484716	133.068257123923	119.114688128773	116.85393258427	125.607476635514	114.399205561073	123.26656394453	114.97975708502	114.437086092715	102.179176755448	105.514496873223	134.476843910806	123.542770628312	109.120788824979	108.014796547472	239.344262295082
16	107.407407407407	110.545454545455	111.111111111111	125.490196078431	119.431279620853	119.926873857404	111.055694098088	185.396825396825	113.711414213927	113.302034428795	110.344827586207	152.888888888889	119.101123595506	140.092165898618	110.384068278805	157.735085945399	113.052858683927	107.851851851852	195.05766062603	119.85559566787	194.900849858357	106.498951781971	119.558676028084	113.618677042802	117.43119266055	111.434511434511	117.353308364544	124.65483234714	140.471092077088	126.511627906977	112.056737588652	120.300751879699	113.574097135741	132.751091703057	134.128561961564	115.8953722334	115.730337078652	122.616822429907	112.01588877855	122.033898305085	116.599190283401	114.437086092715	101.694915254237	105.059693007391	135.849056603774	121.725965177896	109.120788824979	107.521578298397	226.229508196721
17	100	108.606060606061	112.698412698413	125.490196078431	125.118483412322	118.464351005484	113.050706566916	179.047619047619	113.137114142139	110.798122065728	107.980295566502	145.777777777778	116.85393258427	141.566820276498	113.229018492176	151.263902932255	113.052858683927	105.481481481481	183.196046128501	114.079422382671	190.368271954674	105.660377358491	118.756268806419	115.175097276265	116.207951070336	109.77130977131	114.856429463171	123.076923076923	140.471092077088	125.271317829457	112.056737588652	118.796992481203	112.577833125778	129.257641921397	127.766732935719	114.285714285714	115.730337078652	122.616822429907	113.604766633565	123.26656394453	114.97975708502	111.258278145695	101.210653753027	105.969300739056	130.360205831904	116.881150643452	109.120788824979	106.041923551171	219.672131147541
18	95.0617283950617	108.606060606061	122.222222222222	120.663650075415	127.014218009479	119.926873857404	108.395677472984	172.698412698413	112.562814070352	109.546165884194	111.133004926108	144	115.730337078652	136.405529953917	115.504978662873	144.79271991911	112.189859762675	104.296296296296	171.334431630972	111.191335740072	188.101983002833	106.498951781971	119.558676028084	115.175097276265	118.654434250765	108.108108108108	117.353308364544	121.499013806706	133.618843683084	126.511627906977	111.347517730496	120.300751879699	109.58904109589	124.017467248908	121.935056328695	111.066398390342	110.112359550562	127.102803738318	112.810327706058	119.568567026194	114.97975708502	109.139072847682	100.726392251816	106.424104604889	128.987993138937	113.247539742619	109.120788824979	105.055487053021	232.786885245902
19	95.0617283950617	106.666666666667	122.222222222222	115.837104072398	127.014218009479	115.539305301645	106.400665004156	161.269841269841	112.562814070352	107.668231611894	108.768472906404	142.222222222222	110.112359550562	132.718894009217	114.935988620199	139.939332659252	110.463861920173	104.296296296296	160.790774299835	109.747292418773	176.770538243626	107.337526205451	119.558676028084	110.505836575875	122.324159021407	109.77130977131	116.85393258427	119.921104536489	135.331905781585	126.511627906977	112.765957446808	118.796992481203	107.596513075965	120.524017467249	124.055666003976	99.7987927565392	110.112359550562	125.607476635514	109.632571996028	117.103235747304	108.502024291498	111.258278145695	100.726392251816	107.788516202388	133.104631217839	110.825132475397	108.463434675431	103.08261405672	229.508196721311
20	93.8271604938272	106.666666666667	122.222222222222	113.42383107089	117.535545023697	115.539305301645	105.73566084788	156.190476190476	111.414213926777	108.29420970266	111.133004926108	135.111111111111	111.23595505618	123.133640552995	116.073968705548	131.850353892821	113.052858683927	105.481481481481	156.836902800659	106.859205776173	167.705382436261	109.014675052411	119.558676028084	110.505836575875	119.877675840979	108.108108108108	117.353308364544	118.343195266272	138.758029978587	125.271317829457	113.475177304965	121.804511278195	110.585305105853	120.524017467249	138.369781312127	96.579476861167	106.741573033708	127.102803738318	110.427010923535	118.335901386749	103.643724696356	105.960264900662	100.726392251816	108.698123934053	130.360205831904	107.191521574565	109.120788824979	101.602959309494	232.786885245902
21	93.8271604938272	107.636363636364	125.396825396825	112.217194570136	111.848341232227	114.076782449726	105.070656691604	154.920634920635	111.414213926777	107.668231611894	111.133004926108	136.888888888889	108.988764044944	117.235023041475	113.229018492176	127.805864509606	113.052858683927	106.666666666667	147.611202635914	103.971119133574	158.640226628895	108.176100628931	120.361083249749	108.949416342412	118.654434250765	108.108108108108	118.851435705368	113.609467455621	133.618843683084	122.790697674419	115.602836879433	123.308270676692	105.60398505604	115.28384279476	148.972829688535	94.9698189134809	103.370786516854	124.11214953271	108.043694141013	113.405238828968	103.643724696356	108.079470198675	101.694915254237	107.788516202388	126.243567753002	107.79712339137	109.120788824979	101.602959309494	232.786885245902
[truncated: 21 more columns]
