# Supplementary material for: Transient nicotine exposure in early adolescent male mice freezes their dopamine circuits in an immature state
Source: Nat Commun. 2024 Oct 18;15:9017. doi: 10.1038/s41467-024-53327-w (PMC11489768; doi:10.1038/s41467-024-53327-w)
Supplement: Supplementary file 4 — Source Data [file 41467_2024_53327_MOESM4_ESM.zip › source_data/Juxta_adol_nic_moyf.csv]

	V1	V2	V3	V4	V5	V6	V7	V8	V9	V10	V11	V12	V13	V14	V15	V16	V17	V18	V19	V20	V21	V22	V23	V24
1	98.6590038314176	99.9030067895247	90.5572755417957	103.896103896104	103.482399509919	95.9232613908873	104.644088420199	96.8609865470852	98.3766550636	102.891933028919	96.5088649241455	100.76473234368	101.915168033485	110.642781875659	97.8459291712304	100.896004076606	101.907864122848	106.632999902884	100.410422830963	99.053978853645	101.530812508177	99.2088607594937	100.140252454418	102.702964073304
2	98.6590038314176	101.84287099903	92.8792569659443	107.142857142857	103.482399509919	96.2230215827338	103.601124083785	97.9938635827236	99.1574221672793	102.891933028919	97.9711204532992	100.76473234368	102.499209111041	111.696522655427	97.8459291712304	100.386428298442	101.907864122848	106.632999902884	100.792211510929	100.16694490818	102.577521915478	99.2088607594937	100.981767180926	103.863449543059
3	98.6590038314176	100.872938894277	92.8792569659443	107.142857142857	104.04787710287	96.5227817745803	102.210504968566	97.4274250649044	98.3766550636	102.891933028919	98.7022482178761	100.76473234368	102.499209111041	112.750263435195	97.8459291712304	100.386428298442	101.907864122848	105.467611925804	100.792211510929	100.16694490818	102.577521915478	98.7341772151899	100.140252454418	102.702964073304
4	99.1379310344828	101.84287099903	90.5572755417957	107.142857142857	102.916921916969	96.5227817745803	103.25346930498	98.5603021005428	97.9862715117603	102.891933028919	98.7022482178761	100.76473234368	102.353198841652	111.696522655427	99.306316173786	97.8385494076182	102.605863192182	106.050305914344	100.792211510929	100.16694490818	101.530812508177	97.3101265822785	100.140252454418	101.542478603549
5	99.1379310344828	100.872938894277	92.8792569659443	107.142857142857	102.916921916969	96.2230215827338	103.25346930498	97.9938635827236	98.3766550636	102.283105022831	98.7022482178761	99.8650472334683	102.061178302874	110.642781875659	97.8459291712304	97.8385494076182	101.907864122848	104.884917937263	101.174000190894	100.16694490818	102.054167211828	98.2594936708861	100.140252454418	100.962235868672
6	99.1379310344828	99.9030067895247	92.8792569659443	103.896103896104	103.482399509919	96.2230215827338	102.905814526176	97.4274250649044	98.3766550636	102.283105022831	98.7022482178761	99.8650472334683	102.353198841652	110.642781875659	99.306316173786	96.8193978512888	102.605863192182	106.050305914344	100.792211510929	100.723427935448	101.530812508177	98.2594936708861	100.140252454418	100.962235868672
7	99.1379310344828	100.872938894277	95.2012383900929	103.896103896104	102.916921916969	96.5227817745803	102.558159747371	97.4274250649044	98.3766550636	101.674277016743	98.7022482178761	100.76473234368	102.791229649819	110.642781875659	97.8459291712304	96.8193978512888	102.605863192182	105.467611925804	101.55578887086	100.16694490818	101.530812508177	97.7848101265823	99.2987377279102	101.542478603549
8	99.1379310344828	100.872938894277	95.2012383900929	107.142857142857	102.351444324019	96.8225419664269	102.558159747371	97.4274250649044	98.3766550636	100.456621004566	98.7022482178761	99.8650472334683	102.937239919208	109.58904109589	100.766703176342	95.8002462949594	102.605863192182	104.884917937263	100.792211510929	100.723427935448	101.530812508177	97.3101265822785	99.2987377279102	103.863449543059
9	99.1379310344828	99.9030067895247	95.2012383900929	107.142857142857	101.220489138118	97.1223021582734	102.210504968566	96.8609865470852	99.1574221672793	101.065449010655	98.7022482178761	99.8650472334683	102.207188572263	110.642781875659	100.766703176342	95.2906705167948	103.303862261517	104.302223948723	100.410422830963	100.723427935448	101.530812508177	97.7848101265823	100.140252454418	102.702964073304
10	99.6168582375479	97.9631425800194	95.2012383900929	103.896103896104	101.785966731068	97.1223021582734	103.25346930498	97.4274250649044	99.9381892709587	101.065449010655	97.9711204532992	101.664417453891	102.353198841652	110.642781875659	100.766703176342	95.2906705167948	103.303862261517	104.884917937263	101.174000190894	99.6104618809126	102.054167211828	97.3101265822785	100.140252454418	102.122721338427
11	99.1379310344828	98.9330746847721	92.8792569659443	103.896103896104	101.220489138118	97.4220623501199	101.862850189762	97.4274250649044	98.7670386154397	101.065449010655	98.7022482178761	100.76473234368	102.64521938043	110.642781875659	102.227090178897	95.2906705167948	104.001861330852	104.302223948723	100.410422830963	100.16694490818	102.054167211828	97.3101265822785	99.2987377279102	102.702964073304
12	99.6168582375479	99.9030067895247	95.2012383900929	107.142857142857	101.220489138118	97.4220623501199	102.905814526176	96.8609865470852	98.7670386154397	100.456621004566	97.9711204532992	101.664417453891	102.061178302874	111.696522655427	103.687477181453	95.8002462949594	103.303862261517	104.884917937263	100.792211510929	99.6104618809126	102.054167211828	98.2594936708861	99.2987377279102	101.542478603549
13	99.6168582375479	99.9030067895247	95.2012383900929	103.896103896104	100.655011545168	97.7218225419664	102.558159747371	97.4274250649044	99.1574221672793	100.456621004566	98.7022482178761	102.564102564103	101.915168033485	110.642781875659	103.687477181453	95.8002462949594	104.001861330852	103.719529960183	100.792211510929	100.16694490818	102.054167211828	98.7341772151899	99.2987377279102	102.122721338427
14	99.6168582375479	99.9030067895247	95.2012383900929	103.896103896104	100.655011545168	97.7218225419664	102.558159747371	96.8609865470852	99.547805719119	102.283105022831	98.7022482178761	102.564102564103	101.331126955929	113.804004214963	103.687477181453	96.8193978512888	103.303862261517	104.884917937263	100.792211510929	100.16694490818	102.054167211828	98.2594936708861	99.2987377279102	101.542478603549
15	100.095785440613	98.9330746847721	95.2012383900929	100.649350649351	100.655011545168	98.021582733813	102.558159747371	96.8609865470852	99.547805719119	102.283105022831	99.4333759824529	101.664417453891	101.18511668654	113.804004214963	102.227090178897	96.8193978512888	103.303862261517	104.302223948723	99.2650567910661	100.723427935448	101.530812508177	98.2594936708861	99.2987377279102	105.604177747691
16	99.6168582375479	99.9030067895247	92.8792569659443	103.896103896104	100.655011545168	98.021582733813	101.167540632152	97.9938635827236	98.7670386154397	102.283105022831	99.4333759824529	101.664417453891	100.893096147762	112.750263435195	102.227090178897	97.3289736294535	104.001861330852	104.884917937263	100.028634150997	100.723427935448	101.530812508177	99.2088607594937	98.4572230014025	103.283206808181
17	99.6168582375479	98.9330746847721	95.2012383900929	100.649350649351	100.655011545168	97.7218225419664	102.210504968566	97.4274250649044	99.1574221672793	102.283105022831	99.4333759824529	101.664417453891	101.18511668654	113.804004214963	102.227090178897	97.3289736294535	103.303862261517	105.467611925804	100.028634150997	100.723427935448	101.530812508177	98.2594936708861	99.2987377279102	103.283206808181
18	99.6168582375479	99.9030067895247	92.8792569659443	100.649350649351	100.655011545168	97.7218225419664	101.515195410957	97.9938635827236	98.7670386154397	102.283105022831	100.16450374703	100.76473234368	101.769157764096	111.696522655427	105.147864184009	97.8385494076182	104.001861330852	104.302223948723	100.028634150997	100.723427935448	101.530812508177	98.7341772151899	99.2987377279102	103.863449543059
19	99.6168582375479	98.9330746847721	88.2352941176471	97.4025974025974	100.655011545168	97.4220623501199	101.515195410957	97.9938635827236	98.3766550636	102.891933028919	100.895631511607	100.76473234368	101.915168033485	112.750263435195	105.147864184009	97.8385494076182	103.303862261517	104.302223948723	100.410422830963	100.16694490818	101.530812508177	98.7341772151899	98.4572230014025	103.863449543059
20	99.6168582375479	99.9030067895247	88.2352941176471	97.4025974025974	101.220489138118	97.7218225419664	100.819885853348	98.5603021005428	98.7670386154397	102.283105022831	100.16450374703	99.8650472334683	101.477137225318	110.642781875659	105.147864184009	98.8577009639475	104.001861330852	103.719529960183	100.410422830963	100.723427935448	102.054167211828	98.7341772151899	99.2987377279102	104.443692277936
21	99.1379310344828	96.9932104752667	88.2352941176471	100.649350649351	100.655011545168	97.7218225419664	101.515195410957	98.5603021005428	99.547805719119	101.065449010655	100.16450374703	100.76473234368	100.309055070207	110.642781875659	105.147864184009	98.3481251857828	103.303862261517	104.302223948723	100.792211510929	101.279910962716	102.054167211828	100.158227848101	99.2987377279102	103.283206808181
22	99.6168582375479	97.9631425800194	90.5572755417957	97.4025974025974	100.655011545168	97.7218225419664	100.472231074543	98.5603021005428	99.1574221672793	101.065449010655	100.895631511607	99.8650472334683	100.309055070207	111.696522655427	105.147864184009	98.8577009639475	103.303862261517	104.302223948723	100.410422830963	101.279910962716	101.530812508177	101.107594936709	99.2987377279102	103.863449543059
23	99.1379310344828	97.9631425800194	90.5572755417957	97.4025974025974	100.655011545168	97.7218225419664	100.819885853348	99.126740618362	100.718956374638	101.674277016743	100.895631511607	100.76473234368	100.455065339596	111.696522655427	105.147864184009	99.3672767421122	103.303862261517	104.302223948723	100.410422830963	101.279910962716	101.530812508177	99.6835443037975	99.2987377279102	104.443692277936
24	99.1379310344828	97.9631425800194	92.8792569659443	97.4025974025974	100.655011545168	97.7218225419664	100.472231074543	99.126740618362	99.9381892709587	101.674277016743	101.626759276184	100.76473234368	100.747085878373	110.642781875659	103.687477181453	99.3672767421122	103.303862261517	104.302223948723	100.028634150997	100.723427935448	102.054167211828	100.158227848101	99.2987377279102	103.863449543059
25	99.6168582375479	98.9330746847721	95.2012383900929	97.4025974025974	100.655011545168	97.7218225419664	100.472231074543	99.126740618362	99.9381892709587	100.456621004566	102.35788704076	100.76473234368	100.601075608984	110.642781875659	100.766703176342	99.3672767421122	103.303862261517	103.136835971642	100.028634150997	101.279910962716	101.530812508177	99.6835443037975	99.2987377279102	102.702964073304
26	99.6168582375479	99.9030067895247	92.8792569659443	94.1558441558442	100.655011545168	97.4220623501199	101.167540632152	99.126740618362	99.9381892709587	101.674277016743	101.626759276184	100.76473234368	100.309055070207	110.642781875659	100.766703176342	99.8768525202769	103.303862261517	103.719529960183	99.6468454710318	100.723427935448	101.530812508177	99.6835443037975	99.2987377279102	103.283206808181
27	99.6168582375479	98.9330746847721	88.2352941176471	97.4025974025974	100.089533952217	97.1223021582734	101.167540632152	99.126740618362	100.328572822798	101.674277016743	100.895631511607	100.76473234368	100.309055070207	109.58904109589	100.766703176342	99.3672767421122	102.605863192182	103.719529960183	99.2650567910661	101.279910962716	101.530812508177	100.158227848101	99.2987377279102	100.962235868672
28	100.095785440613	98.9330746847721	90.5572755417957	97.4025974025974	100.089533952217	97.1223021582734	102.210504968566	98.5603021005428	100.328572822798	102.283105022831	100.895631511607	98.9653621232569	99.8710242620398	110.642781875659	102.227090178897	99.3672767421122	102.605863192182	104.302223948723	99.2650567910661	101.279910962716	101.530812508177	98.2594936708861	97.6157082748948	102.122721338427
29	100.095785440613	97.9631425800194	92.8792569659443	97.4025974025974	100.655011545168	97.1223021582734	100.124576295738	99.126740618362	101.109339926478	102.283105022831	100.895631511607	98.9653621232569	100.163044800818	111.696522655427	103.687477181453	99.3672767421122	102.605863192182	103.136835971642	99.6468454710318	101.279910962716	102.054167211828	98.7341772151899	97.6157082748948	102.702964073304
30	100.095785440613	99.9030067895247	90.5572755417957	94.1558441558442	100.655011545168	97.4220623501199	101.862850189762	99.6931791361813	100.328572822798	102.891933028919	102.35788704076	100.76473234368	100.309055070207	111.696522655427	105.147864184009	98.8577009639475	103.303862261517	103.719529960183	99.6468454710318	101.279910962716	101.530812508177	99.2088607594937	98.4572230014025	103.283206808181
31	99.6168582375479	98.9330746847721	92.8792569659443	97.4025974025974	100.089533952217	98.021582733813	102.210504968566	99.126740618362	100.328572822798	101.674277016743	101.626759276184	99.8650472334683	100.601075608984	109.58904109589	105.147864184009	100.386428298442	102.605863192182	104.302223948723	100.028634150997	101.836393989983	102.054167211828	99.2088607594937	98.4572230014025	102.122721338427
32	100.095785440613	98.9330746847721	92.8792569659443	97.4025974025974	100.655011545168	98.021582733813	100.819885853348	99.126740618362	100.718956374638	102.283105022831	101.626759276184	99.8650472334683	100.601075608984	108.535300316122	103.687477181453	98.8577009639475	102.605863192182	103.719529960183	100.028634150997	101.279910962716	101.530812508177	99.2088607594937	98.4572230014025	100.381993133794
33	99.6168582375479	99.9030067895247	90.5572755417957	94.1558441558442	100.089533952217	98.021582733813	101.515195410957	99.126740618362	99.9381892709587	102.283105022831	101.626759276184	99.8650472334683	100.163044800818	109.58904109589	103.687477181453	98.8577009639475	101.907864122848	103.719529960183	100.410422830963	101.836393989983	102.054167211828	99.2088607594937	98.4572230014025	99.8017503989169
34	99.6168582375479	99.9030067895247	95.2012383900929	97.4025974025974	100.089533952217	98.3213429256595	100.819885853348	98.5603021005428	99.547805719119	102.891933028919	100.895631511607	98.9653621232569	99.5790037232619	109.58904109589	105.147864184009	99.3672767421122	102.605863192182	103.136835971642	99.6468454710318	101.836393989983	102.054167211828	98.7341772151899	99.2987377279102	99.8017503989169
35	99.1379310344828	98.9330746847721	95.2012383900929	97.4025974025974	100.655011545168	98.3213429256595	99.7769215169337	99.6931791361813	98.7670386154397	102.891933028919	100.895631511607	98.0656770130454	99.7250139926508	110.642781875659	105.147864184009	100.896004076606	101.907864122848	103.136835971642	99.6468454710318	101.836393989983	101.530812508177	99.2088607594937	98.4572230014025	99.2215076640394
36	98.6590038314176	98.9330746847721	92.8792569659443	100.649350649351	100.089533952217	98.621103117506	99.7769215169337	99.126740618362	99.547805719119	102.283105022831	100.16450374703	98.9653621232569	100.017034531429	110.642781875659	102.227090178897	101.405579854771	101.907864122848	103.136835971642	100.410422830963	101.836393989983	101.530812508177	99.2088607594937	98.4572230014025	101.542478603549
37	99.1379310344828	98.9330746847721	92.8792569659443	97.4025974025974	100.089533952217	99.220623501199	99.0816119593244	99.6931791361813	100.328572822798	102.283105022831	100.16450374703	98.0656770130454	100.017034531429	110.642781875659	103.687477181453	101.405579854771	102.605863192182	103.136835971642	100.410422830963	101.836393989983	101.007457804527	99.6835443037975	98.4572230014025	99.2215076640394
38	98.6590038314176	98.9330746847721	95.2012383900929	97.4025974025974	100.089533952217	99.220623501199	100.819885853348	99.126740618362	99.547805719119	102.283105022831	99.4333759824529	98.9653621232569	100.309055070207	109.58904109589	105.147864184009	101.915155632936	101.907864122848	102.554141983102	99.2650567910661	101.836393989983	101.007457804527	100.632911392405	98.4572230014025	97.4807794594072
39	99.1379310344828	99.9030067895247	95.2012383900929	97.4025974025974	99.5240563592668	99.5203836930456	99.7769215169337	99.6931791361813	99.547805719119	101.674277016743	100.16450374703	98.0656770130454	99.7250139926508	108.535300316122	103.687477181453	101.915155632936	101.907864122848	103.136835971642	99.6468454710318	101.279910962716	101.007457804527	100.158227848101	96.7741935483871	97.4807794594072
40	99.1379310344828	99.9030067895247	95.2012383900929	94.1558441558442	100.089533952217	99.8201438848921	99.429266738129	99.126740618362	99.9381892709587	102.283105022831	100.16450374703	98.0656770130454	99.7250139926508	107.481559536354	103.687477181453	102.4247314111	101.907864122848	102.554141983102	100.028634150997	101.279910962716	101.007457804527	99.2088607594937	96.7741935483871	96.3202939896523
41	98.6590038314176	98.9330746847721	95.2012383900929	97.4025974025974	99.5240563592668	100.119904076739	99.7769215169337	100.259617654	100.328572822798	102.283105022831	99.4333759824529	98.0656770130454	99.7250139926508	108.535300316122	103.687477181453	102.4247314111	102.605863192182	102.554141983102	99.6468454710318	102.392877017251	101.530812508177	99.2088607594937	97.6157082748948	95.7400512547749
42	99.1379310344828	98.9330746847721	97.5232198142415	97.4025974025974	99.5240563592668	100.419664268585	100.472231074543	99.126740618362	99.1574221672793	102.283105022831	99.4333759824529	98.9653621232569	99.7250139926508	107.481559536354	102.227090178897	101.405579854771	101.907864122848	101.971447994562	99.6468454710318	101.836393989983	101.007457804527	99.2088607594937	96.7741935483871	93.9993230501426
43	99.1379310344828	100.872938894277	97.5232198142415	100.649350649351	100.089533952217	101.019184652278	100.124576295738	99.6931791361813	99.547805719119	101.674277016743	98.7022482178761	97.165991902834	99.5790037232619	107.481559536354	102.227090178897	100.386428298442	101.209865053513	102.554141983102	99.2650567910661	101.836393989983	101.007457804527	99.6835443037975	96.7741935483871	96.3202939896523
44	99.1379310344828	99.9030067895247	97.5232198142415	97.4025974025974	100.089533952217	101.019184652278	99.7769215169337	99.6931791361813	98.7670386154397	101.674277016743	99.4333759824529	96.2663067926226	99.286983184484	108.535300316122	105.147864184009	100.386428298442	101.907864122848	101.388754006021	99.6468454710318	101.836393989983	100.484103100877	99.6835443037975	97.6157082748948	95.1598085198975
45	99.1379310344828	100.872938894277	95.2012383900929	97.4025974025974	100.089533952217	101.318944844125	98.7339571805197	100.259617654	99.9381892709587	101.674277016743	99.4333759824529	97.165991902834	98.8489523763171	108.535300316122	103.687477181453	100.386428298442	101.209865053513	101.388754006021	100.028634150997	102.392877017251	100.484103100877	98.7341772151899	97.6157082748948	96.9005367245298
46	99.1379310344828	100.872938894277	95.2012383900929	97.4025974025974	100.089533952217	102.218225419664	100.124576295738	100.259617654	99.547805719119	101.674277016743	99.4333759824529	97.165991902834	99.4329934538729	108.535300316122	103.687477181453	101.915155632936	101.209865053513	101.971447994562	99.2650567910661	101.836393989983	100.484103100877	99.2088607594937	97.6157082748948	95.1598085198975
47	99.1379310344828	100.872938894277	95.2012383900929	97.4025974025974	100.655011545168	102.517985611511	99.7769215169337	100.82605617182	100.328572822798	101.674277016743	100.16450374703	96.2663067926226	99.4329934538729	109.58904109589	102.227090178897	102.4247314111	101.907864122848	100.806060017481	99.6468454710318	101.836393989983	100.484103100877	99.2088607594937	97.6157082748948	95.7400512547749
48	99.1379310344828	100.872938894277	99.8452012383901	97.4025974025974	100.655011545168	103.117505995204	100.472231074543	101.392494689639	100.328572822798	101.065449010655	100.895631511607	98.0656770130454	99.140972915095	108.535300316122	102.227090178897	102.4247314111	101.209865053513	100.806060017481	99.6468454710318	102.392877017251	100.484103100877	99.6835443037975	97.6157082748948	96.3202939896523
49	99.6168582375479	102.812803103783	97.5232198142415	100.649350649351	100.089533952217	103.41726618705	98.3863024017151	101.392494689639	99.1574221672793	100.456621004566	99.4333759824529	99.8650472334683	98.7029421069282	108.535300316122	100.766703176342	101.915155632936	100.511865984179	100.806060017481	99.6468454710318	101.836393989983	100.484103100877	100.158227848101	98.4572230014025	96.3202939896523
50	99.1379310344828	102.812803103783	97.5232198142415	100.649350649351	100.089533952217	103.717026378897	98.0386476229104	100.82605617182	99.1574221672793	100.456621004566	99.4333759824529	100.76473234368	97.8268804905945	106.427818756586	100.766703176342	100.896004076606	100.511865984179	101.388754006021	99.2650567910661	101.836393989983	99.9607483972262	99.6835443037975	98.4572230014025	96.3202939896523
51	99.6168582375479	102.812803103783	99.8452012383901	97.4025974025974	100.089533952217	104.016786570743	99.0816119593244	100.82605617182	99.1574221672793	100.456621004566	99.4333759824529	99.8650472334683	98.1189010293724	106.427818756586	100.766703176342	101.405579854771	101.209865053513	100.806060017481	99.6468454710318	101.279910962716	100.484103100877	100.158227848101	99.2987377279102	96.3202939896523
52	99.1379310344828	103.782735208535	99.8452012383901	100.649350649351	100.089533952217	104.016786570743	99.429266738129	100.82605617182	99.9381892709587	99.8477929984779	100.895631511607	99.8650472334683	98.1189010293724	104.32033719705	102.227090178897	101.915155632936	101.209865053513	99.6406720404001	100.028634150997	100.723427935448	99.4373936935758	100.158227848101	98.4572230014025	96.3202939896523
53	99.6168582375479	103.782735208535	99.8452012383901	100.649350649351	100.655011545168	104.016786570743	99.429266738129	100.82605617182	99.547805719119	99.8477929984779	100.895631511607	101.664417453891	97.5348599518166	104.32033719705	100.766703176342	100.896004076606	101.209865053513	100.22336602894	100.792211510929	100.723427935448	99.4373936935758	100.158227848101	97.6157082748948	94.5795657850201
54	99.6168582375479	102.812803103783	102.167182662539	97.4025974025974	99.5240563592668	104.31654676259	99.429266738129	100.82605617182	99.9381892709587	99.8477929984779	100.895631511607	100.76473234368	97.3888496824277	104.32033719705	100.766703176342	100.386428298442	101.209865053513	99.6406720404001	100.028634150997	100.723427935448	99.4373936935758	100.632911392405	99.2987377279102	95.1598085198975
55	100.095785440613	102.812803103783	104.489164086687	97.4025974025974	100.089533952217	104.016786570743	97.6909928441058	100.82605617182	99.1574221672793	100.456621004566	101.626759276184	100.76473234368	97.6808702212056	103.266596417281	97.8459291712304	101.915155632936	100.511865984179	100.22336602894	100.028634150997	100.723427935448	99.9607483972262	100.632911392405	99.2987377279102	95.1598085198975
56	99.6168582375479	100.872938894277	102.167182662539	97.4025974025974	100.089533952217	103.717026378897	99.0816119593244	100.259617654	99.547805719119	100.456621004566	100.895631511607	101.664417453891	97.8268804905945	103.266596417281	99.306316173786	101.915155632936	100.511865984179	99.6406720404001	99.2650567910661	99.6104618809126	99.4373936935758	99.6835443037975	99.2987377279102	93.4190803152652
57	100.095785440613	101.84287099903	102.167182662539	100.649350649351	99.5240563592668	103.717026378897	99.429266738129	99.6931791361813	99.1574221672793	100.456621004566	100.16450374703	101.664417453891	98.2649112987613	103.266596417281	99.306316173786	102.4247314111	100.511865984179	100.22336602894	99.6468454710318	100.16694490818	99.4373936935758	100.158227848101	99.2987377279102	95.1598085198975
58	100.574712643678	100.872938894277	104.489164086687	97.4025974025974	100.655011545168	103.117505995204	98.3863024017151	99.126740618362	99.547805719119	99.2389649923897	100.16450374703	100.76473234368	98.4109215681503	103.266596417281	99.306316173786	101.915155632936	100.511865984179	100.22336602894	99.6468454710318	99.6104618809126	98.9140389899254	100.632911392405	99.2987377279102	95.1598085198975
59	100.574712643678	100.872938894277	104.489164086687	100.649350649351	100.089533952217	103.41726618705	99.429266738129	99.6931791361813	99.547805719119	99.8477929984779	100.895631511607	98.9653621232569	98.2649112987613	103.266596417281	99.306316173786	102.4247314111	99.8138669148441	100.806060017481	99.2650567910661	99.6104618809126	98.9140389899254	101.107594936709	100.140252454418	95.1598085198975
60	101.053639846743	99.9030067895247	104.489164086687	97.4025974025974	100.089533952217	103.117505995204	98.0386476229104	98.5603021005428	100.328572822798	99.2389649923897	100.16450374703	98.0656770130454	98.2649112987613	101.159114857745	99.306316173786	100.896004076606	100.511865984179	100.22336602894	100.028634150997	99.6104618809126	98.9140389899254	100.158227848101	100.140252454418	93.9993230501426
61	100.574712643678	100.872938894277	106.811145510836	97.4025974025974	100.655011545168	103.117505995204	98.0386476229104	99.126740618362	101.109339926478	99.2389649923897	100.895631511607	97.165991902834	98.7029421069282	99.0516332982086	100.766703176342	99.8768525202769	99.8138669148441	98.4752840633194	100.410422830963	100.16694490818	98.9140389899254	99.2088607594937	100.140252454418	93.9993230501426
62	101.053639846743	99.9030067895247	106.811145510836	97.4025974025974	100.089533952217	102.817745803357	98.7339571805197	97.9938635827236	100.718956374638	99.2389649923897	100.16450374703	98.0656770130454	98.4109215681503	97.9978925184405	100.766703176342	99.8768525202769	99.8138669148441	99.0579780518598	100.028634150997	100.16694490818	98.390684286275	99.6835443037975	100.140252454418	93.4190803152652
63	101.053639846743	100.872938894277	109.133126934985	94.1558441558442	100.089533952217	102.817745803357	100.472231074543	97.9938635827236	101.109339926478	99.2389649923897	100.16450374703	98.0656770130454	98.5569318375392	96.9441517386723	100.766703176342	100.386428298442	99.1158678455095	99.0579780518598	100.410422830963	99.6104618809126	98.390684286275	100.632911392405	100.140252454418	94.5795657850201
64	101.053639846743	99.9030067895247	109.133126934985	94.1558441558442	100.655011545168	102.517985611511	99.7769215169337	98.5603021005428	100.718956374638	98.6301369863014	100.16450374703	98.0656770130454	98.5569318375392	95.8904109589041	99.306316173786	100.386428298442	99.8138669148441	99.0579780518598	100.028634150997	99.6104618809126	99.4373936935758	101.582278481013	100.140252454418	94.5795657850201
65	101.053639846743	102.812803103783	104.489164086687	90.9090909090909	100.089533952217	102.817745803357	99.429266738129	99.6931791361813	100.328572822798	99.2389649923897	100.16450374703	98.9653621232569	98.1189010293724	95.8904109589041	100.766703176342	100.386428298442	99.8138669148441	99.0579780518598	100.410422830963	99.6104618809126	98.9140389899254	101.582278481013	100.140252454418	95.1598085198975
66	101.053639846743	101.84287099903	104.489164086687	94.1558441558442	100.089533952217	102.218225419664	99.7769215169337	99.6931791361813	100.328572822798	99.2389649923897	99.4333759824529	99.8650472334683	97.9728907599834	93.7829293993678	100.766703176342	100.896004076606	99.1158678455095	98.4752840633194	100.028634150997	99.6104618809126	98.9140389899254	101.582278481013	100.140252454418	94.5795657850201
67	101.053639846743	99.9030067895247	106.811145510836	94.1558441558442	99.5240563592668	101.918465227818	101.515195410957	99.126740618362	100.718956374638	99.2389649923897	100.16450374703	98.0656770130454	97.6808702212056	93.7829293993678	99.306316173786	100.896004076606	99.8138669148441	98.4752840633194	99.6468454710318	99.053978853645	99.4373936935758	102.056962025316	100.981767180926	94.5795657850201
68	101.053639846743	99.9030067895247	106.811145510836	94.1558441558442	100.089533952217	101.918465227818	100.819885853348	99.126740618362	99.9381892709587	100.456621004566	98.7022482178761	98.9653621232569	97.6808702212056	92.7291886195996	97.8459291712304	101.915155632936	99.1158678455095	98.4752840633194	100.028634150997	99.053978853645	98.9140389899254	102.53164556962	100.140252454418	93.9993230501426
69	101.053639846743	99.9030067895247	104.489164086687	90.9090909090909	100.089533952217	101.918465227818	100.472231074543	99.126740618362	99.9381892709587	99.8477929984779	98.7022482178761	98.0656770130454	98.1189010293724	92.7291886195996	97.8459291712304	102.934307189265	98.417868776175	99.6406720404001	100.028634150997	99.053978853645	98.9140389899254	103.006329113924	99.2987377279102	95.1598085198975
70	100.574712643678	102.812803103783	104.489164086687	94.1558441558442	100.089533952217	101.618705035971	99.7769215169337	99.126740618362	99.547805719119	99.2389649923897	100.16450374703	97.165991902834	98.2649112987613	91.6754478398314	97.8459291712304	103.953458745594	98.417868776175	99.0579780518598	100.028634150997	100.16694490818	98.390684286275	103.006329113924	100.140252454418	96.3202939896523
71	100.574712643678	101.84287099903	104.489164086687	94.1558441558442	100.089533952217	101.318944844125	100.472231074543	99.126740618362	101.109339926478	99.2389649923897	98.7022482178761	97.165991902834	98.4109215681503	90.6217070600632	96.3855421686747	102.934307189265	98.417868776175	99.0579780518598	100.410422830963	99.6104618809126	98.390684286275	102.056962025316	100.981767180926	96.9005367245298
72	100.574712643678	101.84287099903	104.489164086687	94.1558441558442	100.089533952217	101.618705035971	99.7769215169337	99.6931791361813	100.328572822798	99.8477929984779	100.16450374703	97.165991902834	98.8489523763171	91.6754478398314	96.3855421686747	102.4247314111	99.1158678455095	99.6406720404001	99.2650567910661	99.6104618809126	98.9140389899254	101.107594936709	100.981767180926	98.0610221942846
73	100.574712643678	100.872938894277	106.811145510836	94.1558441558442	100.089533952217	101.318944844125	99.0816119593244	100.259617654	100.328572822798	99.2389649923897	100.16450374703	96.2663067926226	98.8489523763171	90.6217070600632	96.3855421686747	101.915155632936	98.417868776175	99.0579780518598	99.2650567910661	99.053978853645	98.9140389899254	101.582278481013	100.981767180926	96.9005367245298
74	100.574712643678	100.872938894277	106.811145510836	97.4025974025974	99.5240563592668	101.019184652278	99.7769215169337	99.6931791361813	100.718956374638	98.0213089802131	100.16450374703	96.2663067926226	98.7029421069282	88.5142255005269	96.3855421686747	100.896004076606	99.1158678455095	97.8925900747791	99.6468454710318	99.053978853645	99.4373936935758	101.582278481013	100.140252454418	96.9005367245298
75	100.095785440613	100.872938894277	106.811145510836	97.4025974025974	100.089533952217	100.719424460432	99.429266738129	99.6931791361813	99.9381892709587	98.0213089802131	100.16450374703	97.165991902834	99.140972915095	89.5679662802951	97.8459291712304	101.405579854771	99.1158678455095	98.4752840633194	100.792211510929	99.053978853645	99.4373936935758	101.582278481013	100.981767180926	93.9993230501426
76	100.095785440613	100.872938894277	109.133126934985	94.1558441558442	99.5240563592668	100.419664268585	100.819885853348	99.6931791361813	100.328572822798	98.0213089802131	100.16450374703	97.165991902834	99.286983184484	90.6217070600632	97.8459291712304	101.405579854771	99.1158678455095	98.4752840633194	100.028634150997	99.053978853645	99.4373936935758	101.107594936709	100.981767180926	97.4807794594072
77	100.574712643678	102.812803103783	106.811145510836	94.1558441558442	99.5240563592668	101.019184652278	100.819885853348	99.6931791361813	99.9381892709587	98.0213089802131	100.895631511607	97.165991902834	98.9949626457061	90.6217070600632	97.8459291712304	102.4247314111	99.1158678455095	97.3098960862387	100.028634150997	99.053978853645	98.9140389899254	100.632911392405	100.981767180926	96.9005367245298
78	100.574712643678	101.84287099903	109.133126934985	97.4025974025974	98.9585787663164	100.719424460432	101.167540632152	99.126740618362	100.328572822798	98.0213089802131	100.16450374703	97.165991902834	98.8489523763171	91.6754478398314	96.3855421686747	102.934307189265	99.1158678455095	96.7272020976984	100.028634150997	99.053978853645	98.9140389899254	99.2088607594937	100.140252454418	96.9005367245298
79	100.574712643678	101.84287099903	111.455108359133	94.1558441558442	98.9585787663164	100.719424460432	101.515195410957	99.126740618362	100.328572822798	96.8036529680365	100.16450374703	98.0656770130454	98.8489523763171	89.5679662802951	94.925155166119	102.4247314111	99.1158678455095	97.3098960862387	99.6468454710318	99.053978853645	98.390684286275	99.6835443037975	100.981767180926	97.4807794594072
80	100.095785440613	101.84287099903	111.455108359133	97.4025974025974	98.9585787663164	100.419664268585	100.819885853348	99.126740618362	100.718956374638	97.4124809741248	99.4333759824529	98.9653621232569	98.9949626457061	91.6754478398314	94.925155166119	101.405579854771	98.417868776175	97.3098960862387	99.6468454710318	99.053978853645	98.390684286275	99.6835443037975	100.981767180926	99.2215076640394
81	101.053639846743	103.782735208535	113.777089783282	94.1558441558442	98.9585787663164	100.719424460432	100.472231074543	99.126740618362	99.9381892709587	98.0213089802131	100.895631511607	98.9653621232569	99.4329934538729	91.6754478398314	94.925155166119	101.915155632936	99.1158678455095	96.7272020976984	99.6468454710318	99.053978853645	98.9140389899254	98.7341772151899	100.981767180926	99.8017503989169
82	100.574712643678	102.812803103783	111.455108359133	94.1558441558442	98.393101173366	100.419664268585	101.515195410957	98.5603021005428	100.328572822798	98.0213089802131	100.16450374703	98.9653621232569	99.5790037232619	89.5679662802951	99.306316173786	101.405579854771	99.1158678455095	96.7272020976984	99.2650567910661	98.4974958263773	98.390684286275	98.7341772151899	100.140252454418	99.8017503989169
83	101.053639846743	102.812803103783	109.133126934985	94.1558441558442	98.393101173366	100.419664268585	99.429266738129	99.126740618362	99.1574221672793	98.0213089802131	100.16450374703	98.9653621232569	99.4329934538729	90.6217070600632	97.8459291712304	101.915155632936	98.417868776175	96.7272020976984	99.2650567910661	98.4974958263773	98.9140389899254	99.6835443037975	100.140252454418	99.2215076640394
84	100.574712643678	100.872938894277	106.811145510836	97.4025974025974	98.393101173366	100.119904076739	100.819885853348	98.5603021005428	99.547805719119	98.0213089802131	98.7022482178761	99.8650472334683	99.5790037232619	90.6217070600632	99.306316173786	101.405579854771	98.417868776175	96.7272020976984	99.2650567910661	99.053978853645	97.8673295826246	100.158227848101	100.140252454418	100.962235868672
85	101.053639846743	98.9330746847721	106.811145510836	94.1558441558442	98.9585787663164	100.719424460432	100.124576295738	99.6931791361813	99.1574221672793	98.0213089802131	98.7022482178761	98.9653621232569	99.8710242620398	90.6217070600632	97.8459291712304	101.915155632936	98.417868776175	97.3098960862387	98.8832681111005	98.4974958263773	97.8673295826246	100.158227848101	100.140252454418	100.962235868672
86	101.053639846743	98.9330746847721	109.133126934985	97.4025974025974	98.9585787663164	100.719424460432	99.429266738129	100.259617654	99.1574221672793	98.0213089802131	99.4333759824529	99.8650472334683	100.017034531429	90.6217070600632	97.8459291712304	102.4247314111	98.417868776175	97.3098960862387	99.2650567910661	99.053978853645	97.8673295826246	100.158227848101	100.140252454418	100.381993133794
87	101.053639846743	98.9330746847721	111.455108359133	97.4025974025974	98.9585787663164	101.019184652278	99.0816119593244	100.82605617182	99.1574221672793	97.4124809741248	100.16450374703	99.8650472334683	99.7250139926508	91.6754478398314	99.306316173786	102.4247314111	98.417868776175	97.3098960862387	98.8832681111005	99.6104618809126	97.8673295826246	98.7341772151899	99.2987377279102	99.8017503989169
88	100.574712643678	98.9330746847721	106.811145510836	94.1558441558442	98.9585787663164	101.318944844125	98.7339571805197	100.82605617182	99.547805719119	97.4124809741248	100.16450374703	99.8650472334683	99.4329934538729	91.6754478398314	97.8459291712304	102.934307189265	97.7198697068404	97.8925900747791	98.8832681111005	99.6104618809126	97.8673295826246	100.158227848101	100.140252454418	99.2215076640394
89	100.574712643678	101.84287099903	106.811145510836	97.4025974025974	98.393101173366	101.318944844125	99.0816119593244	100.82605617182	99.547805719119	96.8036529680365	100.16450374703	98.9653621232569	99.8710242620398	90.6217070600632	97.8459291712304	102.4247314111	98.417868776175	97.3098960862387	98.5014794311349	99.6104618809126	97.3439748789742	100.158227848101	100.140252454418	99.8017503989169
90	99.6168582375479	99.9030067895247	106.811145510836	100.649350649351	97.8276235804156	101.318944844125	98.7339571805197	100.82605617182	99.547805719119	96.1948249619482	100.16450374703	98.0656770130454	99.4329934538729	88.5142255005269	97.8459291712304	103.44388296743	97.7198697068404	96.144508109158	99.2650567910661	100.16694490818	97.3439748789742	100.158227848101	100.981767180926	101.542478603549
91	99.6168582375479	99.9030067895247	106.811145510836	97.4025974025974	97.8276235804156	101.318944844125	98.7339571805197	100.259617654	100.328572822798	96.8036529680365	99.4333759824529	98.0656770130454	99.140972915095	90.6217070600632	96.3855421686747	101.915155632936	98.417868776175	95.5618141206177	98.8832681111005	100.16694490818	97.3439748789742	100.158227848101	100.140252454418	101.542478603549
92	99.6168582375479	97.9631425800194	106.811145510836	100.649350649351	97.8276235804156	101.618705035971	100.124576295738	101.392494689639	99.9381892709587	96.8036529680365	99.4333759824529	98.0656770130454	98.8489523763171	90.6217070600632	97.8459291712304	101.915155632936	98.417868776175	95.5618141206177	98.8832681111005	100.723427935448	97.3439748789742	99.6835443037975	100.140252454418	102.702964073304
93	100.574712643678	98.9330746847721	109.133126934985	100.649350649351	97.8276235804156	101.918465227818	99.429266738129	100.82605617182	99.547805719119	96.1948249619482	100.16450374703	98.0656770130454	98.9949626457061	89.5679662802951	97.8459291712304	102.4247314111	98.417868776175	95.5618141206177	98.8832681111005	99.6104618809126	97.8673295826246	99.2088607594937	100.140252454418	103.283206808181
94	100.574712643678	99.9030067895247	104.489164086687	100.649350649351	97.8276235804156	101.618705035971	99.0816119593244	101.392494689639	100.328572822798	96.1948249619482	100.16450374703	98.0656770130454	99.140972915095	90.6217070600632	97.8459291712304	102.4247314111	97.7198697068404	96.144508109158	99.2650567910661	99.6104618809126	97.3439748789742	99.2088607594937	99.2987377279102	103.283206808181
95	100.574712643678	98.9330746847721	106.811145510836	100.649350649351	97.2621459874652	101.918465227818	99.0816119593244	100.82605617182	101.109339926478	96.1948249619482	100.16450374703	98.9653621232569	99.8710242620398	91.6754478398314	99.306316173786	100.386428298442	97.7198697068404	95.5618141206177	99.2650567910661	99.6104618809126	97.8673295826246	99.6835443037975	100.981767180926	103.283206808181
96	101.053639846743	99.9030067895247	106.811145510836	100.649350649351	97.8276235804156	101.918465227818	98.0386476229104	101.958933207458	101.109339926478	96.8036529680365	100.895631511607	97.165991902834	100.163044800818	90.6217070600632	97.8459291712304	99.8768525202769	98.417868776175	94.9791201320773	99.2650567910661	99.053978853645	98.390684286275	100.632911392405	100.140252454418	99.2215076640394
97	101.053639846743	100.872938894277	106.811145510836	100.649350649351	97.8276235804156	101.618705035971	98.3863024017151	101.392494689639	101.109339926478	97.4124809741248	101.626759276184	98.0656770130454	99.4329934538729	89.5679662802951	97.8459291712304	99.8768525202769	97.7198697068404	95.5618141206177	99.2650567910661	99.053978853645	98.390684286275	100.632911392405	100.140252454418	100.962235868672
98	101.053639846743	99.9030067895247	104.489164086687	103.896103896104	98.393101173366	101.318944844125	99.0816119593244	102.525371725277	101.499723478317	96.8036529680365	100.895631511607	98.0656770130454	99.5790037232619	89.5679662802951	97.8459291712304	100.386428298442	97.7198697068404	95.5618141206177	100.410422830963	99.053978853645	98.390684286275	100.158227848101	100.981767180926	103.863449543059
99	101.053639846743	97.9631425800194	102.167182662539	103.896103896104	98.393101173366	101.318944844125	99.429266738129	102.525371725277	101.890107030157	97.4124809741248	100.895631511607	98.9653621232569	100.163044800818	90.6217070600632	96.3855421686747	99.8768525202769	97.0218706375058	95.5618141206177	99.6468454710318	99.053978853645	98.390684286275	99.2088607594937	101.823281907433	102.122721338427
100	100.574712643678	99.9030067895247	99.8452012383901	103.896103896104	97.2621459874652	101.318944844125	99.429266738129	101.958933207458	101.890107030157	97.4124809741248	100.895631511607	99.8650472334683	100.017034531429	89.5679662802951	97.8459291712304	98.3481251857828	97.7198697068404	95.5618141206177	100.410422830963	99.053978853645	98.390684286275	100.632911392405	101.823281907433	103.283206808181
101	100.574712643678	100.872938894277	99.8452012383901	103.896103896104	98.393101173366	101.019184652278	99.0816119593244	101.392494689639	101.499723478317	97.4124809741248	100.895631511607	98.9653621232569	100.163044800818	87.4604847207587	97.8459291712304	99.3672767421122	97.0218706375058	96.7272020976984	100.792211510929	97.9410127991096	98.390684286275	101.107594936709	102.664796633941	103.283206808181
102	101.053639846743	100.872938894277	99.8452012383901	107.142857142857	98.393101173366	100.719424460432	98.0386476229104	102.525371725277	102.670874133837	98.0213089802131	100.895631511607	100.76473234368	100.601075608984	87.4604847207587	99.306316173786	98.8577009639475	97.0218706375058	96.7272020976984	100.028634150997	98.4974958263773	98.390684286275	100.158227848101	102.664796633941	104.443692277936
103	101.053639846743	97.9631425800194	102.167182662539	103.896103896104	98.393101173366	100.419664268585	98.3863024017151	102.525371725277	102.670874133837	98.6301369863014	102.35788704076	102.564102564103	100.601075608984	87.4604847207587	99.306316173786	98.3481251857828	97.0218706375058	95.5618141206177	101.174000190894	98.4974958263773	98.390684286275	100.632911392405	102.664796633941	102.702964073304
104	101.053639846743	98.9330746847721	99.8452012383901	107.142857142857	98.393101173366	100.419664268585	98.0386476229104	102.525371725277	102.670874133837	98.6301369863014	102.35788704076	103.463787674314	100.747085878373	87.4604847207587	97.8459291712304	98.8577009639475	96.3238715681712	96.7272020976984	100.792211510929	98.4974958263773	98.390684286275	101.107594936709	102.664796633941	103.863449543059
105	100.574712643678	99.9030067895247	106.811145510836	103.896103896104	97.8276235804156	100.119904076739	97.6909928441058	102.525371725277	101.499723478317	98.6301369863014	101.626759276184	103.463787674314	101.18511668654	87.4604847207587	97.8459291712304	99.3672767421122	96.3238715681712	96.7272020976984	100.410422830963	97.9410127991096	98.9140389899254	102.056962025316	102.664796633941	103.863449543059
106	100.574712643678	100.872938894277	104.489164086687	107.142857142857	98.9585787663164	99.8201438848921	97.6909928441058	102.525371725277	101.499723478317	98.0213089802131	99.4333759824529	103.463787674314	100.747085878373	87.4604847207587	97.8459291712304	97.8385494076182	96.3238715681712	96.144508109158	100.410422830963	97.9410127991096	98.9140389899254	101.582278481013	102.664796633941	103.283206808181
107	100.574712643678	99.9030067895247	106.811145510836	103.896103896104	99.5240563592668	99.5203836930456	96.9956832864965	101.392494689639	101.499723478317	98.6301369863014	100.16450374703	105.263157894737	100.601075608984	86.4067439409905	97.8459291712304	96.3098220731241	95.6258724988367	96.144508109158	100.410422830963	97.9410127991096	98.9140389899254	101.582278481013	102.664796633941	103.283206808181
108	100.574712643678	100.872938894277	102.167182662539	107.142857142857	98.9585787663164	98.9208633093525	96.6480285076919	102.525371725277	100.718956374638	98.6301369863014	98.7022482178761	104.363472784525	101.039106417151	86.4067439409905	97.8459291712304	95.8002462949594	96.3238715681712	95.5618141206177	100.792211510929	97.3845297718419	98.9140389899254	102.056962025316	102.664796633941	103.283206808181
109	100.095785440613	97.9631425800194	104.489164086687	107.142857142857	99.5240563592668	98.9208633093525	97.6909928441058	103.091810243097	101.499723478317	98.6301369863014	100.16450374703	104.363472784525	101.331126955929	87.4604847207587	99.306316173786	97.3289736294535	96.3238715681712	95.5618141206177	100.410422830963	97.9410127991096	99.4373936935758	102.056962025316	103.506311360449	102.702964073304
110	100.095785440613	97.9631425800194	102.167182662539	103.896103896104	100.089533952217	98.621103117506	97.3433380653012	103.091810243097	101.890107030157	99.2389649923897	99.4333759824529	104.363472784525	101.623147494707	88.5142255005269	99.306316173786	98.3481251857828	96.3238715681712	95.5618141206177	100.792211510929	97.9410127991096	99.4373936935758	102.056962025316	104.347826086957	103.283206808181
111	100.095785440613	96.9932104752667	102.167182662539	103.896103896104	100.655011545168	98.621103117506	96.6480285076919	103.091810243097	101.499723478317	99.8477929984779	99.4333759824529	106.162843004948	101.18511668654	87.4604847207587	97.8459291712304	98.8577009639475	95.6258724988367	94.9791201320773	100.028634150997	97.9410127991096	98.9140389899254	101.582278481013	103.506311360449	103.863449543059
112	100.574712643678	96.0232783705141	102.167182662539	103.896103896104	100.655011545168	98.621103117506	98.0386476229104	103.091810243097	100.718956374638	100.456621004566	99.4333759824529	106.162843004948	101.18511668654	89.5679662802951	96.3855421686747	98.8577009639475	95.6258724988367	95.5618141206177	100.410422830963	97.9410127991096	99.9607483972262	101.582278481013	102.664796633941	104.443692277936
113	100.095785440613	96.0232783705141	102.167182662539	103.896103896104	100.089533952217	98.021582733813	97.6909928441058	104.224687278735	100.328572822798	101.065449010655	99.4333759824529	104.363472784525	101.769157764096	89.5679662802951	96.3855421686747	99.3672767421122	94.9278734295021	95.5618141206177	99.2650567910661	98.4974958263773	100.484103100877	101.107594936709	102.664796633941	105.023935012814
114	100.095785440613	96.9932104752667	97.5232198142415	110.38961038961	100.655011545168	98.021582733813	98.3863024017151	104.224687278735	100.328572822798	100.456621004566	98.7022482178761	104.363472784525	102.207188572263	89.5679662802951	96.3855421686747	98.8577009639475	94.9278734295021	95.5618141206177	100.792211510929	98.4974958263773	100.484103100877	100.158227848101	102.664796633941	103.863449543059
115	99.6168582375479	97.9631425800194	97.5232198142415	110.38961038961	100.655011545168	98.021582733813	98.3863024017151	103.658248760916	100.718956374638	100.456621004566	97.9711204532992	104.363472784525	101.915168033485	91.6754478398314	97.8459291712304	98.3481251857828	95.6258724988367	95.5618141206177	100.410422830963	98.4974958263773	99.9607483972262	101.107594936709	102.664796633941	104.443692277936
116	100.095785440613	98.9330746847721	95.2012383900929	110.38961038961	100.089533952217	98.3213429256595	98.3863024017151	103.658248760916	100.328572822798	99.8477929984779	99.4333759824529	102.564102564103	101.18511668654	91.6754478398314	96.3855421686747	99.3672767421122	96.3238715681712	94.9791201320773	100.792211510929	99.6104618809126	101.007457804527	101.582278481013	100.981767180926	105.023935012814
117	99.6168582375479	97.9631425800194	97.5232198142415	110.38961038961	100.655011545168	98.3213429256595	98.3863024017151	103.091810243097	99.9381892709587	99.8477929984779	100.895631511607	102.564102564103	100.893096147762	91.6754478398314	99.306316173786	97.8385494076182	95.6258724988367	95.5618141206177	100.410422830963	99.053978853645	101.007457804527	101.582278481013	101.823281907433	103.283206808181
118	99.6168582375479	96.0232783705141	95.2012383900929	110.38961038961	100.089533952217	98.9208633093525	98.3863024017151	104.791125796554	99.9381892709587	99.8477929984779	100.16450374703	103.463787674314	100.601075608984	91.6754478398314	97.8459291712304	97.3289736294535	94.9278734295021	95.5618141206177	101.174000190894	99.053978853645	101.007457804527	102.056962025316	101.823281907433	102.702964073304
119	100.095785440613	96.9932104752667	95.2012383900929	110.38961038961	100.089533952217	98.621103117506	98.3863024017151	104.224687278735	99.1574221672793	99.8477929984779	98.7022482178761	104.363472784525	100.893096147762	90.6217070600632	97.8459291712304	95.8002462949594	95.6258724988367	94.9791201320773	100.792211510929	99.6104618809126	101.007457804527	100.632911392405	101.823281907433	101.542478603549
120	100.095785440613	96.9932104752667	95.2012383900929	110.38961038961	100.655011545168	98.621103117506	99.429266738129	104.791125796554	98.7670386154397	100.456621004566	99.4333759824529	105.263157894737	101.039106417151	92.7291886195996	96.3855421686747	96.3098220731241	94.9278734295021	95.5618141206177	100.410422830963	99.6104618809126	101.530812508177	100.158227848101	101.823281907433	102.122721338427
121	100.095785440613	96.9932104752667	97.5232198142415	113.636363636364	100.655011545168	98.9208633093525	99.0816119593244	106.490441350012	97.205504408081	99.2389649923897	98.7022482178761	107.06252811516	101.623147494707	91.6754478398314	96.3855421686747	97.8385494076182	94.9278734295021	96.144508109158	100.410422830963	99.053978853645	101.530812508177	99.6835443037975	102.664796633941	99.8017503989169
122	99.6168582375479	97.9631425800194	95.2012383900929	110.38961038961	100.655011545168	99.220623501199	99.7769215169337	107.056879867831	97.205504408081	98.0213089802131	97.2399926887224	105.263157894737	102.353198841652	91.6754478398314	96.3855421686747	97.8385494076182	94.9278734295021	96.144508109158	100.792211510929	98.4974958263773	101.530812508177	99.2088607594937	100.981767180926	98.641264929162
123	100.095785440613	96.9932104752667	95.2012383900929	113.636363636364	100.655011545168	99.220623501199	99.0816119593244	107.62331838565	96.8151208562413	97.4124809741248	95.7777371595686	104.363472784525	102.207188572263	90.6217070600632	96.3855421686747	98.3481251857828	94.9278734295021	96.144508109158	100.792211510929	97.9410127991096	101.530812508177	99.2088607594937	100.981767180926	96.9005367245298
124	99.6168582375479	96.9932104752667	97.5232198142415	116.883116883117	101.220489138118	99.5203836930456	99.429266738129	107.62331838565	98.3766550636	97.4124809741248	94.3154816304149	103.463787674314	102.791229649819	90.6217070600632	97.8459291712304	99.3672767421122	94.9278734295021	96.7272020976984	100.792211510929	97.3845297718419	99.9607483972262	99.6835443037975	100.140252454418	96.3202939896523
125	99.6168582375479	94.0834141610087	97.5232198142415	116.883116883117	101.785966731068	99.5203836930456	101.167540632152	107.056879867831	98.7670386154397	97.4124809741248	94.3154816304149	103.463787674314	103.95931180493	88.5142255005269	96.3855421686747	100.386428298442	94.9278734295021	96.144508109158	100.410422830963	96.2715637173066	99.4373936935758	99.6835443037975	99.2987377279102	94.5795657850201
126	100.095785440613	96.0232783705141	99.8452012383901	116.883116883117	101.220489138118	100.419664268585	101.515195410957	107.62331838565	99.9381892709587	98.0213089802131	93.5843538658381	102.564102564103	104.981383690653	88.5142255005269	97.8459291712304	100.386428298442	94.9278734295021	96.7272020976984	101.174000190894	96.2715637173066	98.390684286275	100.158227848101	97.6157082748948	92.8388375803878
127	100.095785440613	96.9932104752667	97.5232198142415	120.12987012987	102.351444324019	101.019184652278	100.819885853348	108.189756903469	99.9381892709587	98.6301369863014	92.8532261012612	103.463787674314	106.003455576376	88.5142255005269	97.8459291712304	101.405579854771	94.2298743601675	96.144508109158	101.55578887086	95.715080690039	96.8206201753238	101.107594936709	95.9326788218794	90.5178666408781
128	100.574712643678	96.0232783705141	99.8452012383901	120.12987012987	102.351444324019	101.019184652278	102.210504968566	108.756195421289	101.499723478317	98.6301369863014	93.5843538658381	103.463787674314	106.73350692332	86.4067439409905	99.306316173786	101.915155632936	94.9278734295021	96.144508109158	101.937577550826	95.715080690039	95.773910768023	102.53164556962	95.0911640953717	88.7771384362458
129	101.053639846743	96.9932104752667	99.8452012383901	120.12987012987	102.351444324019	101.318944844125	102.905814526176	109.322633939108	101.890107030157	99.8477929984779	94.3154816304149	105.263157894737	107.755578809043	88.5142255005269	99.306316173786	101.405579854771	94.9278734295021	95.5618141206177	102.319366230791	95.715080690039	94.7272013607222	102.53164556962	93.4081346423562	87.0364102316136
130	101.532567049808	96.0232783705141	102.167182662539	120.12987012987	102.351444324019	101.318944844125	102.558159747371	109.889072456927	102.670874133837	101.065449010655	94.3154816304149	106.162843004948	108.631640425377	90.6217070600632	99.306316173786	101.915155632936	94.9278734295021	94.9791201320773	101.937577550826	94.6021146355036	93.157137249771	103.006329113924	91.7251051893408	84.7154392921039
131	102.011494252874	96.9932104752667	104.489164086687	120.12987012987	102.916921916969	101.618705035971	103.25346930498	111.021949492566	102.670874133837	101.674277016743	94.3154816304149	107.06252811516	109.361691772321	91.6754478398314	99.306316173786	103.953458745594	94.9278734295021	95.5618141206177	101.937577550826	94.045631608236	92.6337825461206	104.430379746835	90.0420757363254	82.3944683525942
132	102.490421455939	96.9932104752667	102.167182662539	120.12987012987	102.916921916969	101.618705035971	104.644088420199	111.021949492566	103.842024789356	101.674277016743	94.3154816304149	107.06252811516	110.091743119266	91.6754478398314	97.8459291712304	104.463034523759	94.2298743601675	94.396426143537	102.701154910757	93.4891485809683	91.0637184351694	105.379746835443	88.35904628331	80.0734974130845
133	102.969348659004	96.9932104752667	102.167182662539	123.376623376623	103.482399509919	101.918465227818	106.730017093027	111.021949492566	104.622791893035	102.891933028919	95.0466093949918	107.962213225371	110.675784196822	94.8366701791359	97.8459291712304	104.972610301924	94.2298743601675	95.5618141206177	103.082943590723	93.4891485809683	90.0170090278686	105.379746835443	86.6760168302945	79.493254678207
134	102.969348659004	97.9631425800194	102.167182662539	120.12987012987	104.04787710287	102.817745803357	106.730017093027	112.154826528204	104.622791893035	104.109589041096	95.0466093949918	108.861898335583	111.843866351933	97.9978925184405	99.306316173786	106.501337636418	94.2298743601675	95.5618141206177	102.701154910757	92.3761825264329	88.4469449169174	106.329113924051	86.6760168302945	78.3327692084522
135	103.448275862069	97.9631425800194	104.489164086687	123.376623376623	104.04787710287	103.117505995204	107.077671871831	112.721265046023	105.403558996714	104.718417047184	95.0466093949918	109.761583445794	112.2818971601	100.105374077977	97.8459291712304	107.010913414582	94.2298743601675	95.5618141206177	101.937577550826	91.8196994991653	87.4002355096166	106.803797468354	84.9929873772791	76.0117982689425
136	103.927203065134	97.9631425800194	109.133126934985	120.12987012987	104.61335469582	103.41726618705	107.077671871831	112.154826528204	105.793942548554	104.718417047184	95.0466093949918	110.661268556005	113.011948507045	102.212855637513	97.8459291712304	107.520489192747	93.5318752908329	94.9791201320773	101.937577550826	91.8196994991653	86.3535261023158	107.753164556962	83.3099579242637	73.1105845945554
137	104.406130268199	96.9932104752667	109.133126934985	123.376623376623	104.61335469582	104.016786570743	106.382362314222	113.287703563842	106.965093204073	105.936073059361	95.7777371595686	111.560953666217	114.034020392768	101.159114857745	99.306316173786	107.520489192747	94.2298743601675	96.144508109158	101.937577550826	92.3761825264329	85.8301713986654	109.177215189873	81.6269284712482	74.2710700643102
138	104.885057471264	96.0232783705141	111.455108359133	120.12987012987	105.178832288771	104.016786570743	105.687052756613	113.854142081662	106.965093204073	105.936073059361	95.7777371595686	112.460638776428	114.034020392768	103.266596417281	97.8459291712304	107.010913414582	93.5318752908329	97.3098960862387	101.55578887086	91.8196994991653	84.7834619913646	110.601265822785	81.6269284712482	72.530341859678
139	104.885057471264	98.9330746847721	116.09907120743	123.376623376623	105.178832288771	104.616306954436	107.077671871831	114.420580599481	107.745860307752	107.762557077626	96.5088649241455	113.36032388664	114.764071739712	107.481559536354	97.8459291712304	108.539640749076	93.5318752908329	97.3098960862387	101.937577550826	91.2632164718976	84.2601072877142	111.075949367089	79.1023842917251	71.3698563899231
140	105.363984674329	97.9631425800194	113.777089783282	123.376623376623	105.178832288771	104.916067146283	107.425326650636	114.9870191173	107.355476755913	108.371385083714	97.9711204532992	114.260008996851	115.640133356046	110.642781875659	96.3855421686747	108.539640749076	93.5318752908329	97.8925900747791	101.55578887086	91.2632164718976	83.2133978804135	112.025316455696	79.1023842917251	67.3081572457812
141	105.842911877395	97.9631425800194	116.09907120743	123.376623376623	105.178832288771	105.21582733813	108.46829098705	114.9870191173	107.745860307752	108.371385083714	96.5088649241455	115.159694107063	116.370184702991	111.696522655427	96.3855421686747	109.049216527241	93.5318752908329	96.7272020976984	101.174000190894	91.2632164718976	81.6433337694623	112.5	78.2608695652174	65.5674290411489
142	106.32183908046	97.9631425800194	116.09907120743	123.376623376623	105.744309881721	105.815347721823	107.772981429441	114.9870191173	108.526627411432	108.980213089802	97.9711204532992	116.059379217274	117.100236049936	114.857744994731	94.925155166119	110.577943861735	93.5318752908329	96.144508109158	101.937577550826	91.8196994991653	81.1199790658119	112.974683544304	78.2608695652174	64.406943571394
143	106.32183908046	98.9330746847721	123.065015479876	123.376623376623	105.744309881721	106.115107913669	109.511255323464	114.9870191173	109.697778066951	108.980213089802	97.2399926887224	116.059379217274	117.538266858102	118.018967334036	94.925155166119	110.06836808357	93.5318752908329	96.7272020976984	101.937577550826	91.8196994991653	79.5499149548607	113.924050632911	77.4193548387097	64.406943571394
144	106.800766283525	99.9030067895247	120.743034055728	123.376623376623	105.744309881721	106.714628297362	109.163600544659	116.119896152938	110.08816161879	108.980213089802	98.7022482178761	116.059379217274	117.83028739688	121.18018967334	94.925155166119	111.0875196399	93.5318752908329	95.5618141206177	101.937577550826	91.2632164718976	79.5499149548607	113.449367088608	77.4193548387097	62.6662153667618
145	106.800766283525	101.84287099903	123.065015479876	126.623376623377	105.744309881721	106.414868105516	109.858910102268	114.9870191173	111.25931227431	110.197869101979	97.9711204532992	117.858749437697	117.83028739688	121.18018967334	96.3855421686747	110.06836808357	92.8338762214984	95.5618141206177	101.55578887086	92.3761825264329	78.5032055475599	113.924050632911	76.577840112202	62.6662153667618
146	107.27969348659	100.872938894277	125.386996904025	126.623376623377	106.309787474671	106.714628297362	111.249529217487	114.9870191173	111.25931227431	110.806697108067	97.9711204532992	117.858749437697	117.976297666269	120.126448893572	96.3855421686747	110.577943861735	92.8338762214984	94.9791201320773	101.55578887086	91.8196994991653	77.9798508439095	114.398734177215	76.577840112202	61.5057298970069
147	107.758620689655	99.9030067895247	125.386996904025	126.623376623377	105.744309881721	106.714628297362	112.292493553901	113.854142081662	111.25931227431	111.415525114155	99.4333759824529	117.858749437697	118.414328474436	119.072708113804	94.925155166119	111.0875196399	93.5318752908329	95.5618141206177	101.55578887086	90.7067334446299	76.9331414366087	115.822784810127	76.577840112202	60.9254871621295
148	108.23754789272	99.9030067895247	127.708978328173	126.623376623377	105.744309881721	106.714628297362	112.640148332706	116.119896152938	110.47854517063	111.415525114155	99.4333759824529	119.65811965812	118.998369551992	118.018967334036	96.3855421686747	112.106671196229	93.5318752908329	94.396426143537	101.55578887086	90.7067334446299	76.4097867329583	116.772151898734	75.7363253856942	59.1847589574972
149	107.758620689655	97.9631425800194	127.708978328173	126.623376623377	106.309787474671	107.314148681055	112.98780311151	116.686334670758	110.86892872247	112.633181126332	100.16450374703	120.557804768331	119.29039009077	119.072708113804	94.925155166119	112.616246974394	92.8338762214984	94.9791201320773	101.55578887086	90.1502504173623	75.8864320293079	117.246835443038	75.7363253856942	57.4440307528649
150	109.195402298851	98.9330746847721	132.352941176471	126.623376623377	106.309787474671	107.314148681055	113.335457890315	116.686334670758	111.25931227431	113.24200913242	100.16450374703	121.457489878543	119.728420898937	123.287671232877	94.925155166119	113.125822752558	92.8338762214984	96.144508109158	101.174000190894	90.7067334446299	74.8397226220071	116.772151898734	73.2117812061711	54.5428170784778
151	109.674329501916	99.9030067895247	132.352941176471	129.87012987013	106.875265067622	107.613908872902	112.98780311151	117.252773188577	111.25931227431	113.850837138508	100.895631511607	122.357174988754	120.166451707103	126.448893572181	96.3855421686747	114.654550087053	92.1358771521638	96.7272020976984	100.792211510929	89.5937673900946	74.3163679183567	116.772151898734	74.0532959326788	52.8020888738456
152	109.674329501916	101.84287099903	134.674922600619	126.623376623377	106.309787474671	107.613908872902	113.335457890315	116.686334670758	111.649695826149	113.850837138508	102.35788704076	123.256860098965	121.772564670382	128.556375131718	94.925155166119	115.673701643382	92.1358771521638	97.3098960862387	100.792211510929	89.0372843628269	73.2696585110559	118.196202531646	73.2117812061711	51.6416034040907
153	109.674329501916	100.872938894277	132.352941176471	133.116883116883	106.309787474671	107.613908872902	113.335457890315	116.686334670758	112.820846481668	115.068493150685	101.626759276184	123.256860098965	121.918574939771	127.502634351949	96.3855421686747	115.673701643382	92.1358771521638	96.7272020976984	100.792211510929	89.5937673900946	72.2229491037551	118.670886075949	72.3702664796634	49.9008751994584
154	109.674329501916	100.872938894277	134.674922600619	133.116883116883	106.309787474671	107.913669064748	114.726077005533	116.686334670758	112.820846481668	115.677321156773	102.35788704076	122.357174988754	122.794636556104	125.395152792413	96.3855421686747	116.692853199711	92.8338762214984	96.7272020976984	101.174000190894	90.1502504173623	71.1762396964543	119.145569620253	71.5287517531557	47.5799042599487
155	110.632183908046	101.84287099903	136.996904024768	129.87012987013	106.309787474671	108.213429256595	115.421386563143	116.686334670758	112.820846481668	116.286149162861	101.626759276184	123.256860098965	123.232667364271	125.395152792413	94.925155166119	116.692853199711	92.8338762214984	96.7272020976984	100.792211510929	90.1502504173623	70.6528849928039	119.145569620253	69.8457223001403	47.5799042599487
156	110.632183908046	100.872938894277	136.996904024768	129.87012987013	106.309787474671	107.913669064748	115.421386563143	116.119896152938	112.820846481668	116.286149162861	101.626759276184	125.056230319388	123.962718711216	128.556375131718	96.3855421686747	117.712004756041	92.1358771521638	96.7272020976984	100.028634150997	90.1502504173623	69.6061755855031	118.196202531646	70.687237026648	47.5799042599487
157	111.111111111111	98.9330746847721	141.640866873065	129.87012987013	106.309787474671	108.213429256595	116.464350899557	115.553457635119	112.820846481668	116.286149162861	102.35788704076	125.9559154296	124.692770058161	131.717597471022	97.8459291712304	118.221580534205	92.1358771521638	97.3098960862387	100.410422830963	90.7067334446299	68.5594661782023	118.196202531646	69.8457223001403	46.4194187901939
158	111.590038314176	100.872938894277	141.640866873065	129.87012987013	105.178832288771	108.812949640288	116.464350899557	116.119896152938	113.601613585348	116.89497716895	105.282398099068	125.056230319388	125.276811135717	132.77133825079	96.3855421686747	117.712004756041	92.1358771521638	97.3098960862387	99.2650567910661	90.7067334446299	67.5127567709015	117.721518987342	67.3211781206171	42.9379623809294
159	111.590038314176	102.812803103783	143.962848297214	129.87012987013	105.744309881721	108.513189448441	116.812005678361	116.119896152938	113.601613585348	117.503805175038	105.282398099068	125.9559154296	125.860852213272	132.77133825079	99.306316173786	118.221580534205	92.8338762214984	96.7272020976984	99.6468454710318	90.7067334446299	66.4660473636007	119.620253164557	67.3211781206171	43.5182051158068
160	112.068965517241	101.84287099903	146.284829721362	133.116883116883	106.309787474671	108.513189448441	117.159660457166	116.686334670758	113.601613585348	117.503805175038	106.013525863645	125.056230319388	126.736913829606	133.825079030558	97.8459291712304	119.750307868699	92.1358771521638	97.3098960862387	98.8832681111005	90.1502504173623	65.4193379562999	119.620253164557	66.4796633941094	42.3577196460519
161	113.026819923372	101.84287099903	148.606811145511	133.116883116883	105.178832288771	108.812949640288	117.159660457166	116.119896152938	113.601613585348	118.112633181126	107.475781392798	125.9559154296	126.882924098995	138.040042149631	97.8459291712304	120.259883646864	92.1358771521638	96.144508109158	98.8832681111005	90.7067334446299	64.3726285489991	118.670886075949	64.796633941094	41.7774769111745
162	113.026819923372	101.84287099903	150.928792569659	129.87012987013	105.178832288771	108.812949640288	117.507315235971	116.119896152938	113.991997137187	116.89497716895	107.475781392798	125.9559154296	127.174944637773	140.147523709168	96.3855421686747	120.769459425029	92.1358771521638	95.5618141206177	99.6468454710318	90.1502504173623	63.8492738453487	120.094936708861	64.796633941094	40.6169914414197
163	113.026819923372	102.812803103783	150.928792569659	133.116883116883	105.178832288771	108.513189448441	118.20262479358	115.553457635119	114.382380689027	117.503805175038	107.475781392798	126.855600539811	127.904995984718	143.308746048472	94.925155166119	121.279035203193	92.8338762214984	95.5618141206177	99.2650567910661	89.5937673900946	62.8025644380479	119.620253164557	63.9551192145862	42.3577196460519
164	113.026819923372	101.84287099903	150.928792569659	133.116883116883	104.61335469582	108.513189448441	118.20262479358	115.553457635119	114.772764240867	118.112633181126	108.938036921952	127.755285650022	128.781057601051	144.36248682824	96.3855421686747	121.279035203193	92.8338762214984	94.9791201320773	98.8832681111005	90.1502504173623	61.7558550307471	119.620253164557	63.1136044880785	41.7774769111745
165	113.984674329502	101.84287099903	150.928792569659	133.116883116883	105.178832288771	108.213429256595	118.897934351189	115.553457635119	115.553531344546	118.112633181126	109.669164686529	127.755285650022	128.92706787044	144.36248682824	97.8459291712304	120.769459425029	92.8338762214984	94.396426143537	99.2650567910661	90.1502504173623	60.7091456234463	120.569620253165	62.2720897615708	40.0367487065422
166	113.984674329502	100.872938894277	153.250773993808	136.363636363636	104.04787710287	108.213429256595	119.593243908799	114.9870191173	115.553531344546	118.112633181126	111.131420215683	128.654970760234	129.949139756163	145.416227608008	97.8459291712304	121.279035203193	92.8338762214984	95.5618141206177	98.8832681111005	90.1502504173623	59.6624362161455	120.094936708861	61.4305750350631	39.4565059716648
167	114.463601532567	101.84287099903	153.250773993808	136.363636363636	103.482399509919	108.213429256595	120.288553466408	117.252773188577	115.943914896386	118.721461187215	111.131420215683	127.755285650022	130.533180833719	147.523709167545	99.306316173786	122.298186759523	92.8338762214984	95.5618141206177	98.1196907511692	90.1502504173623	59.1390815124951	120.094936708861	60.5890603085554	40.0367487065422
168	114.463601532567	100.872938894277	155.572755417957	136.363636363636	104.04787710287	108.513189448441	121.331517802822	114.9870191173	116.724682000065	119.330289193303	113.324803509413	129.554655870445	130.38717056433	146.469968387777	97.8459291712304	123.317338315852	92.8338762214984	96.144508109158	97.7379020712036	89.5937673900946	58.6157268088447	120.094936708861	59.7475455820477	39.4565059716648
169	114.942528735632	102.812803103783	155.572755417957	136.363636363636	103.482399509919	108.213429256595	121.331517802822	113.854142081662	116.724682000065	119.939117199391	114.05593127399	129.554655870445	130.241160294941	146.469968387777	97.8459291712304	121.788610981358	92.8338762214984	95.5618141206177	97.7379020712036	89.5937673900946	57.5690174015439	120.569620253165	58.0645161290322	38.29602050191
170	115.421455938697	102.812803103783	157.894736842105	139.61038961039	103.482399509919	107.913669064748	120.288553466408	114.420580599481	115.943914896386	120.547945205479	114.787059038567	130.454340980657	130.679191103108	149.631190727081	99.306316173786	121.279035203193	92.8338762214984	94.9791201320773	97.7379020712036	89.0372843628269	56.5223079942431	121.044303797468	56.3814866760168	36.5552922972777
171	115.421455938697	102.812803103783	160.216718266254	142.857142857143	102.916921916969	107.913669064748	119.940898687603	113.854142081662	117.505449103744	120.547945205479	115.518186803144	129.554655870445	130.971211641885	153.846153846154	102.227090178897	120.259883646864	92.8338762214984	94.9791201320773	97.7379020712036	89.0372843628269	55.4755985869423	121.518987341772	56.3814866760168	34.8145640926454
172	115.421455938697	103.782735208535	162.538699690402	139.61038961039	102.916921916969	107.913669064748	118.20262479358	113.854142081662	117.895832655584	120.547945205479	115.518186803144	130.454340980657	131.555252719441	152.792413066386	102.227090178897	120.769459425029	92.8338762214984	94.9791201320773	97.356113391238	89.0372843628269	54.4288891796415	122.46835443038	57.2230014025245	33.0738358880131
173	115.900383141762	103.782735208535	162.538699690402	142.857142857143	102.916921916969	108.213429256595	117.507315235971	112.154826528204	118.286216207424	120.547945205479	116.249314567721	131.354026090868	131.847273258219	154.899894625922	100.766703176342	120.769459425029	92.8338762214984	94.9791201320773	97.7379020712036	89.0372843628269	53.3821797723407	121.993670886076	55.5399719495091	31.3331076833809
174	115.900383141762	104.752667313288	164.860681114551	139.61038961039	103.482399509919	107.913669064748	117.854970014775	113.287703563842	118.676599759263	121.765601217656	117.711570096874	133.153396311291	132.139293796997	155.95363540569	100.766703176342	121.279035203193	92.8338762214984	94.9791201320773	96.5925360313067	89.0372843628269	52.3354703650399	121.993670886076	53.8569424964937	29.5923794787486
175	116.379310344828	104.752667313288	164.860681114551	142.857142857143	103.482399509919	108.213429256595	118.20262479358	113.854142081662	118.676599759263	122.983257229833	117.711570096874	134.053081421502	133.015355413331	157.007376185458	103.687477181453	120.769459425029	92.1358771521638	93.8137321549966	96.9743247112723	88.4808013355593	51.8121156613895	121.518987341772	53.8569424964937	28.4318940089938
176	116.858237547893	102.812803103783	167.1826625387	142.857142857143	104.04787710287	108.213429256595	118.20262479358	113.854142081662	119.457366862943	124.200913242009	116.980442332298	134.952766531714	133.599396490887	157.007376185458	102.227090178897	119.750307868699	91.4378780828292	94.396426143537	97.7379020712036	87.9243183082916	49.7186968467879	122.943037974684	54.6984572230014	27.2714085392389
177	116.858237547893	103.782735208535	169.504643962848	139.61038961039	104.61335469582	108.213429256595	118.897934351189	113.854142081662	119.847750414783	122.983257229833	116.980442332298	135.852451641925	134.767478645998	155.95363540569	100.766703176342	121.279035203193	92.1358771521638	93.8137321549966	97.356113391238	88.4808013355593	48.6719874394871	121.993670886076	53.015427769986	24.9504375997292
178	116.858237547893	106.692531522793	174.148606811146	142.857142857143	104.61335469582	107.913669064748	120.288553466408	113.854142081662	120.238133966622	124.200913242009	118.442697861451	135.852451641925	135.497529992943	153.846153846154	102.227090178897	122.298186759523	92.1358771521638	92.0656501893755	96.9743247112723	87.9243183082916	48.1486327358367	121.518987341772	52.1739130434783	24.3701948648518
179	117.337164750958	104.752667313288	176.470588235294	139.61038961039	105.178832288771	108.513189448441	118.550279572385	114.9870191173	120.628517518462	124.200913242009	119.904953390605	136.752136752137	135.643540262332	155.95363540569	100.766703176342	123.826914094017	91.4378780828292	92.0656501893755	96.9743247112723	87.3678352810239	47.1019233285359	123.417721518987	51.3323983169705	23.2097093950969
180	117.337164750958	105.722599418041	176.470588235294	142.857142857143	105.178832288771	108.812949640288	117.507315235971	114.420580599481	120.238133966622	124.809741248097	119.904953390605	135.852451641925	136.081571070499	155.95363540569	103.687477181453	124.846065650346	92.1358771521638	91.4829562008352	96.9743247112723	86.8113522537563	46.0552139212351	124.841772151899	51.3323983169705	22.6294666602195
181	117.816091954023	104.752667313288	171.826625386997	142.857142857143	104.61335469582	108.812949640288	118.897934351189	112.721265046023	122.190051725821	126.027397260274	119.904953390605	135.852451641925	136.081571070499	158.061116965227	103.687477181453	124.336489872181	91.4378780828292	91.4829562008352	97.356113391238	87.3678352810239	45.0085045139343	124.367088607595	50.4908835904628	23.7899521299744
182	118.295019157088	104.752667313288	176.470588235294	146.103896103896	105.178832288771	108.812949640288	118.20262479358	112.721265046023	122.58043527766	127.245053272451	121.367208919759	137.651821862348	135.93556080111	159.114857744995	102.227090178897	124.336489872181	92.1358771521638	92.0656501893755	96.210747351341	87.3678352810239	44.4851498102839	125.791139240506	51.3323983169705	23.7899521299744
183	118.295019157088	104.752667313288	176.470588235294	146.103896103896	105.178832288771	109.112709832134	117.854970014775	112.154826528204	122.190051725821	128.462709284627	124.291719978066	138.55150697256	136.373591609277	164.383561643836	102.227090178897	124.336489872181	92.1358771521638	91.4829562008352	96.210747351341	87.9243183082916	43.9617951066335	126.26582278481	51.3323983169705	23.7899521299744
184	118.773946360153	106.692531522793	174.148606811146	146.103896103896	104.61335469582	109.112709832134	118.550279572385	111.021949492566	122.190051725821	129.680365296804	125.75397550722	140.350877192982	136.373591609277	166.491043203372	100.766703176342	124.336489872181	91.4378780828292	90.9002622122948	96.5925360313067	88.4808013355593	43.9617951066335	125.791139240506	51.3323983169705	23.7899521299744
185	118.773946360153	107.662463627546	176.470588235294	146.103896103896	104.61335469582	109.112709832134	116.464350899557	111.021949492566	122.190051725821	129.680365296804	126.485103271797	140.350877192982	135.789550531721	168.598524762908	102.227090178897	123.826914094017	91.4378780828292	92.0656501893755	96.5925360313067	89.0372843628269	43.9617951066335	125.316455696203	51.3323983169705	23.7899521299744
186	118.773946360153	105.722599418041	176.470588235294	146.103896103896	104.61335469582	109.112709832134	116.812005678361	111.588388010385	120.628517518462	129.071537290715	127.216231036374	141.250562303194	135.205509454165	171.759747102213	100.766703176342	123.826914094017	91.4378780828292	90.9002622122948	95.8289586713754	89.0372843628269	44.4851498102839	124.841772151899	53.015427769986	24.3701948648518
187	118.773946360153	105.722599418041	176.470588235294	139.61038961039	104.61335469582	108.812949640288	116.116696120752	111.021949492566	120.628517518462	129.071537290715	127.94735880095	141.250562303194	134.913488915387	173.867228661749	102.227090178897	123.826914094017	92.1358771521638	90.9002622122948	95.8289586713754	90.1502504173623	44.4851498102839	123.892405063291	53.8569424964937	24.3701948648518
188	119.252873563218	106.692531522793	178.792569659443	139.61038961039	104.04787710287	109.412470023981	116.464350899557	110.455510974746	119.457366862943	129.680365296804	128.678486565527	140.350877192982	134.621468376609	175.974710221286	99.306316173786	122.807762537687	91.4378780828292	90.9002622122948	95.4471699914098	89.5937673900946	45.0085045139343	122.46835443038	55.5399719495091	24.9504375997292
189	118.773946360153	105.722599418041	178.792569659443	142.857142857143	104.61335469582	109.412470023981	115.073731784338	109.322633939108	119.066983311103	129.071537290715	128.678486565527	140.350877192982	133.453386221498	171.759747102213	99.306316173786	121.788610981358	91.4378780828292	90.9002622122948	95.4471699914098	89.0372843628269	45.0085045139343	122.46835443038	55.5399719495091	25.5306803346066
190	118.773946360153	106.692531522793	178.792569659443	139.61038961039	104.04787710287	110.011990407674	115.769041341947	108.756195421289	118.676599759263	129.071537290715	129.409614330104	139.451192082771	133.16136568272	168.598524762908	99.306316173786	120.769459425029	91.4378780828292	91.4829562008352	95.0653813114441	89.5937673900946	45.5318592175847	121.518987341772	56.3814866760168	25.5306803346066
191	118.773946360153	107.662463627546	181.114551083591	142.857142857143	103.482399509919	110.31175059952	115.769041341947	107.056879867831	117.895832655584	128.462709284627	130.140742094681	138.55150697256	132.723334874553	167.54478398314	100.766703176342	118.73115631237	90.7398790134946	91.4829562008352	95.0653813114441	90.1502504173623	45.0085045139343	120.569620253165	57.2230014025245	26.1109230694841
192	118.295019157088	107.662463627546	181.114551083591	139.61038961039	103.482399509919	110.911270983213	114.030767447924	107.056879867831	117.895832655584	129.071537290715	131.602997623835	139.451192082771	132.431314335775	164.383561643836	99.306316173786	118.221580534205	91.4378780828292	92.0656501893755	95.4471699914098	90.1502504173623	45.5318592175847	119.620253164557	58.0645161290322	26.6911658043615
193	118.295019157088	107.662463627546	181.114551083591	139.61038961039	103.482399509919	111.21103117506	112.98780311151	106.490441350012	117.505449103744	128.462709284627	130.871869859258	138.55150697256	133.16136568272	163.329820864067	99.306316173786	117.712004756041	91.4378780828292	92.0656501893755	95.8289586713754	90.1502504173623	46.0552139212351	119.620253164557	58.90603085554	27.2714085392389
194	118.295019157088	105.722599418041	181.114551083591	142.857142857143	103.482399509919	111.21103117506	112.98780311151	105.357564314373	116.334298448225	127.853881278539	130.871869859258	138.55150697256	132.869345143942	160.168598524763	97.8459291712304	116.692853199711	90.7398790134946	92.0656501893755	95.0653813114441	91.2632164718976	46.0552139212351	118.196202531646	58.90603085554	27.8516512741163
195	117.816091954023	105.722599418041	185.758513931889	139.61038961039	102.916921916969	111.810551558753	111.944838775096	104.791125796554	116.724682000065	127.245053272451	132.334125388412	138.55150697256	132.869345143942	158.061116965227	96.3855421686747	117.202428977876	90.7398790134946	92.0656501893755	95.8289586713754	91.2632164718976	46.5785686248855	118.196202531646	58.90603085554	28.4318940089938
196	117.816091954023	105.722599418041	181.114551083591	142.857142857143	102.351444324019	112.1103117506	112.98780311151	105.357564314373	116.334298448225	126.636225266362	132.334125388412	137.651821862348	132.285304066386	154.899894625922	97.8459291712304	117.712004756041	90.7398790134946	92.0656501893755	95.8289586713754	91.2632164718976	46.5785686248855	117.721518987342	60.5890603085554	28.4318940089938
197	117.337164750958	107.662463627546	183.43653250774	142.857142857143	102.351444324019	111.510791366906	112.98780311151	103.658248760916	115.163147792706	126.027397260274	132.334125388412	137.651821862348	131.70126298883	154.899894625922	96.3855421686747	116.183277421547	90.0418799441601	90.9002622122948	96.210747351341	90.7067334446299	46.5785686248855	116.29746835443	62.2720897615708	27.2714085392389
198	117.337164750958	108.632395732299	181.114551083591	146.103896103896	101.785966731068	112.1103117506	113.335457890315	104.224687278735	115.553531344546	126.027397260274	133.065253152989	137.651821862348	131.993283527608	155.95363540569	97.8459291712304	115.673701643382	90.7398790134946	90.9002622122948	96.210747351341	90.7067334446299	47.1019233285359	116.772151898734	62.2720897615708	27.2714085392389
199	117.337164750958	106.692531522793	176.470588235294	142.857142857143	101.785966731068	112.1103117506	111.944838775096	103.658248760916	114.772764240867	126.027397260274	132.334125388412	136.752136752137	132.139293796997	154.899894625922	96.3855421686747	114.144974308888	90.7398790134946	90.3175682237545	96.210747351341	91.2632164718976	47.1019233285359	115.822784810127	63.9551192145862	27.2714085392389
200	117.337164750958	106.692531522793	176.470588235294	142.857142857143	101.785966731068	112.410071942446	110.901874438682	102.525371725277	115.163147792706	124.809741248097	132.334125388412	135.852451641925	131.993283527608	152.792413066386	99.306316173786	115.164125865217	90.7398790134946	90.9002622122948	96.210747351341	91.2632164718976	47.1019233285359	114.398734177215	63.1136044880785	27.8516512741163
201	116.858237547893	106.692531522793	176.470588235294	146.103896103896	101.785966731068	112.410071942446	110.901874438682	103.091810243097	114.772764240867	125.418569254186	134.527508682142	134.952766531714	131.70126298883	149.631190727081	99.306316173786	114.654550087053	90.0418799441601	91.4829562008352	96.210747351341	90.7067334446299	47.6252780321863	113.449367088608	63.1136044880785	28.4318940089938
202	116.858237547893	107.662463627546	178.792569659443	146.103896103896	101.220489138118	112.1103117506	110.554219659878	103.091810243097	113.991997137187	124.809741248097	133.796380917565	134.952766531714	131.117221911274	147.523709167545	96.3855421686747	114.144974308888	90.0418799441601	92.0656501893755	95.8289586713754	90.1502504173623	47.6252780321863	113.449367088608	63.1136044880785	29.0121367438712
203	116.858237547893	106.692531522793	176.470588235294	146.103896103896	101.220489138118	112.1103117506	109.511255323464	102.525371725277	112.820846481668	124.809741248097	135.989764211296	134.952766531714	131.117221911274	144.36248682824	96.3855421686747	114.654550087053	90.0418799441601	92.0656501893755	95.0653813114441	89.5937673900946	47.6252780321863	112.025316455696	63.9551192145862	28.4318940089938
204	116.858237547893	107.662463627546	181.114551083591	146.103896103896	101.785966731068	111.810551558753	108.815945765854	102.525371725277	112.820846481668	125.418569254186	136.720891975873	134.053081421502	130.825201372497	144.36248682824	96.3855421686747	113.635398530723	90.0418799441601	91.4829562008352	95.4471699914098	90.1502504173623	47.6252780321863	112.5	63.1136044880785	28.4318940089938
205	116.858237547893	106.692531522793	176.470588235294	142.857142857143	101.220489138118	111.510791366906	109.163600544659	102.525371725277	112.040079377989	124.809741248097	135.989764211296	133.153396311291	131.117221911274	142.255005268704	97.8459291712304	113.635398530723	90.0418799441601	91.4829562008352	94.6835926314785	88.4808013355593	47.6252780321863	112.025316455696	63.1136044880785	27.8516512741163
206	116.379310344828	107.662463627546	174.148606811146	142.857142857143	100.655011545168	111.510791366906	108.120636208245	101.392494689639	111.649695826149	124.200913242009	136.720891975873	131.354026090868	131.555252719441	143.308746048472	96.3855421686747	113.125822752558	90.7398790134946	92.0656501893755	94.6835926314785	88.4808013355593	47.1019233285359	111.075949367089	61.4305750350631	29.0121367438712
207	116.379310344828	108.632395732299	174.148606811146	142.857142857143	101.220489138118	111.21103117506	107.425326650636	101.958933207458	111.25931227431	124.809741248097	135.989764211296	132.25371120108	131.70126298883	146.469968387777	96.3855421686747	112.616246974394	89.3438808748255	91.4829562008352	95.0653813114441	89.0372843628269	47.6252780321863	110.126582278481	62.2720897615708	29.0121367438712
208	116.379310344828	107.662463627546	176.470588235294	146.103896103896	100.655011545168	110.911270983213	106.730017093027	100.259617654	111.649695826149	125.418569254186	135.989764211296	132.25371120108	131.847273258219	151.738672286618	96.3855421686747	111.597095418064	89.3438808748255	92.0656501893755	95.4471699914098	88.4808013355593	47.6252780321863	110.601265822785	62.2720897615708	30.172622213626
209	116.858237547893	108.632395732299	176.470588235294	146.103896103896	100.655011545168	110.611510791367	107.425326650636	99.6931791361813	111.649695826149	124.809741248097	135.989764211296	132.25371120108	131.70126298883	152.792413066386	94.925155166119	111.0875196399	90.0418799441601	92.0656501893755	95.0653813114441	89.0372843628269	47.1019233285359	109.177215189873	61.4305750350631	30.172622213626
210	116.379310344828	107.662463627546	174.148606811146	146.103896103896	100.655011545168	110.31175059952	106.730017093027	100.259617654	110.86892872247	124.809741248097	135.989764211296	131.354026090868	131.70126298883	149.631190727081	94.925155166119	110.06836808357	90.0418799441601	92.0656501893755	95.0653813114441	87.3678352810239	47.6252780321863	109.177215189873	62.2720897615708	30.172622213626
211	116.379310344828	108.632395732299	174.148606811146	142.857142857143	100.089533952217	109.712230215827	106.034707535417	100.259617654	110.86892872247	124.809741248097	137.45201974045	131.354026090868	131.993283527608	144.36248682824	93.4647681635633	108.030064970912	90.0418799441601	91.4829562008352	95.0653813114441	87.9243183082916	47.1019233285359	108.227848101266	62.2720897615708	30.172622213626
212	116.379310344828	107.662463627546	171.826625386997	149.350649350649	100.655011545168	109.712230215827	105.339397977808	100.259617654	110.47854517063	124.809741248097	135.989764211296	130.454340980657	130.679191103108	143.308746048472	96.3855421686747	108.030064970912	90.0418799441601	90.9002622122948	95.8289586713754	88.4808013355593	47.6252780321863	106.803797468354	62.2720897615708	31.9133504182583
213	116.379310344828	107.662463627546	176.470588235294	146.103896103896	100.089533952217	109.412470023981	105.687052756613	101.958933207458	110.47854517063	124.809741248097	135.989764211296	130.454340980657	131.117221911274	146.469968387777	96.3855421686747	107.010913414582	90.0418799441601	91.4829562008352	95.0653813114441	87.9243183082916	47.6252780321863	106.803797468354	62.2720897615708	32.4935931531357
214	116.379310344828	106.692531522793	174.148606811146	142.857142857143	100.089533952217	109.112709832134	104.991743199003	102.525371725277	109.307394515111	124.200913242009	136.720891975873	132.25371120108	130.533180833719	146.469968387777	94.925155166119	105.991761858253	89.3438808748255	90.9002622122948	95.0653813114441	86.8113522537563	47.6252780321863	106.803797468354	63.1136044880785	33.0738358880131
215	115.900383141762	106.692531522793	174.148606811146	146.103896103896	100.089533952217	108.812949640288	105.339397977808	101.392494689639	108.917010963271	123.592085235921	137.45201974045	131.354026090868	130.095150025552	145.416227608008	93.4647681635633	105.482186080088	90.0418799441601	90.9002622122948	95.4471699914098	87.3678352810239	47.6252780321863	106.329113924051	63.1136044880785	32.4935931531357
216	115.900383141762	107.662463627546	174.148606811146	142.857142857143	100.089533952217	108.812949640288	106.730017093027	101.392494689639	108.917010963271	124.200913242009	138.183147505027	131.354026090868	129.803129486774	141.201264488936	93.4647681635633	103.953458745594	90.0418799441601	90.9002622122948	95.4471699914098	87.3678352810239	47.6252780321863	106.329113924051	62.2720897615708	32.4935931531357
217	115.421455938697	108.632395732299	169.504643962848	142.857142857143	100.089533952217	108.812949640288	105.339397977808	101.958933207458	108.917010963271	123.592085235921	136.720891975873	130.454340980657	129.657119217385	140.147523709168	90.543994158452	102.934307189265	90.0418799441601	90.3175682237545	95.4471699914098	86.8113522537563	48.1486327358367	105.854430379747	63.1136044880785	31.9133504182583
218	115.421455938697	108.632395732299	169.504643962848	142.857142857143	100.655011545168	108.812949640288	104.644088420199	101.392494689639	107.745860307752	123.592085235921	135.258636446719	131.354026090868	129.511108947996	139.093782929399	92.0043811610077	103.44388296743	90.0418799441601	90.3175682237545	95.8289586713754	86.2548692264886	48.1486327358367	106.329113924051	63.9551192145862	32.4935931531357
219	115.421455938697	107.662463627546	169.504643962848	139.61038961039	100.089533952217	108.812949640288	104.991743199003	100.82605617182	106.965093204073	123.592085235921	135.258636446719	130.454340980657	129.365098678607	138.040042149631	90.543994158452	103.953458745594	89.3438808748255	89.7348742352141	95.0653813114441	86.2548692264886	48.1486327358367	105.379746835443	63.1136044880785	32.4935931531357
220	115.421455938697	107.662463627546	167.1826625387	139.61038961039	100.089533952217	108.812949640288	105.339397977808	101.392494689639	106.574709652233	122.983257229833	135.258636446719	130.454340980657	128.92706787044	136.986301369863	92.0043811610077	102.934307189265	89.3438808748255	89.7348742352141	95.4471699914098	86.8113522537563	48.1486327358367	104.430379746835	63.1136044880785	31.9133504182583
221	114.942528735632	107.662463627546	164.860681114551	139.61038961039	100.089533952217	108.812949640288	104.991743199003	102.525371725277	106.965093204073	122.983257229833	134.527508682142	130.454340980657	128.781057601051	133.825079030558	92.0043811610077	101.915155632936	89.3438808748255	90.3175682237545	95.0653813114441	86.2548692264886	48.1486327358367	105.379746835443	63.1136044880785	31.9133504182583
222	114.942528735632	107.662463627546	164.860681114551	142.857142857143	100.089533952217	109.112709832134	106.034707535417	103.658248760916	106.184326100394	125.418569254186	134.527508682142	130.454340980657	128.489037062273	134.878819810327	92.0043811610077	102.934307189265	89.3438808748255	90.3175682237545	95.0653813114441	86.2548692264886	47.6252780321863	105.379746835443	63.1136044880785	30.7528649485035
223	114.942528735632	107.662463627546	162.538699690402	142.857142857143	99.5240563592668	109.412470023981	105.339397977808	102.525371725277	105.793942548554	123.592085235921	134.527508682142	129.554655870445	128.635047331662	132.77133825079	92.0043811610077	102.4247314111	89.3438808748255	90.3175682237545	95.0653813114441	86.2548692264886	48.1486327358367	104.430379746835	63.1136044880785	28.4318940089938
224	114.942528735632	109.602327837051	167.1826625387	139.61038961039	99.5240563592668	109.412470023981	106.034707535417	101.958933207458	105.013175444875	123.592085235921	134.527508682142	129.554655870445	128.489037062273	131.717597471022	92.0043811610077	100.896004076606	89.3438808748255	90.9002622122948	95.8289586713754	85.6983861992209	48.6719874394871	104.430379746835	63.1136044880785	27.2714085392389
225	114.942528735632	108.632395732299	164.860681114551	139.61038961039	99.5240563592668	109.712230215827	105.687052756613	101.958933207458	104.622791893035	123.592085235921	134.527508682142	128.654970760234	128.635047331662	133.825079030558	92.0043811610077	100.386428298442	89.3438808748255	90.3175682237545	95.0653813114441	85.6983861992209	47.6252780321863	103.006329113924	63.1136044880785	27.2714085392389
226	114.942528735632	109.602327837051	164.860681114551	136.363636363636	99.5240563592668	109.712230215827	104.991743199003	102.525371725277	105.013175444875	124.200913242009	135.258636446719	128.654970760234	128.343026792884	132.77133825079	89.0836071558963	100.386428298442	89.3438808748255	90.3175682237545	96.210747351341	85.1419031719532	48.1486327358367	103.955696202532	63.1136044880785	26.6911658043615
227	114.942528735632	109.602327837051	162.538699690402	136.363636363636	99.5240563592668	109.712230215827	104.296433641394	100.82605617182	103.842024789356	124.200913242009	133.796380917565	127.755285650022	128.051006254107	130.663856691254	90.543994158452	100.386428298442	89.3438808748255	90.3175682237545	96.210747351341	85.1419031719532	48.1486327358367	103.481012658228	63.1136044880785	25.5306803346066
228	114.942528735632	111.542192046557	162.538699690402	136.363636363636	99.5240563592668	110.011990407674	102.905814526176	101.958933207458	103.451641237516	123.592085235921	133.796380917565	127.755285650022	128.343026792884	132.77133825079	92.0043811610077	100.386428298442	88.6458818054909	89.7348742352141	96.210747351341	85.6983861992209	48.1486327358367	103.481012658228	63.1136044880785	26.1109230694841
229	114.942528735632	109.602327837051	162.538699690402	136.363636363636	99.5240563592668	110.611510791367	103.948778862589	101.958933207458	103.842024789356	124.200913242009	133.065253152989	127.755285650022	128.489037062273	133.825079030558	93.4647681635633	99.8768525202769	88.6458818054909	89.7348742352141	96.5925360313067	85.1419031719532	47.6252780321863	102.53164556962	63.1136044880785	26.6911658043615
230	114.942528735632	109.602327837051	162.538699690402	133.116883116883	99.5240563592668	111.21103117506	106.382362314222	102.525371725277	103.451641237516	123.592085235921	133.065253152989	127.755285650022	128.781057601051	132.77133825079	90.543994158452	99.8768525202769	87.9478827361563	90.3175682237545	96.5925360313067	85.6983861992209	48.1486327358367	103.006329113924	63.1136044880785	27.2714085392389
231	114.942528735632	109.602327837051	160.216718266254	133.116883116883	99.5240563592668	111.510791366906	106.382362314222	103.091810243097	103.061257685676	122.983257229833	132.334125388412	127.755285650022	129.365098678607	129.610115911486	89.0836071558963	99.8768525202769	87.9478827361563	90.9002622122948	96.210747351341	85.6983861992209	48.6719874394871	102.53164556962	62.2720897615708	28.4318940089938
232	114.942528735632	110.572259941804	160.216718266254	136.363636363636	99.5240563592668	111.510791366906	107.425326650636	103.658248760916	103.061257685676	122.983257229833	132.334125388412	126.855600539811	129.219088409218	130.663856691254	87.6232201533406	99.8768525202769	87.9478827361563	90.9002622122948	96.5925360313067	85.1419031719532	48.1486327358367	101.582278481013	62.2720897615708	29.0121367438712
233	114.942528735632	109.602327837051	160.216718266254	133.116883116883	98.9585787663164	112.410071942446	108.46829098705	104.224687278735	102.670874133837	122.983257229833	132.334125388412	126.855600539811	129.219088409218	128.556375131718	89.0836071558963	100.896004076606	88.6458818054909	91.4829562008352	96.210747351341	85.1419031719532	48.1486327358367	101.582278481013	63.1136044880785	29.0121367438712
234	114.942528735632	108.632395732299	162.538699690402	133.116883116883	98.393101173366	112.410071942446	107.425326650636	104.224687278735	102.280490581997	121.765601217656	131.602997623835	125.9559154296	128.92706787044	125.395152792413	89.0836071558963	100.386428298442	88.6458818054909	90.9002622122948	96.210747351341	85.1419031719532	48.6719874394871	102.056962025316	63.9551192145862	29.0121367438712
235	114.942528735632	108.632395732299	164.860681114551	129.87012987013	98.393101173366	112.410071942446	107.077671871831	104.224687278735	101.890107030157	121.156773211568	132.334125388412	125.056230319388	127.904995984718	124.341412012645	86.1628331507849	99.8768525202769	88.6458818054909	90.9002622122948	96.210747351341	85.6983861992209	48.1486327358367	101.582278481013	63.1136044880785	28.4318940089938
236	114.463601532567	111.542192046557	164.860681114551	126.623376623377	97.8276235804156	112.709832134293	106.730017093027	104.224687278735	101.109339926478	121.156773211568	133.065253152989	125.056230319388	128.489037062273	126.448893572181	87.6232201533406	100.386428298442	88.6458818054909	90.9002622122948	95.8289586713754	85.6983861992209	48.6719874394871	100.632911392405	63.1136044880785	27.8516512741163
237	114.463601532567	109.602327837051	162.538699690402	129.87012987013	97.8276235804156	113.009592326139	106.730017093027	104.224687278735	100.328572822798	122.983257229833	133.065253152989	125.056230319388	127.758985715329	127.502634351949	87.6232201533406	99.3672767421122	87.9478827361563	90.3175682237545	95.8289586713754	85.1419031719532	49.1953421431375	100.632911392405	63.1136044880785	27.8516512741163
238	114.942528735632	108.632395732299	162.538699690402	129.87012987013	97.8276235804156	113.609112709832	105.339397977808	103.091810243097	100.328572822798	121.765601217656	133.065253152989	125.056230319388	127.758985715329	128.556375131718	84.7024461482293	98.3481251857828	88.6458818054909	90.9002622122948	95.4471699914098	85.1419031719532	49.1953421431375	99.6835443037975	63.9551192145862	29.0121367438712
239	114.942528735632	110.572259941804	157.894736842105	129.87012987013	97.8276235804156	113.609112709832	107.077671871831	101.958933207458	100.328572822798	122.374429223744	132.334125388412	124.156545209177	127.758985715329	128.556375131718	86.1628331507849	98.3481251857828	88.6458818054909	91.4829562008352	95.8289586713754	85.6983861992209	49.1953421431375	99.2088607594937	64.796633941094	29.0121367438712
240	114.942528735632	111.542192046557	157.894736842105	129.87012987013	97.8276235804156	113.609112709832	107.077671871831	102.525371725277	101.109339926478	121.765601217656	133.796380917565	125.056230319388	127.466965176551	130.663856691254	84.7024461482293	96.8193978512888	87.9478827361563	90.3175682237545	96.210747351341	85.6983861992209	49.1953421431375	98.7341772151899	64.796633941094	29.0121367438712
241	114.942528735632	112.512124151309	162.538699690402	129.87012987013	97.8276235804156	113.908872901679	107.077671871831	103.091810243097	100.718956374638	122.374429223744	133.796380917565	125.056230319388	127.466965176551	128.556375131718	83.2420591456736	96.8193978512888	89.3438808748255	91.4829562008352	95.8289586713754	85.6983861992209	49.7186968467879	99.6835443037975	63.9551192145862	27.8516512741163
242	114.942528735632	111.542192046557	157.894736842105	126.623376623377	98.393101173366	113.908872901679	107.077671871831	104.224687278735	99.547805719119	122.374429223744	134.527508682142	124.156545209177	127.466965176551	127.502634351949	84.7024461482293	96.3098220731241	88.6458818054909	90.9002622122948	96.210747351341	85.6983861992209	49.1953421431375	98.2594936708861	63.9551192145862	29.0121367438712
243	114.942528735632	111.542192046557	157.894736842105	126.623376623377	98.393101173366	113.609112709832	107.077671871831	104.224687278735	99.9381892709587	121.765601217656	133.796380917565	124.156545209177	127.174944637773	125.395152792413	83.2420591456736	94.7810947386301	88.6458818054909	91.4829562008352	95.8289586713754	86.2548692264886	49.1953421431375	97.7848101265823	63.9551192145862	29.0121367438712
244	114.942528735632	109.602327837051	162.538699690402	123.376623376623	98.393101173366	113.908872901679	106.730017093027	104.791125796554	99.547805719119	121.156773211568	134.527508682142	124.156545209177	127.320954907162	125.395152792413	83.2420591456736	94.2715189604654	88.6458818054909	90.3175682237545	95.4471699914098	85.6983861992209	49.7186968467879	96.8354430379747	63.9551192145862	29.0121367438712
245	114.942528735632	109.602327837051	160.216718266254	126.623376623377	98.9585787663164	113.908872901679	107.425326650636	104.224687278735	98.7670386154397	121.156773211568	134.527508682142	124.156545209177	127.320954907162	123.287671232877	81.7816721431179	93.7619431823007	88.6458818054909	90.3175682237545	95.4471699914098	86.2548692264886	50.2420515504383	97.7848101265823	63.9551192145862	29.5923794787486
246	114.942528735632	110.572259941804	157.894736842105	123.376623376623	98.9585787663164	113.609112709832	106.382362314222	103.658248760916	99.1574221672793	121.765601217656	135.258636446719	124.156545209177	127.904995984718	120.126448893572	81.7816721431179	93.7619431823007	88.6458818054909	90.9002622122948	95.4471699914098	85.6983861992209	50.2420515504383	96.8354430379747	63.1136044880785	29.0121367438712
247	114.942528735632	110.572259941804	160.216718266254	126.623376623377	98.9585787663164	113.009592326139	107.077671871831	103.658248760916	99.1574221672793	121.156773211568	135.989764211296	124.156545209177	127.758985715329	121.18018967334	81.7816721431179	91.723640069642	88.6458818054909	92.0656501893755	95.4471699914098	85.1419031719532	50.2420515504383	96.8354430379747	63.9551192145862	29.0121367438712
248	114.463601532567	110.572259941804	157.894736842105	126.623376623377	99.5240563592668	112.1103117506	105.687052756613	103.658248760916	99.1574221672793	120.547945205479	135.258636446719	125.9559154296	128.051006254107	120.126448893572	81.7816721431179	91.723640069642	88.6458818054909	90.9002622122948	95.4471699914098	85.6983861992209	50.2420515504383	97.7848101265823	63.1136044880785	30.172622213626
249	114.463601532567	111.542192046557	162.538699690402	126.623376623377	99.5240563592668	111.510791366906	106.034707535417	104.224687278735	99.9381892709587	120.547945205479	135.989764211296	125.056230319388	128.781057601051	122.233930453109	81.7816721431179	91.723640069642	88.6458818054909	90.9002622122948	94.6835926314785	86.2548692264886	50.2420515504383	95.8860759493671	64.796633941094	29.5923794787486
250	114.463601532567	109.602327837051	160.216718266254	129.87012987013	100.655011545168	111.21103117506	106.382362314222	104.224687278735	99.1574221672793	119.939117199391	135.258636446719	125.056230319388	128.343026792884	125.395152792413	81.7816721431179	91.2140642914773	88.6458818054909	90.9002622122948	95.4471699914098	86.2548692264886	50.7654062540887	96.8354430379747	63.9551192145862	29.5923794787486
251	114.463601532567	108.632395732299	157.894736842105	126.623376623377	101.220489138118	110.911270983213	106.034707535417	104.791125796554	99.1574221672793	120.547945205479	135.258636446719	125.9559154296	128.197016523495	127.502634351949	80.3212851405622	91.723640069642	88.6458818054909	90.3175682237545	95.4471699914098	86.2548692264886	50.7654062540887	97.3101265822785	64.796633941094	29.5923794787486
252	114.463601532567	108.632395732299	157.894736842105	126.623376623377	100.655011545168	110.011990407674	106.382362314222	104.791125796554	98.7670386154397	119.939117199391	132.334125388412	125.056230319388	128.343026792884	128.556375131718	81.7816721431179	90.194912735148	88.6458818054909	90.9002622122948	95.0653813114441	87.3678352810239	50.7654062540887	96.3607594936709	64.796633941094	29.5923794787486
253	114.463601532567	108.632395732299	155.572755417957	126.623376623377	100.655011545168	109.712230215827	106.730017093027	104.224687278735	98.7670386154397	119.330289193303	133.796380917565	125.056230319388	127.028934368384	125.395152792413	81.7816721431179	89.6853369569833	88.6458818054909	89.7348742352141	93.9200152715472	87.3678352810239	50.7654062540887	96.8354430379747	64.796633941094	29.0121367438712
254	114.463601532567	110.572259941804	157.894736842105	126.623376623377	101.220489138118	109.112709832134	105.687052756613	105.357564314373	99.1574221672793	119.330289193303	133.796380917565	124.156545209177	126.590903560217	127.502634351949	81.7816721431179	89.6853369569833	88.6458818054909	90.3175682237545	95.0653813114441	87.3678352810239	50.7654062540887	95.4113924050633	64.796633941094	29.0121367438712
255	114.942528735632	109.602327837051	153.250773993808	126.623376623377	101.785966731068	108.513189448441	106.730017093027	105.357564314373	98.3766550636	119.939117199391	133.065253152989	124.156545209177	126.736913829606	127.502634351949	83.2420591456736	88.1566096224893	88.6458818054909	89.7348742352141	94.3018039515128	87.3678352810239	50.7654062540887	95.4113924050633	64.796633941094	27.8516512741163
256	114.942528735632	109.602327837051	153.250773993808	123.376623376623	102.351444324019	108.213429256595	106.034707535417	105.357564314373	98.3766550636	120.547945205479	133.796380917565	125.056230319388	126.298883021439	126.448893572181	80.3212851405622	88.1566096224893	89.3438808748255	90.9002622122948	94.3018039515128	87.3678352810239	51.2887609577391	94.9367088607595	64.796633941094	28.4318940089938
257	114.942528735632	108.632395732299	153.250773993808	123.376623376623	102.351444324019	108.213429256595	104.991743199003	105.924002832193	99.1574221672793	119.939117199391	133.796380917565	123.256860098965	126.736913829606	126.448893572181	80.3212851405622	88.1566096224893	89.3438808748255	90.9002622122948	93.9200152715472	87.3678352810239	51.2887609577391	95.4113924050633	63.9551192145862	29.0121367438712
258	114.942528735632	110.572259941804	153.250773993808	123.376623376623	103.482399509919	107.613908872902	104.644088420199	105.357564314373	98.3766550636	119.939117199391	133.796380917565	122.357174988754	126.590903560217	124.341412012645	80.3212851405622	87.6470338443246	88.6458818054909	91.4829562008352	93.5382265915816	87.3678352810239	50.7654062540887	93.9873417721519	63.9551192145862	30.172622213626
259	114.942528735632	110.572259941804	155.572755417957	123.376623376623	104.04787710287	107.314148681055	104.296433641394	105.924002832193	97.9862715117603	119.939117199391	133.796380917565	122.357174988754	126.298883021439	121.18018967334	81.7816721431179	86.6278822879952	88.6458818054909	92.0656501893755	93.1564379116159	87.3678352810239	50.7654062540887	94.4620253164557	63.1136044880785	30.172622213626
260	114.942528735632	110.572259941804	157.894736842105	123.376623376623	104.04787710287	106.714628297362	106.382362314222	105.924002832193	97.5958879599206	119.939117199391	133.796380917565	122.357174988754	126.298883021439	119.072708113804	80.3212851405622	86.6278822879952	88.6458818054909	90.9002622122948	93.9200152715472	87.3678352810239	51.2887609577391	94.9367088607595	63.1136044880785	30.172622213626
261	114.942528735632	110.572259941804	155.572755417957	120.12987012987	104.04787710287	106.115107913669	105.339397977808	104.791125796554	97.9862715117603	119.330289193303	132.334125388412	122.357174988754	126.15287275205	121.18018967334	81.7816721431179	86.1183065098306	88.6458818054909	90.3175682237545	93.9200152715472	88.4808013355593	50.7654062540887	94.4620253164557	63.9551192145862	29.5923794787486
262	114.463601532567	110.572259941804	153.250773993808	123.376623376623	105.178832288771	106.115107913669	105.339397977808	104.791125796554	97.9862715117603	118.721461187215	132.334125388412	121.457489878543	126.444893290828	123.287671232877	83.2420591456736	86.1183065098306	88.6458818054909	89.7348742352141	93.9200152715472	88.4808013355593	51.2887609577391	93.9873417721519	63.9551192145862	28.4318940089938
263	114.463601532567	110.572259941804	153.250773993808	120.12987012987	105.178832288771	106.115107913669	104.644088420199	105.924002832193	97.9862715117603	118.721461187215	131.602997623835	122.357174988754	126.298883021439	121.18018967334	83.2420591456736	85.0991549535012	89.3438808748255	90.3175682237545	93.9200152715472	89.0372843628269	51.8121156613895	93.9873417721519	63.9551192145862	27.8516512741163
264	114.463601532567	109.602327837051	148.606811145511	120.12987012987	104.61335469582	106.115107913669	105.339397977808	106.490441350012	97.205504408081	118.112633181126	130.871869859258	122.357174988754	126.444893290828	116.965226554268	81.7816721431179	85.6087307316659	89.3438808748255	90.9002622122948	93.5382265915816	89.0372843628269	51.8121156613895	93.0379746835443	63.9551192145862	27.8516512741163
265	114.463601532567	110.572259941804	150.928792569659	120.12987012987	105.744309881721	106.115107913669	103.948778862589	106.490441350012	97.205504408081	118.112633181126	133.065253152989	123.256860098965	126.736913829606	118.018967334036	80.3212851405622	85.0991549535012	89.3438808748255	91.4829562008352	94.6835926314785	89.5937673900946	52.3354703650399	92.5632911392405	63.9551192145862	27.2714085392389
266	114.463601532567	110.572259941804	150.928792569659	120.12987012987	105.744309881721	106.115107913669	104.644088420199	107.056879867831	96.8151208562413	118.112633181126	131.602997623835	124.156545209177	126.590903560217	119.072708113804	81.7816721431179	84.0800033971719	88.6458818054909	90.9002622122948	94.6835926314785	89.5937673900946	52.8588250686903	92.5632911392405	64.796633941094	26.1109230694841
267	114.463601532567	109.602327837051	153.250773993808	116.883116883117	106.309787474671	106.414868105516	103.948778862589	107.056879867831	97.205504408081	117.503805175038	130.871869859258	124.156545209177	126.298883021439	116.965226554268	81.7816721431179	84.5895791753365	90.0418799441601	90.9002622122948	93.9200152715472	89.5937673900946	52.8588250686903	92.5632911392405	64.796633941094	26.6911658043615
268	113.984674329502	110.572259941804	148.606811145511	116.883116883117	106.875265067622	106.714628297362	103.601124083785	107.056879867831	97.205504408081	116.89497716895	130.871869859258	123.256860098965	126.444893290828	113.804004214963	80.3212851405622	83.0608518408425	90.0418799441601	90.3175682237545	93.5382265915816	90.7067334446299	52.8588250686903	91.6139240506329	64.796633941094	27.2714085392389
269	113.984674329502	111.542192046557	150.928792569659	113.636363636364	107.440742660572	106.414868105516	102.210504968566	107.056879867831	96.0343537525619	117.503805175038	130.871869859258	123.256860098965	126.15287275205	113.804004214963	81.7816721431179	83.0608518408425	89.3438808748255	89.7348742352141	94.3018039515128	90.1502504173623	52.8588250686903	91.1392405063291	64.796633941094	27.2714085392389
270	113.984674329502	110.572259941804	150.928792569659	113.636363636364	107.440742660572	106.714628297362	103.25346930498	106.490441350012	96.4247373044016	117.503805175038	131.602997623835	123.256860098965	126.590903560217	115.911485774499	81.7816721431179	83.5704276190072	89.3438808748255	89.1521802466738	94.3018039515128	91.2632164718976	53.3821797723407	91.6139240506329	64.796633941094	29.5923794787486
271	113.984674329502	109.602327837051	153.250773993808	116.883116883117	109.137175439423	107.014388489209	103.601124083785	106.490441350012	96.0343537525619	116.89497716895	131.602997623835	122.357174988754	126.006862482661	115.911485774499	83.2420591456736	84.0800033971719	89.3438808748255	89.1521802466738	94.6835926314785	90.7067334446299	53.9055344759911	92.0886075949367	63.9551192145862	29.5923794787486
272	113.984674329502	109.602327837051	153.250773993808	110.38961038961	109.137175439423	107.014388489209	102.905814526176	106.490441350012	95.2535866488825	118.112633181126	130.871869859258	123.256860098965	126.590903560217	115.911485774499	81.7816721431179	84.0800033971719	89.3438808748255	88.5694862581334	93.9200152715472	90.7067334446299	53.9055344759911	91.6139240506329	64.796633941094	28.4318940089938
273	113.984674329502	110.572259941804	153.250773993808	110.38961038961	109.702653032374	107.613908872902	103.25346930498	105.357564314373	94.8632030970428	116.286149162861	130.871869859258	123.256860098965	126.15287275205	113.804004214963	78.8608981380066	84.0800033971719	89.3438808748255	89.1521802466738	94.6835926314785	91.2632164718976	53.9055344759911	92.0886075949367	64.796633941094	28.4318940089938
274	113.984674329502	110.572259941804	155.572755417957	110.38961038961	109.702653032374	107.613908872902	101.862850189762	104.791125796554	94.8632030970428	115.677321156773	130.140742094681	123.256860098965	126.15287275205	115.911485774499	78.8608981380066	84.5895791753365	89.3438808748255	89.1521802466738	94.3018039515128	91.8196994991653	53.9055344759911	91.1392405063291	63.9551192145862	27.8516512741163
275	113.984674329502	111.542192046557	153.250773993808	113.636363636364	109.702653032374	107.613908872902	100.819885853348	106.490441350012	95.6439702007222	113.850837138508	130.140742094681	123.256860098965	125.568831674494	116.965226554268	80.3212851405622	84.0800033971719	88.6458818054909	89.1521802466738	94.3018039515128	91.2632164718976	53.9055344759911	90.6645569620253	63.9551192145862	27.8516512741163
276	113.984674329502	111.542192046557	150.928792569659	116.883116883117	110.268130625324	107.913669064748	100.472231074543	106.490441350012	95.2535866488825	112.024353120244	130.871869859258	122.357174988754	125.568831674494	116.965226554268	80.3212851405622	84.5895791753365	89.3438808748255	90.3175682237545	93.9200152715472	91.8196994991653	53.9055344759911	91.1392405063291	63.9551192145862	27.8516512741163
277	113.984674329502	109.602327837051	155.572755417957	116.883116883117	110.268130625324	108.213429256595	100.124576295738	106.490441350012	94.4728195452032	111.415525114155	132.334125388412	123.256860098965	125.130800866328	115.911485774499	81.7816721431179	84.5895791753365	89.3438808748255	89.7348742352141	93.1564379116159	91.8196994991653	53.9055344759911	91.1392405063291	63.1136044880785	27.8516512741163
278	113.505747126437	110.572259941804	157.894736842105	116.883116883117	110.833608218274	108.213429256595	99.429266738129	106.490441350012	94.8632030970428	110.197869101979	131.602997623835	123.256860098965	124.546759788772	118.018967334036	80.3212851405622	83.5704276190072	89.3438808748255	90.3175682237545	93.1564379116159	92.9326655537006	54.4288891796415	90.6645569620253	63.1136044880785	27.2714085392389
279	113.505747126437	110.572259941804	155.572755417957	120.12987012987	110.833608218274	108.513189448441	99.0816119593244	107.62331838565	94.8632030970428	107.762557077626	131.602997623835	123.256860098965	124.83878032755	121.18018967334	81.7816721431179	81.5321245063485	89.3438808748255	91.4829562008352	93.5382265915816	92.9326655537006	54.4288891796415	90.6645569620253	63.1136044880785	26.6911658043615
280	113.505747126437	111.542192046557	157.894736842105	120.12987012987	110.833608218274	108.812949640288	98.3863024017151	107.62331838565	95.2535866488825	107.762557077626	131.602997623835	122.357174988754	125.130800866328	122.233930453109	78.8608981380066	81.0225487281838	90.0418799441601	90.9002622122948	93.5382265915816	92.9326655537006	54.9522438832919	91.1392405063291	63.9551192145862	27.2714085392389
281	113.505747126437	109.602327837051	155.572755417957	120.12987012987	111.964563404175	108.812949640288	97.6909928441058	107.056879867831	94.8632030970428	105.327245053272	131.602997623835	122.357174988754	125.860852213272	120.126448893572	80.3212851405622	80.5129729500191	90.0418799441601	90.9002622122948	93.5382265915816	93.4891485809683	54.9522438832919	90.1898734177215	64.796633941094	27.2714085392389
282	113.505747126437	109.602327837051	150.928792569659	116.883116883117	112.530040997125	109.112709832134	97.6909928441058	105.357564314373	94.8632030970428	104.109589041096	131.602997623835	121.457489878543	126.006862482661	116.965226554268	81.7816721431179	78.9842456155251	90.0418799441601	90.9002622122948	93.5382265915816	92.9326655537006	55.4755985869423	90.1898734177215	63.9551192145862	27.8516512741163
283	113.505747126437	110.572259941804	153.250773993808	116.883116883117	111.964563404175	109.412470023981	98.0386476229104	108.189756903469	94.0824359933635	104.109589041096	130.871869859258	122.357174988754	125.568831674494	118.018967334036	81.7816721431179	79.4938213936898	89.3438808748255	90.9002622122948	93.5382265915816	94.045631608236	55.4755985869423	90.1898734177215	64.796633941094	29.0121367438712
284	113.505747126437	109.602327837051	150.928792569659	116.883116883117	112.530040997125	109.712230215827	98.0386476229104	109.322633939108	94.0824359933635	103.500761035008	130.140742094681	122.357174988754	125.276811135717	118.018967334036	80.3212851405622	79.4938213936898	89.3438808748255	90.3175682237545	93.1564379116159	93.4891485809683	55.4755985869423	89.7151898734177	64.796633941094	29.5923794787486
285	113.026819923372	108.632395732299	150.928792569659	123.376623376623	112.530040997125	110.011990407674	97.3433380653012	109.322633939108	94.4728195452032	104.718417047184	130.140742094681	123.256860098965	125.130800866328	115.911485774499	80.3212851405622	78.9842456155251	89.3438808748255	91.4829562008352	93.5382265915816	94.045631608236	56.5223079942431	89.7151898734177	64.796633941094	29.5923794787486
286	113.026819923372	109.602327837051	150.928792569659	120.12987012987	113.095518590076	110.611510791367	96.9956832864965	108.756195421289	93.6920524415238	104.718417047184	130.140742094681	122.357174988754	124.984790596939	116.965226554268	81.7816721431179	78.9842456155251	90.0418799441601	90.9002622122948	93.1564379116159	94.6021146355036	56.5223079942431	89.2405063291139	65.6381486676017	30.7528649485035
287	112.547892720307	109.602327837051	150.928792569659	123.376623376623	113.095518590076	110.911270983213	96.6480285076919	109.322633939108	94.0824359933635	102.891933028919	131.602997623835	123.256860098965	125.422821405105	116.965226554268	80.3212851405622	78.4746698373604	90.0418799441601	91.4829562008352	93.9200152715472	94.6021146355036	57.0456626978935	89.7151898734177	65.6381486676017	30.7528649485035
288	112.547892720307	107.662463627546	150.928792569659	123.376623376623	113.095518590076	110.911270983213	96.9956832864965	108.756195421289	94.0824359933635	104.109589041096	130.871869859258	120.557804768331	125.130800866328	115.911485774499	78.8608981380066	78.4746698373604	90.0418799441601	90.9002622122948	93.5382265915816	94.6021146355036	56.5223079942431	88.2911392405063	66.4796633941094	29.0121367438712
289	112.547892720307	108.632395732299	153.250773993808	123.376623376623	113.095518590076	110.911270983213	96.9956832864965	109.322633939108	93.6920524415238	103.500761035008	130.871869859258	121.457489878543	125.130800866328	112.750263435195	77.4005111354509	77.455518281031	90.0418799441601	92.0656501893755	93.5382265915816	95.1585976627713	57.0456626978935	89.2405063291139	67.3211781206171	29.0121367438712
290	112.547892720307	109.602327837051	153.250773993808	126.623376623377	113.095518590076	110.611510791367	95.2574093924733	108.756195421289	94.0824359933635	102.891933028919	131.602997623835	120.557804768331	124.984790596939	109.58904109589	77.4005111354509	76.9459425028664	90.7398790134946	91.4829562008352	93.5382265915816	95.1585976627713	57.5690174015439	88.7658227848101	67.3211781206171	29.0121367438712
291	112.547892720307	109.602327837051	153.250773993808	123.376623376623	113.095518590076	110.611510791367	95.2574093924733	109.322633939108	93.3016688896841	102.891933028919	131.602997623835	121.457489878543	124.400749519383	107.481559536354	80.3212851405622	75.926790946537	90.7398790134946	91.4829562008352	94.3018039515128	95.1585976627713	57.5690174015439	88.7658227848101	68.1626928471248	28.4318940089938
292	112.547892720307	109.602327837051	153.250773993808	120.12987012987	113.095518590076	110.911270983213	96.6480285076919	108.189756903469	92.1305182341651	104.109589041096	131.602997623835	121.457489878543	124.400749519383	108.535300316122	81.7816721431179	75.926790946537	90.7398790134946	91.4829562008352	93.9200152715472	95.715080690039	58.0923721051943	88.2911392405063	67.3211781206171	27.8516512741163
293	112.547892720307	109.602327837051	153.250773993808	120.12987012987	113.095518590076	110.611510791367	95.6050641712779	109.322633939108	92.5209017860048	104.109589041096	130.871869859258	122.357174988754	124.254739249994	109.58904109589	80.3212851405622	73.8884878338783	90.7398790134946	90.3175682237545	94.3018039515128	95.715080690039	58.0923721051943	88.2911392405063	68.1626928471248	27.8516512741163
294	112.547892720307	109.602327837051	148.606811145511	120.12987012987	113.095518590076	110.611510791367	96.3003737288872	109.889072456927	92.5209017860048	104.109589041096	130.871869859258	122.357174988754	124.254739249994	110.642781875659	80.3212851405622	73.8884878338783	90.7398790134946	90.9002622122948	94.3018039515128	95.715080690039	58.0923721051943	88.2911392405063	67.3211781206171	27.8516512741163
295	112.547892720307	109.602327837051	146.284829721362	123.376623376623	113.095518590076	110.911270983213	97.6909928441058	109.322633939108	92.1305182341651	102.283105022831	129.409614330104	123.256860098965	125.276811135717	110.642781875659	78.8608981380066	74.398063612043	90.7398790134946	92.6483441779159	94.3018039515128	95.1585976627713	58.0923721051943	88.2911392405063	68.1626928471248	28.4318940089938
296	112.068965517241	107.662463627546	146.284829721362	123.376623376623	113.095518590076	110.911270983213	96.6480285076919	109.889072456927	92.1305182341651	101.065449010655	129.409614330104	123.256860098965	124.546759788772	110.642781875659	78.8608981380066	73.8884878338783	90.7398790134946	92.6483441779159	93.9200152715472	95.715080690039	58.0923721051943	88.2911392405063	69.0042075736325	29.0121367438712
297	112.547892720307	107.662463627546	146.284829721362	123.376623376623	112.530040997125	110.611510791367	97.6909928441058	109.322633939108	92.9112853378444	99.8477929984779	129.409614330104	122.357174988754	124.692770058161	111.696522655427	80.3212851405622	73.8884878338783	91.4378780828292	92.6483441779159	93.5382265915816	96.2715637173066	58.0923721051943	89.2405063291139	69.0042075736325	29.0121367438712
298	112.068965517241	107.662463627546	143.962848297214	120.12987012987	112.530040997125	110.011990407674	98.0386476229104	109.889072456927	91.7401346823254	100.456621004566	128.678486565527	123.256860098965	124.254739249994	115.911485774499	81.7816721431179	74.398063612043	90.7398790134946	92.0656501893755	93.9200152715472	96.8280467445743	58.0923721051943	89.2405063291139	67.3211781206171	27.2714085392389
299	112.068965517241	107.662463627546	146.284829721362	123.376623376623	112.530040997125	109.712230215827	98.0386476229104	110.455510974746	92.1305182341651	99.8477929984779	129.409614330104	121.457489878543	124.400749519383	112.750263435195	81.7816721431179	72.8693362775489	91.4378780828292	91.4829562008352	93.5382265915816	96.8280467445743	58.6157268088447	88.7658227848101	68.1626928471248	27.8516512741163
300	111.590038314176	106.692531522793	143.962848297214	120.12987012987	111.964563404175	109.412470023981	98.0386476229104	110.455510974746	91.7401346823254	98.6301369863014	128.678486565527	122.357174988754	124.546759788772	110.642781875659	80.3212851405622	72.8693362775489	91.4378780828292	91.4829562008352	92.7746492316503	97.3845297718419	59.1390815124951	88.2911392405063	67.3211781206171	27.8516512741163
301	111.590038314176	106.692531522793	143.962848297214	116.883116883117	112.530040997125	109.112709832134	96.9956832864965	109.889072456927	91.7401346823254	97.4124809741248	130.140742094681	121.457489878543	124.254739249994	113.804004214963	81.7816721431179	72.3597604993843	90.7398790134946	90.9002622122948	93.5382265915816	97.3845297718419	58.6157268088447	87.8164556962025	68.1626928471248	28.4318940089938
302	111.590038314176	107.662463627546	146.284829721362	120.12987012987	111.964563404175	108.812949640288	96.6480285076919	108.189756903469	92.1305182341651	98.0213089802131	130.140742094681	121.457489878543	124.108728980605	113.804004214963	83.2420591456736	72.8693362775489	90.7398790134946	90.3175682237545	93.9200152715472	97.3845297718419	59.6624362161455	88.2911392405063	68.1626928471248	27.8516512741163
303	111.590038314176	107.662463627546	146.284829721362	116.883116883117	111.964563404175	108.513189448441	95.9527189500826	108.189756903469	91.7401346823254	98.0213089802131	129.409614330104	120.557804768331	124.400749519383	112.750263435195	84.7024461482293	73.3789120557136	90.7398790134946	90.3175682237545	93.9200152715472	97.3845297718419	59.6624362161455	87.3417721518987	68.1626928471248	29.0121367438712
304	111.590038314176	108.632395732299	143.962848297214	120.12987012987	111.964563404175	108.213429256595	95.6050641712779	108.756195421289	91.3497511304857	98.0213089802131	129.409614330104	120.557804768331	124.108728980605	110.642781875659	84.7024461482293	72.8693362775489	91.4378780828292	90.9002622122948	93.9200152715472	97.9410127991096	59.6624362161455	87.8164556962025	68.1626928471248	28.4318940089938
305	111.590038314176	108.632395732299	146.284829721362	116.883116883117	111.399085811225	107.913669064748	95.9527189500826	109.889072456927	90.5689840268063	99.2389649923897	127.94735880095	120.557804768331	124.254739249994	112.750263435195	83.2420591456736	72.3597604993843	91.4378780828292	90.9002622122948	93.9200152715472	97.9410127991096	59.6624362161455	86.3924050632911	68.1626928471248	28.4318940089938
306	111.590038314176	109.602327837051	146.284829721362	120.12987012987	111.399085811225	107.913669064748	96.3003737288872	109.322633939108	90.959367578646	99.2389649923897	127.94735880095	119.65811965812	123.962718711216	113.804004214963	83.2420591456736	71.3406089430549	91.4378780828292	90.9002622122948	94.3018039515128	98.4974958263773	59.6624362161455	87.3417721518987	68.1626928471248	29.0121367438712
307	111.590038314176	108.632395732299	146.284829721362	116.883116883117	111.399085811225	108.213429256595	96.3003737288872	109.889072456927	90.5689840268063	99.2389649923897	127.216231036374	120.557804768331	123.524687903049	111.696522655427	83.2420591456736	72.3597604993843	90.7398790134946	90.9002622122948	93.5382265915816	99.6104618809126	60.1857909197959	86.3924050632911	67.3211781206171	30.7528649485035
308	111.590038314176	108.632395732299	146.284829721362	113.636363636364	111.399085811225	108.213429256595	96.6480285076919	110.455510974746	89.788216923127	98.0213089802131	127.216231036374	119.65811965812	123.670698172438	110.642781875659	86.1628331507849	72.3597604993843	90.7398790134946	91.4829562008352	93.5382265915816	99.6104618809126	60.7091456234463	86.8670886075949	68.1626928471248	30.7528649485035
309	111.111111111111	108.632395732299	146.284829721362	116.883116883117	110.268130625324	108.513189448441	96.9956832864965	110.455510974746	89.3978333712873	99.8477929984779	126.485103271797	119.65811965812	123.37867763366	109.58904109589	86.1628331507849	71.3406089430549	90.7398790134946	90.9002622122948	93.9200152715472	99.6104618809126	60.7091456234463	86.8670886075949	68.1626928471248	31.9133504182583
310	111.111111111111	108.632395732299	143.962848297214	113.636363636364	110.268130625324	108.213429256595	96.9956832864965	109.889072456927	89.788216923127	99.2389649923897	126.485103271797	118.758434547908	123.37867763366	108.535300316122	86.1628331507849	71.3406089430549	91.4378780828292	90.9002622122948	93.5382265915816	100.16694490818	60.7091456234463	86.8670886075949	67.3211781206171	31.9133504182583
311	111.111111111111	108.632395732299	143.962848297214	113.636363636364	110.268130625324	108.213429256595	96.9956832864965	109.889072456927	89.0074498194476	99.2389649923897	126.485103271797	117.858749437697	123.232667364271	107.481559536354	87.6232201533406	71.3406089430549	91.4378780828292	90.9002622122948	93.5382265915816	99.6104618809126	61.7558550307471	86.3924050632911	67.3211781206171	32.4935931531357
312	111.111111111111	109.602327837051	143.962848297214	116.883116883117	110.833608218274	108.513189448441	97.6909928441058	109.889072456927	88.6170662676079	99.8477929984779	127.94735880095	117.858749437697	123.086657094882	108.535300316122	86.1628331507849	72.8693362775489	90.7398790134946	89.7348742352141	93.5382265915816	99.6104618809126	61.7558550307471	87.3417721518987	67.3211781206171	33.0738358880131
313	111.111111111111	109.602327837051	148.606811145511	116.883116883117	110.833608218274	108.213429256595	96.3003737288872	110.455510974746	87.8362991639286	101.065449010655	127.216231036374	118.758434547908	123.524687903049	111.696522655427	86.1628331507849	72.8693362775489	90.7398790134946	90.9002622122948	93.9200152715472	99.6104618809126	61.7558550307471	86.3924050632911	67.3211781206171	33.6540786228906
314	111.111111111111	108.632395732299	146.284829721362	113.636363636364	110.833608218274	108.513189448441	97.6909928441058	109.889072456927	88.2266827157682	99.8477929984779	125.75397550722	117.858749437697	123.962718711216	111.696522655427	86.1628331507849	71.3406089430549	90.7398790134946	90.9002622122948	93.1564379116159	99.6104618809126	61.7558550307471	87.3417721518987	68.1626928471248	33.0738358880131
315	111.111111111111	109.602327837051	146.284829721362	113.636363636364	110.268130625324	108.513189448441	97.6909928441058	109.889072456927	87.8362991639286	99.2389649923897	125.75397550722	117.858749437697	123.524687903049	109.58904109589	86.1628331507849	71.3406089430549	90.7398790134946	90.9002622122948	93.5382265915816	100.723427935448	62.2792097343975	86.3924050632911	68.1626928471248	34.234321357768
316	110.153256704981	109.602327837051	146.284829721362	116.883116883117	110.268130625324	108.213429256595	97.6909928441058	109.889072456927	87.8362991639286	99.2389649923897	125.75397550722	116.959064327485	123.962718711216	109.58904109589	89.0836071558963	69.8118816085609	90.0418799441601	89.7348742352141	93.9200152715472	100.16694490818	62.2792097343975	86.3924050632911	68.1626928471248	34.8145640926454
317	110.153256704981	108.632395732299	146.284829721362	116.883116883117	110.833608218274	108.213429256595	98.0386476229104	109.889072456927	87.0555320602492	99.8477929984779	124.291719978066	117.858749437697	123.232667364271	110.642781875659	87.6232201533406	70.8310331648902	90.0418799441601	90.3175682237545	93.5382265915816	100.723427935448	62.2792097343975	86.3924050632911	69.0042075736325	34.234321357768
318	110.153256704981	107.662463627546	146.284829721362	113.636363636364	110.268130625324	108.213429256595	99.429266738129	110.455510974746	86.6651485084095	99.8477929984779	125.022847742643	117.858749437697	123.232667364271	111.696522655427	89.0836071558963	70.8310331648902	90.0418799441601	89.7348742352141	94.3018039515128	100.723427935448	62.2792097343975	86.8670886075949	69.8457223001403	34.234321357768
319	110.153256704981	107.662463627546	143.962848297214	116.883116883117	110.268130625324	108.513189448441	99.0816119593244	111.021949492566	86.6651485084095	99.2389649923897	124.291719978066	118.758434547908	122.940646825493	114.857744994731	90.543994158452	72.3597604993843	90.7398790134946	89.7348742352141	94.3018039515128	100.723427935448	62.2792097343975	85.9177215189873	69.8457223001403	34.8145640926454
320	110.153256704981	108.632395732299	141.640866873065	113.636363636364	110.268130625324	108.513189448441	98.7339571805197	111.021949492566	87.0555320602492	100.456621004566	123.560592213489	118.758434547908	122.502616017327	115.911485774499	90.543994158452	71.8501847212196	90.7398790134946	89.7348742352141	93.5382265915816	101.279910962716	62.2792097343975	85.9177215189873	70.687237026648	35.3948068275228
321	109.674329501916	108.632395732299	141.640866873065	113.636363636364	110.268130625324	108.812949640288	98.3863024017151	112.154826528204	87.0555320602492	99.8477929984779	124.291719978066	118.758434547908	122.794636556104	113.804004214963	87.6232201533406	71.8501847212196	91.4378780828292	90.9002622122948	93.5382265915816	100.16694490818	62.8025644380479	87.3417721518987	69.8457223001403	35.3948068275228
322	110.153256704981	109.602327837051	143.962848297214	113.636363636364	110.833608218274	108.812949640288	100.124576295738	112.154826528204	86.6651485084095	101.674277016743	124.291719978066	117.858749437697	122.502616017327	112.750263435195	89.0836071558963	72.3597604993843	91.4378780828292	90.9002622122948	93.5382265915816	100.723427935448	62.8025644380479	86.8670886075949	69.0042075736325	37.1355350321551
323	109.674329501916	107.662463627546	141.640866873065	113.636363636364	110.268130625324	108.513189448441	100.124576295738	111.021949492566	87.0555320602492	101.674277016743	123.560592213489	117.858749437697	123.086657094882	114.857744994731	89.0836071558963	72.8693362775489	90.7398790134946	90.3175682237545	93.5382265915816	100.723427935448	62.8025644380479	86.3924050632911	68.1626928471248	37.7157777670325
324	109.674329501916	109.602327837051	143.962848297214	113.636363636364	110.268130625324	108.812949640288	100.124576295738	109.889072456927	87.0555320602492	102.891933028919	123.560592213489	118.758434547908	122.648626286715	115.911485774499	90.543994158452	71.8501847212196	90.7398790134946	90.9002622122948	93.1564379116159	100.723427935448	62.8025644380479	86.3924050632911	69.0042075736325	38.29602050191
325	109.195402298851	110.572259941804	143.962848297214	113.636363636364	110.268130625324	109.112709832134	100.819885853348	110.455510974746	86.6651485084095	102.891933028919	122.829464448912	116.959064327485	121.626554400993	116.965226554268	90.543994158452	72.3597604993843	90.7398790134946	90.9002622122948	93.1564379116159	100.723427935448	62.8025644380479	86.8670886075949	69.0042075736325	38.8762632367874
326	109.195402298851	109.602327837051	143.962848297214	113.636363636364	110.268130625324	109.112709832134	99.7769215169337	109.889072456927	87.0555320602492	102.891933028919	122.098336684336	116.059379217274	122.210595478549	115.911485774499	90.543994158452	72.8693362775489	90.7398790134946	90.9002622122948	93.1564379116159	100.723427935448	62.8025644380479	86.3924050632911	69.0042075736325	38.8762632367874
327	109.195402298851	110.572259941804	141.640866873065	113.636363636364	109.702653032374	109.112709832134	100.819885853348	110.455510974746	86.6651485084095	102.891933028919	122.098336684336	116.059379217274	122.210595478549	113.804004214963	92.0043811610077	71.3406089430549	90.7398790134946	90.3175682237545	93.5382265915816	101.279910962716	62.2792097343975	86.3924050632911	68.1626928471248	38.29602050191
328	109.674329501916	110.572259941804	143.962848297214	113.636363636364	110.268130625324	109.112709832134	102.210504968566	111.021949492566	86.2747649565698	103.500761035008	121.367208919759	116.059379217274	121.772564670382	111.696522655427	90.543994158452	72.3597604993843	90.7398790134946	90.9002622122948	93.5382265915816	100.16694490818	62.2792097343975	85.9177215189873	69.0042075736325	36.5552922972777
329	109.674329501916	108.632395732299	141.640866873065	116.883116883117	110.268130625324	109.412470023981	101.515195410957	111.588388010385	86.6651485084095	103.500761035008	121.367208919759	116.959064327485	121.772564670382	108.535300316122	92.0043811610077	71.3406089430549	90.7398790134946	90.9002622122948	93.1564379116159	100.723427935448	62.8025644380479	86.8670886075949	69.0042075736325	38.29602050191
330	109.195402298851	109.602327837051	139.318885448916	113.636363636364	110.833608218274	109.712230215827	101.515195410957	111.588388010385	87.0555320602492	104.109589041096	119.904953390605	116.959064327485	121.188523592826	107.481559536354	92.0043811610077	70.3214573867255	90.7398790134946	90.3175682237545	93.1564379116159	101.279910962716	62.2792097343975	85.9177215189873	69.0042075736325	36.5552922972777
331	109.195402298851	108.632395732299	136.996904024768	113.636363636364	109.702653032374	109.712230215827	102.210504968566	111.021949492566	86.2747649565698	104.109589041096	119.173825626028	117.858749437697	121.188523592826	109.58904109589	90.543994158452	69.3023058303962	91.4378780828292	90.3175682237545	92.7746492316503	102.392877017251	62.2792097343975	85.9177215189873	69.0042075736325	37.1355350321551
332	109.195402298851	109.602327837051	136.996904024768	113.636363636364	109.702653032374	110.011990407674	102.210504968566	111.021949492566	86.2747649565698	103.500761035008	119.904953390605	116.959064327485	121.042513323437	108.535300316122	90.543994158452	67.7735784959022	91.4378780828292	91.4829562008352	93.1564379116159	102.392877017251	62.2792097343975	86.3924050632911	69.0042075736325	37.7157777670325
333	109.195402298851	108.632395732299	136.996904024768	116.883116883117	110.268130625324	109.712230215827	102.558159747371	111.021949492566	86.6651485084095	104.718417047184	120.636081155182	116.959064327485	121.042513323437	107.481559536354	92.0043811610077	67.2640027177375	92.1358771521638	90.9002622122948	92.3928605516846	102.392877017251	62.2792097343975	85.4430379746835	69.0042075736325	37.7157777670325
334	108.716475095785	110.572259941804	136.996904024768	116.883116883117	110.268130625324	110.31175059952	103.601124083785	111.588388010385	87.0555320602492	104.718417047184	120.636081155182	116.959064327485	121.042513323437	107.481559536354	92.0043811610077	66.7544269395728	92.1358771521638	90.9002622122948	93.5382265915816	102.392877017251	62.8025644380479	84.9683544303797	69.8457223001403	37.7157777670325
335	108.23754789272	110.572259941804	136.996904024768	110.38961038961	110.268130625324	110.611510791367	104.296433641394	111.021949492566	86.2747649565698	107.153729071537	118.442697861451	116.059379217274	120.896503054048	106.427818756586	92.0043811610077	67.2640027177375	92.1358771521638	91.4829562008352	92.7746492316503	101.836393989983	62.8025644380479	84.9683544303797	69.8457223001403	37.7157777670325
336	108.23754789272	109.602327837051	139.318885448916	110.38961038961	109.702653032374	110.911270983213	102.905814526176	111.021949492566	87.0555320602492	108.980213089802	117.711570096874	116.959064327485	120.60448251527	107.481559536354	92.0043811610077	67.2640027177375	91.4378780828292	90.3175682237545	92.7746492316503	102.392877017251	62.8025644380479	84.9683544303797	69.8457223001403	38.29602050191
337	107.758620689655	110.572259941804	136.996904024768	113.636363636364	110.268130625324	110.31175059952	103.948778862589	111.588388010385	86.6651485084095	110.197869101979	116.249314567721	116.059379217274	120.458472245881	107.481559536354	92.0043811610077	66.7544269395728	91.4378780828292	90.9002622122948	93.5382265915816	102.392877017251	62.8025644380479	84.9683544303797	71.5287517531557	38.29602050191
338	108.23754789272	108.632395732299	134.674922600619	110.38961038961	109.702653032374	110.611510791367	104.644088420199	111.588388010385	87.0555320602492	111.415525114155	116.980442332298	116.059379217274	120.60448251527	106.427818756586	93.4647681635633	67.2640027177375	92.1358771521638	90.3175682237545	93.1564379116159	101.836393989983	63.3259191416983	84.0189873417721	71.5287517531557	40.0367487065422
339	108.23754789272	108.632395732299	136.996904024768	110.38961038961	109.702653032374	110.611510791367	104.296433641394	111.021949492566	87.4459156120889	112.633181126332	116.980442332298	116.059379217274	120.60448251527	104.32033719705	92.0043811610077	67.7735784959022	92.1358771521638	89.1521802466738	92.7746492316503	101.279910962716	63.3259191416983	84.0189873417721	72.3702664796634	40.6169914414197
340	107.758620689655	108.632395732299	136.996904024768	110.38961038961	109.702653032374	110.611510791367	104.296433641394	110.455510974746	87.0555320602492	113.850837138508	116.249314567721	116.059379217274	120.458472245881	104.32033719705	94.925155166119	68.2831542740668	91.4378780828292	89.7348742352141	92.7746492316503	101.836393989983	63.3259191416983	84.0189873417721	72.3702664796634	40.6169914414197
341	107.758620689655	110.572259941804	136.996904024768	107.142857142857	109.137175439423	110.911270983213	105.339397977808	112.154826528204	86.6651485084095	115.677321156773	116.249314567721	116.059379217274	120.020441437714	107.481559536354	93.4647681635633	68.7927300522315	92.1358771521638	89.7348742352141	92.7746492316503	101.279910962716	63.8492738453487	84.0189873417721	70.687237026648	40.6169914414197
342	107.758620689655	109.602327837051	139.318885448916	110.38961038961	108.571697846473	110.611510791367	104.991743199003	113.854142081662	86.2747649565698	116.286149162861	116.249314567721	116.959064327485	119.436400360159	107.481559536354	92.0043811610077	68.7927300522315	92.1358771521638	90.9002622122948	92.3928605516846	101.836393989983	63.8492738453487	83.0696202531645	70.687237026648	40.6169914414197
343	107.758620689655	109.602327837051	139.318885448916	110.38961038961	109.137175439423	110.31175059952	103.948778862589	112.721265046023	86.6651485084095	117.503805175038	116.249314567721	116.059379217274	119.582410629548	104.32033719705	93.4647681635633	68.2831542740668	92.1358771521638	90.9002622122948	91.6292831917534	101.836393989983	63.8492738453487	84.0189873417721	70.687237026648	40.6169914414197
344	107.758620689655	109.602327837051	136.996904024768	110.38961038961	109.702653032374	110.011990407674	105.687052756613	111.588388010385	87.0555320602492	117.503805175038	116.249314567721	115.159694107063	119.29039009077	102.212855637513	93.4647681635633	68.2831542740668	92.8338762214984	90.9002622122948	91.6292831917534	102.392877017251	63.8492738453487	84.493670886076	71.5287517531557	41.7774769111745
345	107.758620689655	110.572259941804	134.674922600619	107.142857142857	109.702653032374	109.712230215827	105.339397977808	111.588388010385	87.0555320602492	116.286149162861	116.249314567721	115.159694107063	119.144379821381	103.266596417281	93.4647681635633	67.7735784959022	92.8338762214984	90.3175682237545	92.011071871719	101.836393989983	63.8492738453487	84.0189873417721	71.5287517531557	41.7774769111745
346	107.758620689655	109.602327837051	136.996904024768	107.142857142857	109.137175439423	109.112709832134	105.339397977808	112.721265046023	87.0555320602492	116.89497716895	115.518186803144	115.159694107063	119.582410629548	102.212855637513	94.925155166119	66.7544269395728	92.8338762214984	89.7348742352141	91.6292831917534	102.392877017251	63.8492738453487	83.0696202531645	70.687237026648	41.1972341762971
347	108.23754789272	108.632395732299	134.674922600619	107.142857142857	109.702653032374	109.112709832134	104.644088420199	112.154826528204	87.4459156120889	118.721461187215	114.787059038567	115.159694107063	119.144379821381	103.266596417281	94.925155166119	66.2448511614081	92.8338762214984	89.7348742352141	91.2474945117877	101.836393989983	63.3259191416983	83.5443037974683	72.3702664796634	42.3577196460519
348	108.23754789272	109.602327837051	134.674922600619	107.142857142857	110.268130625324	108.812949640288	106.382362314222	112.721265046023	87.4459156120889	117.503805175038	114.787059038567	116.959064327485	119.436400360159	105.374077976818	94.925155166119	65.2256996050788	92.8338762214984	89.7348742352141	92.011071871719	101.836393989983	64.3726285489991	84.0189873417721	71.5287517531557	42.9379623809294
349	108.23754789272	109.602327837051	132.352941176471	103.896103896104	110.268130625324	108.513189448441	106.034707535417	112.721265046023	87.4459156120889	117.503805175038	114.787059038567	115.159694107063	119.436400360159	107.481559536354	96.3855421686747	65.7352753832434	92.8338762214984	87.9867922695931	91.2474945117877	102.392877017251	64.3726285489991	83.0696202531645	71.5287517531557	42.9379623809294
350	107.758620689655	108.632395732299	132.352941176471	103.896103896104	110.268130625324	108.213429256595	106.034707535417	112.721265046023	87.8362991639286	118.112633181126	114.05593127399	115.159694107063	119.144379821381	108.535300316122	96.3855421686747	65.2256996050788	93.5318752908329	87.9867922695931	91.6292831917534	102.392877017251	63.8492738453487	83.5443037974683	71.5287517531557	42.9379623809294
351	107.758620689655	108.632395732299	132.352941176471	103.896103896104	111.399085811225	107.913669064748	106.730017093027	112.721265046023	87.0555320602492	118.112633181126	113.324803509413	115.159694107063	119.582410629548	111.696522655427	93.4647681635633	65.2256996050788	93.5318752908329	87.9867922695931	90.8657058318221	102.392877017251	64.3726285489991	83.5443037974683	71.5287517531557	43.5182051158068
352	107.758620689655	107.662463627546	132.352941176471	107.142857142857	111.399085811225	107.613908872902	104.644088420199	112.721265046023	87.8362991639286	116.89497716895	113.324803509413	115.159694107063	119.29039009077	109.58904109589	93.4647681635633	63.6969722705847	93.5318752908329	87.4040982810527	90.8657058318221	101.836393989983	64.3726285489991	83.5443037974683	71.5287517531557	42.9379623809294
353	107.758620689655	109.602327837051	130.030959752322	110.38961038961	112.530040997125	107.314148681055	106.034707535417	113.287703563842	87.8362991639286	116.286149162861	113.324803509413	114.260008996851	119.582410629548	109.58904109589	93.4647681635633	64.7161238269141	93.5318752908329	88.5694862581334	90.4839171518564	101.836393989983	64.3726285489991	84.0189873417721	70.687237026648	42.9379623809294
354	107.758620689655	108.632395732299	132.352941176471	107.142857142857	112.530040997125	107.314148681055	104.991743199003	112.154826528204	87.8362991639286	116.89497716895	114.05593127399	114.260008996851	119.728420898937	109.58904109589	92.0043811610077	64.7161238269141	93.5318752908329	87.9867922695931	90.4839171518564	101.836393989983	64.3726285489991	83.5443037974683	71.5287517531557	42.9379623809294
355	107.27969348659	108.632395732299	132.352941176471	107.142857142857	113.095518590076	107.014388489209	104.991743199003	112.721265046023	87.8362991639286	118.721461187215	114.787059038567	113.36032388664	119.29039009077	108.535300316122	93.4647681635633	63.6969722705847	93.5318752908329	86.8214042925124	90.1021284718908	102.392877017251	64.8959832526495	83.0696202531645	71.5287517531557	42.9379623809294
356	107.758620689655	109.602327837051	132.352941176471	107.142857142857	113.660996183026	106.714628297362	106.382362314222	112.154826528204	88.2266827157682	118.721461187215	114.05593127399	113.36032388664	119.144379821381	107.481559536354	93.4647681635633	63.6969722705847	93.5318752908329	86.238710303972	89.7203397919252	101.836393989983	64.8959832526495	83.0696202531645	70.687237026648	42.9379623809294
357	107.27969348659	110.572259941804	132.352941176471	107.142857142857	114.226473775977	106.414868105516	104.644088420199	112.721265046023	88.6170662676079	119.330289193303	114.05593127399	113.36032388664	119.582410629548	106.427818756586	92.0043811610077	63.6969722705847	92.8338762214984	86.8214042925124	90.1021284718908	101.836393989983	64.8959832526495	83.0696202531645	71.5287517531557	43.5182051158068
358	107.27969348659	109.602327837051	132.352941176471	107.142857142857	114.226473775977	106.714628297362	104.644088420199	112.721265046023	90.1786004749667	119.939117199391	114.05593127399	112.460638776428	119.728420898937	103.266596417281	93.4647681635633	62.6778207142554	94.2298743601675	87.4040982810527	89.7203397919252	101.836393989983	64.8959832526495	83.5443037974683	71.5287517531557	44.6786905855616
359	107.27969348659	108.632395732299	132.352941176471	107.142857142857	114.226473775977	106.714628297362	104.296433641394	112.721265046023	89.788216923127	119.939117199391	114.05593127399	114.260008996851	119.582410629548	104.32033719705	93.4647681635633	63.1873964924201	93.5318752908329	86.8214042925124	89.7203397919252	100.723427935448	64.8959832526495	83.5443037974683	71.5287517531557	44.6786905855616
360	107.27969348659	108.632395732299	132.352941176471	107.142857142857	115.357428961877	106.714628297362	105.687052756613	112.154826528204	89.3978333712873	121.156773211568	114.05593127399	114.260008996851	119.728420898937	103.266596417281	92.0043811610077	63.1873964924201	93.5318752908329	87.4040982810527	90.1021284718908	100.723427935448	64.3726285489991	84.0189873417721	71.5287517531557	46.4194187901939
361	107.27969348659	109.602327837051	130.030959752322	107.142857142857	114.791951368927	106.714628297362	105.687052756613	113.287703563842	89.3978333712873	122.983257229833	113.324803509413	113.36032388664	119.874431168326	103.266596417281	92.0043811610077	63.1873964924201	93.5318752908329	86.8214042925124	89.3385511119595	100.723427935448	65.4193379562999	84.493670886076	70.687237026648	46.4194187901939
362	107.27969348659	109.602327837051	130.030959752322	107.142857142857	114.791951368927	107.014388489209	106.382362314222	113.854142081662	89.0074498194476	122.983257229833	111.86254798026	113.36032388664	119.436400360159	105.374077976818	92.0043811610077	62.1682449360907	94.2298743601675	86.238710303972	89.7203397919252	100.723427935448	64.8959832526495	84.0189873417721	70.687237026648	46.4194187901939
363	106.800766283525	109.602327837051	132.352941176471	110.38961038961	115.922906554828	107.314148681055	106.034707535417	113.287703563842	89.3978333712873	122.983257229833	113.324803509413	115.159694107063	118.998369551992	103.266596417281	92.0043811610077	61.658669157926	94.2298743601675	85.0733223268913	89.7203397919252	100.723427935448	64.8959832526495	84.493670886076	69.8457223001403	46.4194187901939
364	106.800766283525	108.632395732299	132.352941176471	110.38961038961	115.922906554828	107.014388489209	106.730017093027	113.287703563842	90.1786004749667	123.592085235921	111.86254798026	114.260008996851	118.560338743825	105.374077976818	93.4647681635633	61.658669157926	93.5318752908329	85.6560163154317	88.9567624319939	100.723427935448	64.8959832526495	84.493670886076	69.8457223001403	48.1601469948262
365	106.32183908046	108.632395732299	132.352941176471	110.38961038961	115.922906554828	107.613908872902	106.730017093027	113.854142081662	91.3497511304857	122.983257229833	112.593675744836	113.36032388664	118.852359282603	106.427818756586	94.925155166119	62.1682449360907	93.5318752908329	85.6560163154317	88.9567624319939	100.16694490818	64.8959832526495	84.493670886076	70.687237026648	49.320632464581
366	106.32183908046	106.692531522793	134.674922600619	110.38961038961	115.922906554828	107.613908872902	106.730017093027	113.854142081662	90.959367578646	122.374429223744	112.593675744836	113.36032388664	118.122307935658	105.374077976818	94.925155166119	62.6778207142554	93.5318752908329	86.238710303972	88.5749737520283	100.16694490818	64.8959832526495	83.5443037974683	69.8457223001403	48.7403897297036
367	106.32183908046	108.632395732299	132.352941176471	113.636363636364	115.922906554828	107.613908872902	105.339397977808	113.287703563842	90.5689840268063	122.374429223744	111.86254798026	113.36032388664	118.852359282603	104.32033719705	93.4647681635633	62.1682449360907	94.2298743601675	84.490628338351	88.9567624319939	99.6104618809126	65.4193379562999	84.493670886076	70.687237026648	47.5799042599487
368	105.363984674329	108.632395732299	132.352941176471	113.636363636364	116.488384147778	107.913669064748	105.687052756613	112.721265046023	91.3497511304857	123.592085235921	112.593675744836	113.36032388664	118.414328474436	107.481559536354	93.4647681635633	62.1682449360907	94.2298743601675	83.9079343498106	89.3385511119595	100.16694490818	64.8959832526495	83.0696202531645	69.8457223001403	46.9996615250713
369	104.885057471264	109.602327837051	130.030959752322	107.142857142857	116.488384147778	107.913669064748	106.034707535417	113.287703563842	90.5689840268063	122.374429223744	112.593675744836	113.36032388664	118.268318205047	107.481559536354	93.4647681635633	63.6969722705847	94.2298743601675	83.9079343498106	88.5749737520283	99.6104618809126	65.4193379562999	84.0189873417721	69.8457223001403	46.9996615250713
370	104.885057471264	109.602327837051	134.674922600619	107.142857142857	115.922906554828	108.513189448441	106.382362314222	114.420580599481	90.5689840268063	122.983257229833	111.86254798026	113.36032388664	117.684277127491	108.535300316122	94.925155166119	63.1873964924201	93.5318752908329	82.7425463727299	88.9567624319939	99.053978853645	65.4193379562999	82.5949367088608	70.687237026648	48.1601469948262
371	104.885057471264	109.602327837051	132.352941176471	110.38961038961	115.922906554828	108.513189448441	106.034707535417	113.854142081662	91.7401346823254	122.374429223744	111.86254798026	114.260008996851	118.414328474436	110.642781875659	93.4647681635633	63.1873964924201	94.2298743601675	82.7425463727299	88.9567624319939	99.6104618809126	64.8959832526495	82.5949367088608	70.687237026648	47.5799042599487
372	104.885057471264	107.662463627546	134.674922600619	107.142857142857	116.488384147778	108.513189448441	106.034707535417	113.854142081662	90.959367578646	121.765601217656	111.86254798026	114.260008996851	117.976297666269	108.535300316122	94.925155166119	62.1682449360907	94.2298743601675	82.1598523841896	88.9567624319939	99.6104618809126	64.8959832526495	82.5949367088608	71.5287517531557	47.5799042599487
373	104.885057471264	108.632395732299	132.352941176471	107.142857142857	116.488384147778	108.812949640288	106.034707535417	113.854142081662	91.3497511304857	121.156773211568	111.86254798026	113.36032388664	118.268318205047	106.427818756586	94.925155166119	62.1682449360907	94.2298743601675	82.1598523841896	88.9567624319939	99.6104618809126	64.8959832526495	82.5949367088608	72.3702664796634	48.1601469948262
374	104.406130268199	108.632395732299	132.352941176471	110.38961038961	117.053861740729	108.812949640288	105.687052756613	113.287703563842	91.3497511304857	122.374429223744	113.324803509413	114.260008996851	117.83028739688	104.32033719705	94.925155166119	61.658669157926	94.2298743601675	80.9944644071089	89.3385511119595	99.6104618809126	65.4193379562999	83.5443037974683	71.5287517531557	49.320632464581
375	104.406130268199	108.632395732299	132.352941176471	110.38961038961	117.053861740729	108.812949640288	106.034707535417	113.287703563842	91.3497511304857	122.983257229833	112.593675744836	114.260008996851	118.414328474436	106.427818756586	94.925155166119	61.658669157926	94.9278734295021	80.9944644071089	88.5749737520283	99.053978853645	64.8959832526495	83.5443037974683	71.5287517531557	49.320632464581
376	105.363984674329	107.662463627546	130.030959752322	110.38961038961	117.619339333679	109.112709832134	105.687052756613	113.287703563842	90.959367578646	122.983257229833	112.593675744836	113.36032388664	117.976297666269	108.535300316122	94.925155166119	61.1490933797613	94.9278734295021	79.8290764300282	88.9567624319939	99.6104618809126	64.8959832526495	83.0696202531645	70.687237026648	49.320632464581
377	104.885057471264	110.572259941804	130.030959752322	107.142857142857	117.053861740729	109.112709832134	105.687052756613	113.287703563842	90.959367578646	122.983257229833	112.593675744836	113.36032388664	118.122307935658	108.535300316122	94.925155166119	60.129941823432	94.9278734295021	78.6636884529475	89.3385511119595	99.053978853645	64.8959832526495	83.0696202531645	70.687237026648	49.320632464581
378	104.885057471264	108.632395732299	130.030959752322	110.38961038961	117.619339333679	109.112709832134	104.991743199003	112.721265046023	91.3497511304857	122.983257229833	111.86254798026	114.260008996851	118.268318205047	108.535300316122	93.4647681635633	59.6203660452673	94.9278734295021	78.6636884529475	88.9567624319939	99.6104618809126	65.9426926599503	83.5443037974683	70.687237026648	48.1601469948262
379	104.406130268199	106.692531522793	127.708978328173	107.142857142857	118.184816926629	108.812949640288	105.687052756613	111.588388010385	91.7401346823254	123.592085235921	112.593675744836	112.460638776428	117.83028739688	107.481559536354	92.0043811610077	58.0916387107733	94.2298743601675	77.4983004758668	89.3385511119595	99.053978853645	65.9426926599503	84.0189873417721	70.687237026648	48.7403897297036
380	104.406130268199	107.662463627546	132.352941176471	107.142857142857	118.184816926629	109.112709832134	105.339397977808	112.154826528204	91.3497511304857	122.983257229833	113.324803509413	113.36032388664	117.684277127491	106.427818756586	93.4647681635633	57.5820629326086	94.2298743601675	76.9156064873264	88.9567624319939	99.053978853645	65.4193379562999	83.0696202531645	69.0042075736325	49.320632464581
381	104.885057471264	107.662463627546	130.030959752322	107.142857142857	118.184816926629	109.112709832134	106.382362314222	111.588388010385	90.959367578646	122.983257229833	112.593675744836	114.260008996851	117.976297666269	108.535300316122	94.925155166119	57.5820629326086	93.5318752908329	76.332912498786	88.9567624319939	99.053978853645	65.9426926599503	82.120253164557	69.8457223001403	51.0613606692133
382	104.885057471264	106.692531522793	130.030959752322	107.142857142857	117.053861740729	108.812949640288	104.644088420199	112.154826528204	90.959367578646	122.374429223744	112.593675744836	115.159694107063	117.684277127491	108.535300316122	94.925155166119	56.5629113762792	93.5318752908329	75.7502185102457	89.3385511119595	99.053978853645	65.4193379562999	82.5949367088608	70.687237026648	49.320632464581
383	105.363984674329	107.662463627546	132.352941176471	107.142857142857	118.184816926629	109.112709832134	105.339397977808	111.588388010385	90.959367578646	123.592085235921	113.324803509413	114.260008996851	116.662205241769	106.427818756586	96.3855421686747	55.5437598199499	93.5318752908329	75.1675245217054	89.3385511119595	99.053978853645	65.9426926599503	83.5443037974683	70.687237026648	50.4811179343359
384	104.885057471264	107.662463627546	130.030959752322	103.896103896104	118.184816926629	108.812949640288	104.991743199003	111.021949492566	90.959367578646	122.374429223744	113.324803509413	113.36032388664	117.246246319324	106.427818756586	94.925155166119	57.0724871544439	94.2298743601675	75.7502185102457	90.1021284718908	98.4974958263773	65.9426926599503	84.0189873417721	69.8457223001403	50.4811179343359
385	105.363984674329	107.662463627546	132.352941176471	107.142857142857	117.619339333679	108.812949640288	105.687052756613	111.588388010385	90.959367578646	122.374429223744	111.86254798026	113.36032388664	117.976297666269	106.427818756586	94.925155166119	57.0724871544439	94.2298743601675	74.584830533165	89.7203397919252	97.9410127991096	65.9426926599503	84.0189873417721	69.8457223001403	49.9008751994584
386	105.363984674329	107.662463627546	132.352941176471	103.896103896104	118.184816926629	108.513189448441	105.339397977808	113.854142081662	91.3497511304857	122.374429223744	114.05593127399	115.159694107063	117.246246319324	106.427818756586	94.925155166119	56.0533355981146	94.2298743601675	74.584830533165	89.7203397919252	98.4974958263773	66.4660473636007	84.0189873417721	69.8457223001403	50.4811179343359
387	105.363984674329	106.692531522793	132.352941176471	103.896103896104	118.184816926629	107.913669064748	104.296433641394	113.854142081662	91.3497511304857	122.983257229833	114.05593127399	114.260008996851	117.976297666269	108.535300316122	94.925155166119	56.5629113762792	94.2298743601675	73.4194425560843	89.7203397919252	97.9410127991096	66.9894020672511	84.0189873417721	69.8457223001403	51.0613606692133
388	105.363984674329	106.692531522793	132.352941176471	103.896103896104	117.619339333679	107.913669064748	103.948778862589	112.721265046023	91.3497511304857	123.592085235921	114.787059038567	114.260008996851	117.83028739688	109.58904109589	94.925155166119	55.5437598199499	93.5318752908329	71.6713605904632	89.7203397919252	97.9410127991096	67.5127567709015	84.493670886076	69.8457223001403	52.2218461389681
389	105.363984674329	106.692531522793	132.352941176471	100.649350649351	117.619339333679	107.913669064748	105.339397977808	111.588388010385	91.7401346823254	122.983257229833	115.518186803144	113.36032388664	117.976297666269	111.696522655427	94.925155166119	55.5437598199499	94.2298743601675	71.6713605904632	89.7203397919252	98.4974958263773	67.5127567709015	84.0189873417721	69.8457223001403	51.6416034040907
390	105.363984674329	106.692531522793	136.996904024768	100.649350649351	117.619339333679	107.613908872902	105.687052756613	112.154826528204	91.7401346823254	122.374429223744	115.518186803144	113.36032388664	118.560338743825	109.58904109589	94.925155166119	56.5629113762792	94.2298743601675	72.2540545790036	89.7203397919252	97.3845297718419	67.5127567709015	84.493670886076	70.687237026648	51.6416034040907
391	105.363984674329	108.632395732299	136.996904024768	100.649350649351	117.619339333679	107.613908872902	104.644088420199	112.154826528204	91.7401346823254	122.983257229833	116.249314567721	112.460638776428	118.414328474436	108.535300316122	96.3855421686747	57.5820629326086	93.5318752908329	71.6713605904632	90.1021284718908	96.8280467445743	67.5127567709015	83.5443037974683	70.687237026648	51.6416034040907
392	104.885057471264	108.632395732299	134.674922600619	103.896103896104	117.619339333679	107.314148681055	106.034707535417	112.154826528204	92.5209017860048	122.983257229833	117.711570096874	112.460638776428	117.976297666269	110.642781875659	96.3855421686747	59.1107902671026	93.5318752908329	71.0886666019229	89.7203397919252	96.8280467445743	68.0361114745519	83.5443037974683	69.8457223001403	52.8020888738456
393	104.885057471264	107.662463627546	134.674922600619	97.4025974025974	118.184816926629	107.314148681055	104.296433641394	111.588388010385	92.5209017860048	124.200913242009	116.980442332298	113.36032388664	118.268318205047	112.750263435195	96.3855421686747	60.129941823432	92.8338762214984	70.5059726133825	89.7203397919252	96.8280467445743	68.5594661782023	83.5443037974683	69.8457223001403	53.382331608723
394	105.363984674329	106.692531522793	134.674922600619	97.4025974025974	118.75029451958	107.014388489209	104.991743199003	111.588388010385	92.1305182341651	124.809741248097	116.980442332298	112.460638776428	118.706349013214	111.696522655427	94.925155166119	59.6203660452673	93.5318752908329	68.7578906477615	88.9567624319939	96.8280467445743	68.5594661782023	84.0189873417721	69.8457223001403	55.7033025482327
395	105.842911877395	105.722599418041	136.996904024768	100.649350649351	118.75029451958	106.714628297362	104.644088420199	111.588388010385	91.7401346823254	124.809741248097	119.173825626028	113.36032388664	118.998369551992	111.696522655427	96.3855421686747	59.1107902671026	93.5318752908329	67.5925026706808	89.3385511119595	97.3845297718419	68.5594661782023	84.0189873417721	69.8457223001403	56.8637880179875
396	105.363984674329	107.662463627546	134.674922600619	100.649350649351	119.31577211253	106.714628297362	104.644088420199	111.021949492566	91.3497511304857	124.809741248097	119.173825626028	112.460638776428	120.020441437714	112.750263435195	94.925155166119	59.6203660452673	93.5318752908329	67.5925026706808	90.1021284718908	96.8280467445743	68.5594661782023	84.0189873417721	69.8457223001403	55.7033025482327
397	105.842911877395	107.662463627546	132.352941176471	97.4025974025974	118.75029451958	107.014388489209	104.644088420199	110.455510974746	92.1305182341651	124.200913242009	120.636081155182	112.460638776428	121.042513323437	111.696522655427	94.925155166119	59.1107902671026	94.2298743601675	67.0098086821404	90.1021284718908	96.8280467445743	69.0828208818527	83.5443037974683	69.8457223001403	56.2835452831101
398	105.842911877395	108.632395732299	132.352941176471	97.4025974025974	119.31577211253	107.014388489209	104.991743199003	110.455510974746	91.3497511304857	124.200913242009	120.636081155182	112.460638776428	121.188523592826	111.696522655427	94.925155166119	58.601214488938	93.5318752908329	67.0098086821404	90.1021284718908	96.8280467445743	68.5594661782023	84.9683544303797	69.8457223001403	57.4440307528649
399	105.842911877395	107.662463627546	132.352941176471	97.4025974025974	119.88124970548	107.314148681055	104.644088420199	109.889072456927	91.3497511304857	125.418569254186	120.636081155182	112.460638776428	120.458472245881	111.696522655427	94.925155166119	58.601214488938	93.5318752908329	66.4271146936001	90.4839171518564	97.3845297718419	68.5594661782023	84.493670886076	69.0042075736325	58.6045162226198
400	105.842911877395	105.722599418041	130.030959752322	94.1558441558442	119.88124970548	106.414868105516	104.296433641394	109.889072456927	91.3497511304857	125.418569254186	121.367208919759	113.36032388664	120.60448251527	112.750263435195	93.4647681635633	59.1107902671026	93.5318752908329	65.8444207050597	90.1021284718908	96.8280467445743	69.0828208818527	83.0696202531645	68.1626928471248	59.1847589574972
401	105.842911877395	105.722599418041	132.352941176471	97.4025974025974	119.88124970548	106.714628297362	104.991743199003	108.189756903469	92.1305182341651	125.418569254186	120.636081155182	112.460638776428	120.458472245881	113.804004214963	93.4647681635633	58.0916387107733	92.8338762214984	64.679032727979	90.4839171518564	97.3845297718419	69.0828208818527	84.493670886076	69.0042075736325	59.1847589574972
402	105.363984674329	106.692531522793	136.996904024768	97.4025974025974	120.446727298431	106.414868105516	105.687052756613	107.056879867831	92.5209017860048	124.809741248097	119.904953390605	112.460638776428	120.312461976492	114.857744994731	93.4647681635633	59.6203660452673	93.5318752908329	62.3482567738176	90.8657058318221	97.3845297718419	69.0828208818527	84.0189873417721	69.8457223001403	59.7650016923746
403	105.363984674329	106.692531522793	136.996904024768	94.1558441558442	121.012204891381	106.714628297362	105.687052756613	107.056879867831	92.5209017860048	125.418569254186	121.367208919759	112.460638776428	120.750492784659	115.911485774499	93.4647681635633	59.6203660452673	93.5318752908329	63.5136447508983	91.6292831917534	96.8280467445743	69.6061755855031	84.0189873417721	69.0042075736325	60.3452444272521
404	105.363984674329	107.662463627546	139.318885448916	97.4025974025974	121.012204891381	106.714628297362	104.296433641394	107.62331838565	91.7401346823254	125.418569254186	120.636081155182	112.460638776428	121.042513323437	116.965226554268	94.925155166119	59.6203660452673	92.8338762214984	63.5136447508983	91.2474945117877	96.8280467445743	69.6061755855031	83.5443037974683	69.0042075736325	59.1847589574972
405	105.842911877395	108.632395732299	139.318885448916	94.1558441558442	121.012204891381	106.714628297362	105.339397977808	107.056879867831	91.7401346823254	125.418569254186	120.636081155182	114.260008996851	121.334533862215	116.965226554268	94.925155166119	59.6203660452673	92.8338762214984	62.3482567738176	91.2474945117877	97.3845297718419	70.1295302891535	84.0189873417721	69.0042075736325	59.7650016923746
406	105.842911877395	108.632395732299	136.996904024768	97.4025974025974	121.012204891381	106.714628297362	105.687052756613	107.056879867831	92.1305182341651	125.418569254186	121.367208919759	114.260008996851	120.750492784659	116.965226554268	92.0043811610077	59.6203660452673	92.1358771521638	63.5136447508983	92.011071871719	96.8280467445743	70.6528849928039	84.0189873417721	69.0042075736325	60.3452444272521
407	105.842911877395	108.632395732299	139.318885448916	97.4025974025974	121.012204891381	107.014388489209	106.382362314222	107.056879867831	92.1305182341651	125.418569254186	121.367208919759	113.36032388664	120.60448251527	115.911485774499	92.0043811610077	60.129941823432	92.1358771521638	62.3482567738176	91.6292831917534	97.9410127991096	70.6528849928039	83.0696202531645	67.3211781206171	60.3452444272521
408	105.363984674329	108.632395732299	139.318885448916	97.4025974025974	120.446727298431	107.014388489209	105.339397977808	106.490441350012	92.1305182341651	124.200913242009	121.367208919759	113.36032388664	121.042513323437	114.857744994731	92.0043811610077	60.6395176015967	92.8338762214984	62.3482567738176	91.6292831917534	97.9410127991096	70.6528849928039	83.0696202531645	68.1626928471248	61.5057298970069
409	105.363984674329	109.602327837051	139.318885448916	97.4025974025974	121.012204891381	106.714628297362	104.296433641394	106.490441350012	91.7401346823254	123.592085235921	121.367208919759	114.260008996851	120.896503054048	114.857744994731	92.0043811610077	61.1490933797613	92.8338762214984	62.930950762358	92.011071871719	96.8280467445743	70.6528849928039	83.0696202531645	69.0042075736325	61.5057298970069
410	104.885057471264	108.632395732299	139.318885448916	97.4025974025974	121.012204891381	107.014388489209	104.296433641394	106.490441350012	92.1305182341651	123.592085235921	121.367208919759	115.159694107063	121.042513323437	113.804004214963	93.4647681635633	61.658669157926	92.1358771521638	63.5136447508983	92.011071871719	97.3845297718419	71.1762396964543	83.0696202531645	68.1626928471248	61.5057298970069
411	104.406130268199	109.602327837051	139.318885448916	97.4025974025974	119.31577211253	107.314148681055	104.991743199003	105.357564314373	92.9112853378444	122.983257229833	122.829464448912	114.260008996851	121.480544131604	112.750263435195	92.0043811610077	61.658669157926	92.1358771521638	62.930950762358	91.6292831917534	97.3845297718419	71.1762396964543	82.120253164557	68.1626928471248	60.9254871621295
412	104.406130268199	109.602327837051	136.996904024768	97.4025974025974	119.88124970548	107.314148681055	104.991743199003	105.924002832193	93.3016688896841	122.374429223744	122.829464448912	114.260008996851	121.918574939771	113.804004214963	92.0043811610077	62.1682449360907	92.8338762214984	62.3482567738176	92.011071871719	97.9410127991096	71.1762396964543	82.120253164557	69.0042075736325	62.0859726318843
413	104.406130268199	108.632395732299	139.318885448916	97.4025974025974	119.31577211253	107.613908872902	104.644088420199	105.924002832193	92.1305182341651	122.983257229833	122.829464448912	115.159694107063	121.626554400993	112.750263435195	93.4647681635633	61.658669157926	92.1358771521638	61.7655627852773	92.3928605516846	97.3845297718419	71.6995944001047	82.5949367088608	69.8457223001403	62.6662153667618
414	104.406130268199	108.632395732299	139.318885448916	97.4025974025974	119.31577211253	107.613908872902	105.687052756613	107.056879867831	91.7401346823254	122.374429223744	122.829464448912	115.159694107063	121.480544131604	113.804004214963	94.925155166119	61.658669157926	92.1358771521638	61.1828687967369	92.011071871719	97.3845297718419	71.6995944001047	83.0696202531645	69.0042075736325	63.8267008365166
415	104.885057471264	109.602327837051	139.318885448916	97.4025974025974	119.31577211253	107.913669064748	104.991743199003	106.490441350012	92.5209017860048	121.156773211568	123.560592213489	114.260008996851	121.480544131604	112.750263435195	94.925155166119	61.658669157926	92.8338762214984	61.1828687967369	92.7746492316503	97.3845297718419	72.2229491037551	83.0696202531645	68.1626928471248	63.8267008365166
416	104.885057471264	108.632395732299	141.640866873065	97.4025974025974	118.75029451958	108.213429256595	104.296433641394	106.490441350012	91.7401346823254	120.547945205479	123.560592213489	114.260008996851	121.918574939771	112.750263435195	94.925155166119	61.1490933797613	92.8338762214984	61.1828687967369	93.1564379116159	97.3845297718419	72.7463038074055	82.5949367088608	69.0042075736325	64.406943571394
417	104.885057471264	108.632395732299	139.318885448916	97.4025974025974	118.184816926629	108.513189448441	104.296433641394	105.924002832193	91.3497511304857	118.721461187215	123.560592213489	114.260008996851	121.626554400993	112.750263435195	94.925155166119	61.1490933797613	92.8338762214984	60.0174808196562	92.7746492316503	97.9410127991096	72.7463038074055	82.120253164557	68.1626928471248	63.8267008365166
418	104.885057471264	109.602327837051	139.318885448916	97.4025974025974	118.184816926629	108.812949640288	104.991743199003	105.924002832193	90.5689840268063	116.286149162861	123.560592213489	115.159694107063	121.626554400993	113.804004214963	93.4647681635633	61.658669157926	92.8338762214984	60.0174808196562	92.7746492316503	97.9410127991096	72.7463038074055	82.120253164557	68.1626928471248	63.8267008365166
419	104.885057471264	111.542192046557	139.318885448916	97.4025974025974	117.619339333679	108.812949640288	104.296433641394	105.357564314373	90.5689840268063	114.459665144597	124.291719978066	115.159694107063	121.772564670382	114.857744994731	93.4647681635633	62.6778207142554	92.8338762214984	60.0174808196562	92.3928605516846	97.9410127991096	73.2696585110559	82.120253164557	66.4796633941094	63.8267008365166
420	105.363984674329	109.602327837051	139.318885448916	100.649350649351	117.053861740729	109.112709832134	103.948778862589	106.490441350012	90.959367578646	113.24200913242	124.291719978066	114.260008996851	121.626554400993	114.857744994731	94.925155166119	63.1873964924201	93.5318752908329	59.4347868311159	92.7746492316503	98.4974958263773	73.7930132147063	81.6455696202532	67.3211781206171	62.0859726318843
421	104.406130268199	106.692531522793	136.996904024768	100.649350649351	117.053861740729	109.112709832134	104.991743199003	104.224687278735	90.1786004749667	110.197869101979	123.560592213489	114.260008996851	121.772564670382	113.804004214963	93.4647681635633	62.1682449360907	92.8338762214984	60.0174808196562	91.6292831917534	97.9410127991096	73.2696585110559	81.6455696202532	66.4796633941094	62.0859726318843
