# Supplementary material for: Transient nicotine exposure in early adolescent male mice freezes their dopamine circuits in an immature state
Source: Nat Commun. 2024 Oct 18;15:9017. doi: 10.1038/s41467-024-53327-w (PMC11489768; doi:10.1038/s41467-024-53327-w)
Supplement: Supplementary file 4 — Source Data [file 41467_2024_53327_MOESM4_ESM.zip › source_data/Juxta_adult_sal_moyf.csv]

	V1	V2	V3	V4	V5	V6	V7	V8	V9	V10	V11	V12	V13	V14	V15	V16	V17	V18	V19	V20	V21	V22	V23	V24	V25	V26	V27	V28
1	99.4032243698228	101.900117706407	102.559464592566	99.4200497100249	96.0618329039382	97.0414201183432	111.281174034393	98.6301369863014	99.043919928294	102.553542009885	95.5156950672646	98.7571380584481	101.350356002946	100.953449242849	99.1672493802047	100.125156445557	99.1564813220864	99.3583109087145	101.421436803688	98.5481742190937	99.6642516345644	100.447065537905	101.72807303554	102.460640559138	104.808311115197	100.994644223412	99.1008600469116	96.958174904943
2	100.472076244767	103.917941819405	100.93153658316	100.082850041425	97.165991902834	99.4082840236686	111.281174034393	98.6301369863014	99.043919928294	101.935749588138	96.1883408071749	99.7648639570037	100.761109747115	100.953449242849	99.1672493802047	100.125156445557	99.1564813220864	99.979300351894	102.34344986554	98.5481742190937	100.724509630677	99.3056216113383	103.684382132377	102.028317181252	108.118047255677	102.074800846123	99.687255668491	99.8098859315589
3	99.4032243698228	102.909029762906	100.388893913358	100.082850041425	94.9576739050423	97.0414201183432	112.361573782299	98.9622249896223	99.043919928294	101.935749588138	96.8609865470852	99.7648639570037	100.761109747115	101.514301738643	99.1672493802047	100.125156445557	99.1564813220864	99.979300351894	101.421436803688	98.5481742190937	99.6642516345644	99.3056216113383	103.684382132377	102.892963937025	107.014801875517	101.534722534768	99.687255668491	99.8098859315589
4	100.472076244767	102.909029762906	100.388893913358	100.745650372825	94.9576739050423	97.0414201183432	112.361573782299	98.6301369863014	99.043919928294	102.553542009885	96.8609865470852	98.7571380584481	101.350356002946	100.953449242849	99.1672493802047	100.125156445557	99.1564813220864	99.3583109087145	103.265462927391	99.1347704942074	100.724509630677	99.3056216113383	103.684382132377	103.325287314912	108.118047255677	100.994644223412	99.1008600469116	99.8098859315589
5	100.472076244767	104.926853875904	99.3036085737542	101.408450704225	94.9576739050423	97.0414201183432	111.281174034393	98.6301369863014	99.4920824619062	102.553542009885	96.1883408071749	99.7648639570037	101.350356002946	100.953449242849	99.930074375437	101.793909052983	99.6729213289723	99.979300351894	101.421436803688	99.1347704942074	99.6642516345644	99.3056216113383	103.684382132377	103.325287314912	105.911556495357	101.534722534768	99.1008600469116	99.8098859315589
6	100.472076244767	103.917941819405	99.8462512435561	100.745650372825	94.9576739050423	98.2248520710059	111.281174034393	98.9622249896223	99.9402449955184	103.789126853377	96.8609865470852	98.7571380584481	100.761109747115	100.953449242849	99.930074375437	100.125156445557	99.1564813220864	99.979300351894	100.499423741836	99.1347704942074	100.724509630677	99.3056216113383	101.72807303554	102.892963937025	109.221292635837	102.074800846123	99.1008600469116	98.3840304182509
7	100.472076244767	103.917941819405	100.93153658316	100.745650372825	93.8535149061465	97.0414201183432	111.281174034393	98.6301369863014	98.5957573946818	103.171334431631	98.2062780269058	98.7571380584481	99.582617235453	101.514301738643	100.692899370669	101.793909052983	99.1564813220864	99.979300351894	101.421436803688	99.1347704942074	100.724509630677	99.3056216113383	101.72807303554	102.460640559138	109.221292635837	100.994644223412	99.1008600469116	98.3840304182509
8	99.4032243698228	105.935765932403	101.474179252962	100.745650372825	94.9576739050423	97.0414201183432	111.281174034393	99.2943129929431	99.4920824619062	104.406919275124	97.5336322869955	99.7648639570037	100.171863491284	101.514301738643	101.455724365902	101.793909052983	99.1564813220864	99.979300351894	100.499423741836	99.1347704942074	99.6642516345644	100.447065537905	103.684382132377	103.325287314912	108.118047255677	102.074800846123	99.687255668491	98.3840304182509
9	99.4032243698228	105.935765932403	100.388893913358	100.745650372825	93.8535149061465	97.0414201183432	110.200774286486	98.9622249896223	99.4920824619062	104.406919275124	98.2062780269058	98.7571380584481	100.761109747115	102.075154234436	101.455724365902	101.793909052983	99.1564813220864	99.979300351894	100.499423741836	99.1347704942074	100.724509630677	100.447065537905	103.684382132377	102.028317181252	108.118047255677	101.534722534768	99.1008600469116	96.958174904943
10	100.472076244767	104.926853875904	99.8462512435561	99.4200497100249	94.9576739050423	98.2248520710059	110.200774286486	98.9622249896223	99.4920824619062	104.406919275124	98.2062780269058	99.7648639570037	99.582617235453	101.514301738643	101.455724365902	100.125156445557	99.1564813220864	100.600289795073	102.34344986554	99.721366769321	100.724509630677	101.588509464473	101.72807303554	102.460640559138	110.324538015997	100.994644223412	98.5144644253323	98.3840304182509
11	101.540928119711	104.926853875904	100.388893913358	100.082850041425	96.0618329039382	99.4082840236686	111.281174034393	98.9622249896223	99.9402449955184	103.789126853377	98.8789237668162	98.7571380584481	99.582617235453	101.514301738643	100.692899370669	100.125156445557	99.1564813220864	99.979300351894	101.421436803688	99.1347704942074	100.724509630677	99.3056216113383	101.72807303554	102.892963937025	109.221292635837	102.614879157478	99.1008600469116	98.3840304182509
12	101.540928119711	106.944677988902	101.474179252962	100.082850041425	97.165991902834	98.2248520710059	111.281174034393	99.2943129929431	99.9402449955184	103.789126853377	98.2062780269058	99.7648639570037	99.582617235453	101.514301738643	100.692899370669	100.125156445557	99.1564813220864	100.600289795073	101.421436803688	99.1347704942074	100.724509630677	98.1641776847712	101.72807303554	103.757610692798	109.221292635837	100.994644223412	99.1008600469116	96.958174904943
13	101.540928119711	107.953590045401	100.93153658316	99.4200497100249	97.165991902834	98.2248520710059	109.120374538579	99.626400996264	100.388407529131	103.171334431631	98.2062780269058	99.7648639570037	98.9933709796219	101.514301738643	99.930074375437	100.125156445557	98.6400413152005	100.600289795073	100.499423741836	99.721366769321	100.724509630677	100.447065537905	101.72807303554	104.622257448572	110.324538015997	99.374409289347	99.1008600469116	98.3840304182509
14	102.609779994656	105.935765932403	101.474179252962	100.082850041425	96.0618329039382	98.2248520710059	110.200774286486	99.2943129929431	99.4920824619062	103.171334431631	98.8789237668162	99.7648639570037	99.582617235453	101.514301738643	99.930074375437	100.125156445557	98.6400413152005	99.979300351894	100.499423741836	99.1347704942074	100.724509630677	98.1641776847712	101.72807303554	103.325287314912	109.221292635837	101.534722534768	98.5144644253323	96.958174904943
15	101.540928119711	106.944677988902	100.93153658316	100.082850041425	96.0618329039382	98.2248520710059	110.200774286486	99.2943129929431	99.9402449955184	103.171334431631	99.5515695067265	100.772589855559	99.582617235453	102.075154234436	100.692899370669	100.125156445557	99.1564813220864	100.600289795073	100.499423741836	99.721366769321	101.784767626789	98.1641776847712	101.72807303554	102.460640559138	111.427783396157	99.9144876007021	99.1008600469116	98.3840304182509
16	101.540928119711	108.9625021019	100.388893913358	100.082850041425	97.165991902834	99.4082840236686	111.281174034393	99.2943129929431	99.9402449955184	102.553542009885	99.5515695067265	99.7648639570037	98.9933709796219	100.953449242849	101.455724365902	100.125156445557	98.6400413152005	100.600289795073	100.499423741836	99.1347704942074	101.784767626789	99.3056216113383	101.72807303554	102.892963937025	111.427783396157	99.374409289347	99.687255668491	98.3840304182509
17	101.540928119711	107.953590045401	100.388893913358	100.745650372825	97.165991902834	98.2248520710059	110.200774286486	99.2943129929431	100.388407529131	102.553542009885	98.8789237668162	100.772589855559	98.4041247237908	101.514301738643	101.455724365902	98.456403838131	98.6400413152005	100.600289795073	101.421436803688	99.1347704942074	100.724509630677	97.0227337582041	101.72807303554	104.189934070685	111.427783396157	100.454565912057	99.687255668491	96.958174904943
18	101.540928119711	105.935765932403	100.93153658316	100.745650372825	97.165991902834	98.2248520710059	110.200774286486	98.6301369863014	99.9402449955184	102.553542009885	98.8789237668162	100.772589855559	98.4041247237908	101.514301738643	100.692899370669	98.456403838131	98.6400413152005	100.600289795073	100.499423741836	99.1347704942074	100.724509630677	97.0227337582041	105.640691229214	103.325287314912	111.427783396157	102.074800846123	100.27365129007	98.3840304182509
19	101.540928119711	105.935765932403	100.93153658316	100.745650372825	97.165991902834	99.4082840236686	109.120374538579	99.626400996264	99.4920824619062	102.553542009885	98.8789237668162	99.7648639570037	97.8148784679597	102.075154234436	99.930074375437	98.456403838131	98.1236013083147	100.600289795073	100.499423741836	99.721366769321	99.6642516345644	97.0227337582041	101.72807303554	102.892963937025	111.427783396157	100.994644223412	100.27365129007	99.8098859315589
20	101.540928119711	104.926853875904	101.474179252962	100.745650372825	98.2701509017299	98.2248520710059	109.120374538579	99.2943129929431	99.4920824619062	102.553542009885	99.5515695067265	99.7648639570037	97.8148784679597	102.075154234436	99.930074375437	96.7876512307051	98.1236013083147	100.600289795073	99.5774106799846	99.721366769321	98.603993638452	98.1641776847712	101.72807303554	103.325287314912	110.324538015997	100.994644223412	99.687255668491	98.3840304182509
21	101.540928119711	104.926853875904	101.474179252962	100.745650372825	97.165991902834	98.2248520710059	110.200774286486	99.9584889995849	99.043919928294	102.553542009885	99.5515695067265	100.772589855559	97.8148784679597	102.075154234436	99.930074375437	98.456403838131	98.1236013083147	100.600289795073	99.5774106799846	99.721366769321	99.6642516345644	98.1641776847712	103.684382132377	102.892963937025	108.118047255677	102.614879157478	100.27365129007	99.8098859315589
22	101.540928119711	103.917941819405	100.93153658316	100.082850041425	97.165991902834	99.4082840236686	109.120374538579	99.626400996264	99.043919928294	101.935749588138	98.8789237668162	99.7648639570037	97.8148784679597	102.63600673023	99.930074375437	98.456403838131	98.6400413152005	100.600289795073	99.5774106799846	99.721366769321	98.603993638452	98.1641776847712	103.684382132377	103.757610692798	105.911556495357	102.074800846123	100.27365129007	99.8098859315589
23	101.540928119711	104.926853875904	100.93153658316	100.082850041425	98.2701509017299	98.2248520710059	108.039974790673	99.2943129929431	99.4920824619062	102.553542009885	98.2062780269058	100.772589855559	98.4041247237908	102.63600673023	99.930074375437	98.456403838131	98.6400413152005	100.600289795073	100.499423741836	99.721366769321	98.603993638452	97.0227337582041	103.684382132377	103.325287314912	107.014801875517	102.614879157478	100.27365129007	99.8098859315589
24	100.472076244767	104.926853875904	100.388893913358	100.082850041425	97.165991902834	99.4082840236686	108.039974790673	99.626400996264	99.9402449955184	102.553542009885	98.2062780269058	100.772589855559	98.4041247237908	101.514301738643	99.1672493802047	98.456403838131	98.6400413152005	100.600289795073	100.499423741836	99.721366769321	98.603993638452	98.1641776847712	101.72807303554	102.892963937025	108.118047255677	103.154957468833	100.27365129007	99.8098859315589
25	101.540928119711	104.926853875904	100.388893913358	100.745650372825	97.165991902834	99.4082840236686	108.039974790673	99.626400996264	98.1475948610696	102.553542009885	98.8789237668162	99.7648639570037	98.9933709796219	101.514301738643	99.930074375437	98.456403838131	98.6400413152005	99.979300351894	99.5774106799846	99.721366769321	99.6642516345644	97.0227337582041	103.684382132377	102.028317181252	108.118047255677	104.775192402898	100.27365129007	98.3840304182509
26	101.540928119711	104.926853875904	100.93153658316	100.745650372825	98.2701509017299	99.4082840236686	108.039974790673	99.626400996264	99.4920824619062	102.553542009885	99.5515695067265	100.772589855559	98.4041247237908	102.075154234436	100.692899370669	100.125156445557	98.6400413152005	99.979300351894	98.6553976181329	99.721366769321	98.603993638452	97.0227337582041	105.640691229214	102.028317181252	103.705065735037	103.695035780188	100.27365129007	96.958174904943
27	101.540928119711	104.926853875904	100.93153658316	100.082850041425	97.165991902834	101.775147928994	106.959575042766	99.9584889995849	99.4920824619062	103.171334431631	100.224215246637	99.7648639570037	98.4041247237908	102.075154234436	100.692899370669	100.125156445557	98.1236013083147	100.600289795073	99.5774106799846	100.307963044435	99.6642516345644	98.1641776847712	105.640691229214	101.595993803365	102.601820354877	103.695035780188	100.27365129007	98.3840304182509
28	100.472076244767	105.935765932403	100.388893913358	100.082850041425	98.2701509017299	100.591715976331	106.959575042766	100.290577002906	99.043919928294	102.553542009885	99.5515695067265	99.7648639570037	98.4041247237908	102.075154234436	100.692899370669	100.125156445557	98.6400413152005	99.979300351894	99.5774106799846	100.307963044435	98.603993638452	98.1641776847712	101.72807303554	101.595993803365	102.601820354877	101.534722534768	100.27365129007	96.958174904943
29	101.540928119711	105.935765932403	100.388893913358	100.745650372825	97.165991902834	101.775147928994	105.879175294859	99.9584889995849	98.5957573946818	102.553542009885	100.224215246637	100.772589855559	98.9933709796219	101.514301738643	102.218549361134	100.125156445557	98.6400413152005	99.979300351894	99.5774106799846	100.307963044435	98.603993638452	98.1641776847712	103.684382132377	101.163670425478	105.911556495357	100.994644223412	100.86004691165	95.532319391635
30	101.540928119711	103.917941819405	99.3036085737542	101.408450704225	99.3743099006257	101.775147928994	108.039974790673	99.9584889995849	99.043919928294	101.317957166392	100.224215246637	99.7648639570037	98.9933709796219	102.075154234436	101.455724365902	100.125156445557	98.6400413152005	100.600289795073	99.5774106799846	100.307963044435	99.6642516345644	98.1641776847712	103.684382132377	101.163670425478	105.911556495357	103.154957468833	100.27365129007	98.3840304182509
31	100.472076244767	103.917941819405	98.7609659039522	101.408450704225	100.478468899522	100.591715976331	106.959575042766	100.622665006227	99.043919928294	101.935749588138	100.224215246637	99.7648639570037	98.9933709796219	100.953449242849	101.455724365902	100.125156445557	99.1564813220864	100.600289795073	100.499423741836	99.721366769321	100.724509630677	98.1641776847712	103.684382132377	102.028317181252	102.601820354877	102.074800846123	100.27365129007	96.958174904943
32	100.472076244767	105.935765932403	98.7609659039522	101.408450704225	100.478468899522	101.775147928994	106.959575042766	100.290577002906	99.4920824619062	101.935749588138	100.896860986547	100.772589855559	98.9933709796219	101.514301738643	101.455724365902	100.125156445557	98.6400413152005	99.979300351894	100.499423741836	99.721366769321	99.6642516345644	98.1641776847712	101.72807303554	101.595993803365	102.601820354877	102.074800846123	100.27365129007	99.8098859315589
33	100.472076244767	104.926853875904	98.7609659039522	101.408450704225	100.478468899522	101.775147928994	108.039974790673	100.290577002906	98.5957573946818	101.935749588138	99.5515695067265	100.772589855559	98.9933709796219	101.514301738643	102.218549361134	100.125156445557	98.6400413152005	100.600289795073	100.499423741836	99.721366769321	98.603993638452	98.1641776847712	99.7717639387023	102.460640559138	99.2920842143974	102.614879157478	100.27365129007	98.3840304182509
34	99.4032243698228	103.917941819405	98.7609659039522	101.408450704225	100.478468899522	101.775147928994	108.039974790673	100.290577002906	98.5957573946818	101.317957166392	100.224215246637	99.7648639570037	98.9933709796219	102.075154234436	102.218549361134	100.125156445557	99.1564813220864	100.600289795073	99.5774106799846	100.307963044435	99.6642516345644	98.1641776847712	99.7717639387023	102.028317181252	100.395329594557	102.074800846123	100.86004691165	99.8098859315589
35	99.4032243698228	104.926853875904	98.2183232341503	101.408450704225	100.478468899522	101.775147928994	108.039974790673	100.290577002906	99.043919928294	101.317957166392	100.896860986547	99.7648639570037	99.582617235453	101.514301738643	102.981374356366	98.456403838131	98.6400413152005	99.979300351894	99.5774106799846	100.307963044435	99.6642516345644	98.1641776847712	101.72807303554	101.595993803365	99.2920842143974	102.614879157478	100.27365129007	98.3840304182509
36	100.472076244767	105.935765932403	97.6756805643484	101.408450704225	101.582627898417	102.958579881657	105.879175294859	100.290577002906	98.5957573946818	100.700164744646	101.569506726457	99.7648639570037	98.9933709796219	102.075154234436	103.744199351599	98.456403838131	99.1564813220864	100.600289795073	101.421436803688	100.307963044435	98.603993638452	100.447065537905	103.684382132377	100.731347047592	102.601820354877	102.074800846123	100.27365129007	99.8098859315589
37	99.4032243698228	105.935765932403	99.3036085737542	101.408450704225	101.582627898417	102.958579881657	105.879175294859	100.290577002906	99.043919928294	100.700164744646	100.896860986547	99.7648639570037	98.9933709796219	102.63600673023	104.507024346831	98.456403838131	99.1564813220864	100.600289795073	99.5774106799846	99.721366769321	99.6642516345644	99.3056216113383	103.684382132377	101.595993803365	104.808311115197	100.994644223412	100.27365129007	99.8098859315589
38	100.472076244767	102.909029762906	98.7609659039522	101.408450704225	101.582627898417	102.958579881657	105.879175294859	100.290577002906	99.043919928294	100.700164744646	101.569506726457	99.7648639570037	98.9933709796219	101.514301738643	103.744199351599	100.125156445557	99.1564813220864	100.600289795073	100.499423741836	99.721366769321	100.724509630677	99.3056216113383	101.72807303554	101.595993803365	101.498574974717	102.074800846123	100.27365129007	99.8098859315589
39	100.472076244767	102.909029762906	98.2183232341503	101.408450704225	101.582627898417	101.775147928994	104.798775546952	99.9584889995849	99.4920824619062	101.317957166392	101.569506726457	99.7648639570037	98.9933709796219	102.63600673023	103.744199351599	100.125156445557	99.1564813220864	100.600289795073	100.499423741836	100.307963044435	99.6642516345644	99.3056216113383	103.684382132377	101.595993803365	99.2920842143974	100.994644223412	99.687255668491	99.8098859315589
40	100.472076244767	104.926853875904	98.2183232341503	102.071251035626	100.478468899522	102.958579881657	105.879175294859	99.626400996264	99.043919928294	100.0823723229	101.569506726457	99.7648639570037	98.9933709796219	102.63600673023	103.744199351599	100.125156445557	99.6729213289723	100.600289795073	100.499423741836	100.307963044435	100.724509630677	100.447065537905	103.684382132377	100.731347047592	100.395329594557	100.454565912057	100.27365129007	99.8098859315589
41	100.472076244767	102.909029762906	96.5903952247445	101.408450704225	102.686786897313	102.958579881657	104.798775546952	99.9584889995849	98.5957573946818	100.700164744646	102.242152466368	100.772589855559	98.9933709796219	102.075154234436	103.744199351599	98.456403838131	99.1564813220864	99.979300351894	100.499423741836	100.894559319548	99.6642516345644	99.3056216113383	101.72807303554	100.299023669705	97.0855934540774	100.994644223412	99.687255668491	101.235741444867
42	101.540928119711	103.917941819405	97.1330378945464	100.745650372825	101.582627898417	101.775147928994	104.798775546952	99.9584889995849	99.043919928294	100.0823723229	101.569506726457	99.7648639570037	99.582617235453	102.075154234436	102.981374356366	98.456403838131	99.6729213289723	100.600289795073	99.5774106799846	100.894559319548	99.6642516345644	99.3056216113383	101.72807303554	100.299023669705	98.1888388342374	100.454565912057	99.687255668491	99.8098859315589
43	101.540928119711	104.926853875904	97.6756805643484	101.408450704225	101.582627898417	101.775147928994	103.718375799046	99.9584889995849	99.9402449955184	99.4645799011532	100.896860986547	99.7648639570037	98.9933709796219	101.514301738643	103.744199351599	100.125156445557	99.6729213289723	100.600289795073	99.5774106799846	100.894559319548	98.603993638452	99.3056216113383	103.684382132377	99.8667002918183	100.395329594557	100.994644223412	99.687255668491	99.8098859315589
44	101.540928119711	102.909029762906	97.1330378945464	101.408450704225	101.582627898417	101.775147928994	103.718375799046	99.9584889995849	99.4920824619062	99.4645799011532	100.896860986547	99.7648639570037	98.9933709796219	101.514301738643	103.744199351599	100.125156445557	100.189361335858	99.979300351894	99.5774106799846	100.894559319548	99.6642516345644	98.1641776847712	101.72807303554	99.4343769139316	100.395329594557	102.074800846123	99.687255668491	101.235741444867
45	100.472076244767	103.917941819405	97.6756805643484	100.745650372825	101.582627898417	101.775147928994	103.718375799046	100.290577002906	99.043919928294	98.8467874794069	100.224215246637	100.772589855559	99.582617235453	100.953449242849	103.744199351599	100.125156445557	99.6729213289723	99.979300351894	98.6553976181329	100.894559319548	98.603993638452	99.3056216113383	101.72807303554	100.299023669705	98.1888388342374	100.994644223412	99.1008600469116	99.8098859315589
46	101.540928119711	102.909029762906	97.1330378945464	100.745650372825	100.478468899522	101.775147928994	103.718375799046	99.9584889995849	99.043919928294	98.8467874794069	100.224215246637	99.7648639570037	98.9933709796219	100.953449242849	102.981374356366	100.125156445557	100.189361335858	100.600289795073	98.6553976181329	101.481155594662	99.6642516345644	98.1641776847712	101.72807303554	99.8667002918183	98.1888388342374	99.9144876007021	99.687255668491	101.235741444867
47	101.540928119711	102.909029762906	97.6756805643484	100.745650372825	101.582627898417	101.775147928994	101.557576303232	100.290577002906	99.4920824619062	98.8467874794069	100.896860986547	100.772589855559	98.9933709796219	100.953449242849	104.507024346831	100.125156445557	99.6729213289723	100.600289795073	99.5774106799846	100.894559319548	98.603993638452	99.3056216113383	99.7717639387023	98.5697301581583	99.2920842143974	100.994644223412	99.1008600469116	101.235741444867
48	100.472076244767	101.900117706407	99.3036085737542	100.745650372825	100.478468899522	101.775147928994	102.637976051139	100.290577002906	99.043919928294	98.2289950576606	99.5515695067265	100.772589855559	98.9933709796219	100.953449242849	103.744199351599	100.125156445557	100.189361335858	99.979300351894	99.5774106799846	100.894559319548	98.603993638452	99.3056216113383	101.72807303554	98.5697301581583	97.0855934540774	99.374409289347	99.1008600469116	101.235741444867
49	100.472076244767	100.891205649908	98.2183232341503	100.082850041425	100.478468899522	100.591715976331	102.637976051139	100.290577002906	99.4920824619062	98.8467874794069	100.224215246637	99.7648639570037	98.9933709796219	100.953449242849	102.218549361134	100.125156445557	100.189361335858	99.979300351894	97.7333845562812	100.894559319548	98.603993638452	99.3056216113383	101.72807303554	98.1374067802716	95.9823480739174	99.9144876007021	99.1008600469116	101.235741444867
50	101.540928119711	102.909029762906	97.6756805643484	100.745650372825	100.478468899522	101.775147928994	102.637976051139	100.290577002906	100.388407529131	98.8467874794069	100.224215246637	100.772589855559	98.9933709796219	100.392596747056	102.218549361134	98.456403838131	100.189361335858	100.600289795073	98.6553976181329	101.481155594662	97.5437356423396	99.3056216113383	101.72807303554	98.5697301581583	97.0855934540774	100.994644223412	99.1008600469116	101.235741444867
51	101.540928119711	100.891205649908	97.6756805643484	102.071251035626	100.478468899522	101.775147928994	102.637976051139	100.290577002906	100.388407529131	98.2289950576606	100.224215246637	100.772589855559	99.582617235453	99.8317442512619	102.218549361134	98.456403838131	100.705801342744	99.979300351894	97.7333845562812	100.894559319548	99.6642516345644	98.1641776847712	101.72807303554	97.705083402385	97.0855934540774	102.074800846123	99.1008600469116	101.235741444867
52	100.472076244767	99.8822935934084	99.3036085737542	101.408450704225	100.478468899522	101.775147928994	101.557576303232	100.622665006227	100.836570062743	99.4645799011532	99.5515695067265	100.772589855559	99.582617235453	98.7100392596747	101.455724365902	98.456403838131	100.705801342744	99.979300351894	97.7333845562812	100.894559319548	99.6642516345644	98.1641776847712	99.7717639387023	98.1374067802716	98.1888388342374	98.8343309779918	99.687255668491	101.235741444867
53	101.540928119711	99.8822935934084	98.2183232341503	101.408450704225	100.478468899522	100.591715976331	102.637976051139	100.954753009548	100.388407529131	98.8467874794069	100.224215246637	99.7648639570037	100.171863491284	98.7100392596747	101.455724365902	98.456403838131	100.189361335858	99.979300351894	97.7333845562812	101.481155594662	99.6642516345644	100.447065537905	101.72807303554	97.2727600244983	95.9823480739174	99.374409289347	99.1008600469116	101.235741444867
54	100.472076244767	99.8822935934084	99.3036085737542	101.408450704225	100.478468899522	100.591715976331	102.637976051139	100.954753009548	101.284732596355	98.8467874794069	98.8789237668162	99.7648639570037	99.582617235453	98.7100392596747	101.455724365902	100.125156445557	100.189361335858	99.979300351894	98.6553976181329	101.481155594662	99.6642516345644	100.447065537905	101.72807303554	98.1374067802716	98.1888388342374	97.7541743552815	99.1008600469116	99.8098859315589
55	99.4032243698228	99.8822935934084	98.2183232341503	100.745650372825	99.3743099006257	100.591715976331	101.557576303232	100.954753009548	101.284732596355	98.8467874794069	99.5515695067265	100.772589855559	100.171863491284	98.7100392596747	102.218549361134	100.125156445557	100.705801342744	99.979300351894	98.6553976181329	101.481155594662	98.603993638452	99.3056216113383	99.7717639387023	99.002053536045	97.0855934540774	97.7541743552815	99.1008600469116	99.8098859315589
56	99.4032243698228	99.8822935934084	98.7609659039522	100.745650372825	99.3743099006257	101.775147928994	100.477176555325	101.286841012868	100.388407529131	98.8467874794069	101.569506726457	101.780315754115	99.582617235453	98.1491867638811	101.455724365902	100.125156445557	100.705801342744	99.3583109087145	98.6553976181329	101.481155594662	99.6642516345644	99.3056216113383	97.815454841865	98.5697301581583	97.0855934540774	98.8343309779918	99.687255668491	98.3840304182509
57	99.4032243698228	100.891205649908	98.7609659039522	100.745650372825	100.478468899522	100.591715976331	101.557576303232	101.286841012868	100.836570062743	98.8467874794069	101.569506726457	100.772589855559	99.582617235453	98.7100392596747	101.455724365902	100.125156445557	100.189361335858	99.979300351894	97.7333845562812	101.481155594662	99.6642516345644	100.447065537905	97.815454841865	99.4343769139316	97.0855934540774	98.2942526666367	99.687255668491	99.8098859315589
58	99.4032243698228	98.8733815369094	97.6756805643484	100.082850041425	100.478468899522	100.591715976331	100.477176555325	100.954753009548	100.836570062743	99.4645799011532	101.569506726457	100.772589855559	100.171863491284	98.7100392596747	101.455724365902	100.125156445557	100.705801342744	99.979300351894	98.6553976181329	101.481155594662	99.6642516345644	100.447065537905	97.815454841865	99.8667002918183	95.9823480739174	100.994644223412	99.687255668491	99.8098859315589
59	100.472076244767	98.8733815369094	98.2183232341503	100.082850041425	100.478468899522	101.775147928994	99.3967768074187	101.286841012868	99.9402449955184	99.4645799011532	101.569506726457	100.772589855559	100.171863491284	98.1491867638811	101.455724365902	98.456403838131	100.705801342744	99.3583109087145	97.7333845562812	102.067751869776	99.6642516345644	101.588509464473	97.815454841865	99.4343769139316	97.0855934540774	99.374409289347	99.1008600469116	101.235741444867
60	99.4032243698228	98.8733815369094	98.2183232341503	100.745650372825	101.582627898417	101.775147928994	99.3967768074187	100.954753009548	99.9402449955184	99.4645799011532	100.896860986547	100.772589855559	100.171863491284	98.7100392596747	100.692899370669	98.456403838131	100.705801342744	99.979300351894	97.7333845562812	102.067751869776	99.6642516345644	101.588509464473	93.9028366481904	99.002053536045	99.2920842143974	97.7541743552815	99.687255668491	99.8098859315589
61	99.4032243698228	96.8555574239112	98.7609659039522	100.745650372825	101.582627898417	100.591715976331	98.316377059512	100.954753009548	99.4920824619062	98.8467874794069	100.896860986547	101.780315754115	100.171863491284	99.2708917554683	100.692899370669	100.125156445557	100.705801342744	99.979300351894	98.6553976181329	101.481155594662	100.724509630677	101.588509464473	95.8591457450277	99.4343769139316	99.2920842143974	98.8343309779918	99.687255668491	101.235741444867
62	99.4032243698228	95.8466453674121	100.388893913358	100.082850041425	101.582627898417	100.591715976331	98.316377059512	100.954753009548	99.9402449955184	98.8467874794069	100.224215246637	101.780315754115	100.761109747115	99.2708917554683	100.692899370669	100.125156445557	100.705801342744	99.979300351894	98.6553976181329	101.481155594662	99.6642516345644	101.588509464473	95.8591457450277	99.4343769139316	98.1888388342374	100.454565912057	99.687255668491	101.235741444867
63	99.4032243698228	97.8644694804103	100.388893913358	100.082850041425	101.582627898417	102.958579881657	98.316377059512	100.954753009548	99.9402449955184	98.8467874794069	100.896860986547	101.780315754115	100.761109747115	98.7100392596747	100.692899370669	100.125156445557	100.705801342744	99.3583109087145	98.6553976181329	101.481155594662	99.6642516345644	100.447065537905	95.8591457450277	99.4343769139316	99.2920842143974	99.9144876007021	99.687255668491	101.235741444867
64	99.4032243698228	96.8555574239112	99.3036085737542	100.082850041425	102.686786897313	101.775147928994	97.2359773116053	101.286841012868	99.9402449955184	98.8467874794069	101.569506726457	101.780315754115	100.171863491284	99.2708917554683	99.1672493802047	100.125156445557	100.705801342744	99.979300351894	96.8113714944295	100.894559319548	99.6642516345644	100.447065537905	97.815454841865	99.8667002918183	97.0855934540774	98.8343309779918	100.27365129007	99.8098859315589
65	98.3343724948784	96.8555574239112	100.93153658316	99.4200497100249	102.686786897313	101.775147928994	97.2359773116053	100.954753009548	100.836570062743	98.8467874794069	100.896860986547	101.780315754115	99.582617235453	99.2708917554683	98.4044243849723	98.456403838131	100.189361335858	99.979300351894	97.7333845562812	100.307963044435	100.724509630677	100.447065537905	95.8591457450277	101.163670425478	97.0855934540774	98.2942526666367	100.27365129007	101.235741444867
66	98.3343724948784	98.8733815369094	100.388893913358	98.7572493786247	100.478468899522	100.591715976331	96.1555775636986	100.954753009548	100.836570062743	98.2289950576606	100.896860986547	101.780315754115	100.171863491284	99.2708917554683	99.1672493802047	98.456403838131	100.705801342744	99.3583109087145	97.7333845562812	100.894559319548	99.6642516345644	99.3056216113383	97.815454841865	101.163670425478	93.7758573135975	98.2942526666367	99.687255668491	102.661596958175
67	98.3343724948784	98.8733815369094	100.93153658316	98.7572493786247	101.582627898417	101.775147928994	96.1555775636986	100.954753009548	100.836570062743	98.2289950576606	100.224215246637	101.780315754115	100.761109747115	98.7100392596747	99.1672493802047	98.456403838131	100.705801342744	99.3583109087145	97.7333845562812	100.307963044435	99.6642516345644	99.3056216113383	97.815454841865	101.595993803365	94.8791026937575	98.8343309779918	99.687255668491	101.235741444867
68	98.3343724948784	96.8555574239112	100.93153658316	99.4200497100249	101.582627898417	101.775147928994	96.1555775636986	100.622665006227	100.836570062743	97.6112026359143	100.224215246637	101.780315754115	100.761109747115	99.2708917554683	98.4044243849723	98.456403838131	100.705801342744	99.979300351894	97.7333845562812	100.307963044435	100.724509630677	98.1641776847712	95.8591457450277	100.731347047592	93.7758573135975	97.7541743552815	99.687255668491	101.235741444867
69	99.4032243698228	97.8644694804103	99.8462512435561	99.4200497100249	101.582627898417	101.775147928994	96.1555775636986	100.954753009548	100.836570062743	97.6112026359143	100.224215246637	102.78804165267	100.761109747115	98.7100392596747	98.4044243849723	98.456403838131	100.189361335858	99.979300351894	97.7333845562812	100.307963044435	100.724509630677	97.0227337582041	97.815454841865	100.731347047592	92.6726119334375	96.6740177325712	100.27365129007	101.235741444867
70	98.3343724948784	95.8466453674121	100.93153658316	100.082850041425	101.582627898417	100.591715976331	95.0751778157918	100.954753009548	100.836570062743	97.6112026359143	100.224215246637	101.780315754115	101.350356002946	99.2708917554683	98.4044243849723	100.125156445557	100.189361335858	99.3583109087145	96.8113714944295	99.721366769321	99.6642516345644	95.881289831637	99.7717639387023	100.299023669705	92.6726119334375	99.374409289347	100.27365129007	101.235741444867
71	98.3343724948784	95.8466453674121	100.93153658316	99.4200497100249	100.478468899522	100.591715976331	95.0751778157918	100.954753009548	100.388407529131	98.2289950576606	100.224215246637	102.78804165267	100.761109747115	99.2708917554683	98.4044243849723	100.125156445557	100.189361335858	99.979300351894	98.6553976181329	99.721366769321	99.6642516345644	97.0227337582041	99.7717639387023	99.8667002918183	94.8791026937575	98.8343309779918	100.27365129007	101.235741444867
72	98.3343724948784	95.8466453674121	99.3036085737542	99.4200497100249	100.478468899522	100.591715976331	95.0751778157918	100.954753009548	99.4920824619062	97.6112026359143	100.896860986547	101.780315754115	100.761109747115	99.8317442512619	98.4044243849723	100.125156445557	100.189361335858	99.3583109087145	98.6553976181329	100.307963044435	100.724509630677	99.3056216113383	99.7717639387023	99.4343769139316	93.7758573135975	99.374409289347	100.27365129007	101.235741444867
73	98.3343724948784	95.8466453674121	99.8462512435561	99.4200497100249	101.582627898417	100.591715976331	95.0751778157918	100.290577002906	99.9402449955184	98.8467874794069	100.896860986547	101.780315754115	101.350356002946	99.2708917554683	98.4044243849723	100.125156445557	100.705801342744	99.3583109087145	99.5774106799846	99.721366769321	99.6642516345644	97.0227337582041	97.815454841865	97.705083402385	93.7758573135975	99.374409289347	100.27365129007	101.235741444867
74	98.3343724948784	96.8555574239112	99.3036085737542	99.4200497100249	100.478468899522	100.591715976331	93.9947780678851	100.954753009548	100.388407529131	98.8467874794069	100.224215246637	101.780315754115	100.761109747115	99.2708917554683	98.4044243849723	100.125156445557	100.705801342744	99.979300351894	99.5774106799846	100.307963044435	100.724509630677	98.1641776847712	97.815454841865	99.002053536045	97.0855934540774	98.8343309779918	100.27365129007	102.661596958175
75	98.3343724948784	95.8466453674121	99.8462512435561	98.7572493786247	101.582627898417	99.4082840236686	93.9947780678851	100.290577002906	99.9402449955184	98.2289950576606	100.896860986547	100.772589855559	101.350356002946	99.2708917554683	97.64159938974	100.125156445557	100.189361335858	99.3583109087145	99.5774106799846	100.307963044435	100.724509630677	99.3056216113383	99.7717639387023	99.4343769139316	92.6726119334375	97.7541743552815	100.27365129007	102.661596958175
76	99.4032243698228	96.8555574239112	99.8462512435561	99.4200497100249	100.478468899522	98.2248520710059	92.9143783199784	100.622665006227	99.4920824619062	98.8467874794069	101.569506726457	101.780315754115	100.761109747115	99.8317442512619	98.4044243849723	100.125156445557	100.189361335858	99.3583109087145	99.5774106799846	100.894559319548	99.6642516345644	99.3056216113383	99.7717639387023	100.731347047592	92.6726119334375	97.7541743552815	99.687255668491	102.661596958175
77	99.4032243698228	97.8644694804103	99.3036085737542	99.4200497100249	100.478468899522	99.4082840236686	93.9947780678851	100.622665006227	99.9402449955184	98.8467874794069	101.569506726457	100.772589855559	101.350356002946	99.8317442512619	98.4044243849723	100.125156445557	100.705801342744	99.979300351894	99.5774106799846	100.894559319548	101.784767626789	100.447065537905	97.815454841865	99.002053536045	97.0855934540774	99.374409289347	99.687255668491	102.661596958175
78	99.4032243698228	96.8555574239112	99.3036085737542	99.4200497100249	100.478468899522	99.4082840236686	92.9143783199784	100.954753009548	99.043919928294	98.8467874794069	100.224215246637	100.772589855559	101.350356002946	99.2708917554683	99.1672493802047	100.125156445557	100.705801342744	99.3583109087145	100.499423741836	100.894559319548	100.724509630677	101.588509464473	95.8591457450277	99.8667002918183	95.9823480739174	97.7541743552815	99.687255668491	101.235741444867
79	98.3343724948784	97.8644694804103	98.7609659039522	98.7572493786247	101.582627898417	99.4082840236686	93.9947780678851	100.290577002906	99.043919928294	98.8467874794069	100.896860986547	100.772589855559	101.350356002946	99.2708917554683	98.4044243849723	100.125156445557	100.705801342744	99.979300351894	99.5774106799846	100.307963044435	101.784767626789	101.588509464473	97.815454841865	99.8667002918183	97.0855934540774	99.9144876007021	99.687255668491	102.661596958175
80	98.3343724948784	98.8733815369094	98.7609659039522	98.7572493786247	100.478468899522	100.591715976331	92.9143783199784	100.622665006227	98.5957573946818	99.4645799011532	100.224215246637	100.772589855559	101.350356002946	99.2708917554683	98.4044243849723	101.793909052983	100.705801342744	99.979300351894	100.499423741836	100.307963044435	101.784767626789	100.447065537905	97.815454841865	99.002053536045	94.8791026937575	100.454565912057	100.27365129007	102.661596958175
81	98.3343724948784	97.8644694804103	99.8462512435561	98.7572493786247	100.478468899522	100.591715976331	91.8339785720717	100.622665006227	99.043919928294	98.8467874794069	99.5515695067265	100.772589855559	100.761109747115	98.7100392596747	98.4044243849723	101.793909052983	100.705801342744	99.979300351894	101.421436803688	100.307963044435	101.784767626789	101.588509464473	99.7717639387023	99.002053536045	99.2920842143974	99.9144876007021	100.27365129007	101.235741444867
82	100.472076244767	98.8733815369094	99.3036085737542	99.4200497100249	100.478468899522	98.2248520710059	92.9143783199784	100.290577002906	98.5957573946818	98.8467874794069	100.224215246637	100.772589855559	100.761109747115	98.7100392596747	98.4044243849723	101.793909052983	100.189361335858	99.3583109087145	100.499423741836	100.894559319548	102.845025622902	100.447065537905	97.815454841865	99.002053536045	97.0855934540774	99.374409289347	99.687255668491	101.235741444867
83	99.4032243698228	96.8555574239112	99.8462512435561	100.082850041425	100.478468899522	99.4082840236686	92.9143783199784	100.954753009548	98.5957573946818	98.8467874794069	101.569506726457	100.772589855559	100.761109747115	98.7100392596747	98.4044243849723	101.793909052983	100.189361335858	99.979300351894	99.5774106799846	100.894559319548	101.784767626789	101.588509464473	95.8591457450277	98.5697301581583	93.7758573135975	98.2942526666367	99.687255668491	102.661596958175
84	100.472076244767	96.8555574239112	100.388893913358	99.4200497100249	100.478468899522	99.4082840236686	93.9947780678851	100.290577002906	97.6994323274574	98.8467874794069	100.896860986547	99.7648639570037	100.761109747115	99.2708917554683	99.930074375437	101.793909052983	100.705801342744	99.979300351894	99.5774106799846	100.307963044435	101.784767626789	100.447065537905	99.7717639387023	98.5697301581583	93.7758573135975	96.6740177325712	99.687255668491	102.661596958175
85	99.4032243698228	95.8466453674121	100.93153658316	98.7572493786247	101.582627898417	98.2248520710059	92.9143783199784	100.290577002906	98.5957573946818	98.8467874794069	100.896860986547	100.772589855559	100.761109747115	99.2708917554683	99.1672493802047	101.793909052983	100.705801342744	99.979300351894	100.499423741836	100.307963044435	101.784767626789	100.447065537905	97.815454841865	98.5697301581583	93.7758573135975	95.5938611098609	99.687255668491	104.087452471483
86	99.4032243698228	94.8377333109131	100.93153658316	98.0944490472245	101.582627898417	99.4082840236686	93.9947780678851	100.290577002906	99.043919928294	98.8467874794069	100.896860986547	99.7648639570037	100.761109747115	98.7100392596747	97.64159938974	100.125156445557	100.705801342744	99.979300351894	101.421436803688	100.307963044435	101.784767626789	101.588509464473	95.8591457450277	98.5697301581583	93.7758573135975	96.1339394212161	99.687255668491	102.661596958175
87	99.4032243698228	93.828821254414	100.388893913358	98.7572493786247	101.582627898417	97.0414201183432	95.0751778157918	99.626400996264	99.4920824619062	98.2289950576606	102.242152466368	100.772589855559	100.761109747115	99.2708917554683	97.64159938974	100.125156445557	100.705801342744	99.979300351894	101.421436803688	100.307963044435	100.724509630677	100.447065537905	95.8591457450277	99.4343769139316	98.1888388342374	96.6740177325712	99.1008600469116	101.235741444867
88	100.472076244767	94.8377333109131	100.388893913358	98.7572493786247	101.582627898417	99.4082840236686	92.9143783199784	99.626400996264	99.043919928294	98.2289950576606	102.242152466368	99.7648639570037	101.350356002946	99.2708917554683	97.64159938974	100.125156445557	100.189361335858	100.600289795073	101.421436803688	99.721366769321	101.784767626789	101.588509464473	99.7717639387023	99.002053536045	98.1888388342374	97.7541743552815	99.1008600469116	102.661596958175
89	99.4032243698228	93.828821254414	100.388893913358	98.7572493786247	102.686786897313	98.2248520710059	93.9947780678851	99.9584889995849	99.4920824619062	98.2289950576606	101.569506726457	99.7648639570037	101.350356002946	99.2708917554683	97.64159938974	100.125156445557	100.705801342744	99.979300351894	101.421436803688	99.721366769321	100.724509630677	100.447065537905	99.7717639387023	98.5697301581583	93.7758573135975	97.7541743552815	99.1008600469116	102.661596958175
90	99.4032243698228	94.8377333109131	100.93153658316	98.7572493786247	101.582627898417	98.2248520710059	91.8339785720717	99.9584889995849	98.5957573946818	98.8467874794069	101.569506726457	100.772589855559	101.350356002946	98.7100392596747	97.64159938974	100.125156445557	100.705801342744	99.979300351894	101.421436803688	99.721366769321	99.6642516345644	101.588509464473	95.8591457450277	99.002053536045	95.9823480739174	96.6740177325712	99.687255668491	101.235741444867
91	99.4032243698228	95.8466453674121	99.8462512435561	98.0944490472245	100.478468899522	99.4082840236686	91.8339785720717	99.9584889995849	98.5957573946818	98.8467874794069	101.569506726457	99.7648639570037	101.350356002946	99.2708917554683	97.64159938974	100.125156445557	100.189361335858	99.3583109087145	100.499423741836	100.307963044435	99.6642516345644	101.588509464473	99.7717639387023	97.705083402385	97.0855934540774	98.2942526666367	99.687255668491	104.087452471483
92	100.472076244767	93.828821254414	99.3036085737542	98.7572493786247	101.582627898417	99.4082840236686	91.8339785720717	99.626400996264	99.043919928294	98.8467874794069	100.896860986547	98.7571380584481	100.761109747115	98.7100392596747	97.64159938974	100.125156445557	100.705801342744	99.979300351894	100.499423741836	100.307963044435	99.6642516345644	102.72995339104	97.815454841865	99.002053536045	98.1888388342374	98.2942526666367	99.687255668491	102.661596958175
93	100.472076244767	93.828821254414	99.3036085737542	98.0944490472245	101.582627898417	99.4082840236686	90.7535788241649	99.626400996264	99.4920824619062	98.2289950576606	101.569506726457	98.7571380584481	100.171863491284	99.2708917554683	97.64159938974	100.125156445557	100.705801342744	99.3583109087145	100.499423741836	99.721366769321	100.724509630677	102.72995339104	101.72807303554	98.1374067802716	97.0855934540774	96.6740177325712	99.687255668491	102.661596958175
94	101.540928119711	94.8377333109131	99.8462512435561	98.7572493786247	102.686786897313	99.4082840236686	91.8339785720717	99.626400996264	99.043919928294	98.2289950576606	100.896860986547	99.7648639570037	100.171863491284	99.2708917554683	98.4044243849723	100.125156445557	100.705801342744	99.3583109087145	101.421436803688	99.1347704942074	99.6642516345644	102.72995339104	99.7717639387023	98.5697301581583	97.0855934540774	97.2140960439264	99.687255668491	101.235741444867
95	101.540928119711	93.828821254414	100.388893913358	98.7572493786247	101.582627898417	98.2248520710059	90.7535788241649	99.626400996264	99.043919928294	98.2289950576606	99.5515695067265	99.7648639570037	100.171863491284	99.2708917554683	97.64159938974	100.125156445557	101.22224134963	99.979300351894	101.421436803688	98.5481742190937	99.6642516345644	103.871397317607	97.815454841865	98.5697301581583	101.498574974717	96.1339394212161	99.687255668491	101.235741444867
96	100.472076244767	92.8199091979149	100.93153658316	98.0944490472245	100.478468899522	98.2248520710059	91.8339785720717	99.626400996264	99.4920824619062	98.8467874794069	100.224215246637	98.7571380584481	100.171863491284	98.7100392596747	96.8787743945077	100.125156445557	100.705801342744	99.979300351894	99.5774106799846	99.1347704942074	100.724509630677	101.588509464473	97.815454841865	99.002053536045	100.395329594557	97.2140960439264	100.27365129007	101.235741444867
97	101.540928119711	92.8199091979149	99.8462512435561	98.7572493786247	101.582627898417	98.2248520710059	91.8339785720717	99.626400996264	99.4920824619062	99.4645799011532	100.224215246637	99.7648639570037	100.761109747115	98.1491867638811	96.8787743945077	100.125156445557	101.22224134963	99.3583109087145	100.499423741836	99.721366769321	99.6642516345644	103.871397317607	95.8591457450277	98.5697301581583	98.1888388342374	98.2942526666367	100.27365129007	98.3840304182509
98	101.540928119711	94.8377333109131	99.8462512435561	99.4200497100249	101.582627898417	99.4082840236686	90.7535788241649	99.9584889995849	99.9402449955184	98.8467874794069	99.5515695067265	98.7571380584481	100.761109747115	98.7100392596747	97.64159938974	100.125156445557	101.22224134963	99.979300351894	100.499423741836	99.721366769321	99.6642516345644	102.72995339104	97.815454841865	98.1374067802716	99.2920842143974	95.5938611098609	99.687255668491	101.235741444867
99	100.472076244767	95.8466453674121	100.388893913358	98.7572493786247	101.582627898417	100.591715976331	91.8339785720717	99.9584889995849	99.9402449955184	98.8467874794069	99.5515695067265	99.7648639570037	100.171863491284	98.1491867638811	97.64159938974	100.125156445557	101.22224134963	99.979300351894	100.499423741836	99.1347704942074	100.724509630677	103.871397317607	95.8591457450277	97.2727600244983	100.395329594557	96.1339394212161	100.27365129007	99.8098859315589
100	100.472076244767	93.828821254414	100.93153658316	98.7572493786247	102.686786897313	98.2248520710059	90.7535788241649	99.626400996264	99.9402449955184	99.4645799011532	99.5515695067265	98.7571380584481	100.171863491284	98.1491867638811	99.1672493802047	96.7876512307051	100.705801342744	99.3583109087145	100.499423741836	99.1347704942074	99.6642516345644	102.72995339104	97.815454841865	97.705083402385	98.1888388342374	97.7541743552815	99.687255668491	99.8098859315589
101	100.472076244767	94.8377333109131	101.474179252962	98.0944490472245	100.478468899522	99.4082840236686	90.7535788241649	99.626400996264	99.9402449955184	99.4645799011532	98.2062780269058	98.7571380584481	99.582617235453	98.7100392596747	99.1672493802047	98.456403838131	101.22224134963	99.979300351894	100.499423741836	99.1347704942074	100.724509630677	102.72995339104	97.815454841865	97.705083402385	94.8791026937575	97.7541743552815	100.27365129007	98.3840304182509
102	99.4032243698228	93.828821254414	102.016821922764	98.7572493786247	101.582627898417	99.4082840236686	91.8339785720717	99.626400996264	100.388407529131	99.4645799011532	99.5515695067265	99.7648639570037	100.171863491284	98.1491867638811	99.1672493802047	100.125156445557	100.705801342744	99.979300351894	100.499423741836	99.1347704942074	99.6642516345644	101.588509464473	97.815454841865	97.705083402385	94.8791026937575	97.7541743552815	100.27365129007	98.3840304182509
103	98.3343724948784	94.8377333109131	102.016821922764	99.4200497100249	101.582627898417	100.591715976331	91.8339785720717	99.626400996264	101.732895129967	99.4645799011532	100.224215246637	98.7571380584481	100.761109747115	98.7100392596747	98.4044243849723	100.125156445557	100.705801342744	99.3583109087145	100.499423741836	99.1347704942074	99.6642516345644	101.588509464473	95.8591457450277	98.1374067802716	95.9823480739174	99.9144876007021	100.27365129007	98.3840304182509
104	98.3343724948784	95.8466453674121	102.016821922764	99.4200497100249	100.478468899522	99.4082840236686	92.9143783199784	99.2943129929431	101.732895129967	98.8467874794069	100.224215246637	98.7571380584481	100.171863491284	97.5883342680875	98.4044243849723	100.125156445557	100.705801342744	99.979300351894	100.499423741836	98.5481742190937	99.6642516345644	101.588509464473	99.7717639387023	98.5697301581583	97.0855934540774	98.2942526666367	100.86004691165	98.3840304182509
105	98.3343724948784	93.828821254414	102.016821922764	100.082850041425	100.478468899522	100.591715976331	91.8339785720717	99.626400996264	102.629220197192	98.8467874794069	99.5515695067265	98.7571380584481	100.171863491284	98.1491867638811	97.64159938974	100.125156445557	100.705801342744	99.979300351894	100.499423741836	99.721366769321	100.724509630677	101.588509464473	97.815454841865	96.408113268725	94.8791026937575	98.8343309779918	100.86004691165	98.3840304182509
106	98.3343724948784	93.828821254414	102.016821922764	99.4200497100249	100.478468899522	99.4082840236686	91.8339785720717	99.9584889995849	103.077382730804	98.8467874794069	100.224215246637	98.7571380584481	100.171863491284	98.1491867638811	98.4044243849723	100.125156445557	101.22224134963	99.979300351894	100.499423741836	99.1347704942074	99.6642516345644	101.588509464473	97.815454841865	96.8404366466117	93.7758573135975	97.2140960439264	100.86004691165	99.8098859315589
107	99.4032243698228	95.8466453674121	102.559464592566	98.7572493786247	100.478468899522	100.591715976331	92.9143783199784	99.9584889995849	103.077382730804	98.8467874794069	99.5515695067265	98.7571380584481	100.171863491284	98.1491867638811	97.64159938974	100.125156445557	101.22224134963	99.3583109087145	100.499423741836	99.1347704942074	100.724509630677	100.447065537905	97.815454841865	98.1374067802716	92.6726119334375	98.2942526666367	101.446442533229	98.3840304182509
108	99.4032243698228	95.8466453674121	101.474179252962	98.7572493786247	100.478468899522	99.4082840236686	92.9143783199784	99.9584889995849	102.629220197192	98.8467874794069	100.896860986547	98.7571380584481	100.171863491284	97.5883342680875	97.64159938974	101.793909052983	100.705801342744	99.979300351894	99.5774106799846	99.1347704942074	99.6642516345644	102.72995339104	97.815454841865	98.1374067802716	95.9823480739174	99.374409289347	101.446442533229	98.3840304182509
109	99.4032243698228	96.8555574239112	102.016821922764	99.4200497100249	101.582627898417	99.4082840236686	92.9143783199784	100.290577002906	102.181057663579	98.8467874794069	100.224215246637	98.7571380584481	100.761109747115	97.5883342680875	99.1672493802047	101.793909052983	101.22224134963	99.3583109087145	101.421436803688	99.1347704942074	100.724509630677	100.447065537905	95.8591457450277	98.5697301581583	94.8791026937575	102.614879157478	101.446442533229	98.3840304182509
110	99.4032243698228	93.828821254414	102.559464592566	99.4200497100249	101.582627898417	99.4082840236686	92.9143783199784	100.622665006227	102.629220197192	98.2289950576606	99.5515695067265	98.7571380584481	100.761109747115	97.5883342680875	98.4044243849723	101.793909052983	101.22224134963	99.3583109087145	101.421436803688	99.1347704942074	101.784767626789	100.447065537905	97.815454841865	98.1374067802716	97.0855934540774	100.454565912057	100.86004691165	99.8098859315589
111	98.3343724948784	95.8466453674121	100.93153658316	99.4200497100249	101.582627898417	99.4082840236686	92.9143783199784	100.290577002906	102.181057663579	98.8467874794069	99.5515695067265	98.7571380584481	100.761109747115	98.1491867638811	99.1672493802047	101.793909052983	100.705801342744	99.979300351894	101.421436803688	99.1347704942074	99.6642516345644	100.447065537905	97.815454841865	99.4343769139316	99.2920842143974	100.454565912057	101.446442533229	98.3840304182509
112	99.4032243698228	96.8555574239112	101.474179252962	100.082850041425	102.686786897313	99.4082840236686	91.8339785720717	100.290577002906	102.181057663579	98.2289950576606	100.224215246637	97.7494121598925	100.171863491284	98.7100392596747	99.1672493802047	101.793909052983	100.705801342744	99.3583109087145	101.421436803688	99.721366769321	98.603993638452	101.588509464473	97.815454841865	99.4343769139316	100.395329594557	102.074800846123	101.446442533229	98.3840304182509
113	98.3343724948784	97.8644694804103	102.016821922764	99.4200497100249	100.478468899522	100.591715976331	91.8339785720717	99.626400996264	103.077382730804	98.2289950576606	99.5515695067265	98.7571380584481	100.171863491284	99.2708917554683	98.4044243849723	101.793909052983	100.705801342744	99.3583109087145	101.421436803688	99.1347704942074	98.603993638452	101.588509464473	95.8591457450277	98.5697301581583	102.601820354877	102.074800846123	102.032838154808	99.8098859315589
114	99.4032243698228	96.8555574239112	100.93153658316	99.4200497100249	101.582627898417	100.591715976331	90.7535788241649	99.626400996264	102.181057663579	98.8467874794069	100.224215246637	97.7494121598925	100.171863491284	98.7100392596747	97.64159938974	100.125156445557	101.22224134963	99.979300351894	100.499423741836	99.1347704942074	98.603993638452	102.72995339104	95.8591457450277	98.1374067802716	99.2920842143974	100.994644223412	102.032838154808	99.8098859315589
115	99.4032243698228	97.8644694804103	102.016821922764	100.082850041425	101.582627898417	100.591715976331	91.8339785720717	99.626400996264	102.629220197192	98.8467874794069	99.5515695067265	97.7494121598925	100.171863491284	98.7100392596747	98.4044243849723	100.125156445557	100.705801342744	99.3583109087145	100.499423741836	99.1347704942074	99.6642516345644	103.871397317607	97.815454841865	97.705083402385	98.1888388342374	102.074800846123	101.446442533229	99.8098859315589
116	98.3343724948784	98.8733815369094	101.474179252962	100.082850041425	101.582627898417	99.4082840236686	91.8339785720717	98.9622249896223	102.629220197192	98.8467874794069	98.8789237668162	96.7416862613369	100.761109747115	98.7100392596747	99.1672493802047	100.125156445557	100.705801342744	99.979300351894	100.499423741836	99.1347704942074	99.6642516345644	101.588509464473	99.7717639387023	97.705083402385	98.1888388342374	103.154957468833	101.446442533229	99.8098859315589
117	98.3343724948784	97.8644694804103	100.388893913358	99.4200497100249	101.582627898417	99.4082840236686	90.7535788241649	98.9622249896223	102.629220197192	98.2289950576606	100.896860986547	97.7494121598925	100.171863491284	98.7100392596747	99.1672493802047	100.125156445557	100.705801342744	99.3583109087145	102.34344986554	99.1347704942074	98.603993638452	101.588509464473	101.72807303554	97.2727600244983	97.0855934540774	103.154957468833	101.446442533229	98.3840304182509
118	98.3343724948784	97.8644694804103	100.93153658316	100.745650372825	101.582627898417	100.591715976331	90.7535788241649	98.9622249896223	102.181057663579	98.8467874794069	99.5515695067265	97.7494121598925	101.350356002946	99.2708917554683	99.1672493802047	100.125156445557	100.189361335858	99.979300351894	99.5774106799846	99.721366769321	99.6642516345644	101.588509464473	101.72807303554	95.111143135065	97.0855934540774	100.454565912057	101.446442533229	99.8098859315589
119	97.2655206199341	98.8733815369094	100.388893913358	100.082850041425	101.582627898417	99.4082840236686	91.8339785720717	98.9622249896223	102.629220197192	98.2289950576606	98.8789237668162	97.7494121598925	101.350356002946	99.8317442512619	99.1672493802047	103.462661660409	100.705801342744	100.600289795073	101.421436803688	99.1347704942074	99.6642516345644	101.588509464473	101.72807303554	95.111143135065	97.0855934540774	101.534722534768	102.032838154808	98.3840304182509
120	98.3343724948784	98.8733815369094	99.8462512435561	100.082850041425	100.478468899522	99.4082840236686	90.7535788241649	98.9622249896223	102.181057663579	98.2289950576606	100.224215246637	97.7494121598925	101.350356002946	98.7100392596747	99.1672493802047	103.462661660409	100.189361335858	100.600289795073	101.421436803688	98.5481742190937	99.6642516345644	101.588509464473	101.72807303554	94.6788197571784	94.8791026937575	103.154957468833	102.032838154808	98.3840304182509
121	98.3343724948784	98.8733815369094	99.8462512435561	100.082850041425	100.478468899522	100.591715976331	91.8339785720717	98.9622249896223	102.181057663579	98.2289950576606	99.5515695067265	96.7416862613369	100.761109747115	98.7100392596747	99.1672493802047	100.125156445557	100.705801342744	99.979300351894	101.421436803688	99.1347704942074	98.603993638452	101.588509464473	103.684382132377	94.2464963792917	94.8791026937575	102.074800846123	102.032838154808	98.3840304182509
122	98.3343724948784	99.8822935934084	99.3036085737542	100.745650372825	99.3743099006257	99.4082840236686	91.8339785720717	98.9622249896223	102.181057663579	98.8467874794069	100.224215246637	96.7416862613369	100.171863491284	98.7100392596747	99.1672493802047	100.125156445557	100.705801342744	99.979300351894	100.499423741836	99.1347704942074	99.6642516345644	101.588509464473	101.72807303554	94.2464963792917	93.7758573135975	100.454565912057	102.032838154808	96.958174904943
123	99.4032243698228	98.8733815369094	99.3036085737542	100.745650372825	100.478468899522	99.4082840236686	90.7535788241649	98.2980489829805	102.629220197192	97.6112026359143	99.5515695067265	96.7416862613369	99.582617235453	98.7100392596747	99.930074375437	101.793909052983	100.705801342744	100.600289795073	100.499423741836	98.5481742190937	100.724509630677	102.72995339104	103.684382132377	94.6788197571784	94.8791026937575	99.9144876007021	102.032838154808	96.958174904943
124	98.3343724948784	99.8822935934084	100.93153658316	100.745650372825	99.3743099006257	99.4082840236686	91.8339785720717	98.2980489829805	103.077382730804	97.6112026359143	100.224215246637	96.7416862613369	99.582617235453	99.2708917554683	101.455724365902	101.793909052983	100.705801342744	99.979300351894	101.421436803688	99.1347704942074	99.6642516345644	103.871397317607	101.72807303554	94.6788197571784	97.0855934540774	99.9144876007021	102.032838154808	98.3840304182509
125	98.3343724948784	99.8822935934084	99.8462512435561	101.408450704225	98.2701509017299	99.4082840236686	91.8339785720717	98.6301369863014	102.181057663579	98.2289950576606	100.224215246637	96.7416862613369	100.761109747115	99.2708917554683	101.455724365902	101.793909052983	101.22224134963	99.979300351894	101.421436803688	99.721366769321	98.603993638452	102.72995339104	105.640691229214	93.8141730014051	97.0855934540774	100.994644223412	102.032838154808	98.3840304182509
126	98.3343724948784	98.8733815369094	100.388893913358	102.071251035626	100.478468899522	99.4082840236686	91.8339785720717	98.6301369863014	102.181057663579	98.2289950576606	100.224215246637	96.7416862613369	100.761109747115	98.7100392596747	100.692899370669	103.462661660409	100.705801342744	100.600289795073	102.34344986554	99.721366769321	99.6642516345644	103.871397317607	103.684382132377	92.9495262456317	97.0855934540774	99.9144876007021	102.619233776388	98.3840304182509
127	99.4032243698228	99.8822935934084	100.93153658316	101.408450704225	100.478468899522	99.4082840236686	90.7535788241649	98.2980489829805	102.629220197192	98.2289950576606	100.224215246637	96.7416862613369	100.761109747115	99.2708917554683	100.692899370669	101.793909052983	100.705801342744	100.600289795073	102.34344986554	99.1347704942074	98.603993638452	102.72995339104	105.640691229214	92.0848794898584	98.1888388342374	99.9144876007021	102.619233776388	98.3840304182509
128	100.472076244767	99.8822935934084	101.474179252962	101.408450704225	99.3743099006257	98.2248520710059	90.7535788241649	98.6301369863014	101.732895129967	98.2289950576606	100.896860986547	95.7339603627813	100.761109747115	98.7100392596747	100.692899370669	101.793909052983	100.705801342744	99.979300351894	103.265462927391	99.1347704942074	99.6642516345644	103.871397317607	105.640691229214	92.0848794898584	97.0855934540774	100.454565912057	102.619233776388	98.3840304182509
129	99.4032243698228	98.8733815369094	102.559464592566	100.745650372825	100.478468899522	99.4082840236686	90.7535788241649	98.6301369863014	101.732895129967	98.2289950576606	99.5515695067265	95.7339603627813	100.761109747115	98.7100392596747	100.692899370669	101.793909052983	101.22224134963	99.979300351894	103.265462927391	99.1347704942074	98.603993638452	103.871397317607	105.640691229214	92.9495262456317	98.1888388342374	101.534722534768	102.619233776388	99.8098859315589
130	99.4032243698228	101.900117706407	103.102107262368	100.745650372825	100.478468899522	99.4082840236686	91.8339785720717	98.6301369863014	101.284732596355	98.2289950576606	100.896860986547	96.7416862613369	100.761109747115	98.7100392596747	100.692899370669	101.793909052983	101.22224134963	99.979300351894	103.265462927391	99.721366769321	99.6642516345644	103.871397317607	103.684382132377	92.9495262456317	97.0855934540774	99.374409289347	102.619233776388	101.235741444867
131	99.4032243698228	100.891205649908	102.559464592566	100.745650372825	100.478468899522	99.4082840236686	90.7535788241649	98.6301369863014	101.732895129967	98.2289950576606	100.224215246637	95.7339603627813	101.350356002946	98.7100392596747	99.930074375437	101.793909052983	101.738681356516	99.979300351894	102.34344986554	100.307963044435	98.603993638452	103.871397317607	103.684382132377	93.8141730014051	97.0855934540774	98.2942526666367	102.619233776388	99.8098859315589
132	97.2655206199341	99.8822935934084	104.187392601972	101.408450704225	99.3743099006257	100.591715976331	90.7535788241649	98.6301369863014	103.077382730804	98.8467874794069	99.5515695067265	96.7416862613369	101.350356002946	99.2708917554683	99.930074375437	101.793909052983	101.738681356516	100.600289795073	101.421436803688	99.1347704942074	98.603993638452	102.72995339104	103.684382132377	93.3818496235184	98.1888388342374	98.8343309779918	102.619233776388	99.8098859315589
133	99.4032243698228	99.8822935934084	104.730035271774	102.071251035626	98.2701509017299	99.4082840236686	90.7535788241649	98.6301369863014	102.629220197192	97.6112026359143	98.8789237668162	96.7416862613369	101.350356002946	99.8317442512619	100.692899370669	101.793909052983	101.738681356516	100.600289795073	101.421436803688	99.721366769321	98.603993638452	103.871397317607	103.684382132377	95.111143135065	97.0855934540774	99.374409289347	102.032838154808	98.3840304182509
134	98.3343724948784	101.900117706407	104.187392601972	101.408450704225	99.3743099006257	99.4082840236686	91.8339785720717	98.2980489829805	102.629220197192	98.2289950576606	98.8789237668162	96.7416862613369	101.939602258777	99.2708917554683	101.455724365902	101.793909052983	101.738681356516	100.600289795073	101.421436803688	99.1347704942074	98.603993638452	103.871397317607	103.684382132377	94.2464963792917	95.9823480739174	98.8343309779918	102.619233776388	98.3840304182509
135	98.3343724948784	100.891205649908	104.730035271774	102.071251035626	99.3743099006257	100.591715976331	90.7535788241649	98.9622249896223	102.629220197192	98.2289950576606	98.8789237668162	96.7416862613369	101.939602258777	99.8317442512619	101.455724365902	103.462661660409	101.738681356516	100.600289795073	100.499423741836	98.5481742190937	98.603993638452	103.871397317607	103.684382132377	94.2464963792917	98.1888388342374	99.374409289347	102.619233776388	98.3840304182509
136	98.3343724948784	100.891205649908	104.730035271774	101.408450704225	99.3743099006257	100.591715976331	90.7535788241649	98.6301369863014	103.973707798028	97.6112026359143	98.8789237668162	96.7416862613369	101.939602258777	99.8317442512619	100.692899370669	101.793909052983	101.738681356516	100.600289795073	101.421436803688	98.5481742190937	99.6642516345644	102.72995339104	105.640691229214	92.5172028677451	98.1888388342374	97.7541743552815	102.032838154808	99.8098859315589
137	99.4032243698228	100.891205649908	105.272677941575	100.745650372825	100.478468899522	101.775147928994	89.6731790762582	97.9659609796596	103.525545264416	97.6112026359143	99.5515695067265	97.7494121598925	101.939602258777	99.8317442512619	100.692899370669	101.793909052983	101.738681356516	99.979300351894	100.499423741836	98.5481742190937	97.5437356423396	103.871397317607	103.684382132377	93.3818496235184	93.7758573135975	97.2140960439264	102.032838154808	98.3840304182509
138	98.3343724948784	100.891205649908	105.815320611377	100.082850041425	99.3743099006257	101.775147928994	90.7535788241649	97.9659609796596	103.525545264416	97.6112026359143	100.224215246637	96.7416862613369	101.939602258777	100.392596747056	100.692899370669	103.462661660409	101.738681356516	100.600289795073	99.5774106799846	98.5481742190937	97.5437356423396	103.871397317607	105.640691229214	93.8141730014051	93.7758573135975	97.2140960439264	102.032838154808	99.8098859315589
139	99.4032243698228	99.8822935934084	106.900605950981	100.745650372825	99.3743099006257	100.591715976331	88.5927793283515	98.2980489829805	103.525545264416	98.2289950576606	99.5515695067265	96.7416862613369	101.939602258777	100.392596747056	100.692899370669	103.462661660409	102.255121363402	100.600289795073	100.499423741836	99.1347704942074	96.4834776462272	102.72995339104	103.684382132377	93.8141730014051	91.5693665532776	97.7541743552815	102.032838154808	98.3840304182509
140	99.4032243698228	100.891205649908	106.900605950981	100.745650372825	98.2701509017299	100.591715976331	89.6731790762582	97.6338729763388	103.973707798028	98.2289950576606	100.224215246637	96.7416862613369	101.939602258777	99.8317442512619	101.455724365902	103.462661660409	102.255121363402	100.600289795073	100.499423741836	98.5481742190937	97.5437356423396	102.72995339104	101.72807303554	92.9495262456317	92.6726119334375	95.5938611098609	102.032838154808	98.3840304182509
141	99.4032243698228	100.891205649908	106.357963281179	101.408450704225	99.3743099006257	100.591715976331	90.7535788241649	96.969696969697	103.973707798028	98.2289950576606	100.896860986547	96.7416862613369	102.528848514608	100.953449242849	101.455724365902	101.793909052983	102.255121363402	99.979300351894	99.5774106799846	98.5481742190937	97.5437356423396	102.72995339104	99.7717639387023	92.5172028677451	92.6726119334375	95.5938611098609	102.032838154808	99.8098859315589
142	98.3343724948784	100.891205649908	107.985891290585	100.082850041425	99.3743099006257	101.775147928994	89.6731790762582	97.6338729763388	104.870032865252	98.8467874794069	100.224215246637	97.7494121598925	102.528848514608	100.953449242849	101.455724365902	103.462661660409	102.255121363402	100.600289795073	99.5774106799846	98.5481742190937	96.4834776462272	103.871397317607	99.7717639387023	92.5172028677451	98.1888388342374	96.6740177325712	102.619233776388	98.3840304182509
143	98.3343724948784	101.900117706407	107.985891290585	100.082850041425	98.2701509017299	101.775147928994	90.7535788241649	97.3017849730179	104.870032865252	98.8467874794069	100.224215246637	97.7494121598925	101.939602258777	100.953449242849	102.218549361134	103.462661660409	102.771561370287	100.600289795073	100.499423741836	98.5481742190937	97.5437356423396	102.72995339104	103.684382132377	92.5172028677451	97.0855934540774	97.7541743552815	102.619233776388	96.958174904943
144	98.3343724948784	102.909029762906	107.985891290585	100.745650372825	98.2701509017299	101.775147928994	89.6731790762582	97.9659609796596	104.42187033164	98.8467874794069	100.896860986547	97.7494121598925	101.939602258777	100.953449242849	100.692899370669	103.462661660409	102.255121363402	100.600289795073	101.421436803688	99.1347704942074	96.4834776462272	103.871397317607	101.72807303554	92.0848794898584	95.9823480739174	97.7541743552815	102.619233776388	96.958174904943
145	99.4032243698228	103.917941819405	107.443248620783	100.745650372825	98.2701509017299	101.775147928994	89.6731790762582	97.9659609796596	104.42187033164	98.2289950576606	100.896860986547	97.7494121598925	101.939602258777	101.514301738643	101.455724365902	103.462661660409	102.771561370287	100.600289795073	101.421436803688	99.1347704942074	96.4834776462272	103.871397317607	99.7717639387023	92.0848794898584	98.1888388342374	99.374409289347	102.619233776388	95.532319391635
146	99.4032243698228	102.909029762906	106.900605950981	101.408450704225	97.165991902834	100.591715976331	89.6731790762582	97.6338729763388	103.973707798028	97.6112026359143	100.896860986547	97.7494121598925	101.939602258777	101.514301738643	102.981374356366	103.462661660409	102.771561370287	100.600289795073	101.421436803688	99.1347704942074	97.5437356423396	103.871397317607	101.72807303554	92.5172028677451	98.1888388342374	98.8343309779918	102.619233776388	98.3840304182509
147	98.3343724948784	102.909029762906	107.985891290585	101.408450704225	97.165991902834	100.591715976331	89.6731790762582	98.2980489829805	104.42187033164	98.2289950576606	99.5515695067265	97.7494121598925	101.939602258777	102.075154234436	102.981374356366	103.462661660409	103.288001377173	100.600289795073	101.421436803688	99.1347704942074	97.5437356423396	105.012841244174	103.684382132377	92.0848794898584	95.9823480739174	97.7541743552815	102.619233776388	96.958174904943
148	98.3343724948784	102.909029762906	107.985891290585	101.408450704225	96.0618329039382	100.591715976331	90.7535788241649	98.2980489829805	104.42187033164	97.6112026359143	100.224215246637	98.7571380584481	101.350356002946	102.075154234436	102.981374356366	103.462661660409	103.288001377173	100.600289795073	100.499423741836	100.307963044435	97.5437356423396	102.72995339104	99.7717639387023	92.9495262456317	95.9823480739174	97.2140960439264	102.619233776388	96.958174904943
149	98.3343724948784	102.909029762906	108.528533960387	101.408450704225	94.9576739050423	100.591715976331	91.8339785720717	98.2980489829805	103.973707798028	97.6112026359143	100.224215246637	97.7494121598925	101.350356002946	102.075154234436	102.218549361134	103.462661660409	102.771561370287	100.600289795073	101.421436803688	100.307963044435	97.5437356423396	102.72995339104	99.7717639387023	93.3818496235184	98.1888388342374	96.1339394212161	102.619233776388	96.958174904943
150	98.3343724948784	102.909029762906	109.613819299991	100.745650372825	96.0618329039382	100.591715976331	91.8339785720717	98.6301369863014	104.42187033164	98.8467874794069	100.224215246637	97.7494121598925	101.350356002946	102.075154234436	102.218549361134	103.462661660409	103.288001377173	100.600289795073	101.421436803688	99.721366769321	97.5437356423396	103.871397317607	101.72807303554	92.5172028677451	97.0855934540774	97.7541743552815	102.619233776388	96.958174904943
151	98.3343724948784	102.909029762906	110.156461969793	101.408450704225	96.0618329039382	100.591715976331	92.9143783199784	97.9659609796596	104.42187033164	98.8467874794069	99.5515695067265	98.7571380584481	101.350356002946	101.514301738643	102.981374356366	103.462661660409	102.771561370287	100.600289795073	102.34344986554	99.721366769321	97.5437356423396	102.72995339104	97.815454841865	92.9495262456317	95.9823480739174	96.6740177325712	102.619233776388	96.958174904943
152	97.2655206199341	102.909029762906	111.241747309397	100.082850041425	96.0618329039382	99.4082840236686	92.9143783199784	98.2980489829805	103.525545264416	98.2289950576606	101.569506726457	99.7648639570037	101.939602258777	101.514301738643	102.981374356366	103.462661660409	102.771561370287	100.600289795073	102.34344986554	99.721366769321	97.5437356423396	102.72995339104	99.7717639387023	92.0848794898584	94.8791026937575	97.2140960439264	102.619233776388	96.958174904943
153	97.2655206199341	103.917941819405	111.241747309397	100.745650372825	94.9576739050423	100.591715976331	92.9143783199784	98.2980489829805	103.973707798028	99.4645799011532	100.224215246637	98.7571380584481	102.528848514608	101.514301738643	103.744199351599	105.131414267835	102.771561370287	101.221279238253	102.34344986554	100.307963044435	97.5437356423396	102.72995339104	97.815454841865	91.6525561119717	93.7758573135975	98.2942526666367	102.619233776388	96.958174904943
154	97.2655206199341	103.917941819405	111.241747309397	100.745650372825	93.8535149061465	100.591715976331	91.8339785720717	98.2980489829805	103.973707798028	99.4645799011532	100.224215246637	98.7571380584481	101.939602258777	100.953449242849	102.981374356366	105.131414267835	102.771561370287	101.221279238253	102.34344986554	100.307963044435	96.4834776462272	102.72995339104	99.7717639387023	90.7879093561984	93.7758573135975	97.7541743552815	102.619233776388	95.532319391635
155	97.2655206199341	102.909029762906	110.699104639595	100.082850041425	93.8535149061465	100.591715976331	91.8339785720717	98.9622249896223	103.973707798028	99.4645799011532	100.896860986547	97.7494121598925	101.939602258777	100.953449242849	102.981374356366	105.131414267835	102.771561370287	100.600289795073	102.34344986554	100.894559319548	96.4834776462272	102.72995339104	99.7717639387023	90.7879093561984	88.2596304127976	96.6740177325712	103.205629397967	95.532319391635
156	98.3343724948784	103.917941819405	110.156461969793	100.745650372825	94.9576739050423	100.591715976331	92.9143783199784	98.6301369863014	103.077382730804	98.8467874794069	100.896860986547	98.7571380584481	101.939602258777	101.514301738643	102.981374356366	105.131414267835	102.771561370287	100.600289795073	103.265462927391	100.307963044435	96.4834776462272	102.72995339104	99.7717639387023	90.7879093561984	86.0531396524777	96.6740177325712	102.619233776388	96.958174904943
157	97.2655206199341	104.926853875904	110.699104639595	99.4200497100249	93.8535149061465	99.4082840236686	91.8339785720717	98.6301369863014	103.077382730804	97.6112026359143	100.896860986547	98.7571380584481	101.350356002946	100.953449242849	102.981374356366	105.131414267835	102.771561370287	101.221279238253	102.34344986554	99.721366769321	96.4834776462272	101.588509464473	101.72807303554	90.3555859783118	88.2596304127976	96.6740177325712	102.619233776388	98.3840304182509
158	97.2655206199341	103.917941819405	111.784389979199	99.4200497100249	92.7493559072506	99.4082840236686	91.8339785720717	98.2980489829805	102.629220197192	98.8467874794069	100.896860986547	99.7648639570037	101.350356002946	100.953449242849	102.218549361134	105.131414267835	102.771561370287	101.221279238253	102.34344986554	99.721366769321	95.4232196501149	102.72995339104	101.72807303554	89.9232626004251	87.1563850326377	98.8343309779918	103.205629397967	98.3840304182509
159	97.2655206199341	102.909029762906	111.241747309397	100.082850041425	92.7493559072506	98.2248520710059	91.8339785720717	98.2980489829805	103.077382730804	98.8467874794069	101.569506726457	98.7571380584481	101.939602258777	100.392596747056	102.981374356366	105.131414267835	103.288001377173	100.600289795073	102.34344986554	100.307963044435	94.3629616540025	101.588509464473	103.684382132377	90.3555859783118	87.1563850326377	97.7541743552815	103.205629397967	99.8098859315589
160	97.2655206199341	101.900117706407	111.784389979199	100.082850041425	93.8535149061465	98.2248520710059	91.8339785720717	98.9622249896223	103.077382730804	98.2289950576606	101.569506726457	99.7648639570037	101.939602258777	100.392596747056	101.455724365902	106.800166875261	103.288001377173	101.221279238253	103.265462927391	100.307963044435	93.3027036578901	101.588509464473	101.72807303554	89.9232626004251	88.2596304127976	96.1339394212161	102.619233776388	98.3840304182509
161	96.1966687449898	102.909029762906	110.699104639595	100.745650372825	93.8535149061465	98.2248520710059	91.8339785720717	98.9622249896223	103.525545264416	98.2289950576606	102.242152466368	98.7571380584481	102.528848514608	100.392596747056	100.692899370669	106.800166875261	103.288001377173	101.221279238253	103.265462927391	100.307963044435	93.3027036578901	102.72995339104	101.72807303554	89.9232626004251	89.3628757929576	95.0537827985058	102.619233776388	98.3840304182509
162	96.1966687449898	102.909029762906	109.613819299991	100.082850041425	92.7493559072506	97.0414201183432	91.8339785720717	98.2980489829805	102.629220197192	98.2289950576606	101.569506726457	98.7571380584481	101.939602258777	100.392596747056	101.455724365902	105.131414267835	103.288001377173	100.600289795073	104.187475989243	100.307963044435	93.3027036578901	103.871397317607	99.7717639387023	89.4909392225385	89.3628757929576	93.9736261757955	102.619233776388	98.3840304182509
163	97.2655206199341	102.909029762906	110.156461969793	99.4200497100249	93.8535149061465	95.8579881656805	91.8339785720717	97.9659609796596	101.732895129967	98.8467874794069	102.242152466368	99.7648639570037	101.350356002946	100.953449242849	101.455724365902	105.131414267835	103.804441384059	101.221279238253	103.265462927391	100.307963044435	94.3629616540025	103.871397317607	101.72807303554	89.0586158446518	88.2596304127976	92.8934695530852	102.619233776388	98.3840304182509
164	96.1966687449898	101.900117706407	110.699104639595	99.4200497100249	93.8535149061465	95.8579881656805	90.7535788241649	98.2980489829805	102.181057663579	99.4645799011532	101.569506726457	98.7571380584481	102.528848514608	101.514301738643	102.218549361134	105.131414267835	103.288001377173	101.221279238253	103.265462927391	100.894559319548	94.3629616540025	105.012841244174	99.7717639387023	88.1939690888785	90.4661211731176	93.4335478644403	102.619233776388	96.958174904943
165	97.2655206199341	102.909029762906	110.699104639595	99.4200497100249	94.9576739050423	95.8579881656805	90.7535788241649	97.6338729763388	101.284732596355	99.4645799011532	102.242152466368	98.7571380584481	102.528848514608	101.514301738643	102.218549361134	105.131414267835	103.288001377173	101.221279238253	103.265462927391	100.307963044435	93.3027036578901	105.012841244174	101.72807303554	88.6262924667651	91.5693665532776	92.8934695530852	102.619233776388	96.958174904943
166	96.1966687449898	103.917941819405	111.241747309397	99.4200497100249	94.9576739050423	95.8579881656805	89.6731790762582	97.3017849730179	101.284732596355	99.4645799011532	102.242152466368	99.7648639570037	101.939602258777	101.514301738643	102.218549361134	106.800166875261	103.288001377173	100.600289795073	103.265462927391	100.307963044435	94.3629616540025	105.012841244174	103.684382132377	87.7616457109918	94.8791026937575	94.5137044871506	102.619233776388	96.958174904943
167	96.1966687449898	101.900117706407	111.241747309397	100.745650372825	94.9576739050423	94.6745562130178	90.7535788241649	97.3017849730179	100.836570062743	99.4645799011532	102.914798206278	99.7648639570037	102.528848514608	101.514301738643	102.981374356366	106.800166875261	103.288001377173	101.221279238253	103.265462927391	100.894559319548	93.3027036578901	105.012841244174	101.72807303554	87.7616457109918	94.8791026937575	94.5137044871506	102.032838154808	95.532319391635
168	96.1966687449898	101.900117706407	111.784389979199	100.745650372825	94.9576739050423	95.8579881656805	89.6731790762582	96.969696969697	101.732895129967	99.4645799011532	102.242152466368	98.7571380584481	102.528848514608	102.075154234436	102.981374356366	105.131414267835	103.804441384059	101.221279238253	104.187475989243	100.894559319548	93.3027036578901	105.012841244174	99.7717639387023	87.3293223331052	91.5693665532776	94.5137044871506	102.032838154808	96.958174904943
169	96.1966687449898	101.900117706407	112.327032649001	100.745650372825	93.8535149061465	95.8579881656805	90.7535788241649	96.6376089663761	102.181057663579	99.4645799011532	102.914798206278	99.7648639570037	103.118094770439	102.63600673023	102.218549361134	105.131414267835	103.288001377173	101.221279238253	102.34344986554	100.894559319548	93.3027036578901	106.154285170741	99.7717639387023	86.4646755773319	92.6726119334375	91.8133129303749	102.032838154808	96.958174904943
170	95.1278168700454	101.900117706407	112.327032649001	100.745650372825	94.9576739050423	94.6745562130178	90.7535788241649	96.969696969697	101.284732596355	99.4645799011532	103.587443946188	98.7571380584481	102.528848514608	102.63600673023	103.744199351599	106.800166875261	103.288001377173	101.221279238253	102.34344986554	101.481155594662	92.2424456617777	106.154285170741	99.7717639387023	86.8969989552185	88.2596304127976	93.9736261757955	102.619233776388	95.532319391635
171	96.1966687449898	101.900117706407	113.954960658406	100.082850041425	94.9576739050423	94.6745562130178	90.7535788241649	96.6376089663761	101.284732596355	98.8467874794069	104.260089686099	98.7571380584481	102.528848514608	102.63600673023	102.981374356366	106.800166875261	103.804441384059	101.221279238253	102.34344986554	102.067751869776	92.2424456617777	106.154285170741	99.7717639387023	85.6000288215585	87.1563850326377	92.3533912417301	102.032838154808	96.958174904943
172	95.1278168700454	100.891205649908	112.869675318803	100.082850041425	94.9576739050423	93.491124260355	91.8339785720717	96.3055209630552	100.836570062743	98.8467874794069	104.260089686099	98.7571380584481	103.118094770439	102.63600673023	102.981374356366	106.800166875261	103.804441384059	101.842268681432	103.265462927391	100.894559319548	93.3027036578901	106.154285170741	101.72807303554	85.6000288215585	86.0531396524777	92.3533912417301	102.032838154808	96.958174904943
173	96.1966687449898	100.891205649908	112.869675318803	100.082850041425	96.0618329039382	92.3076923076923	90.7535788241649	96.3055209630552	100.388407529131	98.8467874794069	104.260089686099	98.7571380584481	102.528848514608	101.514301738643	103.744199351599	106.800166875261	103.804441384059	101.221279238253	103.265462927391	102.067751869776	93.3027036578901	106.154285170741	101.72807303554	85.6000288215585	84.9498942723177	91.8133129303749	102.032838154808	95.532319391635
174	96.1966687449898	100.891205649908	113.412317988604	100.745650372825	94.9576739050423	91.1242603550296	90.7535788241649	96.6376089663761	100.836570062743	98.2289950576606	103.587443946188	98.7571380584481	102.528848514608	102.075154234436	103.744199351599	108.468919482687	103.288001377173	101.221279238253	104.187475989243	101.481155594662	92.2424456617777	106.154285170741	101.72807303554	85.1677054436719	86.0531396524777	94.5137044871506	102.032838154808	95.532319391635
175	96.1966687449898	100.891205649908	112.869675318803	100.745650372825	96.0618329039382	92.3076923076923	90.7535788241649	96.6376089663761	100.388407529131	98.8467874794069	104.260089686099	99.7648639570037	102.528848514608	102.63600673023	102.981374356366	106.800166875261	103.288001377173	101.842268681432	103.265462927391	102.067751869776	92.2424456617777	105.012841244174	97.815454841865	85.6000288215585	86.0531396524777	91.2732346190198	102.032838154808	95.532319391635
176	97.2655206199341	99.8822935934084	112.327032649001	100.082850041425	94.9576739050423	92.3076923076923	90.7535788241649	97.3017849730179	100.388407529131	98.8467874794069	104.932735426009	100.772589855559	101.939602258777	102.63600673023	102.218549361134	106.800166875261	103.804441384059	101.221279238253	103.265462927391	101.481155594662	92.2424456617777	107.295729097308	97.815454841865	84.7353820657852	87.1563850326377	91.2732346190198	102.619233776388	96.958174904943
177	96.1966687449898	99.8822935934084	113.954960658406	100.745650372825	96.0618329039382	92.3076923076923	90.7535788241649	96.969696969697	100.836570062743	99.4645799011532	103.587443946188	99.7648639570037	102.528848514608	102.63600673023	102.981374356366	106.800166875261	103.804441384059	101.842268681432	102.34344986554	101.481155594662	92.2424456617777	106.154285170741	99.7717639387023	83.8707353100119	88.2596304127976	91.2732346190198	102.619233776388	96.958174904943
178	96.1966687449898	100.891205649908	114.497603328208	100.082850041425	94.9576739050423	92.3076923076923	90.7535788241649	97.3017849730179	101.284732596355	98.8467874794069	104.260089686099	99.7648639570037	101.350356002946	102.075154234436	102.981374356366	108.468919482687	103.804441384059	101.221279238253	103.265462927391	101.481155594662	92.2424456617777	106.154285170741	99.7717639387023	84.7353820657852	88.2596304127976	91.8133129303749	102.032838154808	96.958174904943
179	95.1278168700454	99.8822935934084	115.04024599801	100.745650372825	94.9576739050423	92.3076923076923	90.7535788241649	97.6338729763388	101.284732596355	98.8467874794069	104.932735426009	99.7648639570037	101.350356002946	101.514301738643	102.981374356366	106.800166875261	103.804441384059	101.221279238253	102.34344986554	101.481155594662	91.1821876656653	106.154285170741	97.815454841865	84.3030586878985	88.2596304127976	93.4335478644403	102.032838154808	96.958174904943
180	96.1966687449898	99.8822935934084	114.497603328208	99.4200497100249	94.9576739050423	92.3076923076923	90.7535788241649	97.9659609796596	101.732895129967	98.2289950576606	104.260089686099	99.7648639570037	100.761109747115	102.075154234436	102.981374356366	106.800166875261	103.804441384059	100.600289795073	102.34344986554	101.481155594662	91.1821876656653	105.012841244174	101.72807303554	84.7353820657852	86.0531396524777	91.8133129303749	102.032838154808	98.3840304182509
181	96.1966687449898	99.8822935934084	114.497603328208	99.4200497100249	94.9576739050423	91.1242603550296	89.6731790762582	97.9659609796596	101.732895129967	98.8467874794069	104.932735426009	100.772589855559	101.350356002946	102.075154234436	102.981374356366	108.468919482687	103.804441384059	101.221279238253	102.34344986554	102.067751869776	91.1821876656653	106.154285170741	97.815454841865	84.3030586878985	86.0531396524777	92.8934695530852	102.032838154808	99.8098859315589
182	95.1278168700454	98.8733815369094	114.497603328208	99.4200497100249	94.9576739050423	91.1242603550296	88.5927793283515	98.2980489829805	100.836570062743	98.2289950576606	104.932735426009	100.772589855559	101.939602258777	102.63600673023	102.218549361134	110.137672090113	104.320881390945	100.600289795073	103.265462927391	102.067751869776	91.1821876656653	106.154285170741	97.815454841865	83.8707353100119	86.0531396524777	91.8133129303749	101.446442533229	98.3840304182509
183	94.0589649951011	98.8733815369094	114.497603328208	100.082850041425	94.9576739050423	91.1242603550296	88.5927793283515	98.6301369863014	100.388407529131	99.4645799011532	104.260089686099	100.772589855559	102.528848514608	102.075154234436	102.218549361134	106.800166875261	104.320881390945	100.600289795073	103.265462927391	102.654348144889	90.1219296695529	105.012841244174	99.7717639387023	83.4384119321252	87.1563850326377	92.8934695530852	101.446442533229	98.3840304182509
184	95.1278168700454	98.8733815369094	113.412317988604	100.082850041425	96.0618329039382	92.3076923076923	88.5927793283515	97.9659609796596	100.836570062743	99.4645799011532	104.260089686099	100.772589855559	103.118094770439	100.953449242849	101.455724365902	106.800166875261	104.837321397831	101.221279238253	102.34344986554	102.654348144889	90.1219296695529	105.012841244174	97.815454841865	83.0060885542386	86.0531396524777	92.8934695530852	101.446442533229	98.3840304182509
185	95.1278168700454	98.8733815369094	114.497603328208	99.4200497100249	96.0618329039382	92.3076923076923	88.5927793283515	97.6338729763388	100.836570062743	99.4645799011532	104.260089686099	100.772589855559	102.528848514608	101.514301738643	101.455724365902	106.800166875261	104.320881390945	100.600289795073	101.421436803688	102.654348144889	91.1821876656653	106.154285170741	93.9028366481904	82.5737651763519	84.9498942723177	93.9736261757955	101.446442533229	96.958174904943
186	95.1278168700454	97.8644694804103	113.954960658406	99.4200497100249	94.9576739050423	93.491124260355	88.5927793283515	97.6338729763388	100.836570062743	99.4645799011532	104.260089686099	101.780315754115	102.528848514608	102.075154234436	101.455724365902	106.800166875261	104.837321397831	100.600289795073	102.34344986554	102.654348144889	90.1219296695529	105.012841244174	97.815454841865	82.5737651763519	84.9498942723177	95.0537827985058	101.446442533229	96.958174904943
187	95.1278168700454	97.8644694804103	113.412317988604	99.4200497100249	93.8535149061465	92.3076923076923	89.6731790762582	98.2980489829805	101.284732596355	99.4645799011532	104.260089686099	100.772589855559	101.939602258777	102.075154234436	101.455724365902	106.800166875261	104.837321397831	100.600289795073	101.421436803688	102.654348144889	91.1821876656653	106.154285170741	93.9028366481904	82.5737651763519	86.0531396524777	95.0537827985058	100.86004691165	98.3840304182509
188	94.0589649951011	97.8644694804103	112.869675318803	99.4200497100249	93.8535149061465	92.3076923076923	88.5927793283515	97.6338729763388	101.732895129967	100.0823723229	104.260089686099	101.780315754115	101.939602258777	102.075154234436	101.455724365902	106.800166875261	105.353761404717	100.600289795073	101.421436803688	103.240944420003	90.1219296695529	105.012841244174	93.9028366481904	82.1414417984652	86.0531396524777	95.0537827985058	100.86004691165	98.3840304182509
189	94.0589649951011	97.8644694804103	112.869675318803	98.7572493786247	92.7493559072506	93.491124260355	89.6731790762582	97.6338729763388	101.284732596355	100.0823723229	104.932735426009	101.780315754115	101.350356002946	102.075154234436	101.455724365902	106.800166875261	104.837321397831	100.600289795073	100.499423741836	102.654348144889	90.1219296695529	106.154285170741	91.9465275513531	81.7091184205786	83.8466488921578	95.0537827985058	100.86004691165	96.958174904943
190	94.0589649951011	95.8466453674121	112.869675318803	99.4200497100249	92.7493559072506	93.491124260355	88.5927793283515	97.6338729763388	102.181057663579	99.4645799011532	103.587443946188	101.780315754115	101.350356002946	102.63600673023	101.455724365902	106.800166875261	104.837321397831	101.221279238253	101.421436803688	102.654348144889	90.1219296695529	107.295729097308	93.9028366481904	81.2767950426919	84.9498942723177	95.0537827985058	100.86004691165	95.532319391635
191	92.9901131201568	96.8555574239112	112.327032649001	99.4200497100249	92.7493559072506	91.1242603550296	89.6731790762582	96.969696969697	101.732895129967	99.4645799011532	102.914798206278	101.780315754115	101.350356002946	102.075154234436	102.218549361134	106.800166875261	104.837321397831	100.600289795073	100.499423741836	103.240944420003	90.1219296695529	107.295729097308	95.8591457450277	80.4121482869186	83.8466488921578	95.5938611098609	100.86004691165	95.532319391635
192	94.0589649951011	98.8733815369094	111.784389979199	99.4200497100249	93.8535149061465	89.9408284023669	89.6731790762582	97.3017849730179	101.284732596355	100.0823723229	103.587443946188	101.780315754115	101.350356002946	101.514301738643	102.218549361134	106.800166875261	104.837321397831	100.600289795073	101.421436803688	103.240944420003	90.1219296695529	108.437173023875	93.9028366481904	80.8444716648053	83.8466488921578	96.1339394212161	100.86004691165	95.532319391635
193	91.9212612452124	97.8644694804103	111.241747309397	99.4200497100249	93.8535149061465	89.9408284023669	89.6731790762582	97.3017849730179	100.388407529131	100.0823723229	105.605381165919	100.772589855559	101.350356002946	101.514301738643	101.455724365902	106.800166875261	104.837321397831	100.600289795073	101.421436803688	103.240944420003	89.0616716734405	107.295729097308	95.8591457450277	80.4121482869186	86.0531396524777	95.5938611098609	101.446442533229	96.958174904943
194	92.9901131201568	95.8466453674121	111.784389979199	99.4200497100249	93.8535149061465	89.9408284023669	88.5927793283515	96.6376089663761	100.388407529131	100.0823723229	106.27802690583	100.772589855559	101.350356002946	102.075154234436	101.455724365902	106.800166875261	104.837321397831	99.979300351894	100.499423741836	103.240944420003	89.0616716734405	107.295729097308	95.8591457450277	79.5475015311453	84.9498942723177	96.6740177325712	101.446442533229	95.532319391635
195	94.0589649951011	95.8466453674121	111.241747309397	99.4200497100249	91.6451969083548	88.7573964497041	88.5927793283515	96.969696969697	100.388407529131	100.0823723229	104.932735426009	101.780315754115	100.761109747115	102.075154234436	100.692899370669	105.131414267835	105.353761404717	100.600289795073	101.421436803688	103.827540695117	89.0616716734405	106.154285170741	97.815454841865	79.979824909032	83.8466488921578	97.7541743552815	101.446442533229	95.532319391635
196	94.0589649951011	95.8466453674121	111.784389979199	100.082850041425	92.7493559072506	89.9408284023669	89.6731790762582	96.969696969697	99.4920824619062	100.700164744646	104.932735426009	100.772589855559	101.350356002946	101.514301738643	102.218549361134	106.800166875261	105.353761404717	100.600289795073	99.5774106799846	103.827540695117	89.0616716734405	107.295729097308	95.8591457450277	80.4121482869186	83.8466488921578	99.374409289347	101.446442533229	94.106463878327
197	92.9901131201568	94.8377333109131	111.241747309397	100.745650372825	92.7493559072506	88.7573964497041	89.6731790762582	97.9659609796596	99.043919928294	100.0823723229	104.260089686099	100.772589855559	100.761109747115	101.514301738643	101.455724365902	106.800166875261	105.353761404717	100.600289795073	100.499423741836	103.240944420003	89.0616716734405	107.295729097308	99.7717639387023	78.682854775372	88.2596304127976	97.7541743552815	101.446442533229	95.532319391635
198	92.9901131201568	96.8555574239112	110.699104639595	101.408450704225	92.7493559072506	89.9408284023669	88.5927793283515	97.6338729763388	99.9402449955184	99.4645799011532	104.932735426009	100.772589855559	100.761109747115	101.514301738643	101.455724365902	105.131414267835	105.353761404717	100.600289795073	101.421436803688	103.240944420003	89.0616716734405	106.154285170741	97.815454841865	78.2505313974853	89.3628757929576	97.7541743552815	101.446442533229	94.106463878327
199	92.9901131201568	97.8644694804103	110.699104639595	101.408450704225	91.6451969083548	89.9408284023669	89.6731790762582	97.3017849730179	100.836570062743	99.4645799011532	105.605381165919	101.780315754115	101.350356002946	100.953449242849	102.218549361134	105.131414267835	104.837321397831	100.600289795073	100.499423741836	103.240944420003	90.1219296695529	107.295729097308	99.7717639387023	78.2505313974853	89.3628757929576	97.2140960439264	101.446442533229	95.532319391635
200	91.9212612452124	96.8555574239112	110.699104639595	101.408450704225	92.7493559072506	89.9408284023669	88.5927793283515	97.9659609796596	99.9402449955184	98.8467874794069	106.27802690583	101.780315754115	101.350356002946	101.514301738643	101.455724365902	105.131414267835	104.837321397831	100.600289795073	101.421436803688	103.827540695117	89.0616716734405	107.295729097308	101.72807303554	79.5475015311453	88.2596304127976	97.2140960439264	101.446442533229	95.532319391635
201	92.9901131201568	97.8644694804103	110.699104639595	100.745650372825	92.7493559072506	91.1242603550296	87.5123795804448	98.2980489829805	100.388407529131	98.8467874794069	104.932735426009	100.772589855559	101.350356002946	100.953449242849	102.218549361134	106.800166875261	104.837321397831	101.221279238253	101.421436803688	103.827540695117	88.0014136773282	107.295729097308	101.72807303554	80.4121482869186	86.0531396524777	95.0537827985058	100.86004691165	94.106463878327
202	92.9901131201568	97.8644694804103	109.613819299991	102.071251035626	91.6451969083548	88.7573964497041	88.5927793283515	97.9659609796596	99.9402449955184	98.8467874794069	104.932735426009	100.772589855559	101.350356002946	100.953449242849	102.218549361134	106.800166875261	105.353761404717	100.600289795073	102.34344986554	103.827540695117	89.0616716734405	106.154285170741	101.72807303554	79.1151781532586	81.6401581318378	95.5938611098609	100.86004691165	94.106463878327
203	92.9901131201568	96.8555574239112	109.613819299991	102.071251035626	91.6451969083548	89.9408284023669	87.5123795804448	97.6338729763388	99.043919928294	98.8467874794069	105.605381165919	99.7648639570037	101.350356002946	100.953449242849	101.455724365902	106.800166875261	104.837321397831	100.600289795073	101.421436803688	103.827540695117	89.0616716734405	106.154285170741	99.7717639387023	79.5475015311453	84.9498942723177	95.0537827985058	100.86004691165	95.532319391635
204	92.9901131201568	96.8555574239112	109.071176630189	101.408450704225	92.7493559072506	88.7573964497041	87.5123795804448	97.3017849730179	99.4920824619062	98.2289950576606	104.932735426009	100.772589855559	101.350356002946	100.953449242849	101.455724365902	106.800166875261	105.353761404717	100.600289795073	100.499423741836	103.827540695117	89.0616716734405	106.154285170741	99.7717639387023	79.979824909032	84.9498942723177	95.5938611098609	100.86004691165	95.532319391635
205	91.9212612452124	96.8555574239112	109.071176630189	102.071251035626	92.7493559072506	88.7573964497041	87.5123795804448	97.3017849730179	99.4920824619062	98.8467874794069	104.932735426009	100.772589855559	101.350356002946	99.8317442512619	102.218549361134	106.800166875261	104.837321397831	101.221279238253	100.499423741836	103.827540695117	89.0616716734405	107.295729097308	101.72807303554	79.979824909032	83.8466488921578	94.5137044871506	100.27365129007	95.532319391635
206	91.9212612452124	98.8733815369094	109.071176630189	102.071251035626	92.7493559072506	88.7573964497041	87.5123795804448	97.9659609796596	99.4920824619062	98.8467874794069	104.260089686099	101.780315754115	101.350356002946	99.8317442512619	100.692899370669	106.800166875261	104.837321397831	100.600289795073	100.499423741836	103.827540695117	88.0014136773282	107.295729097308	101.72807303554	79.5475015311453	82.7434035119978	95.0537827985058	100.27365129007	94.106463878327
207	92.9901131201568	98.8733815369094	109.071176630189	102.071251035626	93.8535149061465	89.9408284023669	86.431979832538	97.6338729763388	98.5957573946818	98.2289950576606	105.605381165919	100.772589855559	101.350356002946	99.8317442512619	101.455724365902	106.800166875261	104.837321397831	100.600289795073	101.421436803688	103.827540695117	89.0616716734405	106.154285170741	99.7717639387023	78.682854775372	82.7434035119978	95.0537827985058	100.86004691165	95.532319391635
208	91.9212612452124	96.8555574239112	109.071176630189	102.071251035626	93.8535149061465	89.9408284023669	86.431979832538	97.3017849730179	98.5957573946818	98.8467874794069	104.932735426009	100.772589855559	101.350356002946	99.2708917554683	102.218549361134	106.800166875261	104.837321397831	100.600289795073	101.421436803688	103.827540695117	88.0014136773282	107.295729097308	101.72807303554	78.2505313974853	82.7434035119978	95.0537827985058	100.86004691165	96.958174904943
209	92.9901131201568	97.8644694804103	109.071176630189	101.408450704225	94.9576739050423	89.9408284023669	85.3515800846313	97.3017849730179	99.043919928294	98.2289950576606	105.605381165919	101.780315754115	100.761109747115	98.7100392596747	101.455724365902	106.800166875261	104.837321397831	100.600289795073	100.499423741836	103.240944420003	88.0014136773282	108.437173023875	101.72807303554	77.8182080195987	83.8466488921578	97.2140960439264	100.86004691165	95.532319391635
210	92.9901131201568	97.8644694804103	107.985891290585	101.408450704225	93.8535149061465	89.9408284023669	85.3515800846313	96.969696969697	98.5957573946818	97.6112026359143	105.605381165919	100.772589855559	100.761109747115	98.7100392596747	101.455724365902	106.800166875261	104.837321397831	100.600289795073	99.5774106799846	103.827540695117	89.0616716734405	106.154285170741	101.72807303554	77.385884641712	84.9498942723177	96.1339394212161	100.27365129007	95.532319391635
211	92.9901131201568	95.8466453674121	107.985891290585	102.071251035626	93.8535149061465	91.1242603550296	85.3515800846313	96.969696969697	98.1475948610696	97.6112026359143	106.27802690583	100.772589855559	100.761109747115	99.2708917554683	101.455724365902	106.800166875261	105.353761404717	101.221279238253	100.499423741836	103.827540695117	89.0616716734405	106.154285170741	103.684382132377	76.5212378859387	87.1563850326377	96.1339394212161	100.27365129007	94.106463878327
212	92.9901131201568	97.8644694804103	107.985891290585	102.734051367026	93.8535149061465	92.3076923076923	84.2711803367246	97.3017849730179	98.5957573946818	98.2289950576606	104.932735426009	100.772589855559	100.761109747115	98.7100392596747	100.692899370669	106.800166875261	105.353761404717	101.221279238253	99.5774106799846	103.827540695117	89.0616716734405	105.012841244174	103.684382132377	75.2242677522787	86.0531396524777	97.2140960439264	100.27365129007	95.532319391635
213	91.9212612452124	97.8644694804103	108.528533960387	102.734051367026	94.9576739050423	91.1242603550296	84.2711803367246	97.3017849730179	98.1475948610696	97.6112026359143	105.605381165919	100.772589855559	100.761109747115	98.7100392596747	99.1672493802047	105.131414267835	104.837321397831	100.600289795073	99.5774106799846	103.827540695117	88.0014136773282	105.012841244174	101.72807303554	75.6565911301654	87.1563850326377	96.1339394212161	99.687255668491	94.106463878327
214	91.9212612452124	97.8644694804103	109.071176630189	102.734051367026	93.8535149061465	91.1242603550296	85.3515800846313	97.3017849730179	98.5957573946818	97.6112026359143	106.95067264574	100.772589855559	100.761109747115	99.2708917554683	99.1672493802047	105.131414267835	104.837321397831	100.600289795073	99.5774106799846	104.41413697023	90.1219296695529	103.871397317607	101.72807303554	75.6565911301654	87.1563850326377	96.1339394212161	99.687255668491	95.532319391635
215	92.9901131201568	97.8644694804103	108.528533960387	102.071251035626	94.9576739050423	91.1242603550296	85.3515800846313	96.969696969697	98.1475948610696	96.9934102141681	106.95067264574	101.780315754115	100.761109747115	98.7100392596747	99.930074375437	105.131414267835	104.837321397831	101.221279238253	98.6553976181329	103.827540695117	89.0616716734405	103.871397317607	101.72807303554	75.2242677522787	88.2596304127976	96.6740177325712	99.687255668491	96.958174904943
216	92.9901131201568	97.8644694804103	109.071176630189	102.071251035626	92.7493559072506	91.1242603550296	84.2711803367246	97.3017849730179	99.043919928294	97.6112026359143	105.605381165919	100.772589855559	100.761109747115	99.2708917554683	99.930074375437	105.131414267835	105.353761404717	100.600289795073	98.6553976181329	104.41413697023	88.0014136773282	103.871397317607	101.72807303554	74.3596209965054	88.2596304127976	96.6740177325712	99.687255668491	94.106463878327
217	92.9901131201568	97.8644694804103	108.528533960387	103.396851698426	93.8535149061465	91.1242603550296	85.3515800846313	97.3017849730179	98.5957573946818	98.2289950576606	106.27802690583	100.772589855559	101.350356002946	99.8317442512619	99.1672493802047	105.131414267835	104.837321397831	100.600289795073	99.5774106799846	104.41413697023	89.0616716734405	105.012841244174	101.72807303554	74.791944374392	87.1563850326377	95.0537827985058	99.687255668491	94.106463878327
218	92.9901131201568	96.8555574239112	108.528533960387	102.734051367026	93.8535149061465	89.9408284023669	85.3515800846313	97.6338729763388	97.6994323274574	96.9934102141681	106.95067264574	100.772589855559	100.761109747115	99.8317442512619	99.930074375437	105.131414267835	104.837321397831	100.600289795073	99.5774106799846	104.41413697023	89.0616716734405	105.012841244174	103.684382132377	75.6565911301654	88.2596304127976	94.5137044871506	99.687255668491	94.106463878327
219	92.9901131201568	96.8555574239112	107.985891290585	102.734051367026	93.8535149061465	91.1242603550296	85.3515800846313	97.6338729763388	96.803107260233	96.3756177924217	106.27802690583	101.780315754115	100.761109747115	100.392596747056	99.930074375437	105.131414267835	104.837321397831	100.600289795073	99.5774106799846	104.41413697023	90.1219296695529	105.012841244174	103.684382132377	75.6565911301654	86.0531396524777	96.1339394212161	99.687255668491	92.680608365019
220	94.0589649951011	97.8644694804103	107.443248620783	102.071251035626	92.7493559072506	93.491124260355	85.3515800846313	97.3017849730179	97.6994323274574	96.9934102141681	105.605381165919	101.780315754115	100.761109747115	100.953449242849	99.930074375437	105.131414267835	104.837321397831	100.600289795073	98.6553976181329	104.41413697023	91.1821876656653	106.154285170741	103.684382132377	76.9535612638253	86.0531396524777	96.1339394212161	100.27365129007	94.106463878327
221	94.0589649951011	97.8644694804103	108.528533960387	102.734051367026	92.7493559072506	92.3076923076923	86.431979832538	97.3017849730179	96.803107260233	96.3756177924217	105.605381165919	101.780315754115	100.761109747115	100.392596747056	100.692899370669	105.131414267835	104.320881390945	100.600289795073	98.6553976181329	104.41413697023	90.1219296695529	105.012841244174	105.640691229214	76.088914508052	86.0531396524777	96.6740177325712	100.27365129007	94.106463878327
222	94.0589649951011	96.8555574239112	109.071176630189	103.396851698426	93.8535149061465	93.491124260355	86.431979832538	97.9659609796596	98.1475948610696	96.3756177924217	106.27802690583	102.78804165267	100.761109747115	100.953449242849	99.930074375437	105.131414267835	104.837321397831	100.600289795073	98.6553976181329	103.827540695117	91.1821876656653	105.012841244174	107.597000326051	77.385884641712	86.0531396524777	97.2140960439264	99.687255668491	92.680608365019
223	94.0589649951011	95.8466453674121	109.071176630189	102.734051367026	91.6451969083548	94.6745562130178	86.431979832538	97.9659609796596	97.6994323274574	96.3756177924217	105.605381165919	101.780315754115	101.350356002946	100.392596747056	100.692899370669	105.131414267835	104.320881390945	100.600289795073	99.5774106799846	103.827540695117	90.1219296695529	105.012841244174	107.597000326051	77.385884641712	87.1563850326377	98.2942526666367	99.687255668491	92.680608365019
224	95.1278168700454	97.8644694804103	108.528533960387	102.071251035626	92.7493559072506	94.6745562130178	86.431979832538	97.6338729763388	96.803107260233	96.3756177924217	106.27802690583	102.78804165267	101.350356002946	100.392596747056	99.1672493802047	105.131414267835	104.837321397831	100.600289795073	99.5774106799846	103.240944420003	89.0616716734405	103.871397317607	105.640691229214	77.385884641712	83.8466488921578	97.2140960439264	99.687255668491	92.680608365019
225	94.0589649951011	96.8555574239112	107.985891290585	102.071251035626	91.6451969083548	93.491124260355	87.5123795804448	98.2980489829805	97.6994323274574	96.9934102141681	105.605381165919	101.780315754115	100.761109747115	100.392596747056	99.1672493802047	106.800166875261	104.837321397831	100.600289795073	99.5774106799846	103.827540695117	90.1219296695529	103.871397317607	107.597000326051	77.8182080195987	83.8466488921578	96.6740177325712	99.687255668491	92.680608365019
226	95.1278168700454	95.8466453674121	107.443248620783	102.734051367026	90.541037909459	93.491124260355	86.431979832538	98.6301369863014	97.6994323274574	96.9934102141681	106.27802690583	101.780315754115	101.350356002946	100.392596747056	99.1672493802047	103.462661660409	104.837321397831	100.600289795073	99.5774106799846	103.827540695117	89.0616716734405	103.871397317607	103.684382132377	78.2505313974853	80.5369127516778	96.1339394212161	99.1008600469116	92.680608365019
227	94.0589649951011	95.8466453674121	107.985891290585	102.071251035626	91.6451969083548	94.6745562130178	86.431979832538	98.2980489829805	97.6994323274574	97.6112026359143	105.605381165919	101.780315754115	100.761109747115	100.392596747056	97.64159938974	105.131414267835	104.837321397831	100.600289795073	99.5774106799846	103.827540695117	90.1219296695529	103.871397317607	103.684382132377	77.385884641712	80.5369127516778	96.1339394212161	99.687255668491	92.680608365019
228	95.1278168700454	95.8466453674121	106.900605950981	100.745650372825	91.6451969083548	93.491124260355	87.5123795804448	98.6301369863014	97.2512697938452	97.6112026359143	105.605381165919	102.78804165267	100.761109747115	100.392596747056	98.4044243849723	105.131414267835	104.320881390945	100.600289795073	99.5774106799846	103.827540695117	89.0616716734405	103.871397317607	103.684382132377	77.385884641712	83.8466488921578	96.6740177325712	99.687255668491	92.680608365019
229	94.0589649951011	95.8466453674121	106.900605950981	100.745650372825	90.541037909459	94.6745562130178	86.431979832538	98.6301369863014	96.803107260233	97.6112026359143	105.605381165919	101.780315754115	100.171863491284	99.8317442512619	99.1672493802047	105.131414267835	104.837321397831	100.600289795073	100.499423741836	103.240944420003	88.0014136773282	105.012841244174	105.640691229214	78.682854775372	83.8466488921578	98.2942526666367	99.687255668491	91.254752851711
230	94.0589649951011	97.8644694804103	106.900605950981	100.082850041425	90.541037909459	94.6745562130178	86.431979832538	98.2980489829805	97.2512697938452	98.2289950576606	106.27802690583	102.78804165267	100.761109747115	99.8317442512619	99.1672493802047	105.131414267835	104.320881390945	100.600289795073	100.499423741836	103.240944420003	88.0014136773282	105.012841244174	105.640691229214	78.2505313974853	86.0531396524777	96.1339394212161	99.687255668491	91.254752851711
231	95.1278168700454	95.8466453674121	106.357963281179	100.745650372825	89.4368789105631	95.8579881656805	86.431979832538	98.6301369863014	97.6994323274574	98.8467874794069	104.260089686099	102.78804165267	100.171863491284	99.8317442512619	99.1672493802047	105.131414267835	104.320881390945	100.600289795073	100.499423741836	102.654348144889	89.0616716734405	105.012841244174	105.640691229214	78.682854775372	84.9498942723177	96.6740177325712	99.1008600469116	91.254752851711
232	95.1278168700454	96.8555574239112	106.357963281179	100.745650372825	87.2285609127714	95.8579881656805	86.431979832538	98.2980489829805	97.2512697938452	98.8467874794069	104.260089686099	102.78804165267	100.171863491284	99.8317442512619	99.1672493802047	105.131414267835	104.837321397831	100.600289795073	99.5774106799846	103.240944420003	88.0014136773282	105.012841244174	105.640691229214	78.2505313974853	82.7434035119978	96.1339394212161	99.1008600469116	91.254752851711
233	95.1278168700454	95.8466453674121	106.357963281179	101.408450704225	88.3327199116673	97.0414201183432	86.431979832538	98.9622249896223	96.803107260233	99.4645799011532	104.932735426009	102.78804165267	100.171863491284	100.392596747056	99.1672493802047	106.800166875261	104.837321397831	100.600289795073	100.499423741836	102.654348144889	89.0616716734405	105.012841244174	107.597000326051	78.2505313974853	81.6401581318378	96.6740177325712	99.1008600469116	91.254752851711
234	94.0589649951011	96.8555574239112	105.815320611377	100.745650372825	89.4368789105631	98.2248520710059	87.5123795804448	98.9622249896223	96.803107260233	99.4645799011532	106.27802690583	102.78804165267	100.171863491284	100.392596747056	99.1672493802047	105.131414267835	104.837321397831	100.600289795073	100.499423741836	103.240944420003	89.0616716734405	105.012841244174	107.597000326051	78.682854775372	81.6401581318378	95.0537827985058	98.5144644253323	91.254752851711
235	95.1278168700454	95.8466453674121	105.815320611377	100.745650372825	88.3327199116673	98.2248520710059	87.5123795804448	98.6301369863014	97.2512697938452	99.4645799011532	105.605381165919	101.780315754115	100.171863491284	99.8317442512619	98.4044243849723	106.800166875261	104.837321397831	99.979300351894	100.499423741836	102.654348144889	89.0616716734405	105.012841244174	107.597000326051	77.8182080195987	83.8466488921578	96.6740177325712	99.1008600469116	91.254752851711
236	94.0589649951011	96.8555574239112	106.900605950981	101.408450704225	88.3327199116673	98.2248520710059	87.5123795804448	98.6301369863014	97.2512697938452	98.8467874794069	104.932735426009	101.780315754115	100.171863491284	99.8317442512619	99.1672493802047	106.800166875261	104.837321397831	100.600289795073	100.499423741836	102.654348144889	89.0616716734405	105.012841244174	109.553309422889	78.2505313974853	82.7434035119978	95.5938611098609	98.5144644253323	89.828897338403
237	95.1278168700454	97.8644694804103	106.900605950981	100.745650372825	87.2285609127714	98.2248520710059	87.5123795804448	98.6301369863014	96.3549447266209	98.8467874794069	104.932735426009	101.780315754115	100.171863491284	99.8317442512619	99.1672493802047	108.468919482687	104.837321397831	100.600289795073	100.499423741836	102.654348144889	90.1219296695529	105.012841244174	105.640691229214	78.2505313974853	84.9498942723177	96.1339394212161	98.5144644253323	89.828897338403
238	95.1278168700454	96.8555574239112	106.900605950981	100.082850041425	88.3327199116673	97.0414201183432	87.5123795804448	98.6301369863014	96.3549447266209	98.8467874794069	105.605381165919	101.780315754115	100.171863491284	99.2708917554683	98.4044243849723	106.800166875261	105.353761404717	100.600289795073	101.421436803688	102.654348144889	89.0616716734405	106.154285170741	105.640691229214	78.2505313974853	84.9498942723177	95.5938611098609	99.1008600469116	89.828897338403
239	97.2655206199341	95.8466453674121	105.815320611377	99.4200497100249	88.3327199116673	98.2248520710059	87.5123795804448	98.2980489829805	95.9067821930087	99.4645799011532	105.605381165919	102.78804165267	100.171863491284	99.8317442512619	98.4044243849723	106.800166875261	104.837321397831	100.600289795073	101.421436803688	102.654348144889	89.0616716734405	106.154285170741	105.640691229214	79.1151781532586	84.9498942723177	94.5137044871506	98.5144644253323	89.828897338403
240	96.1966687449898	96.8555574239112	106.357963281179	100.745650372825	87.2285609127714	99.4082840236686	87.5123795804448	98.2980489829805	95.9067821930087	100.700164744646	105.605381165919	102.78804165267	100.171863491284	99.8317442512619	98.4044243849723	106.800166875261	104.837321397831	100.600289795073	101.421436803688	103.827540695117	90.1219296695529	106.154285170741	103.684382132377	78.682854775372	86.0531396524777	95.0537827985058	98.5144644253323	88.4030418250951
241	96.1966687449898	97.8644694804103	106.357963281179	100.745650372825	87.2285609127714	100.591715976331	87.5123795804448	97.9659609796596	96.3549447266209	100.700164744646	105.605381165919	101.780315754115	100.171863491284	99.8317442512619	98.4044243849723	106.800166875261	104.837321397831	100.600289795073	101.421436803688	102.654348144889	91.1821876656653	106.154285170741	103.684382132377	78.682854775372	87.1563850326377	94.5137044871506	98.5144644253323	86.9771863117871
242	97.2655206199341	97.8644694804103	106.357963281179	100.082850041425	89.4368789105631	99.4082840236686	87.5123795804448	98.2980489829805	96.3549447266209	100.700164744646	104.932735426009	101.780315754115	100.171863491284	98.7100392596747	99.1672493802047	105.131414267835	104.320881390945	100.600289795073	101.421436803688	102.067751869776	90.1219296695529	107.295729097308	103.684382132377	79.1151781532586	87.1563850326377	93.9736261757955	99.1008600469116	88.4030418250951
243	97.2655206199341	96.8555574239112	106.357963281179	100.082850041425	87.2285609127714	98.2248520710059	87.5123795804448	98.2980489829805	96.803107260233	100.700164744646	105.605381165919	101.780315754115	100.171863491284	98.7100392596747	99.1672493802047	106.800166875261	104.320881390945	100.600289795073	100.499423741836	102.654348144889	91.1821876656653	107.295729097308	105.640691229214	78.682854775372	83.8466488921578	94.5137044871506	98.5144644253323	89.828897338403
244	96.1966687449898	96.8555574239112	106.900605950981	100.082850041425	87.2285609127714	98.2248520710059	87.5123795804448	98.2980489829805	95.4586196593965	100.700164744646	105.605381165919	101.780315754115	100.171863491284	98.7100392596747	99.1672493802047	106.800166875261	104.320881390945	100.600289795073	100.499423741836	102.654348144889	92.2424456617777	107.295729097308	105.640691229214	78.682854775372	83.8466488921578	93.9736261757955	98.5144644253323	89.828897338403
245	96.1966687449898	95.8466453674121	105.815320611377	100.082850041425	87.2285609127714	98.2248520710059	87.5123795804448	98.9622249896223	96.3549447266209	100.700164744646	105.605381165919	101.780315754115	100.171863491284	98.1491867638811	99.1672493802047	105.131414267835	104.320881390945	101.221279238253	101.421436803688	102.654348144889	90.1219296695529	106.154285170741	107.597000326051	79.1151781532586	86.0531396524777	91.8133129303749	97.9280688037529	89.828897338403
246	96.1966687449898	97.8644694804103	106.900605950981	100.082850041425	87.2285609127714	98.2248520710059	88.5927793283515	98.6301369863014	95.9067821930087	101.317957166392	105.605381165919	101.780315754115	99.582617235453	98.1491867638811	99.930074375437	105.131414267835	103.804441384059	101.221279238253	100.499423741836	102.067751869776	91.1821876656653	107.295729097308	105.640691229214	79.979824909032	84.9498942723177	90.7331563076646	97.9280688037529	89.828897338403
247	95.1278168700454	97.8644694804103	106.357963281179	100.745650372825	88.3327199116673	98.2248520710059	87.5123795804448	97.9659609796596	95.4586196593965	101.317957166392	105.605381165919	102.78804165267	100.171863491284	97.5883342680875	99.930074375437	106.800166875261	104.320881390945	100.600289795073	101.421436803688	102.654348144889	90.1219296695529	107.295729097308	107.597000326051	80.4121482869186	83.8466488921578	90.1930779963095	97.9280688037529	89.828897338403
248	95.1278168700454	96.8555574239112	106.357963281179	100.082850041425	89.4368789105631	99.4082840236686	87.5123795804448	98.2980489829805	95.4586196593965	100.700164744646	105.605381165919	101.780315754115	100.761109747115	98.1491867638811	100.692899370669	106.800166875261	103.804441384059	101.221279238253	100.499423741836	102.067751869776	91.1821876656653	107.295729097308	105.640691229214	79.979824909032	83.8466488921578	90.7331563076646	97.9280688037529	88.4030418250951
249	96.1966687449898	99.8822935934084	106.357963281179	101.408450704225	89.4368789105631	97.0414201183432	87.5123795804448	98.2980489829805	95.4586196593965	100.0823723229	104.932735426009	101.780315754115	100.761109747115	97.5883342680875	99.930074375437	106.800166875261	104.320881390945	101.221279238253	102.34344986554	102.654348144889	91.1821876656653	107.295729097308	109.553309422889	79.979824909032	89.3628757929576	90.1930779963095	97.9280688037529	89.828897338403
250	96.1966687449898	100.891205649908	105.815320611377	101.408450704225	88.3327199116673	98.2248520710059	87.5123795804448	97.9659609796596	95.0104571257843	100.700164744646	104.932735426009	101.780315754115	100.761109747115	97.0274817722939	100.692899370669	105.131414267835	104.320881390945	101.221279238253	101.421436803688	102.654348144889	91.1821876656653	106.154285170741	109.553309422889	79.5475015311453	86.0531396524777	90.7331563076646	97.9280688037529	89.828897338403
251	96.1966687449898	99.8822935934084	106.900605950981	101.408450704225	89.4368789105631	99.4082840236686	86.431979832538	98.6301369863014	95.4586196593965	100.0823723229	105.605381165919	101.780315754115	100.761109747115	97.0274817722939	99.930074375437	105.131414267835	103.804441384059	101.221279238253	102.34344986554	102.067751869776	91.1821876656653	106.154285170741	109.553309422889	80.8444716648053	84.9498942723177	91.2732346190198	97.9280688037529	91.254752851711
252	96.1966687449898	97.8644694804103	106.357963281179	100.745650372825	88.3327199116673	100.591715976331	86.431979832538	98.2980489829805	95.4586196593965	99.4645799011532	105.605381165919	101.780315754115	100.761109747115	97.0274817722939	98.4044243849723	106.800166875261	104.320881390945	101.221279238253	101.421436803688	102.654348144889	91.1821876656653	105.012841244174	109.553309422889	80.4121482869186	84.9498942723177	90.7331563076646	97.9280688037529	91.254752851711
253	97.2655206199341	97.8644694804103	105.815320611377	100.082850041425	88.3327199116673	100.591715976331	86.431979832538	98.2980489829805	96.3549447266209	100.0823723229	104.932735426009	102.78804165267	100.761109747115	97.0274817722939	98.4044243849723	105.131414267835	103.804441384059	101.221279238253	101.421436803688	102.067751869776	93.3027036578901	107.295729097308	109.553309422889	80.4121482869186	84.9498942723177	91.8133129303749	97.9280688037529	89.828897338403
254	97.2655206199341	98.8733815369094	106.357963281179	100.082850041425	88.3327199116673	101.775147928994	87.5123795804448	98.9622249896223	96.3549447266209	100.0823723229	104.932735426009	102.78804165267	100.761109747115	97.0274817722939	99.1672493802047	105.131414267835	103.804441384059	101.842268681432	102.34344986554	102.067751869776	92.2424456617777	107.295729097308	109.553309422889	81.2767950426919	82.7434035119978	89.1129213735992	97.9280688037529	91.254752851711
255	97.2655206199341	98.8733815369094	106.357963281179	100.082850041425	89.4368789105631	101.775147928994	88.5927793283515	98.2980489829805	95.4586196593965	101.317957166392	104.260089686099	101.780315754115	100.761109747115	96.4666292765003	99.930074375437	105.131414267835	103.804441384059	101.842268681432	102.34344986554	102.654348144889	92.2424456617777	107.295729097308	107.597000326051	81.2767950426919	83.8466488921578	90.1930779963095	97.9280688037529	89.828897338403
256	96.1966687449898	98.8733815369094	104.730035271774	99.4200497100249	89.4368789105631	101.775147928994	88.5927793283515	98.2980489829805	95.0104571257843	101.317957166392	104.932735426009	102.78804165267	100.761109747115	97.0274817722939	99.1672493802047	105.131414267835	103.804441384059	101.221279238253	103.265462927391	102.067751869776	91.1821876656653	106.154285170741	107.597000326051	81.7091184205786	83.8466488921578	89.6529996849543	98.5144644253323	89.828897338403
257	97.2655206199341	98.8733815369094	104.730035271774	99.4200497100249	88.3327199116673	101.775147928994	88.5927793283515	97.3017849730179	95.0104571257843	101.935749588138	104.932735426009	101.780315754115	101.350356002946	97.0274817722939	99.1672493802047	105.131414267835	103.804441384059	101.842268681432	103.265462927391	103.240944420003	92.2424456617777	105.012841244174	105.640691229214	82.5737651763519	81.6401581318378	90.1930779963095	98.5144644253323	89.828897338403
258	97.2655206199341	97.8644694804103	105.272677941575	98.7572493786247	88.3327199116673	101.775147928994	88.5927793283515	97.6338729763388	94.5622945921721	102.553542009885	104.260089686099	102.78804165267	101.350356002946	97.0274817722939	99.1672493802047	106.800166875261	103.804441384059	101.842268681432	102.34344986554	102.654348144889	92.2424456617777	106.154285170741	105.640691229214	82.1414417984652	84.9498942723177	91.8133129303749	97.9280688037529	89.828897338403
259	97.2655206199341	96.8555574239112	104.730035271774	98.7572493786247	88.3327199116673	102.958579881657	89.6731790762582	97.9659609796596	94.5622945921721	101.935749588138	104.260089686099	102.78804165267	101.350356002946	97.0274817722939	99.1672493802047	106.800166875261	103.804441384059	101.221279238253	103.265462927391	102.654348144889	92.2424456617777	105.012841244174	105.640691229214	81.7091184205786	84.9498942723177	89.1129213735992	97.9280688037529	88.4030418250951
260	98.3343724948784	98.8733815369094	104.730035271774	98.7572493786247	88.3327199116673	101.775147928994	90.7535788241649	97.3017849730179	95.4586196593965	103.171334431631	103.587443946188	101.780315754115	101.350356002946	97.5883342680875	99.1672493802047	106.800166875261	103.804441384059	101.221279238253	103.265462927391	103.240944420003	92.2424456617777	105.012841244174	105.640691229214	82.1414417984652	84.9498942723177	89.6529996849543	97.9280688037529	88.4030418250951
261	97.2655206199341	97.8644694804103	105.272677941575	98.7572493786247	88.3327199116673	100.591715976331	90.7535788241649	97.3017849730179	95.0104571257843	103.789126853377	104.260089686099	102.78804165267	101.350356002946	97.5883342680875	99.1672493802047	106.800166875261	104.320881390945	101.221279238253	103.265462927391	103.240944420003	93.3027036578901	103.871397317607	105.640691229214	81.7091184205786	83.8466488921578	91.2732346190198	98.5144644253323	88.4030418250951
262	96.1966687449898	96.8555574239112	105.272677941575	98.0944490472245	88.3327199116673	102.958579881657	89.6731790762582	97.3017849730179	95.0104571257843	103.789126853377	104.932735426009	102.78804165267	101.350356002946	97.0274817722939	99.1672493802047	105.131414267835	103.804441384059	101.221279238253	102.34344986554	102.654348144889	92.2424456617777	105.012841244174	107.597000326051	81.7091184205786	84.9498942723177	91.2732346190198	98.5144644253323	91.254752851711
263	97.2655206199341	97.8644694804103	104.730035271774	98.0944490472245	88.3327199116673	102.958579881657	89.6731790762582	97.3017849730179	95.4586196593965	103.789126853377	104.260089686099	103.795767551226	101.939602258777	97.0274817722939	99.930074375437	105.131414267835	103.804441384059	101.221279238253	103.265462927391	102.654348144889	92.2424456617777	105.012841244174	107.597000326051	81.7091184205786	83.8466488921578	90.7331563076646	98.5144644253323	88.4030418250951
264	97.2655206199341	97.8644694804103	105.272677941575	98.7572493786247	87.2285609127714	102.958579881657	90.7535788241649	97.3017849730179	95.9067821930087	103.789126853377	104.260089686099	102.78804165267	101.350356002946	97.5883342680875	99.930074375437	105.131414267835	103.804441384059	101.221279238253	103.265462927391	102.654348144889	92.2424456617777	105.012841244174	105.640691229214	81.2767950426919	84.9498942723177	92.8934695530852	97.9280688037529	88.4030418250951
265	97.2655206199341	96.8555574239112	104.730035271774	98.7572493786247	87.2285609127714	102.958579881657	90.7535788241649	97.3017849730179	95.9067821930087	103.789126853377	104.260089686099	102.78804165267	101.350356002946	97.5883342680875	99.1672493802047	105.131414267835	103.804441384059	101.221279238253	103.265462927391	102.654348144889	92.2424456617777	105.012841244174	105.640691229214	79.979824909032	83.8466488921578	90.7331563076646	98.5144644253323	89.828897338403
266	97.2655206199341	95.8466453674121	105.272677941575	98.7572493786247	87.2285609127714	102.958579881657	89.6731790762582	96.969696969697	95.4586196593965	103.789126853377	103.587443946188	102.78804165267	100.761109747115	97.5883342680875	100.692899370669	105.131414267835	104.320881390945	101.221279238253	102.34344986554	102.654348144889	92.2424456617777	103.871397317607	105.640691229214	80.4121482869186	84.9498942723177	91.2732346190198	98.5144644253323	89.828897338403
267	97.2655206199341	95.8466453674121	105.272677941575	98.7572493786247	87.2285609127714	101.775147928994	90.7535788241649	96.969696969697	95.9067821930087	104.406919275124	102.914798206278	103.795767551226	100.761109747115	97.0274817722939	99.1672493802047	105.131414267835	103.804441384059	101.221279238253	102.34344986554	102.654348144889	92.2424456617777	103.871397317607	105.640691229214	80.8444716648053	84.9498942723177	91.2732346190198	98.5144644253323	89.828897338403
268	98.3343724948784	96.8555574239112	104.730035271774	98.7572493786247	87.2285609127714	101.775147928994	90.7535788241649	97.6338729763388	95.4586196593965	104.406919275124	103.587443946188	102.78804165267	101.350356002946	97.5883342680875	99.1672493802047	106.800166875261	104.320881390945	101.221279238253	103.265462927391	101.481155594662	92.2424456617777	105.012841244174	105.640691229214	81.2767950426919	86.0531396524777	91.8133129303749	98.5144644253323	88.4030418250951
269	97.2655206199341	96.8555574239112	104.187392601972	98.7572493786247	86.1244019138756	101.775147928994	90.7535788241649	97.6338729763388	95.0104571257843	105.02471169687	102.914798206278	102.78804165267	101.350356002946	98.1491867638811	99.930074375437	106.800166875261	104.320881390945	101.842268681432	103.265462927391	102.067751869776	93.3027036578901	105.012841244174	105.640691229214	81.2767950426919	83.8466488921578	89.1129213735992	98.5144644253323	89.828897338403
270	96.1966687449898	96.8555574239112	104.730035271774	99.4200497100249	87.2285609127714	101.775147928994	91.8339785720717	96.969696969697	95.4586196593965	104.406919275124	103.587443946188	103.795767551226	101.350356002946	98.1491867638811	99.930074375437	106.800166875261	104.320881390945	101.221279238253	103.265462927391	102.067751869776	92.2424456617777	105.012841244174	105.640691229214	81.2767950426919	81.6401581318378	88.572843062244	99.1008600469116	89.828897338403
271	97.2655206199341	97.8644694804103	105.272677941575	98.7572493786247	88.3327199116673	100.591715976331	90.7535788241649	97.3017849730179	95.9067821930087	104.406919275124	102.914798206278	102.78804165267	101.350356002946	97.5883342680875	99.930074375437	106.800166875261	104.320881390945	101.221279238253	102.34344986554	102.067751869776	92.2424456617777	106.154285170741	103.684382132377	81.7091184205786	80.5369127516778	89.6529996849543	98.5144644253323	89.828897338403
272	98.3343724948784	96.8555574239112	104.730035271774	98.0944490472245	87.2285609127714	99.4082840236686	90.7535788241649	96.969696969697	95.9067821930087	104.406919275124	104.260089686099	102.78804165267	101.350356002946	98.7100392596747	101.455724365902	106.800166875261	103.804441384059	101.221279238253	103.265462927391	102.067751869776	92.2424456617777	106.154285170741	103.684382132377	82.5737651763519	81.6401581318378	88.572843062244	98.5144644253323	89.828897338403
273	98.3343724948784	95.8466453674121	104.730035271774	98.0944490472245	86.1244019138756	99.4082840236686	91.8339785720717	96.6376089663761	95.4586196593965	104.406919275124	104.932735426009	103.795767551226	101.350356002946	98.7100392596747	102.218549361134	106.800166875261	104.837321397831	101.842268681432	103.265462927391	101.481155594662	93.3027036578901	106.154285170741	105.640691229214	82.5737651763519	83.8466488921578	89.1129213735992	99.1008600469116	91.254752851711
274	97.2655206199341	95.8466453674121	104.187392601972	98.7572493786247	88.3327199116673	99.4082840236686	91.8339785720717	96.6376089663761	95.4586196593965	104.406919275124	102.914798206278	103.795767551226	101.939602258777	98.1491867638811	102.218549361134	106.800166875261	104.320881390945	101.221279238253	102.34344986554	101.481155594662	92.2424456617777	107.295729097308	105.640691229214	82.5737651763519	84.9498942723177	89.6529996849543	99.1008600469116	91.254752851711
275	97.2655206199341	96.8555574239112	104.730035271774	98.0944490472245	87.2285609127714	100.591715976331	91.8339785720717	95.9734329597343	95.9067821930087	105.02471169687	104.260089686099	102.78804165267	101.939602258777	98.7100392596747	100.692899370669	106.800166875261	104.837321397831	101.221279238253	103.265462927391	101.481155594662	93.3027036578901	106.154285170741	105.640691229214	83.4384119321252	87.1563850326377	89.1129213735992	99.1008600469116	88.4030418250951
276	97.2655206199341	95.8466453674121	104.187392601972	98.0944490472245	87.2285609127714	99.4082840236686	91.8339785720717	96.3055209630552	95.0104571257843	105.02471169687	104.260089686099	102.78804165267	101.939602258777	98.1491867638811	99.930074375437	108.468919482687	104.320881390945	101.842268681432	103.265462927391	100.894559319548	92.2424456617777	106.154285170741	105.640691229214	84.3030586878985	88.2596304127976	88.572843062244	98.5144644253323	91.254752851711
277	97.2655206199341	95.8466453674121	104.730035271774	98.0944490472245	87.2285609127714	100.591715976331	91.8339785720717	96.3055209630552	95.9067821930087	105.02471169687	104.260089686099	102.78804165267	101.939602258777	98.1491867638811	99.930074375437	108.468919482687	104.837321397831	101.221279238253	103.265462927391	101.481155594662	92.2424456617777	105.012841244174	103.684382132377	83.0060885542386	90.4661211731176	90.7331563076646	98.5144644253323	91.254752851711
278	96.1966687449898	95.8466453674121	104.730035271774	98.7572493786247	87.2285609127714	100.591715976331	91.8339785720717	95.9734329597343	95.4586196593965	105.642504118616	104.260089686099	101.780315754115	101.939602258777	98.1491867638811	100.692899370669	108.468919482687	104.837321397831	101.221279238253	102.34344986554	101.481155594662	92.2424456617777	105.012841244174	103.684382132377	83.4384119321252	89.3628757929576	89.6529996849543	98.5144644253323	88.4030418250951
279	97.2655206199341	95.8466453674121	104.730035271774	98.7572493786247	87.2285609127714	100.591715976331	90.7535788241649	95.6413449564134	95.4586196593965	106.260296540362	103.587443946188	101.780315754115	101.939602258777	98.1491867638811	99.930074375437	108.468919482687	104.837321397831	101.842268681432	103.265462927391	101.481155594662	91.1821876656653	105.012841244174	103.684382132377	83.4384119321252	91.5693665532776	88.572843062244	97.9280688037529	89.828897338403
280	96.1966687449898	96.8555574239112	105.272677941575	98.7572493786247	86.1244019138756	99.4082840236686	91.8339785720717	95.6413449564134	94.5622945921721	106.260296540362	104.260089686099	101.780315754115	101.939602258777	97.5883342680875	99.930074375437	108.468919482687	104.837321397831	101.842268681432	102.34344986554	101.481155594662	92.2424456617777	102.72995339104	103.684382132377	82.1414417984652	92.6726119334375	88.572843062244	97.9280688037529	89.828897338403
281	96.1966687449898	96.8555574239112	105.272677941575	98.0944490472245	86.1244019138756	99.4082840236686	90.7535788241649	95.9734329597343	94.5622945921721	107.495881383855	104.932735426009	101.780315754115	101.939602258777	97.5883342680875	99.930074375437	108.468919482687	105.353761404717	101.842268681432	102.34344986554	101.481155594662	92.2424456617777	105.012841244174	99.7717639387023	83.0060885542386	94.8791026937575	88.0327647508889	97.9280688037529	89.828897338403
282	97.2655206199341	95.8466453674121	105.272677941575	98.0944490472245	86.1244019138756	99.4082840236686	90.7535788241649	95.9734329597343	94.1141320585599	106.878088962109	104.260089686099	100.772589855559	101.350356002946	98.1491867638811	100.692899370669	108.468919482687	105.353761404717	101.842268681432	102.34344986554	102.067751869776	91.1821876656653	103.871397317607	99.7717639387023	81.7091184205786	95.9823480739174	88.0327647508889	98.5144644253323	91.254752851711
283	96.1966687449898	96.8555574239112	104.730035271774	99.4200497100249	87.2285609127714	98.2248520710059	91.8339785720717	96.6376089663761	95.0104571257843	106.878088962109	104.260089686099	101.780315754115	101.939602258777	98.1491867638811	100.692899370669	108.468919482687	105.353761404717	101.842268681432	102.34344986554	102.067751869776	92.2424456617777	103.871397317607	101.72807303554	81.7091184205786	92.6726119334375	86.9526081281786	98.5144644253323	91.254752851711
284	96.1966687449898	94.8377333109131	104.187392601972	99.4200497100249	86.1244019138756	99.4082840236686	91.8339785720717	96.6376089663761	95.0104571257843	106.260296540362	104.932735426009	101.780315754115	101.350356002946	98.1491867638811	99.930074375437	108.468919482687	104.837321397831	101.842268681432	103.265462927391	102.654348144889	93.3027036578901	103.871397317607	101.72807303554	81.7091184205786	92.6726119334375	89.1129213735992	98.5144644253323	91.254752851711
285	97.2655206199341	95.8466453674121	103.64474993217	98.7572493786247	87.2285609127714	100.591715976331	90.7535788241649	96.6376089663761	95.0104571257843	106.260296540362	104.932735426009	101.780315754115	101.350356002946	98.1491867638811	98.4044243849723	106.800166875261	105.353761404717	101.842268681432	102.34344986554	102.067751869776	92.2424456617777	103.871397317607	99.7717639387023	82.5737651763519	93.7758573135975	89.6529996849543	97.9280688037529	92.680608365019
286	96.1966687449898	95.8466453674121	102.559464592566	98.7572493786247	86.1244019138756	100.591715976331	92.9143783199784	96.3055209630552	95.0104571257843	106.260296540362	103.587443946188	100.772589855559	101.350356002946	98.7100392596747	99.1672493802047	108.468919482687	104.837321397831	102.463258124612	102.34344986554	102.067751869776	92.2424456617777	103.871397317607	103.684382132377	82.1414417984652	94.8791026937575	89.1129213735992	98.5144644253323	91.254752851711
287	97.2655206199341	97.8644694804103	103.102107262368	99.4200497100249	86.1244019138756	98.2248520710059	91.8339785720717	95.9734329597343	95.4586196593965	105.642504118616	104.260089686099	100.772589855559	101.939602258777	98.1491867638811	100.692899370669	106.800166875261	105.353761404717	101.842268681432	102.34344986554	101.481155594662	92.2424456617777	103.871397317607	103.684382132377	81.2767950426919	94.8791026937575	89.1129213735992	98.5144644253323	92.680608365019
288	96.1966687449898	96.8555574239112	104.187392601972	100.082850041425	85.0202429149798	99.4082840236686	91.8339785720717	95.6413449564134	95.9067821930087	105.642504118616	104.932735426009	100.772589855559	101.939602258777	97.5883342680875	99.1672493802047	108.468919482687	105.353761404717	101.842268681432	102.34344986554	102.067751869776	94.3629616540025	102.72995339104	101.72807303554	82.5737651763519	95.9823480739174	88.572843062244	98.5144644253323	91.254752851711
289	97.2655206199341	95.8466453674121	103.64474993217	100.082850041425	86.1244019138756	99.4082840236686	91.8339785720717	95.9734329597343	95.0104571257843	106.260296540362	103.587443946188	100.772589855559	101.350356002946	98.1491867638811	98.4044243849723	108.468919482687	104.837321397831	102.463258124612	102.34344986554	102.654348144889	94.3629616540025	103.871397317607	101.72807303554	81.2767950426919	94.8791026937575	86.4125298168234	98.5144644253323	92.680608365019
290	98.3343724948784	96.8555574239112	104.187392601972	100.082850041425	85.0202429149798	100.591715976331	91.8339785720717	95.6413449564134	95.4586196593965	105.642504118616	103.587443946188	100.772589855559	101.350356002946	97.5883342680875	98.4044243849723	108.468919482687	105.353761404717	101.842268681432	102.34344986554	101.481155594662	95.4232196501149	102.72995339104	103.684382132377	81.7091184205786	93.7758573135975	88.572843062244	97.9280688037529	94.106463878327
291	97.2655206199341	95.8466453674121	104.730035271774	99.4200497100249	86.1244019138756	100.591715976331	91.8339785720717	95.6413449564134	95.4586196593965	105.642504118616	103.587443946188	100.772589855559	101.939602258777	97.5883342680875	98.4044243849723	108.468919482687	105.353761404717	101.842268681432	102.34344986554	102.067751869776	94.3629616540025	102.72995339104	103.684382132377	80.8444716648053	93.7758573135975	88.572843062244	98.5144644253323	94.106463878327
292	97.2655206199341	95.8466453674121	104.187392601972	98.7572493786247	87.2285609127714	100.591715976331	91.8339785720717	96.3055209630552	96.3549447266209	105.642504118616	104.932735426009	101.780315754115	101.939602258777	97.0274817722939	99.1672493802047	108.468919482687	104.837321397831	101.842268681432	102.34344986554	102.067751869776	95.4232196501149	101.588509464473	103.684382132377	80.8444716648053	93.7758573135975	90.1930779963095	98.5144644253323	94.106463878327
293	97.2655206199341	95.8466453674121	103.64474993217	98.7572493786247	86.1244019138756	99.4082840236686	91.8339785720717	95.3092569530926	97.6994323274574	105.642504118616	104.932735426009	100.772589855559	101.939602258777	97.0274817722939	99.1672493802047	106.800166875261	104.837321397831	102.463258124612	100.499423741836	102.067751869776	94.3629616540025	101.588509464473	101.72807303554	80.8444716648053	94.8791026937575	90.7331563076646	98.5144644253323	95.532319391635
294	97.2655206199341	95.8466453674121	104.187392601972	99.4200497100249	86.1244019138756	99.4082840236686	91.8339785720717	95.3092569530926	97.6994323274574	105.642504118616	102.914798206278	101.780315754115	102.528848514608	97.0274817722939	99.930074375437	106.800166875261	105.353761404717	102.463258124612	100.499423741836	102.067751869776	94.3629616540025	101.588509464473	101.72807303554	81.7091184205786	95.9823480739174	90.1930779963095	98.5144644253323	94.106463878327
295	96.1966687449898	94.8377333109131	104.730035271774	99.4200497100249	85.0202429149798	98.2248520710059	90.7535788241649	95.9734329597343	97.6994323274574	105.642504118616	103.587443946188	101.780315754115	102.528848514608	97.0274817722939	99.930074375437	106.800166875261	105.870201411603	102.463258124612	100.499423741836	101.481155594662	93.3027036578901	101.588509464473	101.72807303554	80.8444716648053	92.6726119334375	90.1930779963095	98.5144644253323	94.106463878327
296	96.1966687449898	94.8377333109131	104.187392601972	98.7572493786247	86.1244019138756	99.4082840236686	90.7535788241649	95.3092569530926	97.2512697938452	106.878088962109	103.587443946188	100.772589855559	102.528848514608	97.5883342680875	99.930074375437	105.131414267835	105.353761404717	102.463258124612	100.499423741836	102.067751869776	93.3027036578901	100.447065537905	99.7717639387023	80.4121482869186	92.6726119334375	89.6529996849543	98.5144644253323	95.532319391635
297	95.1278168700454	94.8377333109131	103.102107262368	99.4200497100249	86.1244019138756	100.591715976331	91.8339785720717	94.6450809464508	97.2512697938452	106.878088962109	104.932735426009	101.780315754115	102.528848514608	97.0274817722939	99.1672493802047	103.462661660409	105.353761404717	102.463258124612	100.499423741836	102.067751869776	92.2424456617777	100.447065537905	103.684382132377	81.2767950426919	90.4661211731176	88.572843062244	97.9280688037529	95.532319391635
298	96.1966687449898	94.8377333109131	103.102107262368	100.082850041425	85.0202429149798	100.591715976331	91.8339785720717	94.9771689497717	96.803107260233	106.878088962109	102.914798206278	100.772589855559	102.528848514608	97.0274817722939	99.1672493802047	105.131414267835	104.837321397831	102.463258124612	100.499423741836	102.067751869776	93.3027036578901	100.447065537905	101.72807303554	81.2767950426919	94.8791026937575	90.7331563076646	97.9280688037529	94.106463878327
299	94.0589649951011	95.8466453674121	103.64474993217	100.082850041425	86.1244019138756	99.4082840236686	90.7535788241649	94.9771689497717	97.6994323274574	106.260296540362	102.914798206278	100.772589855559	102.528848514608	97.0274817722939	99.1672493802047	105.131414267835	105.353761404717	101.842268681432	100.499423741836	102.654348144889	93.3027036578901	99.3056216113383	101.72807303554	81.2767950426919	93.7758573135975	89.1129213735992	98.5144644253323	95.532319391635
300	94.0589649951011	94.8377333109131	104.187392601972	100.082850041425	87.2285609127714	98.2248520710059	91.8339785720717	94.6450809464508	98.1475948610696	105.642504118616	102.914798206278	100.772589855559	102.528848514608	97.0274817722939	99.1672493802047	105.131414267835	105.870201411603	102.463258124612	100.499423741836	102.067751869776	93.3027036578901	100.447065537905	101.72807303554	82.1414417984652	93.7758573135975	89.1129213735992	98.5144644253323	95.532319391635
301	94.0589649951011	94.8377333109131	104.187392601972	99.4200497100249	87.2285609127714	97.0414201183432	91.8339785720717	94.6450809464508	98.1475948610696	105.642504118616	102.914798206278	100.772589855559	102.528848514608	97.5883342680875	99.1672493802047	105.131414267835	105.353761404717	102.463258124612	100.499423741836	102.067751869776	93.3027036578901	99.3056216113383	103.684382132377	82.5737651763519	95.9823480739174	89.1129213735992	97.9280688037529	94.106463878327
302	94.0589649951011	96.8555574239112	104.187392601972	100.082850041425	85.0202429149798	99.4082840236686	92.9143783199784	94.3129929431299	98.5957573946818	106.260296540362	103.587443946188	100.772589855559	102.528848514608	97.5883342680875	99.1672493802047	105.131414267835	105.353761404717	102.463258124612	100.499423741836	102.654348144889	93.3027036578901	99.3056216113383	105.640691229214	82.1414417984652	95.9823480739174	90.7331563076646	97.9280688037529	94.106463878327
303	95.1278168700454	96.8555574239112	104.187392601972	99.4200497100249	86.1244019138756	99.4082840236686	92.9143783199784	93.9809049398091	99.043919928294	105.642504118616	102.914798206278	99.7648639570037	102.528848514608	98.1491867638811	97.64159938974	105.131414267835	105.870201411603	102.463258124612	101.421436803688	102.067751869776	93.3027036578901	99.3056216113383	101.72807303554	82.1414417984652	98.1888388342374	89.1129213735992	98.5144644253323	94.106463878327
304	96.1966687449898	96.8555574239112	104.187392601972	99.4200497100249	85.0202429149798	99.4082840236686	92.9143783199784	94.3129929431299	99.043919928294	105.642504118616	102.914798206278	100.772589855559	102.528848514608	99.2708917554683	96.8787743945077	105.131414267835	104.837321397831	102.463258124612	102.34344986554	102.067751869776	92.2424456617777	98.1641776847712	101.72807303554	81.2767950426919	97.0855934540774	90.1930779963095	98.5144644253323	94.106463878327
305	96.1966687449898	96.8555574239112	104.730035271774	100.082850041425	85.0202429149798	99.4082840236686	92.9143783199784	93.9809049398091	98.5957573946818	105.642504118616	103.587443946188	99.7648639570037	102.528848514608	99.2708917554683	98.4044243849723	106.800166875261	105.353761404717	102.463258124612	102.34344986554	102.067751869776	94.3629616540025	100.447065537905	101.72807303554	80.8444716648053	94.8791026937575	90.7331563076646	99.1008600469116	94.106463878327
306	95.1278168700454	94.8377333109131	103.64474993217	100.082850041425	85.0202429149798	99.4082840236686	92.9143783199784	94.3129929431299	99.043919928294	104.406919275124	103.587443946188	99.7648639570037	102.528848514608	99.2708917554683	97.64159938974	108.468919482687	105.870201411603	101.842268681432	101.421436803688	102.654348144889	94.3629616540025	99.3056216113383	103.684382132377	81.7091184205786	94.8791026937575	90.7331563076646	98.5144644253323	94.106463878327
307	95.1278168700454	95.8466453674121	103.64474993217	99.4200497100249	83.9160839160839	99.4082840236686	92.9143783199784	94.3129929431299	99.4920824619062	105.642504118616	103.587443946188	99.7648639570037	102.528848514608	99.8317442512619	97.64159938974	106.800166875261	105.353761404717	102.463258124612	101.421436803688	102.654348144889	94.3629616540025	99.3056216113383	101.72807303554	80.8444716648053	92.6726119334375	91.8133129303749	99.1008600469116	94.106463878327
308	96.1966687449898	97.8644694804103	103.102107262368	100.082850041425	83.9160839160839	98.2248520710059	93.9947780678851	94.6450809464508	99.9402449955184	105.02471169687	102.914798206278	100.772589855559	101.939602258777	99.2708917554683	96.8787743945077	106.800166875261	105.353761404717	102.463258124612	102.34344986554	102.654348144889	94.3629616540025	100.447065537905	103.684382132377	81.7091184205786	93.7758573135975	91.2732346190198	99.1008600469116	95.532319391635
309	96.1966687449898	94.8377333109131	103.64474993217	100.082850041425	82.8119249171881	99.4082840236686	92.9143783199784	94.6450809464508	99.9402449955184	105.642504118616	103.587443946188	99.7648639570037	101.939602258777	99.8317442512619	96.8787743945077	106.800166875261	105.353761404717	102.463258124612	101.421436803688	102.654348144889	94.3629616540025	100.447065537905	101.72807303554	82.1414417984652	91.5693665532776	91.2732346190198	99.1008600469116	94.106463878327
310	95.1278168700454	94.8377333109131	104.187392601972	100.082850041425	82.8119249171881	98.2248520710059	91.8339785720717	95.3092569530926	100.388407529131	105.02471169687	102.914798206278	99.7648639570037	101.939602258777	99.8317442512619	96.1159493992753	108.468919482687	105.353761404717	101.842268681432	101.421436803688	102.654348144889	94.3629616540025	100.447065537905	101.72807303554	82.5737651763519	91.5693665532776	91.2732346190198	99.1008600469116	94.106463878327
311	96.1966687449898	94.8377333109131	103.64474993217	99.4200497100249	81.7077659182922	99.4082840236686	92.9143783199784	95.3092569530926	100.388407529131	105.642504118616	103.587443946188	100.772589855559	101.939602258777	99.8317442512619	97.64159938974	106.800166875261	105.870201411603	102.463258124612	100.499423741836	102.654348144889	95.4232196501149	99.3056216113383	97.815454841865	81.2767950426919	91.5693665532776	92.3533912417301	99.1008600469116	94.106463878327
312	96.1966687449898	95.8466453674121	104.187392601972	100.082850041425	82.8119249171881	98.2248520710059	91.8339785720717	95.3092569530926	100.388407529131	105.642504118616	102.914798206278	99.7648639570037	101.939602258777	100.392596747056	99.1672493802047	105.131414267835	105.353761404717	102.463258124612	101.421436803688	102.654348144889	94.3629616540025	99.3056216113383	99.7717639387023	81.2767950426919	92.6726119334375	91.8133129303749	99.1008600469116	94.106463878327
313	95.1278168700454	95.8466453674121	104.187392601972	100.082850041425	82.8119249171881	99.4082840236686	92.9143783199784	95.3092569530926	100.388407529131	106.260296540362	102.914798206278	99.7648639570037	101.939602258777	99.8317442512619	99.1672493802047	108.468919482687	105.870201411603	101.842268681432	100.499423741836	103.240944420003	93.3027036578901	98.1641776847712	99.7717639387023	80.8444716648053	93.7758573135975	90.1930779963095	99.1008600469116	94.106463878327
314	94.0589649951011	95.8466453674121	104.187392601972	100.082850041425	82.8119249171881	98.2248520710059	92.9143783199784	95.3092569530926	100.388407529131	106.260296540362	102.242152466368	98.7571380584481	101.939602258777	99.8317442512619	98.4044243849723	106.800166875261	105.870201411603	101.842268681432	100.499423741836	103.240944420003	93.3027036578901	98.1641776847712	97.815454841865	80.4121482869186	95.9823480739174	92.3533912417301	98.5144644253323	94.106463878327
315	92.9901131201568	96.8555574239112	103.102107262368	99.4200497100249	82.8119249171881	99.4082840236686	91.8339785720717	95.9734329597343	101.284732596355	105.02471169687	103.587443946188	99.7648639570037	101.939602258777	100.392596747056	97.64159938974	106.800166875261	105.353761404717	101.842268681432	100.499423741836	102.654348144889	92.2424456617777	99.3056216113383	97.815454841865	79.979824909032	98.1888388342374	92.3533912417301	98.5144644253323	95.532319391635
316	94.0589649951011	94.8377333109131	104.187392601972	100.082850041425	81.7077659182922	98.2248520710059	91.8339785720717	95.9734329597343	102.181057663579	105.02471169687	102.242152466368	99.7648639570037	101.350356002946	100.392596747056	97.64159938974	108.468919482687	105.870201411603	101.842268681432	99.5774106799846	103.240944420003	93.3027036578901	100.447065537905	99.7717639387023	79.5475015311453	95.9823480739174	90.7331563076646	98.5144644253323	94.106463878327
317	94.0589649951011	94.8377333109131	104.730035271774	100.082850041425	81.7077659182922	99.4082840236686	91.8339785720717	96.3055209630552	101.284732596355	104.406919275124	103.587443946188	99.7648639570037	101.350356002946	100.392596747056	99.1672493802047	108.468919482687	105.353761404717	101.842268681432	99.5774106799846	102.654348144889	92.2424456617777	101.588509464473	99.7717639387023	78.682854775372	93.7758573135975	91.2732346190198	98.5144644253323	92.680608365019
318	94.0589649951011	95.8466453674121	104.187392601972	100.745650372825	81.7077659182922	97.0414201183432	92.9143783199784	95.9734329597343	101.732895129967	103.789126853377	102.914798206278	99.7648639570037	101.350356002946	99.8317442512619	99.930074375437	106.800166875261	105.870201411603	101.842268681432	100.499423741836	103.240944420003	93.3027036578901	100.447065537905	97.815454841865	78.2505313974853	89.3628757929576	90.1930779963095	99.1008600469116	92.680608365019
319	94.0589649951011	94.8377333109131	104.187392601972	101.408450704225	82.8119249171881	98.2248520710059	90.7535788241649	95.6413449564134	101.284732596355	105.02471169687	103.587443946188	99.7648639570037	101.350356002946	99.8317442512619	99.1672493802047	106.800166875261	105.870201411603	102.463258124612	100.499423741836	103.827540695117	92.2424456617777	101.588509464473	97.815454841865	78.2505313974853	90.4661211731176	92.3533912417301	98.5144644253323	94.106463878327
320	92.9901131201568	92.8199091979149	104.187392601972	101.408450704225	82.8119249171881	99.4082840236686	90.7535788241649	95.6413449564134	101.284732596355	103.789126853377	102.914798206278	100.772589855559	100.761109747115	99.8317442512619	99.930074375437	106.800166875261	106.386641418489	101.842268681432	99.5774106799846	102.654348144889	92.2424456617777	101.588509464473	99.7717639387023	77.8182080195987	92.6726119334375	92.3533912417301	98.5144644253323	94.106463878327
321	92.9901131201568	93.828821254414	104.730035271774	101.408450704225	82.8119249171881	99.4082840236686	90.7535788241649	95.3092569530926	101.284732596355	103.171334431631	103.587443946188	99.7648639570037	100.761109747115	99.8317442512619	99.1672493802047	106.800166875261	106.386641418489	101.842268681432	98.6553976181329	102.654348144889	92.2424456617777	101.588509464473	97.815454841865	77.385884641712	92.6726119334375	92.3533912417301	98.5144644253323	94.106463878327
322	94.0589649951011	94.8377333109131	103.64474993217	102.071251035626	82.8119249171881	98.2248520710059	90.7535788241649	94.9771689497717	100.388407529131	102.553542009885	103.587443946188	99.7648639570037	100.761109747115	100.392596747056	99.930074375437	108.468919482687	106.386641418489	102.463258124612	99.5774106799846	103.240944420003	93.3027036578901	101.588509464473	97.815454841865	78.682854775372	93.7758573135975	91.2732346190198	98.5144644253323	92.680608365019
323	92.9901131201568	94.8377333109131	104.187392601972	102.071251035626	82.8119249171881	98.2248520710059	91.8339785720717	95.6413449564134	100.388407529131	102.553542009885	103.587443946188	99.7648639570037	100.761109747115	100.392596747056	99.1672493802047	108.468919482687	106.386641418489	101.842268681432	99.5774106799846	103.240944420003	92.2424456617777	102.72995339104	95.8591457450277	79.5475015311453	92.6726119334375	92.3533912417301	97.9280688037529	94.106463878327
324	92.9901131201568	92.8199091979149	104.187392601972	100.745650372825	82.8119249171881	98.2248520710059	90.7535788241649	95.3092569530926	100.836570062743	103.171334431631	103.587443946188	100.772589855559	100.761109747115	100.392596747056	99.930074375437	108.468919482687	106.386641418489	101.842268681432	99.5774106799846	103.827540695117	92.2424456617777	101.588509464473	99.7717639387023	79.979824909032	94.8791026937575	89.6529996849543	99.1008600469116	94.106463878327
325	92.9901131201568	92.8199091979149	105.272677941575	100.745650372825	81.7077659182922	98.2248520710059	90.7535788241649	95.6413449564134	100.836570062743	102.553542009885	102.914798206278	100.772589855559	100.761109747115	100.953449242849	99.1672493802047	108.468919482687	106.386641418489	101.842268681432	99.5774106799846	103.827540695117	91.1821876656653	100.447065537905	99.7717639387023	81.7091184205786	92.6726119334375	92.3533912417301	98.5144644253323	92.680608365019
326	92.9901131201568	93.828821254414	104.187392601972	100.745650372825	81.7077659182922	98.2248520710059	91.8339785720717	95.3092569530926	100.836570062743	103.789126853377	103.587443946188	99.7648639570037	101.350356002946	100.953449242849	99.1672493802047	108.468919482687	105.870201411603	102.463258124612	99.5774106799846	103.827540695117	92.2424456617777	101.588509464473	99.7717639387023	81.2767950426919	91.5693665532776	91.2732346190198	98.5144644253323	92.680608365019
327	92.9901131201568	93.828821254414	104.187392601972	100.745650372825	81.7077659182922	98.2248520710059	90.7535788241649	95.3092569530926	100.388407529131	103.171334431631	103.587443946188	99.7648639570037	101.350356002946	100.953449242849	99.930074375437	108.468919482687	106.386641418489	101.842268681432	97.7333845562812	103.827540695117	91.1821876656653	102.72995339104	99.7717639387023	82.1414417984652	91.5693665532776	93.4335478644403	98.5144644253323	92.680608365019
328	92.9901131201568	92.8199091979149	105.272677941575	100.082850041425	81.7077659182922	97.0414201183432	90.7535788241649	94.9771689497717	100.388407529131	103.171334431631	103.587443946188	99.7648639570037	100.761109747115	100.392596747056	99.1672493802047	106.800166875261	105.870201411603	101.842268681432	97.7333845562812	104.41413697023	92.2424456617777	101.588509464473	99.7717639387023	81.2767950426919	90.4661211731176	91.8133129303749	98.5144644253323	92.680608365019
329	92.9901131201568	92.8199091979149	105.272677941575	100.745650372825	80.6036069193964	97.0414201183432	90.7535788241649	94.9771689497717	100.836570062743	103.171334431631	103.587443946188	99.7648639570037	101.350356002946	100.953449242849	99.1672493802047	106.800166875261	106.386641418489	101.842268681432	97.7333845562812	103.827540695117	91.1821876656653	101.588509464473	99.7717639387023	80.8444716648053	90.4661211731176	93.9736261757955	98.5144644253323	92.680608365019
330	92.9901131201568	91.8109971414158	104.730035271774	100.082850041425	79.4994479205006	98.2248520710059	89.6731790762582	95.3092569530926	101.284732596355	103.789126853377	104.260089686099	99.7648639570037	101.350356002946	100.953449242849	99.930074375437	108.468919482687	105.870201411603	102.463258124612	97.7333845562812	103.827540695117	92.2424456617777	102.72995339104	101.72807303554	81.2767950426919	92.6726119334375	93.4335478644403	98.5144644253323	91.254752851711
331	91.9212612452124	90.8020850849168	104.730035271774	100.082850041425	79.4994479205006	97.0414201183432	89.6731790762582	94.9771689497717	101.732895129967	103.171334431631	104.260089686099	99.7648639570037	101.350356002946	101.514301738643	99.1672493802047	106.800166875261	106.386641418489	101.842268681432	98.6553976181329	103.827540695117	91.1821876656653	101.588509464473	101.72807303554	82.1414417984652	92.6726119334375	92.8934695530852	99.1008600469116	91.254752851711
332	90.8524093702681	89.7931730284177	104.187392601972	101.408450704225	79.4994479205006	97.0414201183432	90.7535788241649	94.9771689497717	101.732895129967	103.171334431631	104.260089686099	98.7571380584481	101.350356002946	100.392596747056	97.64159938974	108.468919482687	106.386641418489	101.842268681432	98.6553976181329	103.827540695117	92.2424456617777	101.588509464473	101.72807303554	83.0060885542386	93.7758573135975	92.3533912417301	99.1008600469116	89.828897338403
333	92.9901131201568	90.8020850849168	103.64474993217	101.408450704225	79.4994479205006	97.0414201183432	89.6731790762582	95.3092569530926	102.629220197192	102.553542009885	103.587443946188	98.7571380584481	101.350356002946	99.8317442512619	98.4044243849723	108.468919482687	106.386641418489	101.842268681432	97.7333845562812	104.41413697023	91.1821876656653	102.72995339104	101.72807303554	82.5737651763519	90.4661211731176	92.8934695530852	99.1008600469116	89.828897338403
334	94.0589649951011	89.7931730284177	103.102107262368	100.082850041425	78.3952889216047	97.0414201183432	89.6731790762582	95.3092569530926	101.732895129967	103.171334431631	104.932735426009	97.7494121598925	100.761109747115	100.392596747056	98.4044243849723	108.468919482687	106.386641418489	102.463258124612	98.6553976181329	103.240944420003	92.2424456617777	101.588509464473	101.72807303554	83.0060885542386	90.4661211731176	92.3533912417301	98.5144644253323	91.254752851711
335	92.9901131201568	88.7842609719186	103.64474993217	101.408450704225	79.4994479205006	95.8579881656805	89.6731790762582	95.3092569530926	100.836570062743	103.171334431631	103.587443946188	98.7571380584481	100.761109747115	100.392596747056	98.4044243849723	110.137672090113	105.870201411603	101.842268681432	99.5774106799846	103.240944420003	91.1821876656653	101.588509464473	101.72807303554	83.0060885542386	89.3628757929576	93.9736261757955	98.5144644253323	91.254752851711
336	92.9901131201568	88.7842609719186	103.64474993217	100.745650372825	80.6036069193964	95.8579881656805	90.7535788241649	94.6450809464508	100.388407529131	102.553542009885	102.914798206278	99.7648639570037	100.761109747115	100.392596747056	99.1672493802047	108.468919482687	106.386641418489	101.842268681432	98.6553976181329	103.240944420003	93.3027036578901	103.871397317607	101.72807303554	82.1414417984652	90.4661211731176	92.8934695530852	99.1008600469116	91.254752851711
337	92.9901131201568	89.7931730284177	103.102107262368	100.745650372825	80.6036069193964	95.8579881656805	89.6731790762582	94.6450809464508	99.9402449955184	102.553542009885	103.587443946188	99.7648639570037	100.761109747115	99.8317442512619	99.1672493802047	108.468919482687	105.870201411603	102.463258124612	98.6553976181329	103.240944420003	92.2424456617777	103.871397317607	101.72807303554	83.0060885542386	87.1563850326377	92.3533912417301	99.1008600469116	91.254752851711
338	92.9901131201568	90.8020850849168	102.559464592566	100.745650372825	79.4994479205006	95.8579881656805	89.6731790762582	94.6450809464508	100.836570062743	102.553542009885	102.914798206278	99.7648639570037	101.350356002946	99.8317442512619	97.64159938974	108.468919482687	106.386641418489	102.463258124612	99.5774106799846	103.240944420003	93.3027036578901	103.871397317607	99.7717639387023	81.7091184205786	91.5693665532776	92.3533912417301	99.1008600469116	91.254752851711
339	92.9901131201568	91.8109971414158	102.559464592566	100.745650372825	79.4994479205006	94.6745562130178	89.6731790762582	94.9771689497717	101.732895129967	102.553542009885	104.260089686099	99.7648639570037	101.350356002946	99.8317442512619	97.64159938974	108.468919482687	105.870201411603	101.842268681432	97.7333845562812	103.240944420003	93.3027036578901	103.871397317607	101.72807303554	81.2767950426919	90.4661211731176	93.4335478644403	99.687255668491	91.254752851711
340	92.9901131201568	91.8109971414158	103.102107262368	101.408450704225	79.4994479205006	94.6745562130178	88.5927793283515	93.9809049398091	102.629220197192	102.553542009885	104.260089686099	98.7571380584481	101.350356002946	99.8317442512619	97.64159938974	108.468919482687	105.870201411603	101.842268681432	98.6553976181329	102.654348144889	93.3027036578901	105.012841244174	101.72807303554	81.7091184205786	88.2596304127976	94.5137044871506	99.687255668491	92.680608365019
341	94.0589649951011	91.8109971414158	103.102107262368	101.408450704225	79.4994479205006	95.8579881656805	88.5927793283515	93.6488169364882	102.629220197192	101.935749588138	103.587443946188	99.7648639570037	101.350356002946	99.8317442512619	97.64159938974	108.468919482687	105.870201411603	101.221279238253	98.6553976181329	102.654348144889	94.3629616540025	102.72995339104	101.72807303554	81.2767950426919	88.2596304127976	95.5938611098609	99.1008600469116	92.680608365019
342	92.9901131201568	93.828821254414	102.016821922764	101.408450704225	79.4994479205006	94.6745562130178	88.5927793283515	93.6488169364882	102.629220197192	101.935749588138	103.587443946188	99.7648639570037	101.939602258777	99.2708917554683	96.8787743945077	110.137672090113	105.870201411603	101.842268681432	98.6553976181329	102.067751869776	94.3629616540025	103.871397317607	103.684382132377	80.8444716648053	87.1563850326377	95.5938611098609	99.1008600469116	91.254752851711
343	94.0589649951011	92.8199091979149	102.016821922764	101.408450704225	80.6036069193964	95.8579881656805	88.5927793283515	93.3167289331673	102.629220197192	101.935749588138	104.260089686099	99.7648639570037	101.350356002946	99.2708917554683	96.1159493992753	110.137672090113	105.870201411603	101.842268681432	97.7333845562812	102.067751869776	93.3027036578901	105.012841244174	99.7717639387023	80.8444716648053	88.2596304127976	96.1339394212161	99.1008600469116	92.680608365019
344	94.0589649951011	93.828821254414	102.016821922764	102.071251035626	80.6036069193964	95.8579881656805	88.5927793283515	93.6488169364882	102.629220197192	101.935749588138	102.914798206278	98.7571380584481	101.350356002946	98.7100392596747	97.64159938974	110.137672090113	106.386641418489	101.842268681432	97.7333845562812	102.067751869776	92.2424456617777	106.154285170741	99.7717639387023	82.1414417984652	89.3628757929576	95.0537827985058	98.5144644253323	92.680608365019
345	91.9212612452124	93.828821254414	102.559464592566	102.071251035626	79.4994479205006	93.491124260355	89.6731790762582	93.3167289331673	102.181057663579	101.935749588138	103.587443946188	99.7648639570037	101.350356002946	99.2708917554683	99.930074375437	110.137672090113	105.870201411603	101.221279238253	99.5774106799846	102.067751869776	93.3027036578901	105.012841244174	99.7717639387023	81.7091184205786	88.2596304127976	96.1339394212161	99.687255668491	91.254752851711
346	92.9901131201568	93.828821254414	104.187392601972	101.408450704225	80.6036069193964	94.6745562130178	89.6731790762582	93.6488169364882	100.836570062743	101.317957166392	104.260089686099	100.772589855559	101.350356002946	98.1491867638811	98.4044243849723	110.137672090113	106.386641418489	101.221279238253	98.6553976181329	102.067751869776	94.3629616540025	107.295729097308	97.815454841865	81.7091184205786	89.3628757929576	95.5938611098609	99.1008600469116	91.254752851711
347	91.9212612452124	91.8109971414158	103.102107262368	101.408450704225	79.4994479205006	95.8579881656805	89.6731790762582	93.9809049398091	101.284732596355	101.935749588138	104.260089686099	100.772589855559	100.171863491284	98.7100392596747	98.4044243849723	110.137672090113	105.870201411603	101.221279238253	98.6553976181329	102.654348144889	93.3027036578901	107.295729097308	99.7717639387023	82.5737651763519	89.3628757929576	96.1339394212161	99.1008600469116	92.680608365019
348	91.9212612452124	92.8199091979149	102.559464592566	102.071251035626	80.6036069193964	94.6745562130178	88.5927793283515	93.9809049398091	100.836570062743	101.935749588138	102.914798206278	99.7648639570037	100.171863491284	99.2708917554683	99.1672493802047	108.468919482687	106.386641418489	101.221279238253	98.6553976181329	102.067751869776	93.3027036578901	108.437173023875	101.72807303554	82.5737651763519	86.0531396524777	95.0537827985058	98.5144644253323	92.680608365019
349	91.9212612452124	93.828821254414	102.559464592566	101.408450704225	80.6036069193964	94.6745562130178	88.5927793283515	93.6488169364882	102.629220197192	101.317957166392	104.260089686099	100.772589855559	100.761109747115	99.2708917554683	99.1672493802047	108.468919482687	106.386641418489	101.221279238253	98.6553976181329	102.067751869776	93.3027036578901	106.154285170741	101.72807303554	82.5737651763519	87.1563850326377	96.1339394212161	98.5144644253323	92.680608365019
350	90.8524093702681	91.8109971414158	102.016821922764	102.071251035626	81.7077659182922	93.491124260355	89.6731790762582	93.6488169364882	101.732895129967	101.317957166392	103.587443946188	99.7648639570037	100.761109747115	99.8317442512619	99.1672493802047	108.468919482687	106.903081425374	101.221279238253	98.6553976181329	102.067751869776	93.3027036578901	107.295729097308	97.815454841865	82.1414417984652	87.1563850326377	96.1339394212161	99.1008600469116	89.828897338403
351	90.8524093702681	93.828821254414	101.474179252962	101.408450704225	79.4994479205006	92.3076923076923	89.6731790762582	93.6488169364882	101.732895129967	101.317957166392	104.260089686099	99.7648639570037	100.171863491284	99.8317442512619	98.4044243849723	108.468919482687	106.386641418489	101.221279238253	98.6553976181329	102.654348144889	93.3027036578901	107.295729097308	97.815454841865	83.0060885542386	87.1563850326377	96.1339394212161	99.1008600469116	91.254752851711
352	90.8524093702681	92.8199091979149	101.474179252962	101.408450704225	80.6036069193964	92.3076923076923	89.6731790762582	93.3167289331673	100.836570062743	100.700164744646	102.914798206278	99.7648639570037	100.171863491284	100.392596747056	98.4044243849723	108.468919482687	106.386641418489	101.221279238253	98.6553976181329	102.654348144889	92.2424456617777	108.437173023875	97.815454841865	82.5737651763519	89.3628757929576	93.9736261757955	99.1008600469116	91.254752851711
353	90.8524093702681	93.828821254414	101.474179252962	101.408450704225	80.6036069193964	93.491124260355	90.7535788241649	93.6488169364882	100.388407529131	101.317957166392	102.914798206278	99.7648639570037	100.761109747115	99.8317442512619	98.4044243849723	108.468919482687	106.903081425374	100.600289795073	99.5774106799846	102.067751869776	93.3027036578901	107.295729097308	97.815454841865	82.5737651763519	90.4661211731176	92.3533912417301	99.687255668491	91.254752851711
354	90.8524093702681	91.8109971414158	101.474179252962	101.408450704225	80.6036069193964	92.3076923076923	89.6731790762582	93.3167289331673	99.9402449955184	100.700164744646	104.260089686099	99.7648639570037	100.171863491284	99.8317442512619	97.64159938974	108.468919482687	106.903081425374	100.600289795073	98.6553976181329	102.067751869776	94.3629616540025	106.154285170741	97.815454841865	81.7091184205786	90.4661211731176	94.5137044871506	99.687255668491	91.254752851711
355	91.9212612452124	91.8109971414158	100.93153658316	100.745650372825	80.6036069193964	93.491124260355	90.7535788241649	92.9846409298464	99.4920824619062	100.700164744646	103.587443946188	99.7648639570037	99.582617235453	99.2708917554683	97.64159938974	108.468919482687	106.386641418489	101.221279238253	99.5774106799846	102.654348144889	93.3027036578901	107.295729097308	99.7717639387023	83.0060885542386	91.5693665532776	93.9736261757955	99.687255668491	91.254752851711
356	91.9212612452124	92.8199091979149	101.474179252962	101.408450704225	79.4994479205006	92.3076923076923	91.8339785720717	93.3167289331673	99.4920824619062	100.700164744646	103.587443946188	99.7648639570037	99.582617235453	98.7100392596747	98.4044243849723	110.137672090113	106.386641418489	101.221279238253	99.5774106799846	102.654348144889	93.3027036578901	107.295729097308	99.7717639387023	83.4384119321252	94.8791026937575	94.5137044871506	99.687255668491	89.828897338403
357	92.9901131201568	92.8199091979149	102.016821922764	100.745650372825	79.4994479205006	91.1242603550296	90.7535788241649	93.3167289331673	100.388407529131	100.0823723229	102.242152466368	99.7648639570037	98.9933709796219	99.2708917554683	97.64159938974	110.137672090113	106.903081425374	100.600289795073	99.5774106799846	102.654348144889	93.3027036578901	108.437173023875	95.8591457450277	83.4384119321252	95.9823480739174	95.5938611098609	100.27365129007	89.828897338403
358	92.9901131201568	92.8199091979149	100.93153658316	101.408450704225	79.4994479205006	92.3076923076923	91.8339785720717	92.9846409298464	100.388407529131	100.0823723229	104.260089686099	100.772589855559	98.9933709796219	99.8317442512619	98.4044243849723	110.137672090113	107.41952143226	100.600289795073	99.5774106799846	102.654348144889	93.3027036578901	108.437173023875	97.815454841865	84.3030586878985	91.5693665532776	93.4335478644403	100.27365129007	91.254752851711
359	92.9901131201568	92.8199091979149	101.474179252962	102.071251035626	78.3952889216047	93.491124260355	91.8339785720717	92.9846409298464	100.836570062743	100.0823723229	103.587443946188	99.7648639570037	98.4041247237908	99.2708917554683	98.4044243849723	110.137672090113	106.903081425374	101.221279238253	99.5774106799846	102.067751869776	92.2424456617777	108.437173023875	99.7717639387023	83.4384119321252	91.5693665532776	96.1339394212161	100.27365129007	89.828897338403
360	94.0589649951011	93.828821254414	100.93153658316	102.071251035626	77.2911299227089	93.491124260355	90.7535788241649	93.3167289331673	100.388407529131	100.0823723229	104.932735426009	99.7648639570037	99.582617235453	99.2708917554683	98.4044243849723	108.468919482687	106.903081425374	101.221279238253	98.6553976181329	101.481155594662	93.3027036578901	108.437173023875	103.684382132377	83.4384119321252	92.6726119334375	95.0537827985058	100.27365129007	89.828897338403
361	94.0589649951011	92.8199091979149	100.93153658316	102.071251035626	76.186970923813	93.491124260355	91.8339785720717	93.3167289331673	100.388407529131	100.0823723229	104.932735426009	100.772589855559	100.171863491284	98.7100392596747	98.4044243849723	108.468919482687	106.903081425374	100.600289795073	98.6553976181329	102.654348144889	92.2424456617777	109.578616950442	101.72807303554	83.8707353100119	89.3628757929576	95.0537827985058	100.27365129007	91.254752851711
362	92.9901131201568	90.8020850849168	101.474179252962	102.071251035626	77.2911299227089	92.3076923076923	90.7535788241649	92.9846409298464	99.4920824619062	99.4645799011532	104.932735426009	99.7648639570037	99.582617235453	99.8317442512619	98.4044243849723	108.468919482687	107.41952143226	101.221279238253	98.6553976181329	102.654348144889	93.3027036578901	108.437173023875	101.72807303554	83.8707353100119	91.5693665532776	95.0537827985058	100.86004691165	91.254752851711
363	91.9212612452124	89.7931730284177	101.474179252962	101.408450704225	77.2911299227089	93.491124260355	90.7535788241649	92.9846409298464	98.5957573946818	100.0823723229	104.260089686099	100.772589855559	99.582617235453	99.2708917554683	99.1672493802047	108.468919482687	107.41952143226	101.221279238253	98.6553976181329	102.067751869776	92.2424456617777	109.578616950442	101.72807303554	84.7353820657852	90.4661211731176	95.0537827985058	100.27365129007	89.828897338403
364	90.8524093702681	89.7931730284177	100.93153658316	100.082850041425	77.2911299227089	92.3076923076923	89.6731790762582	92.9846409298464	99.4920824619062	100.0823723229	104.260089686099	99.7648639570037	99.582617235453	98.7100392596747	99.930074375437	110.137672090113	107.935961439146	100.600289795073	98.6553976181329	102.654348144889	93.3027036578901	109.578616950442	103.684382132377	85.1677054436719	92.6726119334375	95.0537827985058	100.27365129007	89.828897338403
365	92.9901131201568	89.7931730284177	101.474179252962	100.082850041425	76.186970923813	NA	89.6731790762582	92.9846409298464	99.4920824619062	100.0823723229	103.587443946188	99.7648639570037	99.582617235453	98.7100392596747	99.1672493802047	110.137672090113	107.935961439146	100.600289795073	98.6553976181329	102.067751869776	92.2424456617777	108.437173023875	103.684382132377	86.0323521994452	94.8791026937575	96.1339394212161	100.27365129007	89.828897338403
366	92.9901131201568	88.7842609719186	100.93153658316	100.745650372825	77.2911299227089	NA	89.6731790762582	93.3167289331673	99.4920824619062	100.0823723229	104.260089686099	99.7648639570037	100.171863491284	98.7100392596747	98.4044243849723	108.468919482687	107.935961439146	101.221279238253	99.5774106799846	102.067751869776	91.1821876656653	109.578616950442	101.72807303554	84.7353820657852	95.9823480739174	96.6740177325712	100.86004691165	86.9771863117871
367	94.0589649951011	88.7842609719186	100.93153658316	100.745650372825	77.2911299227089	NA	90.7535788241649	93.6488169364882	99.043919928294	99.4645799011532	103.587443946188	99.7648639570037	99.582617235453	98.7100392596747	98.4044243849723	108.468919482687	107.935961439146	100.600289795073	100.499423741836	102.067751869776	92.2424456617777	109.578616950442	103.684382132377	85.6000288215585	95.9823480739174	94.5137044871506	100.86004691165	88.4030418250951
368	92.9901131201568	89.7931730284177	101.474179252962	100.745650372825	77.2911299227089	NA	88.5927793283515	92.9846409298464	98.1475948610696	99.4645799011532	104.260089686099	99.7648639570037	99.582617235453	99.2708917554683	99.1672493802047	108.468919482687	107.935961439146	100.600289795073	100.499423741836	102.654348144889	91.1821876656653	109.578616950442	103.684382132377	84.3030586878985	95.9823480739174	94.5137044871506	100.27365129007	86.9771863117871
369	90.8524093702681	89.7931730284177	100.93153658316	100.745650372825	77.2911299227089	NA	89.6731790762582	93.3167289331673	98.5957573946818	99.4645799011532	104.260089686099	99.7648639570037	100.171863491284	99.2708917554683	99.1672493802047	108.468919482687	107.935961439146	100.600289795073	99.5774106799846	102.654348144889	92.2424456617777	109.578616950442	101.72807303554	83.8707353100119	94.8791026937575	93.9736261757955	100.27365129007	88.4030418250951
370	92.9901131201568	87.7753489154195	100.388893913358	100.082850041425	78.3952889216047	NA	91.8339785720717	92.6525529265255	98.1475948610696	100.0823723229	104.260089686099	99.7648639570037	100.171863491284	98.7100392596747	99.930074375437	108.468919482687	108.452401446032	101.221279238253	98.6553976181329	102.067751869776	91.1821876656653	109.578616950442	101.72807303554	84.7353820657852	95.9823480739174	93.4335478644403	100.27365129007	88.4030418250951
371	91.9212612452124	89.7931730284177	99.8462512435561	100.082850041425	78.3952889216047	NA	90.7535788241649	92.6525529265255	98.1475948610696	100.0823723229	104.260089686099	98.7571380584481	99.582617235453	98.7100392596747	99.1672493802047	110.137672090113	107.935961439146	101.221279238253	99.5774106799846	102.067751869776	90.1219296695529	110.720060877009	103.684382132377	84.3030586878985	97.0855934540774	92.3533912417301	100.27365129007	88.4030418250951
372	91.9212612452124	89.7931730284177	100.388893913358	100.082850041425	77.2911299227089	NA	91.8339785720717	92.6525529265255	98.1475948610696	100.0823723229	104.260089686099	98.7571380584481	99.582617235453	97.5883342680875	99.930074375437	110.137672090113	107.935961439146	100.600289795073	99.5774106799846	102.067751869776	91.1821876656653	110.720060877009	103.684382132377	84.3030586878985	99.2920842143974	92.3533912417301	100.27365129007	88.4030418250951
373	91.9212612452124	89.7931730284177	99.8462512435561	100.745650372825	77.2911299227089	NA	90.7535788241649	92.6525529265255	97.6994323274574	98.8467874794069	104.260089686099	98.7571380584481	98.9933709796219	98.7100392596747	99.1672493802047	110.137672090113	107.935961439146	101.221279238253	100.499423741836	102.067751869776	91.1821876656653	109.578616950442	103.684382132377	83.8707353100119	95.9823480739174	93.4335478644403	99.687255668491	88.4030418250951
374	91.9212612452124	87.7753489154195	99.8462512435561	100.745650372825	77.2911299227089	NA	89.6731790762582	92.6525529265255	97.6994323274574	98.2289950576606	103.587443946188	99.7648639570037	98.9933709796219	98.7100392596747	98.4044243849723	111.806424697539	108.452401446032	101.221279238253	99.5774106799846	101.481155594662	92.2424456617777	110.720060877009	105.640691229214	84.3030586878985	94.8791026937575	92.3533912417301	100.27365129007	88.4030418250951
375	91.9212612452124	87.7753489154195	99.8462512435561	100.745650372825	76.186970923813	NA	90.7535788241649	91.9883769198838	98.1475948610696	99.4645799011532	104.260089686099	98.7571380584481	98.4041247237908	97.5883342680875	98.4044243849723	111.806424697539	108.968841452918	101.221279238253	99.5774106799846	101.481155594662	92.2424456617777	109.578616950442	103.684382132377	84.3030586878985	90.4661211731176	90.7331563076646	99.687255668491	86.9771863117871
376	91.9212612452124	87.7753489154195	99.8462512435561	100.082850041425	77.2911299227089	NA	89.6731790762582	92.3204649232047	98.5957573946818	98.8467874794069	104.260089686099	98.7571380584481	98.9933709796219	97.0274817722939	98.4044243849723	110.137672090113	108.452401446032	101.842268681432	100.499423741836	102.067751869776	91.1821876656653	108.437173023875	103.684382132377	83.8707353100119	91.5693665532776	91.8133129303749	99.687255668491	88.4030418250951
377	91.9212612452124	87.7753489154195	99.3036085737542	100.082850041425	77.2911299227089	NA	90.7535788241649	92.3204649232047	99.4920824619062	99.4645799011532	103.587443946188	98.7571380584481	98.9933709796219	97.5883342680875	97.64159938974	110.137672090113	108.452401446032	101.842268681432	98.6553976181329	101.481155594662	92.2424456617777	108.437173023875	103.684382132377	85.1677054436719	91.5693665532776	91.2732346190198	99.1008600469116	89.828897338403
378	92.9901131201568	86.7664368589205	99.8462512435561	99.4200497100249	76.186970923813	NA	89.6731790762582	92.3204649232047	99.043919928294	99.4645799011532	104.260089686099	98.7571380584481	98.9933709796219	97.5883342680875	96.8787743945077	110.137672090113	107.935961439146	101.221279238253	98.6553976181329	101.481155594662	92.2424456617777	109.578616950442	105.640691229214	86.0323521994452	93.7758573135975	91.2732346190198	99.1008600469116	89.828897338403
379	91.9212612452124	86.7664368589205	99.3036085737542	99.4200497100249	76.186970923813	NA	91.8339785720717	91.9883769198838	99.4920824619062	98.8467874794069	102.914798206278	98.7571380584481	98.9933709796219	97.5883342680875	96.8787743945077	110.137672090113	108.452401446032	101.221279238253	97.7333845562812	100.894559319548	92.2424456617777	109.578616950442	105.640691229214	86.8969989552185	92.6726119334375	90.7331563076646	99.687255668491	88.4030418250951
380	92.9901131201568	88.7842609719186	97.6756805643484	98.7572493786247	76.186970923813	NA	90.7535788241649	92.3204649232047	99.043919928294	100.0823723229	103.587443946188	97.7494121598925	99.582617235453	97.0274817722939	96.1159493992753	110.137672090113	107.935961439146	101.842268681432	97.7333845562812	101.481155594662	92.2424456617777	109.578616950442	103.684382132377	86.8969989552185	92.6726119334375	92.3533912417301	99.687255668491	88.4030418250951
381	92.9901131201568	86.7664368589205	97.6756805643484	99.4200497100249	75.0828119249172	NA	91.8339785720717	92.6525529265255	98.1475948610696	100.0823723229	102.914798206278	98.7571380584481	98.9933709796219	97.0274817722939	95.353124404043	110.137672090113	107.935961439146	101.842268681432	98.6553976181329	101.481155594662	91.1821876656653	110.720060877009	103.684382132377	86.8969989552185	91.5693665532776	91.2732346190198	99.687255668491	89.828897338403
382	92.9901131201568	84.7486127459223	98.7609659039522	99.4200497100249	75.0828119249172	NA	92.9143783199784	92.6525529265255	99.043919928294	100.0823723229	102.914798206278	98.7571380584481	98.9933709796219	97.0274817722939	95.353124404043	108.468919482687	108.452401446032	101.221279238253	98.6553976181329	101.481155594662	91.1821876656653	110.720060877009	103.684382132377	86.8969989552185	89.3628757929576	91.8133129303749	99.687255668491	88.4030418250951
383	92.9901131201568	84.7486127459223	98.7609659039522	98.7572493786247	76.186970923813	NA	91.8339785720717	91.9883769198838	99.043919928294	100.0823723229	102.242152466368	97.7494121598925	98.9933709796219	96.4666292765003	95.353124404043	108.468919482687	108.452401446032	101.842268681432	98.6553976181329	100.894559319548	91.1821876656653	110.720060877009	105.640691229214	85.6000288215585	88.2596304127976	90.1930779963095	99.687255668491	88.4030418250951
384	92.9901131201568	86.7664368589205	97.6756805643484	100.082850041425	75.0828119249172	NA	91.8339785720717	92.3204649232047	99.043919928294	99.4645799011532	102.242152466368	97.7494121598925	99.582617235453	96.4666292765003	94.5902994088106	108.468919482687	108.452401446032	101.842268681432	97.7333845562812	100.307963044435	92.2424456617777	110.720060877009	103.684382132377	84.7353820657852	84.9498942723177	90.7331563076646	99.1008600469116	88.4030418250951
385	92.9901131201568	87.7753489154195	97.1330378945464	100.082850041425	76.186970923813	NA	91.8339785720717	91.6562889165629	99.043919928294	100.700164744646	102.914798206278	97.7494121598925	99.582617235453	96.4666292765003	95.353124404043	108.468919482687	108.452401446032	101.221279238253	97.7333845562812	100.307963044435	91.1821876656653	113.002948730144	101.72807303554	83.0060885542386	87.1563850326377	89.6529996849543	99.687255668491	88.4030418250951
386	94.0589649951011	85.7575248024214	98.2183232341503	99.4200497100249	78.3952889216047	NA	91.8339785720717	91.9883769198838	99.043919928294	100.0823723229	103.587443946188	97.7494121598925	99.582617235453	96.4666292765003	94.5902994088106	108.468919482687	108.968841452918	101.221279238253	98.6553976181329	100.307963044435	91.1821876656653	111.861504803577	101.72807303554	83.8707353100119	89.3628757929576	89.6529996849543	99.687255668491	88.4030418250951
387	92.9901131201568	87.7753489154195	97.6756805643484	98.7572493786247	76.186970923813	NA	92.9143783199784	91.9883769198838	99.4920824619062	100.0823723229	103.587443946188	97.7494121598925	98.9933709796219	96.4666292765003	94.5902994088106	108.468919482687	108.968841452918	101.842268681432	98.6553976181329	100.307963044435	91.1821876656653	110.720060877009	101.72807303554	83.0060885542386	88.2596304127976	89.1129213735992	99.687255668491	88.4030418250951
388	91.9212612452124	88.7842609719186	97.1330378945464	98.7572493786247	77.2911299227089	NA	92.9143783199784	91.6562889165629	99.9402449955184	100.0823723229	102.914798206278	98.7571380584481	98.9933709796219	97.5883342680875	94.5902994088106	108.468919482687	108.968841452918	101.842268681432	98.6553976181329	100.307963044435	91.1821876656653	109.578616950442	99.7717639387023	83.4384119321252	90.4661211731176	90.1930779963095	99.687255668491	89.828897338403
389	92.9901131201568	87.7753489154195	97.6756805643484	99.4200497100249	78.3952889216047	NA	91.8339785720717	91.6562889165629	99.4920824619062	100.0823723229	102.914798206278	98.7571380584481	98.9933709796219	96.4666292765003	95.353124404043	108.468919482687	108.452401446032	101.221279238253	98.6553976181329	100.894559319548	91.1821876656653	109.578616950442	101.72807303554	83.8707353100119	89.3628757929576	89.1129213735992	99.687255668491	88.4030418250951
390	92.9901131201568	87.7753489154195	97.6756805643484	99.4200497100249	79.4994479205006	NA	91.8339785720717	91.9883769198838	98.1475948610696	100.0823723229	102.242152466368	97.7494121598925	98.4041247237908	96.4666292765003	95.353124404043	106.800166875261	108.968841452918	101.221279238253	99.5774106799846	100.894559319548	91.1821876656653	109.578616950442	99.7717639387023	83.8707353100119	89.3628757929576	90.7331563076646	99.1008600469116	89.828897338403
391	94.0589649951011	89.7931730284177	97.6756805643484	99.4200497100249	78.3952889216047	NA	91.8339785720717	91.9883769198838	98.5957573946818	100.0823723229	102.914798206278	98.7571380584481	98.4041247237908	96.4666292765003	94.5902994088106	108.468919482687	108.452401446032	101.842268681432	98.6553976181329	100.894559319548	91.1821876656653	110.720060877009	99.7717639387023	83.0060885542386	89.3628757929576	90.7331563076646	99.1008600469116	89.828897338403
392	94.0589649951011	90.8020850849168	98.2183232341503	98.7572493786247	78.3952889216047	NA	91.8339785720717	91.9883769198838	98.5957573946818	100.0823723229	101.569506726457	98.7571380584481	98.4041247237908	97.0274817722939	95.353124404043	106.800166875261	108.968841452918	101.842268681432	97.7333845562812	100.894559319548	91.1821876656653	110.720060877009	101.72807303554	82.1414417984652	88.2596304127976	91.8133129303749	99.1008600469116	89.828897338403
393	92.9901131201568	89.7931730284177	98.2183232341503	98.7572493786247	79.4994479205006	NA	91.8339785720717	91.9883769198838	97.6994323274574	100.0823723229	102.914798206278	98.7571380584481	97.8148784679597	97.5883342680875	94.5902994088106	106.800166875261	108.968841452918	101.842268681432	98.6553976181329	100.894559319548	92.2424456617777	110.720060877009	99.7717639387023	81.7091184205786	89.3628757929576	92.3533912417301	99.1008600469116	88.4030418250951
394	91.9212612452124	89.7931730284177	99.3036085737542	99.4200497100249	80.6036069193964	NA	90.7535788241649	91.9883769198838	98.1475948610696	100.0823723229	102.242152466368	99.7648639570037	98.4041247237908	96.4666292765003	94.5902994088106	105.131414267835	109.485281459804	101.221279238253	98.6553976181329	100.894559319548	91.1821876656653	111.861504803577	99.7717639387023	81.7091184205786	92.6726119334375	92.3533912417301	99.1008600469116	86.9771863117871
395	92.9901131201568	89.7931730284177	98.2183232341503	101.408450704225	79.4994479205006	NA	90.7535788241649	92.3204649232047	99.043919928294	99.4645799011532	102.914798206278	98.7571380584481	98.4041247237908	96.4666292765003	95.353124404043	105.131414267835	109.485281459804	101.842268681432	96.8113714944295	101.481155594662	91.1821876656653	111.861504803577	99.7717639387023	81.7091184205786	90.4661211731176	90.7331563076646	99.1008600469116	86.9771863117871
396	91.9212612452124	89.7931730284177	98.2183232341503	100.745650372825	79.4994479205006	NA	89.6731790762582	92.3204649232047	99.9402449955184	99.4645799011532	103.587443946188	98.7571380584481	98.4041247237908	96.4666292765003	95.353124404043	105.131414267835	109.485281459804	101.842268681432	97.7333845562812	101.481155594662	91.1821876656653	110.720060877009	101.72807303554	82.1414417984652	88.2596304127976	91.8133129303749	99.1008600469116	86.9771863117871
397	92.9901131201568	87.7753489154195	98.2183232341503	100.082850041425	78.3952889216047	NA	90.7535788241649	92.3204649232047	99.9402449955184	99.4645799011532	102.242152466368	97.7494121598925	98.4041247237908	97.0274817722939	96.1159493992753	105.131414267835	109.485281459804	101.842268681432	97.7333845562812	101.481155594662	91.1821876656653	110.720060877009	103.684382132377	81.7091184205786	89.3628757929576	90.1930779963095	99.1008600469116	86.9771863117871
398	91.9212612452124	87.7753489154195	98.2183232341503	100.082850041425	79.4994479205006	NA	90.7535788241649	91.9883769198838	99.9402449955184	98.8467874794069	102.914798206278	98.7571380584481	98.4041247237908	97.0274817722939	96.8787743945077	105.131414267835	109.485281459804	101.842268681432	97.7333845562812	102.067751869776	91.1821876656653	111.861504803577	101.72807303554	82.1414417984652	87.1563850326377	91.2732346190198	99.1008600469116	88.4030418250951
399	91.9212612452124	85.7575248024214	99.3036085737542	100.082850041425	79.4994479205006	NA	90.7535788241649	91.6562889165629	99.043919928294	98.8467874794069	102.914798206278	97.7494121598925	97.8148784679597	97.0274817722939	96.8787743945077	105.131414267835	109.485281459804	101.842268681432	98.6553976181329	102.067751869776	91.1821876656653	111.861504803577	99.7717639387023	82.1414417984652	86.0531396524777	90.7331563076646	98.5144644253323	85.5513307984791
400	91.9212612452124	83.7397006894232	98.2183232341503	100.082850041425	80.6036069193964	NA	90.7535788241649	92.3204649232047	98.1475948610696	98.2289950576606	102.242152466368	98.7571380584481	97.8148784679597	97.0274817722939	97.64159938974	106.800166875261	109.485281459804	101.842268681432	98.6553976181329	102.654348144889	91.1821876656653	111.861504803577	99.7717639387023	81.7091184205786	88.2596304127976	89.6529996849543	98.5144644253323	84.1254752851711
401	91.9212612452124	83.7397006894232	97.6756805643484	100.082850041425	79.4994479205006	NA	91.8339785720717	92.3204649232047	98.1475948610696	98.2289950576606	101.569506726457	98.7571380584481	97.8148784679597	97.0274817722939	96.8787743945077	106.800166875261	109.485281459804	102.463258124612	97.7333845562812	102.654348144889	91.1821876656653	111.861504803577	101.72807303554	81.7091184205786	86.0531396524777	88.0327647508889	99.1008600469116	84.1254752851711
402	92.9901131201568	81.7218765764251	98.7609659039522	100.082850041425	79.4994479205006	NA	90.7535788241649	92.3204649232047	98.1475948610696	98.8467874794069	102.242152466368	98.7571380584481	97.8148784679597	97.0274817722939	97.64159938974	105.131414267835	109.485281459804	102.463258124612	97.7333845562812	102.654348144889	91.1821876656653	111.861504803577	99.7717639387023	83.0060885542386	86.0531396524777	89.6529996849543	98.5144644253323	86.9771863117871
403	92.9901131201568	82.7307886329242	98.7609659039522	100.082850041425	78.3952889216047	NA	89.6731790762582	92.3204649232047	97.2512697938452	98.8467874794069	101.569506726457	97.7494121598925	97.2256322121287	97.0274817722939	96.8787743945077	105.131414267835	109.485281459804	102.463258124612	98.6553976181329	102.654348144889	91.1821876656653	110.720060877009	101.72807303554	82.5737651763519	87.1563850326377	88.0327647508889	98.5144644253323	84.1254752851711
404	91.9212612452124	81.7218765764251	99.8462512435561	100.082850041425	78.3952889216047	NA	89.6731790762582	92.3204649232047	97.6994323274574	98.8467874794069	102.242152466368	98.7571380584481	97.2256322121287	97.5883342680875	96.8787743945077	105.131414267835	109.485281459804	101.842268681432	98.6553976181329	102.654348144889	91.1821876656653	109.578616950442	103.684382132377	81.7091184205786	86.0531396524777	86.9526081281786	99.1008600469116	84.1254752851711
405	92.9901131201568	80.712964519926	99.8462512435561	99.4200497100249	78.3952889216047	NA	88.5927793283515	91.9883769198838	98.1475948610696	98.8467874794069	101.569506726457	97.7494121598925	97.8148784679597	96.4666292765003	96.8787743945077	105.131414267835	109.485281459804	102.463258124612	96.8113714944295	102.654348144889	91.1821876656653	110.720060877009	103.684382132377	82.1414417984652	86.0531396524777	86.9526081281786	98.5144644253323	84.1254752851711
406	92.9901131201568	80.712964519926	99.3036085737542	99.4200497100249	79.4994479205006	NA	88.5927793283515	91.9883769198838	99.043919928294	98.8467874794069	101.569506726457	97.7494121598925	97.8148784679597	97.5883342680875	97.64159938974	105.131414267835	109.485281459804	102.463258124612	97.7333845562812	102.654348144889	91.1821876656653	109.578616950442	101.72807303554	82.1414417984652	84.9498942723177	88.572843062244	99.1008600469116	84.1254752851711
407	92.9901131201568	81.7218765764251	99.3036085737542	98.7572493786247	79.4994479205006	NA	88.5927793283515	91.6562889165629	98.1475948610696	97.6112026359143	100.896860986547	96.7416862613369	98.4041247237908	97.5883342680875	96.8787743945077	106.800166875261	109.485281459804	103.084247567791	97.7333845562812	102.654348144889	91.1821876656653	109.578616950442	101.72807303554	81.7091184205786	84.9498942723177	86.4125298168234	99.1008600469116	81.2737642585551
408	92.9901131201568	81.7218765764251	99.8462512435561	98.0944490472245	78.3952889216047	NA	88.5927793283515	91.6562889165629	97.6994323274574	97.6112026359143	102.242152466368	97.7494121598925	98.4041247237908	97.0274817722939	96.1159493992753	106.800166875261	109.485281459804	102.463258124612	97.7333845562812	102.654348144889	91.1821876656653	108.437173023875	101.72807303554	81.2767950426919	83.8466488921578	86.4125298168234	99.1008600469116	81.2737642585551
409	92.9901131201568	82.7307886329242	99.8462512435561	98.7572493786247	78.3952889216047	NA	89.6731790762582	91.324200913242	96.803107260233	97.6112026359143	101.569506726457	97.7494121598925	98.4041247237908	96.4666292765003	96.1159493992753	106.800166875261	110.00172146669	102.463258124612	97.7333845562812	102.067751869776	91.1821876656653	108.437173023875	99.7717639387023	81.2767950426919	84.9498942723177	88.0327647508889	99.1008600469116	81.2737642585551
410	92.9901131201568	82.7307886329242	99.8462512435561	98.7572493786247	78.3952889216047	NA	88.5927793283515	91.9883769198838	97.2512697938452	98.2289950576606	102.242152466368	98.7571380584481	97.8148784679597	95.9057767807067	96.1159493992753	106.800166875261	109.485281459804	103.084247567791	96.8113714944295	103.240944420003	91.1821876656653	108.437173023875	101.72807303554	81.7091184205786	87.1563850326377	85.8724515054683	99.1008600469116	82.6996197718631
411	92.9901131201568	82.7307886329242	100.388893913358	100.082850041425	79.4994479205006	NA	88.5927793283515	91.6562889165629	97.2512697938452	97.6112026359143	102.242152466368	98.7571380584481	97.8148784679597	95.9057767807067	96.8787743945077	106.800166875261	109.485281459804	103.084247567791	96.8113714944295	102.654348144889	91.1821876656653	110.720060877009	101.72807303554	81.7091184205786	88.2596304127976	88.0327647508889	99.1008600469116	81.2737642585551
412	92.9901131201568	82.7307886329242	100.388893913358	100.745650372825	77.2911299227089	NA	88.5927793283515	91.6562889165629	97.2512697938452	98.2289950576606	102.914798206278	97.7494121598925	97.8148784679597	96.4666292765003	95.353124404043	105.131414267835	110.00172146669	102.463258124612	97.7333845562812	102.654348144889	91.1821876656653	109.578616950442	101.72807303554	82.5737651763519	87.1563850326377	87.4926864395337	98.5144644253323	81.2737642585551
413	91.9212612452124	83.7397006894232	100.93153658316	100.082850041425	78.3952889216047	NA	88.5927793283515	91.6562889165629	97.2512697938452	96.9934102141681	102.914798206278	98.7571380584481	97.2256322121287	96.4666292765003	95.353124404043	106.800166875261	109.485281459804	103.084247567791	96.8113714944295	103.240944420003	91.1821876656653	110.720060877009	103.684382132377	83.4384119321252	86.0531396524777	88.0327647508889	98.5144644253323	79.8479087452471
414	92.9901131201568	85.7575248024214	99.3036085737542	100.082850041425	77.2911299227089	NA	87.5123795804448	92.3204649232047	98.1475948610696	97.6112026359143	102.914798206278	98.7571380584481	97.8148784679597	96.4666292765003	94.5902994088106	106.800166875261	109.485281459804	103.084247567791	97.7333845562812	103.240944420003	90.1219296695529	111.861504803577	105.640691229214	83.0060885542386	84.9498942723177	86.9526081281786	98.5144644253323	79.8479087452471
415	91.9212612452124	85.7575248024214	99.3036085737542	100.082850041425	79.4994479205006	NA	86.431979832538	92.3204649232047	98.1475948610696	97.6112026359143	102.914798206278	97.7494121598925	97.8148784679597	96.4666292765003	94.5902994088106	106.800166875261	109.485281459804	103.084247567791	97.7333845562812	103.240944420003	92.2424456617777	110.720060877009	105.640691229214	82.1414417984652	84.9498942723177	87.4926864395337	98.5144644253323	81.2737642585551
416	92.9901131201568	84.7486127459223	99.3036085737542	98.7572493786247	79.4994479205006	NA	85.3515800846313	91.9883769198838	98.5957573946818	96.9934102141681	102.914798206278	98.7571380584481	97.8148784679597	95.9057767807067	94.5902994088106	106.800166875261	110.00172146669	102.463258124612	97.7333845562812	103.240944420003	91.1821876656653	111.861504803577	105.640691229214	83.0060885542386	81.6401581318378	86.9526081281786	97.9280688037529	79.8479087452471
417	91.9212612452124	84.7486127459223	99.8462512435561	99.4200497100249	79.4994479205006	NA	86.431979832538	92.3204649232047	97.2512697938452	97.6112026359143	103.587443946188	98.7571380584481	98.4041247237908	97.0274817722939	96.1159493992753	106.800166875261	110.00172146669	103.084247567791	96.8113714944295	103.240944420003	92.2424456617777	111.861504803577	107.597000326051	82.5737651763519	78.3304219913579	86.9526081281786	97.9280688037529	79.8479087452471
418	90.8524093702681	84.7486127459223	99.8462512435561	100.082850041425	79.4994479205006	NA	NA	91.9883769198838	97.6994323274574	96.9934102141681	103.587443946188	98.7571380584481	97.8148784679597	96.4666292765003	94.5902994088106	106.800166875261	110.00172146669	103.084247567791	96.8113714944295	103.240944420003	91.1821876656653	111.861504803577	105.640691229214	81.7091184205786	78.3304219913579	87.4926864395337	97.9280688037529	81.2737642585551
419	92.9901131201568	84.7486127459223	99.3036085737542	100.082850041425	80.6036069193964	NA	NA	91.9883769198838	96.803107260233	96.9934102141681	102.914798206278	99.7648639570037	98.4041247237908	97.0274817722939	94.5902994088106	106.800166875261	110.00172146669	102.463258124612	96.8113714944295	103.240944420003	92.2424456617777	111.861504803577	105.640691229214	83.0060885542386	79.4336673715179	86.4125298168234	97.9280688037529	79.8479087452471
420	91.9212612452124	82.7307886329242	99.3036085737542	99.4200497100249	79.4994479205006	NA	NA	91.6562889165629	97.2512697938452	96.3756177924217	102.242152466368	98.7571380584481	97.8148784679597	96.4666292765003	93.8274744135783	108.468919482687	110.00172146669	102.463258124612	97.7333845562812	103.827540695117	91.1821876656653	111.861504803577	101.72807303554	82.1414417984652	79.4336673715179	87.4926864395337	97.9280688037529	79.8479087452471
421	90.8524093702681	83.7397006894232	98.2183232341503	99.4200497100249	80.6036069193964	NA	NA	91.6562889165629	96.803107260233	95.7578253706755	102.242152466368	98.7571380584481	97.2256322121287	96.4666292765003	92.3018244231136	106.800166875261	109.485281459804	103.084247567791	96.8113714944295	102.654348144889	91.1821876656653	110.720060877009	101.72807303554	81.2767950426919	78.3304219913579	87.4926864395337	97.9280688037529	79.8479087452471
