# Supplementary material for: Transient nicotine exposure in early adolescent male mice freezes their dopamine circuits in an immature state
Source: Nat Commun. 2024 Oct 18;15:9017. doi: 10.1038/s41467-024-53327-w (PMC11489768; doi:10.1038/s41467-024-53327-w)
Supplement: Supplementary file 4 — Source Data [file 41467_2024_53327_MOESM4_ESM.zip › source_data/Juxta_adol_nic_moyf_act.csv]

	V1	V2	V3	V4	V5	V6	V7	V8	V9	V10	V11	V12	V13	V14
1	98.9195678271308	99.6372430471584	90.6976744186046	104.065040650407	103.316866619619	96.0600375234522	104.197317178711	97.3665480427046	98.3414634146341	102.813688212928	96.8807339449541	101.357466063348	101.8234865062	109.375
2	99.8799519807923	99.6372430471584	93.0232558139535	104.065040650407	100.494001411433	98.1613508442777	100.735612289052	98.5053380782918	98.7317073170732	102.205323193916	99.8165137614679	102.262443438914	100.802334062728	111.458333333333
3	99.8799519807923	98.6698911729141	93.0232558139535	97.5609756097561	99.9294283697953	98.1613508442777	101.77412375595	99.644128113879	100.292682926829	101.596958174905	102.018348623853	100.452488687783	100.510576221736	108.333333333333
4	99.3997599039616	100.604594921403	95.3488372093023	97.5609756097561	99.9294283697953	102.363977485929	99.6971008221549	100.782918149466	99.5121951219512	101.596958174905	99.8165137614679	97.737556561086	99.3435448577681	107.291666666667
5	100.840336134454	100.604594921403	106.976744186047	97.5609756097561	100.494001411433	103.264540337711	97.62007788836	99.644128113879	101.073170731707	99.1634980988593	101.284403669725	97.737556561086	98.6141502552881	97.9166666666667
6	100.360144057623	100.604594921403	109.302325581395	94.3089430894309	99.3648553281581	100.562851782364	100.389441800087	100.213523131673	100.292682926829	97.9467680608365	100.550458715596	97.737556561086	99.1976659372721	89.5833333333333
7	99.8799519807923	99.6372430471584	106.976744186047	97.5609756097561	97.6711362032463	101.463414634146	98.3124188662917	100.782918149466	100.292682926829	96.7300380228137	99.8165137614679	98.6425339366516	99.0517870167761	89.5833333333333
8	100.840336134454	100.604594921403	104.651162790698	107.317073170732	98.8002822865208	99.9624765478424	97.2739073993942	103.060498220641	101.463414634146	97.9467680608365	99.8165137614679	104.072398190045	100.656455142232	86.4583333333333
9	100.360144057623	96.7351874244256	97.6744186046512	113.821138211382	100.494001411433	99.06191369606	98.6585893552575	107.046263345196	97.1707317073171	99.1634980988593	99.0825688073394	107.692307692308	101.531728665208	90.625
10	104.201680672269	97.7025392986699	109.302325581395	120.325203252033	104.446012702893	103.564727954972	106.620510601471	112.740213523132	105.756097560976	104.638783269962	95.4128440366972	111.31221719457	112.910284463895	101.041666666667
11	109.963985594238	99.6372430471584	132.558139534884	130.081300813008	106.704304869442	107.767354596623	112.50540891389	117.864768683274	111.219512195122	113.764258555133	101.284403669725	123.076923076923	120.058351568198	125
12	114.285714285714	100.604594921403	153.488372093023	136.585365853659	103.881439661256	108.367729831144	119.082648204241	115.5871886121	115.512195121951	118.022813688213	111.559633027523	129.411764705882	129.83223924143	143.75
13	118.12725090036	104.47400241838	172.093023255814	143.089430894309	104.446012702893	108.968105065666	118.390307226309	113.309608540925	122.146341463415	125.931558935361	120.366972477064	136.651583710407	135.959153902261	156.25
14	118.12725090036	105.441354292624	181.395348837209	143.089430894309	102.187720536344	112.270168855535	112.50540891389	105.907473309609	116.292682926829	126.539923954373	132.844036697248	138.461538461538	132.166301969365	153.125
15	116.686674669868	108.343409915357	174.418604651163	143.089430894309	99.9294283697953	109.868667917448	105.581999134574	100.782918149466	110.829268292683	124.714828897338	137.981651376147	132.126696832579	131.874544128373	142.708333333333
16	115.246098439376	109.310761789601	165.116279069767	136.585365853659	99.3648553281581	109.868667917448	104.543487667676	103.060498220641	104.975609756098	124.106463878327	135.779816513761	129.411764705882	128.227571115974	131.25
17	115.246098439376	112.212817412334	162.790697674419	130.081300813008	97.6711362032463	114.071294559099	106.620510601471	103.629893238434	100.682926829268	122.281368821293	134.311926605505	125.79185520362	127.352297592998	127.083333333333
18	115.246098439376	109.310761789601	153.488372093023	123.577235772358	102.187720536344	108.367729831144	105.581999134574	105.907473309609	98.3414634146341	120.456273764259	134.311926605505	125.79185520362	126.18526622903	125
19	114.285714285714	109.310761789601	153.488372093023	117.073170731707	108.962597035992	107.166979362101	103.158805711813	107.046263345196	96	116.80608365019	132.110091743119	123.076923076923	125.893508388038	114.583333333333
20	113.325330132053	109.310761789601	151.162790697674	120.325203252033	112.914608327452	110.769230769231	96.5815664214626	109.32384341637	93.6585365853659	104.638783269962	130.642201834862	123.076923076923	124.872355944566	115.625
21	111.40456182473	103.506650544135	139.53488372093	117.073170731707	111.785462244178	109.268292682927	96.5815664214626	109.32384341637	90.9268292682927	97.3384030418251	130.642201834862	121.266968325792	124.142961342086	111.458333333333
