# Supplementary material for: Transient nicotine exposure in early adolescent male mice freezes their dopamine circuits in an immature state
Source: Nat Commun. 2024 Oct 18;15:9017. doi: 10.1038/s41467-024-53327-w (PMC11489768; doi:10.1038/s41467-024-53327-w)
Supplement: Supplementary file 4 — Source Data [file 41467_2024_53327_MOESM4_ESM.zip › source_data/Juxta_NIC_response_adultptx.csv]

	sub	REC_tx	ptx	Freq	SWB	response
1	1010329	SAL	SAC	117.049576783555	0	ACT
2	1010330	SAL	SAC	103.803131991051	0	ACT
3	1010332	SAL	SAC	98.8650693568726	0	ACT
4	1010337	SAL	SAC	99.8875140607424	0	ACT
5	1010339	SAL	SAC	98.7654320987654	7.27272727272727	ACT
6	1010342	SAL	SAC	95.852534562212	0	ACT
7	1010344	SAL	SAC	109.734513274336	0	ACT
8	1010349	SAL	SAC	103.576537911302	0	ACT
9	1010350	SAL	SAC	111.627906976744	1.50920398125906	ACT
10	1010351	SAL	SAC	110.188679245283	1.55038759689922	ACT
11	1010352	SAL	SAC	107.228915662651	2.29885057471264	ACT
12	1010369	SAL	SAC	102.090209020902	2.85078119172919	ACT
13	1010370	SAL	SAC	104.245973645681	0	ACT
14	1010374	SAL	SAC	97.7777777777778	2.56410256410256	ACT
15	1010375	SAL	SAC	102.349869451697	2.12765957446809	ACT
16	1010376	SAL	SAC	100.879765395894	0.841445119521723	ACT
17	1010388	SAL	SAC	100.96256684492	0	ACT
18	1010389	SAL	SAC	113.095238095238	1.78134462564749	ACT
19	1010390	SAL	SAC	108.571428571429	0	ACT
20	1010395	SAL	SAC	105.215419501134	8.8855492101246	ACT
21	1010408	SAL	SAC	100.881057268722	0	ACT
22	1010409	SAL	SAC	99.7909407665505	0	ACT
23	1010410	SAL	SAC	109.566126502875	0	ACT
24	1010702	SAL	SAC	101.275760549558	0	ACT
25	1010703	SAL	SAC	99.1680532445923	-0.493607934310022	ACT
26	1010704	SAL	SAC	97.8593272171254	0.390824623525211	ACT
27	1010705	SAL	SAC	99.2023205221175	-0.587385478430965	ACT
28	1010707	SAL	SAC	104.738154613466	4.04040404040404	ACT
29	1010708	SAL	SAC	99.6491228070175	0	ACT
30	1010710	SAL	SAC	109.487825356843	-1.0306290024485	ACT
31	1010714	SAL	SAC	100.408163265306	0	ACT
32	1010715	SAL	SAC	104.570383912249	-0.731386782936653	ACT
33	1010719	SAL	SAC	100.261780104712	4.0361142486763	ACT
34	1010721	SAL	SAC	103.255282695603	0.896860986547085	ACT
35	1010722	SAL	SAC	104.64135021097	0	ACT
36	1010726	SAL	SAC	103.304773561812	0	ACT
37	1010727	SAL	SAC	99.2194275802255	0	ACT
38	1010731	SAL	SAC	99.0732940185341	0.804017185126208	ACT
39	1010732	SAL	SAC	98.3182406209573	0	ACT
40	1010733	SAL	SAC	99.6904024767802	-0.867902028222715	ACT
41	1010736	SAL	SAC	107.840440165062	3.71529096797854	ACT
42	1010737	SAL	SAC	96.7660646787064	-1.43489845478666	ACT
43	1010738	SAL	SAC	105.660377358491	12.7924132829196	ACT
44	1010739	SAL	SAC	101.868512110727	-0.271004700352526	ACT
45	1010740	SAL	SAC	101.327885597549	1.8018018018018	ACT
46	1010744	SAL	SAC	97.4690994702766	6.68976759543725	ACT
47	1010745	SAL	SAC	104.027617951669	0.895820537694577	ACT
48	1010746	SAL	SAC	96.7164179104478	2	ACT
49	1010914	SAL	SAC	99.259781459288	1.13055314280449	ACT
50	1010915	SAL	SAC	101.51724137931	2.28249415747523	ACT
51	1010919	SAL	SAC	99.3268511593119	-0.446428571428571	ACT
52	1010920	SAL	SAC	110.229645093946	0	ACT
53	1010921	SAL	SAC	99.9016715830875	0.280778574553181	ACT
54	1010922	SAL	SAC	98.4528832630098	0	ACT
55	1010924	SAL	SAC	104.398826979472	2.30017428399147	ACT
56	1010925	SAL	SAC	100.930713547053	0	ACT
57	1010982	SAL	SAC	105.415162454874	0	ACT
58	1010983	SAL	SAC	104.451038575668	0	ACT
59	1010986	SAL	SAC	102.904564315353	0	ACT
60	1011005	SAL	SAC	101.157613535174	1.44927536231884	ACT
61	1011009	SAL	SAC	102.229845626072	1.15166385174222	ACT
62	1011010	SAL	SAC	105.920344456405	0	ACT
63	1011012	SAL	SAC	103.426791277259	2.56410256410256	ACT
64	1011015	SAL	SAC	89.9669239250276	3.02064674376524	ACT
65	1011016	SAL	SAC	105.982905982906	0	ACT
66	1011497	SAL	SAC	106.398996235885	4.1770296447356	ACT
67	1011501	SAL	SAC	101.224489795918	0	ACT
68	1011504	SAL	SAC	104.489795918367	0	ACT
69	1011505	SAL	SAC	106.505295007564	0	ACT
70	1011513	SAL	SAC	109.316770186335	0	ACT
71	1011532	SAL	SAC	100	0	ACT
72	1011535	SAL	SAC	100.62893081761	0	ACT
73	1010329	IV-NIC	SAC	125.576289791438	0	ACT
74	1010330	IV-NIC	SAC	108.695652173913	0	ACT
75	1010332	IV-NIC	SAC	109.89010989011	0	ACT
76	1010337	IV-NIC	SAC	116.666666666667	0	ACT
77	1010339	IV-NIC	SAC	115.366430260047	0	ACT
78	1010342	IV-NIC	SAC	123.711340206186	0	ACT
79	1010344	IV-NIC	SAC	104.559270516717	0	ACT
80	1010349	IV-NIC	SAC	126.900584795322	0	ACT
81	1010350	IV-NIC	SAC	167.685589519651	1.98445261893825	ACT
82	1010351	IV-NIC	SAC	156.53883972468	0	ACT
83	1010352	IV-NIC	SAC	205.678233438486	2.85714285714286	ACT
84	1010369	IV-NIC	SAC	112.31101511879	0.992200126732437	ACT
85	1010370	IV-NIC	SAC	133.93665158371	4.59770114942529	ACT
86	1010374	IV-NIC	SAC	123.489932885906	0	ACT
87	1010375	IV-NIC	SAC	118.260869565217	1.21567566420508	ACT
88	1010376	IV-NIC	SAC	267.117117117117	2.52311230029503	ACT
89	1010388	IV-NIC	SAC	125.057471264368	0	ACT
90	1010389	IV-NIC	SAC	142.097902097902	0.445581319234071	ACT
91	1010390	IV-NIC	SAC	134.715025906736	-1.79333167229362	ACT
92	1010395	IV-NIC	SAC	145.263157894737	4.31735836627141	ACT
93	1010408	IV-NIC	SAC	115.196357427433	0.934579439252336	ACT
94	1010409	IV-NIC	SAC	118.903318903319	2.80898876404494	ACT
95	1010410	IV-NIC	SAC	134.118907337975	0.727272727272727	ACT
96	1010702	IV-NIC	SAC	117.829457364341	0	ACT
97	1010703	IV-NIC	SAC	141.924095322154	0	ACT
98	1010704	IV-NIC	SAC	135.073977371628	0.822351675346231	ACT
99	1010705	IV-NIC	SAC	116.071428571429	0	ACT
100	1010707	IV-NIC	SAC	176.701966717095	2.44580307478961	ACT
101	1010708	IV-NIC	SAC	107.155963302752	0	ACT
102	1010710	IV-NIC	SAC	122.585794094174	11.2704420222738	ACT
103	1010714	IV-NIC	SAC	109.316770186335	0	ACT
104	1010715	IV-NIC	SAC	137.477148080439	-0.724050404008327	ACT
105	1010719	IV-NIC	SAC	127.418791477471	8.6066851599408	ACT
106	1010721	IV-NIC	SAC	110.899944102851	-0.110619469026549	ACT
107	1010722	IV-NIC	SAC	113.021276595745	0	ACT
108	1010726	IV-NIC	SAC	115.029585798817	0	ACT
109	1010727	IV-NIC	SAC	107.598253275109	0	ACT
110	1010731	IV-NIC	SAC	114.70054446461	0	ACT
111	1010732	IV-NIC	SAC	110.785619174434	-0.266668562976448	ACT
112	1010733	IV-NIC	SAC	123.988153998026	5.42763510832144	ACT
113	1010736	IV-NIC	SAC	124.492557510149	2.63948858458598	ACT
114	1010737	IV-NIC	SAC	137.793310034948	23.912378179671	ACT
115	1010738	IV-NIC	SAC	197.385620915033	2.97741303477988	ACT
116	1010739	IV-NIC	SAC	119.233498935415	1.05263157894737	ACT
117	1010740	IV-NIC	SAC	132.275132275132	0	ACT
118	1010744	IV-NIC	SAC	119.293655984303	5.84226397441843	ACT
119	1010745	IV-NIC	SAC	148.356807511737	3.34169881508811	ACT
120	1010746	IV-NIC	SAC	153.977758768178	-0.264084507042254	ACT
121	1010914	IV-NIC	SAC	113.244781783681	6.49092772197454	ACT
122	1010915	IV-NIC	SAC	142.320036680422	31.7518423619837	ACT
123	1010919	IV-NIC	SAC	108.359133126935	0	ACT
124	1010920	IV-NIC	SAC	112.941176470588	0	ACT
125	1010921	IV-NIC	SAC	111.064718162839	0	ACT
126	1010922	IV-NIC	SAC	106.628242074928	0	ACT
127	1010924	IV-NIC	SAC	111.095603628751	5.95179406439499	ACT
128	1010925	IV-NIC	SAC	112.746113989637	0	ACT
129	1010982	IV-NIC	SAC	106.007067137809	0	ACT
130	1010983	IV-NIC	SAC	107.479224376731	0	ACT
131	1010986	IV-NIC	SAC	129.087048832272	0	ACT
132	1011005	IV-NIC	SAC	111.01163831692	0	ACT
133	1011009	IV-NIC	SAC	109.076240419524	6.6462895482837	ACT
134	1011010	IV-NIC	SAC	113.340227507756	0	ACT
135	1011012	IV-NIC	SAC	124.770642201835	0	ACT
136	1011015	IV-NIC	SAC	180.555555555556	-1.26600631639391	ACT
137	1011016	IV-NIC	SAC	115.702479338843	0	ACT
138	1011497	IV-NIC	SAC	112.478825522304	2.50846740896464	ACT
139	1011501	IV-NIC	SAC	106.513409961686	0	ACT
140	1011504	IV-NIC	SAC	116.239316239316	0	ACT
141	1011505	IV-NIC	SAC	119.018404907975	0	ACT
142	1011513	IV-NIC	SAC	113.904338153504	0	ACT
143	1011532	IV-NIC	SAC	108.108108108108	0	ACT
144	1011535	IV-NIC	SAC	107.563025210084	0	ACT
145	1010356	SAL	NIC	98.7654320987654	1.75207212878446	ACT
146	1010360	SAL	NIC	101.408450704225	1.41843971631206	ACT
147	1010362	SAL	NIC	100.802568218299	0	ACT
148	1010363	SAL	NIC	101.312036508842	6.65093767831418	ACT
149	1010364	SAL	NIC	103.689687795648	0.883803890048053	ACT
150	1010365	SAL	NIC	87.420584498094	1.58266682770158	ACT
151	1010366	SAL	NIC	109.58904109589	2.63481969364322	ACT
152	1010381	SAL	NIC	100.869565217391	0	ACT
153	1010385	SAL	NIC	97.0513900589722	-1.6719857231928	ACT
154	1010399	SAL	NIC	98.533724340176	0.454188927892266	ACT
155	1010400	SAL	NIC	108.920187793427	1.11198510486138	ACT
156	1010401	SAL	NIC	111.345646437995	0	ACT
157	1010402	SAL	NIC	95.0611246943765	-4.03977437058101	ACT
158	1010403	SAL	NIC	95.3880764904387	2.1978021978022	ACT
159	1010404	SAL	NIC	95.1048951048951	-1.13034413906507	ACT
160	1010415	SAL	NIC	120.662170447578	3.34728033472803	ACT
161	1010418	SAL	NIC	100.706486833654	1.0752688172043	ACT
162	1010427	SAL	NIC	100	0	ACT
163	1010674	SAL	NIC	102.361339923119	0	ACT
164	1010678	SAL	NIC	97.179253867152	0.798419990722104	ACT
165	1010680	SAL	NIC	99.6910401647786	0.792692031241851	ACT
166	1010682	SAL	NIC	104.46735395189	1.09289617486339	ACT
167	1010683	SAL	NIC	99.4400895856663	0	ACT
168	1010689	SAL	NIC	99.8573466476462	0	ACT
169	1010694	SAL	NIC	100.460829493088	-3.19966315223085	ACT
170	1010695	SAL	NIC	105.160239000543	10.6643414516886	ACT
171	1010698	SAL	NIC	102.943189596167	0	ACT
172	1010700	SAL	NIC	100.225733634312	2.82507980527783	ACT
173	1010747	SAL	NIC	113.373253493014	12.7146109597238	ACT
174	1010748	SAL	NIC	109.263657957245	1.75438596491228	ACT
175	1010962	SAL	NIC	102.352941176471	0	ACT
176	1010963	SAL	NIC	109.230769230769	8.95522388059701	ACT
177	1010966	SAL	NIC	104.265402843602	1.2987012987013	ACT
178	1010967	SAL	NIC	104.042179261863	2.8169014084507	ACT
179	1010969	SAL	NIC	102.316006176016	1.32502601636698	ACT
180	1010981	SAL	NIC	107.010156056478	2.54359863786323	ACT
181	1011000	SAL	NIC	104.832713754647	0	ACT
182	1011002	SAL	NIC	100	0	ACT
183	1011003	SAL	NIC	103.896103896104	0	ACT
184	1011004	SAL	NIC	107.504363001745	0	ACT
185	1011024	SAL	NIC	105.785123966942	0	ACT
186	1011026	SAL	NIC	106.666666666667	0	ACT
187	1011493	SAL	NIC	107.993966817496	1.15606936416185	ACT
188	1011526	SAL	NIC	99.7506234413965	0	ACT
189	1011527	SAL	NIC	101.231190150479	0	ACT
190	1010356	IV-NIC	NIC	113.893653516295	2.46967918622848	ACT
191	1010360	IV-NIC	NIC	107.274320771253	0	ACT
192	1010362	IV-NIC	NIC	120.401337792642	0	ACT
193	1010363	IV-NIC	NIC	123.883263847528	4.21349176063242	ACT
194	1010364	IV-NIC	NIC	108.916586768936	1.65289256198347	ACT
195	1010365	IV-NIC	NIC	241.428571428571	3.84615384615385	ACT
196	1010366	IV-NIC	NIC	152.445193929174	-0.751060392189425	ACT
197	1010381	IV-NIC	NIC	119.230769230769	0	ACT
198	1010385	IV-NIC	NIC	123.880597014925	-1.63614260522724	ACT
199	1010399	IV-NIC	NIC	110.27027027027	-0.453632564864479	ACT
200	1010400	IV-NIC	NIC	146.067415730337	10.5153240479327	ACT
201	1010401	IV-NIC	NIC	107.513744654856	0	ACT
202	1010402	IV-NIC	NIC	137.160120845921	10.1081120504062	ACT
203	1010403	IV-NIC	NIC	128.205128205128	-5.81178102308885	ACT
204	1010404	IV-NIC	NIC	137.358490566038	0	ACT
205	1010415	IV-NIC	NIC	268.398268398268	35.9477124183007	ACT
206	1010418	IV-NIC	NIC	118.326118326118	0	ACT
207	1010427	IV-NIC	NIC	109.365558912387	1.21951219512195	ACT
208	1010674	IV-NIC	NIC	104.194260485651	0	ACT
209	1010678	IV-NIC	NIC	114.341273699562	12.8362451241757	ACT
210	1010680	IV-NIC	NIC	114.798206278027	-2.76661602408364	ACT
211	1010682	IV-NIC	NIC	105.540897097625	0	ACT
212	1010683	IV-NIC	NIC	106.85089234312	0	ACT
213	1010689	IV-NIC	NIC	110.424155283968	0	ACT
214	1010694	IV-NIC	NIC	121.673003802281	13.0477908722178	ACT
215	1010695	IV-NIC	NIC	137.369290038525	16.2881863783368	ACT
216	1010698	IV-NIC	NIC	112.813559322034	0	ACT
217	1010700	IV-NIC	NIC	145.557122708039	-2.43796050692602	ACT
218	1010747	IV-NIC	NIC	128	23.0430933707113	ACT
219	1010748	IV-NIC	NIC	115.376458112407	6.03438221162538	ACT
220	1010962	IV-NIC	NIC	114.459665144597	0	ACT
221	1010963	IV-NIC	NIC	120	0	ACT
222	1010966	IV-NIC	NIC	119.340329835082	0	ACT
223	1010967	IV-NIC	NIC	109.859154929577	0	ACT
224	1010969	IV-NIC	NIC	125.230202578269	11.5975819871245	ACT
225	1010981	IV-NIC	NIC	202.357207615594	26.0454929097208	ACT
226	1011000	IV-NIC	NIC	103.54609929078	0	ACT
227	1011002	IV-NIC	NIC	107.602339181287	0	ACT
228	1011003	IV-NIC	NIC	106.463878326996	0	ACT
229	1011004	IV-NIC	NIC	112.769485903814	1.40513404971236	ACT
230	1011024	IV-NIC	NIC	114.446002805049	0	ACT
231	1011026	IV-NIC	NIC	103.409090909091	0	ACT
232	1011493	IV-NIC	NIC	110.812720848057	0	ACT
233	1011526	IV-NIC	NIC	119.508867667121	0	ACT
234	1011527	IV-NIC	NIC	112.732474964235	0	ACT
235	1010367	SAL	SAC	94.4369063772049	0	IN
236	1010368	SAL	SAC	89.588801399825	1.43884892086331	IN
237	1010373	SAL	SAC	89.0609874152953	-8.22367522958142	IN
238	1010406	SAL	SAC	99.2295839753467	0	IN
239	1010711	SAL	SAC	96.5034965034965	0	IN
240	1010713	SAL	SAC	95.3242835595777	-1.31863412866133	IN
241	1010724	SAL	SAC	97.6157082748948	2.63089193390441	IN
242	1010741	SAL	SAC	94.1675503711559	0.874278838151698	IN
243	1010742	SAL	SAC	99.7971602434077	-0.811797837601153	IN
244	1010913	SAL	SAC	95.7823129251701	0	IN
245	1010923	SAL	SAC	84.7058823529412	0	IN
246	1011502	SAL	SAC	98.8416988416988	-1.81519647332617	IN
247	1011019	SAL	SAC	93.8110749185668	0	IN
248	1010367	IV-NIC	SAC	70.2331961591221	0	IN
249	1010368	IV-NIC	SAC	72.3366159355416	-0.500210210112927	IN
250	1010373	IV-NIC	SAC	51.5004840271055	-5.97831850487223	IN
251	1010406	IV-NIC	SAC	83.4782608695652	0	IN
252	1010711	IV-NIC	SAC	69.2913385826772	2.27272727272727	IN
253	1010713	IV-NIC	SAC	91.1233307148468	-1.89109653201732	IN
254	1010724	IV-NIC	SAC	87.0636550308008	-0.605742913350214	IN
255	1010741	IV-NIC	SAC	68.9791873141724	2.44711951904091	IN
256	1010742	IV-NIC	SAC	86.9565217391304	1.53045198094547	IN
257	1010913	IV-NIC	SAC	86.2068965517241	0	IN
258	1010923	IV-NIC	SAC	77.2313296903461	0	IN
259	1011502	IV-NIC	SAC	81.9462227912932	2.04081632653061	IN
260	1011019	IV-NIC	SAC	85.8895705521472	-1.25405336771371	IN
261	1010354	SAL	NIC	83.6129032258064	0	IN
262	1010380	SAL	NIC	97.6271186440678	0	IN
263	1010405	SAL	NIC	106.303236797274	3.8526031337047	IN
264	1010423	SAL	NIC	93.2203389830508	-3.00519893478388	IN
265	1010432	SAL	NIC	96.2616822429907	-1.1507762244515	IN
266	1010434	SAL	NIC	84.6153846153846	0	IN
267	1010675	SAL	NIC	98.6436498150432	0	IN
268	1010681	SAL	NIC	98.2698961937716	0	IN
269	1010688	SAL	NIC	96.4256026600166	1.36054421768707	IN
270	1010697	SAL	NIC	95.5810147299509	-0.328947368421053	IN
271	1010959	SAL	NIC	86.471211586012	-6.27551240743299	IN
272	1011495	SAL	NIC	93.2038834951456	0	IN
273	1010422	SAL	NIC	98.0132450331126	2.25493684397794	IN
274	1011522	SAL	NIC	95.8630527817404	0	IN
275	1010354	IV-NIC	NIC	76.6961651917404	0	IN
276	1010380	IV-NIC	NIC	73.5785953177257	0	IN
277	1010405	IV-NIC	NIC	61.2214863870493	-2.12160990186349	IN
278	1010423	IV-NIC	NIC	64.1425389755011	-0.423728813559322	IN
279	1010432	IV-NIC	NIC	83.3532934131737	4.05763805963692	IN
280	1010434	IV-NIC	NIC	84.6153846153846	0	IN
281	1010675	IV-NIC	NIC	88.9940828402367	0	IN
282	1010681	IV-NIC	NIC	48.3516483516484	0	IN
283	1010688	IV-NIC	NIC	91.1222780569514	0	IN
284	1010697	IV-NIC	NIC	88.8888888888889	-1.28685043304464	IN
285	1010959	IV-NIC	NIC	69.5355773327652	9.12973302379987	IN
286	1011495	IV-NIC	NIC	93.9203354297694	0	IN
287	1010422	IV-NIC	NIC	85.9618717504333	1.44310272993929	IN
288	1011522	IV-NIC	NIC	86.7208672086721	0	IN
