# Supplementary material for: Transient nicotine exposure in early adolescent male mice freezes their dopamine circuits in an immature state
Source: Nat Commun. 2024 Oct 18;15:9017. doi: 10.1038/s41467-024-53327-w (PMC11489768; doi:10.1038/s41467-024-53327-w)
Supplement: Supplementary file 4 — Source Data [file 41467_2024_53327_MOESM4_ESM.zip › source_data/Juxta_adol_nic_moyf_in.csv]

	V1	V2	V3	V4	V5	V6	V7	V8	V9	V10
1	97.632058287796	100.699300699301	101.476976542137	105.780346820809	100.477554918816	98.9576094510076	101.504251144539	99.3464052287582	100.31612223393	102.757619738752
2	102.00364298725	97.1392244119517	103.562119895743	104.046242774566	100.095510983763	100.625434329395	101.504251144539	99.3464052287582	98.6301369863014	103.3381712627
3	104.918032786885	100.190718372537	102.172024326672	103.468208092486	100.095510983763	101.737317581654	102.027468933944	99.3464052287582	98.6301369863014	102.177068214804
4	103.460837887067	101.716465352829	100.781928757602	101.156069364162	99.3314231136581	101.737317581654	100.457815565729	99.3464052287582	97.7871443624868	95.210449927431
5	100.546448087432	99.6821360457724	99.3918331885317	97.6878612716763	100.477554918816	100.069492703266	98.8881621975147	99.3464052287582	100.31612223393	94.0493468795355
6	97.632058287796	101.207883026065	98.6967854039965	97.6878612716763	100.095510983763	98.9576094510076	99.4113799869195	101.247771836007	101.159114857745	97.532656023222
7	96.1748633879781	101.716465352829	98.0017376194613	94.7976878612717	98.9493791786055	100.069492703266	97.3185088293002	100.297088532383	100.31612223393	101.596516690856
8	97.632058287796	97.6478067387158	95.9165942658558	95.3757225433526	100.477554918816	97.8457261987491	98.8881621975147	101.723113487819	102.845100105374	103.3381712627
9	96.1748633879781	97.6478067387158	94.5264986967854	95.3757225433526	100.477554918816	98.9576094510076	101.504251144539	99.8217468805704	102.845100105374	99.8548621190131
10	97.632058287796	107.310870947235	93.136403127715	94.2196531791908	102.005730659026	91.7303683113273	86.3309352517986	107.902554961378	83.4562697576396	73.1494920174165
11	96.1748633879781	114.431023521933	91.7463075586447	95.9537572254335	100.859598853868	89.5066018068103	74.2969260954872	116.934046345811	74.1833508956797	52.8301886792453
12	97.632058287796	121.042593769866	92.4413553431799	94.7976878612717	98.9493791786055	90.0625434329395	59.6468279921517	120.261437908497	61.5384615384615	39.477503628447
13	103.460837887067	124.094087730451	91.0512597741095	90.7514450867052	97.4212034383954	87.2828353022933	44.9967298888162	124.539512774807	50.5795574288725	23.8026124818578
14	97.632058287796	117.482517482517	90.3562119895743	91.3294797687861	95.8930276981853	91.174426685198	46.5663832570307	117.884729649436	60.695468914647	28.4470246734398
15	93.2604735883424	107.819453273999	89.6611642050391	90.7514450867052	95.1289398280802	87.8387769284225	47.0896010464356	108.377896613191	62.3814541622761	30.188679245283
16	88.8888888888889	100.190718372537	88.9661164205039	89.5953757225434	96.2750716332378	85.0590687977762	48.1360366252453	104.099821746881	63.2244467860906	26.7053701015965
17	83.0601092896175	96.6306420851875	88.9661164205039	90.7514450867052	95.8930276981853	85.6150104239055	49.7056899934598	99.8217468805704	64.0674394099052	27.866473149492
18	80.1457194899818	87.9847425301971	88.9661164205039	90.1734104046243	94.3648519579752	87.2828353022933	51.2753433616743	95.068330362448	64.9104320337197	28.4470246734398
19	83.0601092896175	83.9160839160839	88.9661164205039	88.4393063583815	94.7468958930277	90.6184850590688	53.8914323086985	92.2162804515746	64.0674394099052	29.6081277213353
20	81.6029143897996	78.8302606484425	89.6611642050391	90.1734104046243	93.2187201528176	94.5100764419736	56.5075212557227	89.3642305407011	65.7534246575343	30.7692307692308
21	80.1457194899818	72.2186904005086	89.6611642050391	89.5953757225434	92.836676217765	96.7338429464906	58.600392413342	87.4628639334522	66.5964172813488	28.4470246734398
