# Supplementary material for: Transient nicotine exposure in early adolescent male mice freezes their dopamine circuits in an immature state
Source: Nat Commun. 2024 Oct 18;15:9017. doi: 10.1038/s41467-024-53327-w (PMC11489768; doi:10.1038/s41467-024-53327-w)
Supplement: Supplementary file 4 — Source Data [file 41467_2024_53327_MOESM4_ESM.zip › source_data/2BC_nicotine_adolescent_bysession.csv]

	session	Mouse	treatment	Nic_conc	Weight_s	Nic_cons_s	Nic_dose_s	total_cons_s	Nic_pref_s	Left_pref_s	c1_s	c2_s	Nic_side
1	1	172	SAC	0	25.5	0.76	0	3.1	24.5161290322581	75.4838709677419	2.34	0.76	Right
2	1	173	SAC	0	26.9	1.14	0	3.27	34.8623853211009	65.1376146788991	2.13	1.14	Right
3	1	174	SAC	0	22.9	0.92	0	3.1	29.6774193548387	70.3225806451613	2.18	0.92	Right
4	1	176	NIC	0	30.1	1.71	0	3.36	50.8928571428572	49.1071428571428	1.65	1.71	Right
5	1	177	NIC	0	24.6	0.88	0	2.72	32.3529411764706	67.6470588235294	1.84	0.88	Right
6	1	178	NIC	0	23.4	0.21	0	0.56	37.5	62.5	0.35	0.21	Right
7	1	179	NIC	0	25.2	0.53	0	2.7	19.6296296296296	80.3703703703704	2.17	0.53	Right
8	1	180	SAC	0	25.9	1.88	0	2.59	72.5868725868726	27.4131274131274	0.71	1.88	Right
9	1	182	SAC	0	27.8	0.79	0	2.87	27.5261324041812	72.4738675958188	2.08	0.79	Right
10	1	184	NIC	0	26.5	0.3	0	0.58	51.7241379310345	48.2758620689655	0.28	0.3	Right
11	1	185	NIC	0	28	4.04	0	4.85	83.2989690721649	16.701030927835	0.81	4.04	Right
12	1	186	NIC	0	26	0.65	0	1.07	60.7476635514019	39.2523364485981	0.42	0.65	Right
13	1	187	NIC	0	25.1	0.43	0	1.8	23.8888888888889	76.1111111111111	1.37	0.43	Right
14	1	368	SAC	0	25.6	2.87	0	3.32	86.4457831325301	13.5542168674699	0.45	2.87	Right
15	1	369	SAC	0	29	1.9	0	5.85	32.4786324786325	67.5213675213675	3.95	1.9	Right
16	1	371	SAC	0	25.1	0.37	0	3.56	10.3932584269663	89.6067415730337	3.19	0.37	Right
17	1	375	NIC	0	25.5	1.41	0	3.49	40.4011461318052	59.5988538681948	2.08	1.41	Right
18	1	377	NIC	0	24.4	2.86	0	3.56	80.3370786516854	19.6629213483146	0.7	2.86	Right
19	1	378	SAC	0	24.8	1.67	0	3.56	46.9101123595506	53.0898876404494	1.89	1.67	Right
20	1	379	SAC	0	26	1.85	0	3.14	58.9171974522293	41.0828025477707	1.29	1.85	Right
21	1	380	SAC	0	27.3	0.6	0	3.16	18.9873417721519	81.0126582278481	2.56	0.6	Right
22	1	381	NIC	0	25.8	2.34	0	3.96	59.0909090909091	40.9090909090909	1.62	2.34	Right
23	1	382	NIC	0	25.5	1.67	0	4.15	40.2409638554217	59.7590361445783	2.48	1.67	Right
24	1	383	NIC	0	25.1	2.45	0	3.13	78.2747603833866	21.7252396166134	0.68	2.45	Right
25	1	393	NIC	0	29	2.36	0	3.72	63.4408602150538	36.5591397849462	1.36	2.36	Right
26	1	395	NIC	0	31.2	1.6	0	4.67	34.2612419700214	65.7387580299786	3.07	1.6	Right
27	1	396	NIC	0	31	2.88	0	4.55	63.2967032967033	36.7032967032967	1.67	2.88	Right
28	1	398	SAC	0	29.6	2.79	0	4.04	69.0594059405941	30.9405940594059	1.25	2.79	Right
29	1	400	SAC	0	30.4	3.24	0	4.75	68.2105263157895	31.7894736842105	1.51	3.24	Right
30	1	401	SAC	0	31.5	3.22	0	5.3	60.7547169811321	39.2452830188679	2.08	3.22	Right
31	1	402	NIC	0	28.4	2.83	0	3.85	73.5064935064935	26.4935064935065	1.02	2.83	Right
32	1	403	NIC	0	27.4	6.22	0	7.46	83.3780160857909	16.6219839142091	1.24	6.22	Right
33	1	404	NIC	0	29.6	2.27	0	4.99	45.4909819639279	54.5090180360721	2.72	2.27	Right
34	1	405	NIC	0	29.9	3.15	0	3.65	86.3013698630137	13.6986301369863	0.5	3.15	Right
35	1	406	SAC	0	26.6	2.04	0	3.37	60.5341246290801	39.4658753709199	1.33	2.04	Right
36	1	LR56	SAC	0	25.3	2.77	0	2.9	95.5172413793103	4.48275862068966	0.13	2.77	Right
37	1	LR57	SAC	0	31.7	4.14	0	4.14	100	0	0	4.14	Right
38	1	LR59	SAC	0	28.4	3.89	0	3.95	98.4810126582279	1.51898734177215	0.0600000000000001	3.89	Right
39	1	LR60	NIC	0	29.4	3.3	0	4.23	78.0141843971631	21.9858156028369	0.93	3.3	Right
40	1	LR61	NIC	0	30.6	2.39	0	3.23	73.9938080495356	26.0061919504644	0.839999999999999	2.39	Right
41	1	LR63	NIC	0	27.5	0.08	0	3.59	2.22841225626741	97.7715877437326	3.51	0.08	Right
42	1	LR64	SAC	0	27.1	2.32	0	4.12	56.3106796116505	43.6893203883495	1.8	2.32	Right
43	1	LR65	SAC	0	29.8	3.35	0	3.64	92.032967032967	7.96703296703297	0.29	3.35	Right
44	1	LR66	SAC	0	28.6	0	0	4.33	0	100	4.33	0	Right
45	1	LR68	NIC	0	24.8	0.97	0	3.72	26.0752688172043	73.9247311827957	2.75	0.97	Right
46	2	172	SAC	0	25.5	0.48	0	2.94	16.3265306122449	83.6734693877551	2.46	0.48	Right
47	2	173	SAC	0	26.9	1.76	0	2.84	61.9718309859155	38.0281690140845	1.08	1.76	Right
48	2	174	SAC	0	22.9	0.41	0	3.36	12.202380952381	87.7976190476191	2.95	0.41	Right
49	2	176	NIC	0	30.1	0.36	0	4.48	8.03571428571428	91.9642857142857	4.12	0.36	Right
50	2	177	NIC	0	24.6	0.85	0	4.99	17.0340681362726	82.9659318637274	4.14	0.85	Right
51	2	178	NIC	0	23.4	2.27999999999999	0	3.83999999999999	59.375	40.625	1.56	2.27999999999999	Right
52	2	179	NIC	0	25.2	0.4	0	3.52	11.3636363636364	88.6363636363636	3.12	0.4	Right
53	2	180	SAC	0	25.9	2.25	0	3.16	71.2025316455696	28.7974683544304	0.91	2.25	Right
54	2	182	SAC	0	27.8	1.68	0	3.67	45.7765667574932	54.2234332425068	1.99	1.68	Right
55	2	184	NIC	0	26.5	4.02	0	4.2	95.7142857142857	4.28571428571428	0.18	4.02	Right
56	2	185	NIC	0	28	3.31	0	3.42	96.7836257309942	3.21637426900585	0.11	3.31	Right
57	2	186	NIC	0	26	3	0	3.63	82.6446280991736	17.3553719008264	0.63	3	Right
58	2	187	NIC	0	25.1	0.57	0	0.85	67.0588235294118	32.9411764705882	0.28	0.57	Right
59	2	368	SAC	0	25.6	2.24	0	2.86	78.3216783216783	21.6783216783217	0.62	2.24	Right
60	2	369	SAC	0	29	0.54	0	4.7	11.4893617021277	88.5106382978723	4.16	0.54	Right
61	2	371	SAC	0	25.1	1.59	0	3.86	41.1917098445596	58.8082901554404	2.27	1.59	Right
62	2	375	NIC	0	25.5	0	0	3	0	100	3	0	Right
63	2	377	NIC	0	24.4	2.55	0	3.87	65.8914728682171	34.1085271317829	1.32	2.55	Right
64	2	378	SAC	0	24.8	1.39	0	3.83	36.2924281984334	63.7075718015666	2.44	1.39	Right
65	2	379	SAC	0	26	2.14	0	3.13	68.370607028754	31.629392971246	0.99	2.14	Right
66	2	380	SAC	0	27.3	1.19	0	2.48	47.9838709677419	52.0161290322581	1.29	1.19	Right
67	2	381	NIC	0	25.8	2.55	0	4.29	59.4405594405594	40.5594405594406	1.74	2.55	Right
68	2	382	NIC	0	25.5	0.71	0	4.3	16.5116279069768	83.4883720930233	3.59	0.71	Right
69	2	383	NIC	0	25.1	3.32	0	3.88	85.5670103092783	14.4329896907216	0.56	3.32	Right
70	2	393	NIC	0	29	2.06	0	2.74	75.1824817518248	24.8175182481752	0.68	2.06	Right
71	2	395	NIC	0	31.2	0.73	0	3.39	21.5339233038348	78.4660766961652	2.66	0.73	Right
72	2	396	NIC	0	31	1.2	0	3.05	39.344262295082	60.655737704918	1.85	1.2	Right
73	2	398	SAC	0	29.6	2.32	0	2.73	84.981684981685	15.018315018315	0.41	2.32	Right
74	2	400	SAC	0	30.4	2.1	0	2.44	86.0655737704918	13.9344262295082	0.34	2.1	Right
75	2	401	SAC	0	31.5	3.81	0	4.27	89.2271662763466	10.7728337236534	0.46	3.81	Right
76	2	402	NIC	0	28.4	2.42	0	3.07	78.8273615635179	21.1726384364821	0.65	2.42	Right
77	2	403	NIC	0	27.4	0	0	2.62	0	100	2.62	0	Right
78	2	404	NIC	0	29.6	2.69	0	4.65	57.8494623655914	42.1505376344086	1.96	2.69	Right
79	2	405	NIC	0	29.9	2.97	0	3.23	91.9504643962848	8.04953560371517	0.26	2.97	Right
80	2	406	SAC	0	26.6	1.94	0	2.94	65.9863945578231	34.0136054421769	1	1.94	Right
81	2	LR56	SAC	0	25.3	3.73	0	4.08	91.421568627451	8.57843137254902	0.35	3.73	Right
82	2	LR57	SAC	0	31.7	4.29	0	4.31	99.5359628770302	0.464037122969838	0.0199999999999996	4.29	Right
83	2	LR59	SAC	0	28.4	2.81	0	7.54	37.2679045092838	62.7320954907162	4.73	2.81	Right
84	2	LR60	NIC	0	29.4	3.3	0	3.8	86.8421052631579	13.1578947368421	0.5	3.3	Right
85	2	LR61	NIC	0	30.6	2.83	0	2.83	100	0	0	2.83	Right
86	2	LR63	NIC	0	27.5	0	0	3.16	0	100	3.16	0	Right
87	2	LR64	SAC	0	27.1	1.83	0	3.92	46.6836734693877	53.3163265306123	2.09	1.83	Right
88	2	LR65	SAC	0	29.8	2.84	0	3.13	90.7348242811502	9.26517571884984	0.29	2.84	Right
89	2	LR66	SAC	0	28.6	0	0	4.06	0	100	4.06	0	Right
90	2	LR68	NIC	0	24.8	0.88	0	2.84	30.9859154929578	69.0140845070422	1.96	0.88	Right
91	3	172	SAC	0	25.5	2.95	0	3.33	88.5885885885886	88.5885885885886	2.95	0.38	Left
92	3	173	SAC	0	26.9	1.42	0	3.09	45.9546925566343	45.9546925566343	1.42	1.67	Left
93	3	174	SAC	0	22.9	2.53	0	3.3	76.6666666666667	76.6666666666667	2.53	0.77	Left
94	3	176	NIC	0	30.1	2.45	0	4.51	54.3237250554324	54.3237250554324	2.45	2.06	Left
95	3	177	NIC	0	24.6	2.81	0	4.31	65.1972157772622	65.1972157772622	2.81	1.5	Left
96	3	178	NIC	0	23.4	0.41	0	2.68	15.2985074626866	15.2985074626866	0.41	2.27	Left
97	3	179	NIC	0	25.2	2.69	0	3.05	88.1967213114754	88.1967213114754	2.69	0.36	Left
98	3	180	SAC	0	25.9	0.79	0	2.91	27.1477663230241	27.1477663230241	0.79	2.12	Left
99	3	182	SAC	0	27.8	0.59	0	3.6	16.3888888888889	16.3888888888889	0.59	3.01	Left
100	3	184	NIC	0	26.5	0.71	0	3.97	17.8841309823678	17.8841309823678	0.71	3.26	Left
101	3	185	NIC	0	28	0.36	0	4.1	8.78048780487805	8.78048780487805	0.36	3.74	Left
102	3	186	NIC	0	26	0.14	0	2.01	6.96517412935324	6.96517412935324	0.14	1.87	Left
103	3	187	NIC	0	25.1	2.2	0	2.92	75.3424657534247	75.3424657534247	2.2	0.72	Left
104	3	368	SAC	0	24.7	2.23	0	3.63	61.4325068870523	61.4325068870523	2.23	1.4	Left
105	3	369	SAC	0	28.7	2.49	0	3.3	75.4545454545455	75.4545454545455	2.49	0.81	Left
106	3	371	SAC	0	24.4	0.79	0	3.8	20.7894736842105	20.7894736842105	0.79	3.01	Left
107	3	375	NIC	0	24.3	0.87	0	0.87	100	100	0.87	0	Left
108	3	377	NIC	0	23.8	2.78	0	4.53	61.3686534216336	61.3686534216336	2.78	1.75	Left
109	3	378	SAC	0	24.4	2.06	0	3.53	58.356940509915	58.356940509915	2.06	1.47	Left
110	3	379	SAC	0	25.3	1.3	0	4.01	32.4189526184539	32.4189526184539	1.3	2.71	Left
111	3	380	SAC	0	26.5	3.27	0	5.63	58.0817051509769	58.0817051509769	3.27	2.36	Left
112	3	381	NIC	0	25.4	1.89	0	4.49	42.0935412026726	42.0935412026726	1.89	2.6	Left
113	3	382	NIC	0	25.4	2.57	0	3.55	72.3943661971831	72.3943661971831	2.57	0.98	Left
114	3	383	NIC	0	24.8	1.35	0	2.17	62.2119815668203	62.2119815668203	1.35	0.82	Left
115	3	393	NIC	0	28.3	1.77	0	4.54	38.9867841409692	38.9867841409692	1.77	2.77	Left
116	3	395	NIC	0	30.2	4.44	0	5.08	87.4015748031496	87.4015748031496	4.44	0.640000000000001	Left
117	3	396	NIC	0	29.7	1.86	0	3.43	54.2274052478134	54.2274052478134	1.86	1.57	Left
118	3	398	SAC	0	28.1	0.33	0	3.25	10.1538461538462	10.1538461538462	0.33	2.92	Left
119	3	400	SAC	0	29.3	0.91	0	2.71	33.5793357933579	33.5793357933579	0.91	1.8	Left
120	3	401	SAC	0	30.3	0.8	0	3.7	21.6216216216216	21.6216216216216	0.8	2.9	Left
121	3	402	NIC	0	27.7	0.92	0	3.64	25.2747252747253	25.2747252747253	0.92	2.72	Left
122	3	403	NIC	0	26.1	2.22	0	3.59	61.8384401114206	61.8384401114206	2.22	1.37	Left
123	3	404	NIC	0	28.8	2.35	0	4.76	49.3697478991597	49.3697478991597	2.35	2.41	Left
124	3	405	NIC	0	29.1	0.98	0	3.97	24.6851385390428	24.6851385390428	0.98	2.99	Left
125	3	406	SAC	0	25.7	1.08	0	3.14	34.3949044585987	34.3949044585987	1.08	2.06	Left
126	3	LR56	SAC	0	25.4	2.59	0	4.06	63.7931034482759	63.7931034482759	2.59	1.47	Left
127	3	LR57	SAC	0	31.2	2.54	0	4.67	54.389721627409	54.389721627409	2.54	2.13	Left
128	3	LR59	SAC	0	28	1.22	0	3.75	32.5333333333333	32.5333333333333	1.22	2.53	Left
129	3	LR60	NIC	0	29.3	1.46	0	3.47	42.0749279538905	42.0749279538905	1.46	2.01	Left
130	3	LR61	NIC	0	30	2.49	0	3.52	70.7386363636364	70.7386363636364	2.49	1.03	Left
131	3	LR63	NIC	0	27.4	2.51	0	3.5	71.7142857142857	71.7142857142857	2.51	0.99	Left
132	3	LR64	SAC	0	26.5	1.43	0	3.78	37.8306878306878	37.8306878306878	1.43	2.35	Left
133	3	LR65	SAC	0	28.3	0.83	0	3.91	21.227621483376	21.227621483376	0.83	3.08	Left
134	3	LR66	SAC	0	28.7	3.24	0	4.13	78.4503631961259	78.4503631961259	3.24	0.89	Left
135	3	LR68	NIC	0	23.9	1.55	0	3.65	42.4657534246575	42.4657534246575	1.55	2.1	Left
136	4	172	SAC	0	25.5	2.53	0	3.16	80.0632911392405	80.0632911392405	2.53	0.63	Left
137	4	173	SAC	0	26.9	2.51	0	3.58	70.1117318435754	70.1117318435754	2.51	1.07	Left
138	4	174	SAC	0	22.9	1.4	0	3.64	38.4615384615385	38.4615384615385	1.4	2.24	Left
139	4	176	NIC	0	30.1	3.46	0	4.69	73.773987206823	73.773987206823	3.46	1.23	Left
140	4	177	NIC	0	24.6	1.93	0	3.34	57.7844311377246	57.7844311377246	1.93	1.41	Left
141	4	178	NIC	0	23.4	1.05	0	3.52	29.8295454545455	29.8295454545455	1.05	2.47	Left
142	4	179	NIC	0	25.2	3.4	0	3.6	94.4444444444445	94.4444444444445	3.4	0.2	Left
143	4	180	SAC	0	25.9	0.61	0	3.23	18.8854489164087	18.8854489164087	0.61	2.62	Left
144	4	182	SAC	0	27.8	1.32	0	4.14	31.8840579710145	31.8840579710145	1.32	2.82	Left
145	4	184	NIC	0	26.5	0.26	0	3.32	7.83132530120482	7.83132530120482	0.26	3.06	Left
146	4	185	NIC	0	28	0.14	0	3.94	3.55329949238579	3.55329949238579	0.14	3.8	Left
147	4	186	NIC	0	26	0.55	0	3	18.3333333333333	18.3333333333333	0.55	2.45	Left
148	4	187	NIC	0	25.1	2.7	0	2.79	96.7741935483871	96.7741935483871	2.7	0.0900000000000003	Left
149	4	368	SAC	0	24.7	2.1	0	3.4	61.764705882353	61.764705882353	2.1	1.3	Left
150	4	369	SAC	0	28.7	2.22	0	2.85	77.8947368421052	77.8947368421052	2.22	0.63	Left
151	4	371	SAC	0	24.4	0.65	0	3.53	18.413597733711	18.413597733711	0.65	2.88	Left
152	4	375	NIC	0	24.3	1.19	0	1.44	82.6388888888889	82.6388888888889	1.19	0.25	Left
153	4	377	NIC	0	23.8	3.37	0	3.97	84.8866498740554	84.8866498740554	3.37	0.6	Left
154	4	378	SAC	0	24.4	2.48	0	3.71	66.8463611859838	66.8463611859838	2.48	1.23	Left
155	4	379	SAC	0	25.3	1.97	0	2.87	68.6411149825784	68.6411149825784	1.97	0.9	Left
156	4	380	SAC	0	26.5	1.95	0	3.64	53.5714285714286	53.5714285714286	1.95	1.69	Left
157	4	381	NIC	0	25.4	2.99	0	3.48	85.9195402298851	85.9195402298851	2.99	0.49	Left
158	4	382	NIC	0	25.4	1.15	0	3.28	35.0609756097561	35.0609756097561	1.15	2.13	Left
159	4	383	NIC	0	24.8	1.67	0	2.66	62.781954887218	62.781954887218	1.67	0.99	Left
160	4	393	NIC	0	28.3	2.79	0	3.9	71.5384615384615	71.5384615384615	2.79	1.11	Left
161	4	395	NIC	0	30.2	4.05	0	4.44	91.2162162162162	91.2162162162162	4.05	0.39	Left
162	4	396	NIC	0	29.7	1.83	0	2.97	61.6161616161616	61.6161616161616	1.83	1.14	Left
163	4	398	SAC	0	28.1	0.5	0	2.55	19.6078431372549	19.6078431372549	0.5	2.05	Left
164	4	400	SAC	0	29.3	1.73	0	2.68	64.5522388059701	64.5522388059701	1.73	0.95	Left
165	4	401	SAC	0	30.3	1.52	0	3.42	44.4444444444444	44.4444444444444	1.52	1.9	Left
166	4	402	NIC	0	27.7	0.84	0	3.55	23.6619718309859	23.6619718309859	0.84	2.71	Left
167	4	403	NIC	0	26.1	1.81	0	3.58	50.5586592178771	50.5586592178771	1.81	1.77	Left
168	4	404	NIC	0	28.8	1.18	0	4.88	24.1803278688525	24.1803278688525	1.18	3.7	Left
169	4	405	NIC	0	29.1	0.94	0	3.54	26.5536723163842	26.5536723163842	0.94	2.6	Left
170	4	406	SAC	0	25.7	1.95	0	3.04	64.1447368421053	64.1447368421053	1.95	1.09	Left
171	4	LR56	SAC	0	25.4	2.41	0	3.79	63.5883905013193	63.5883905013193	2.41	1.38	Left
172	4	LR57	SAC	0	31.2	2.88	0	4.69	61.407249466951	61.407249466951	2.88	1.81	Left
173	4	LR59	SAC	0	28	1.44	0	3.56	40.4494382022472	40.4494382022472	1.44	2.12	Left
174	4	LR60	NIC	0	29.3	3.06	0	4.02	76.1194029850746	76.1194029850746	3.06	0.96	Left
175	4	LR61	NIC	0	30	3.25	0	4.45	73.0337078651685	73.0337078651685	3.25	1.2	Left
176	4	LR63	NIC	0	27.4	3.01	0	3.54	85.0282485875706	85.0282485875706	3.01	0.53	Left
177	4	LR64	SAC	0	26.5	2.01	0	3.85	52.2077922077922	52.2077922077922	2.01	1.84	Left
178	4	LR65	SAC	0	28.3	0.69	0	4.07	16.953316953317	16.953316953317	0.69	3.38	Left
179	4	LR66	SAC	0	28.7	3.26	0	4.29	75.990675990676	75.990675990676	3.26	1.03	Left
180	4	LR68	NIC	0	23.9	2.03	0	3.3	61.5151515151515	61.5151515151515	2.03	1.27	Left
181	5	172	SAC	10	25.2	2.82	1.11904761904762	3.34	84.4311377245509	15.5688622754491	0.52	2.82	Right
182	5	173	SAC	10	25.3	3.13	1.23715415019763	3.88	80.6701030927835	19.3298969072165	0.75	3.13	Right
183	5	174	SAC	10	23.2	2.93	1.26293103448276	3.45	84.9275362318841	15.0724637681159	0.52	2.93	Right
184	5	176	NIC	10	30	4.19	1.39666666666667	4.65	90.1075268817204	9.89247311827957	0.46	4.19	Right
185	5	177	NIC	10	24.5	3.21	1.31020408163265	4.36	73.6238532110092	26.3761467889908	1.15	3.21	Right
186	5	178	NIC	10	22.8	2.19	0.960526315789474	2.45	89.3877551020408	10.6122448979592	0.26	2.19	Right
187	5	179	NIC	10	24.6	3.28	1.33333333333333	3.37	97.3293768545994	2.67062314540059	0.0899999999999999	3.28	Right
188	5	180	SAC	10	24.7	2.72	1.10121457489879	3.58	75.9776536312849	24.0223463687151	0.86	2.72	Right
189	5	182	SAC	10	26.7	4.25	1.59176029962547	4.49	94.6547884187082	5.34521158129176	0.24	4.25	Right
190	5	184	NIC	10	26.1	3.36	1.28735632183908	3.63	92.5619834710744	7.43801652892562	0.27	3.36	Right
191	5	185	NIC	10	28.2	3.4	1.20567375886525	3.74	90.9090909090909	9.09090909090909	0.34	3.4	Right
192	5	186	NIC	10	25.1	3.6	1.43426294820717	3.82	94.2408376963351	5.75916230366492	0.22	3.6	Right
193	5	187	NIC	10	25.2	3.04	1.20634920634921	3.09	98.3818770226537	1.61812297734628	0.0500000000000003	3.04	Right
194	5	368	SAC	10	25.5	2.33	0.913725490196078	3.14	74.203821656051	25.796178343949	0.81	2.33	Right
195	5	369	SAC	10	27.7	3.4	1.22743682310469	4.5	75.5555555555556	24.4444444444444	1.1	3.4	Right
196	5	371	SAC	10	25.1	4.29	1.70916334661355	6.48	66.2037037037037	33.7962962962963	2.19	4.29	Right
197	5	375	NIC	10	25.3	2.49	0.984189723320158	3.82	65.1832460732984	34.8167539267016	1.33	2.49	Right
198	5	377	NIC	10	24.6	0	0	0.49	0	100	0.49	0	Right
199	5	378	SAC	10	24.6	1.21	0.491869918699187	2.52	48.015873015873	51.984126984127	1.31	1.21	Right
200	5	379	SAC	10	25.1	3.05	1.21513944223108	3.84	79.4270833333333	20.5729166666667	0.79	3.05	Right
201	5	380	SAC	10	26.4	1.87	0.708333333333333	2.82	66.3120567375886	33.6879432624114	0.95	1.87	Right
202	5	381	NIC	10	25.9	2.84	1.0965250965251	3.24	87.6543209876543	12.3456790123457	0.4	2.84	Right
203	5	382	NIC	10	25	2.57	1.028	4.34	59.2165898617511	40.7834101382488	1.77	2.57	Right
204	5	383	NIC	10	24.4	2.37	0.971311475409836	3.58	66.2011173184357	33.7988826815642	1.21	2.37	Right
205	5	393	NIC	10	27.6	1.53	0.554347826086957	2.89	52.9411764705882	47.0588235294118	1.36	1.53	Right
206	5	395	NIC	10	29.7	3.8	1.27946127946128	4.74	80.168776371308	19.831223628692	0.94	3.8	Right
207	5	396	NIC	10	29.8	2.88	0.966442953020134	3.74	77.0053475935829	22.9946524064171	0.86	2.88	Right
208	5	398	SAC	10	27.4	2.92	1.06569343065693	2.92	100	0	0	2.92	Right
209	5	400	SAC	10	28.9	0.42	0.145328719723183	1.59	26.4150943396226	73.5849056603774	1.17	0.42	Right
210	5	401	SAC	10	29.7	2.68	0.902356902356902	3.74	71.6577540106952	28.3422459893048	1.06	2.68	Right
211	5	402	NIC	10	27.8	2.99	1.07553956834532	3.34	89.5209580838323	10.4790419161677	0.35	2.99	Right
212	5	403	NIC	10	25.7	3.55	1.38132295719844	4.08	87.0098039215686	12.9901960784314	0.53	3.55	Right
213	5	404	NIC	10	28.1	2.44	0.868327402135231	3.18	76.7295597484277	23.2704402515723	0.74	2.44	Right
214	5	405	NIC	10	30	3.05	1.01666666666667	4.71	64.755838641189	35.244161358811	1.66	3.05	Right
215	5	406	SAC	10	25.2	2.75	1.09126984126984	3.28	83.8414634146341	16.1585365853659	0.53	2.75	Right
216	5	LR56	SAC	10	24	1.82	0.758333333333333	3.19	57.0532915360502	42.9467084639498	1.37	1.82	Right
217	5	LR57	SAC	10	31	2.91	0.938709677419355	4.83	60.2484472049689	39.7515527950311	1.92	2.91	Right
218	5	LR59	SAC	10	27	3.89	1.44074074074074	4.24	91.7452830188679	8.25471698113208	0.350000000000001	3.89	Right
219	5	LR60	NIC	10	28	3.35	1.19642857142857	3.61	92.797783933518	7.20221606648199	0.26	3.35	Right
220	5	LR61	NIC	10	29	1.69	0.582758620689655	2.47	68.4210526315789	31.5789473684211	0.78	1.69	Right
221	5	LR63	NIC	10	27	3.11	1.15185185185185	3.51	88.6039886039886	11.3960113960114	0.4	3.11	Right
222	5	LR64	SAC	10	25	3.09	1.236	4.33	71.3625866050808	28.6374133949192	1.24	3.09	Right
223	5	LR65	SAC	10	28	3.27	1.16785714285714	4.38	74.6575342465753	25.3424657534247	1.11	3.27	Right
224	5	LR66	SAC	10	29	2.9	1	4.29	67.5990675990676	32.4009324009324	1.39	2.9	Right
225	5	LR68	NIC	10	24	3.34	1.39166666666667	4.05	82.4691358024691	17.5308641975309	0.71	3.34	Right
226	6	172	SAC	10	25.2	2.34	0.928571428571428	3.08	75.974025974026	24.025974025974	0.74	2.34	Right
227	6	173	SAC	10	25.3	2.17	0.857707509881423	2.66	81.5789473684211	18.4210526315789	0.49	2.17	Right
228	6	174	SAC	10	23.2	2.45	1.05603448275862	3.67	66.7574931880109	33.2425068119891	1.22	2.45	Right
229	6	176	NIC	10	30	2.21	0.736666666666667	4.02	54.9751243781095	45.0248756218905	1.81	2.21	Right
230	6	177	NIC	10	24.5	1.49	0.608163265306122	2.48	60.0806451612903	39.9193548387097	0.99	1.49	Right
231	6	178	NIC	10	22.8	2.33	1.0219298245614	2.59	89.96138996139	10.03861003861	0.26	2.33	Right
232	6	179	NIC	10	24.6	1.9	0.772357723577236	3.19	59.5611285266458	40.4388714733542	1.29	1.9	Right
233	6	180	SAC	10	24.7	1.14	0.461538461538462	2.95	38.6440677966102	61.3559322033898	1.81	1.14	Right
234	6	182	SAC	10	26.7	3.45	1.29213483146067	3.84	89.84375	10.15625	0.39	3.45	Right
235	6	184	NIC	10	26.1	2.6	0.996168582375478	2.76	94.2028985507246	5.79710144927536	0.16	2.6	Right
236	6	185	NIC	10	28.2	3.33	1.18085106382979	3.6	92.5	7.5	0.27	3.33	Right
237	6	186	NIC	10	25.1	2.84	1.13147410358566	2.91	97.5945017182131	2.40549828178694	0.0699999999999998	2.84	Right
238	6	187	NIC	10	25.2	2.44	0.968253968253968	2.64	92.4242424242424	7.57575757575757	0.2	2.44	Right
239	6	368	SAC	10	25.5	2.18	0.854901960784314	2.89	75.4325259515571	24.5674740484429	0.71	2.18	Right
240	6	369	SAC	10	27.7	2.36	0.851985559566787	4.11	57.4209245742092	42.5790754257908	1.75	2.36	Right
241	6	371	SAC	10	25.1	3.88	1.54581673306773	6.33	61.2954186413902	38.7045813586098	2.45	3.88	Right
242	6	375	NIC	10	25.3	2.47	0.976284584980237	5.07	48.7179487179487	51.2820512820513	2.6	2.47	Right
243	6	377	NIC	10	24.6	0.33	0.134146341463415	0.6	55	45	0.27	0.33	Right
244	6	378	SAC	10	24.6	1.81	0.735772357723577	3.34	54.1916167664671	45.8083832335329	1.53	1.81	Right
245	6	379	SAC	10	25.1	2.98	1.18725099601594	4.07	73.2186732186732	26.7813267813268	1.09	2.98	Right
246	6	380	SAC	10	26.4	1.47	0.556818181818182	3.01	48.8372093023256	51.1627906976744	1.54	1.47	Right
247	6	381	NIC	10	25.9	2.79	1.07722007722008	2.99	93.3110367892977	6.68896321070234	0.2	2.79	Right
248	6	382	NIC	10	25	3.81	1.524	3.81	100	0	0	3.81	Right
249	6	383	NIC	10	24.4	1.06	0.434426229508197	3.59	29.5264623955432	70.4735376044568	2.53	1.06	Right
250	6	393	NIC	10	27.6	1.75	0.634057971014493	1.75	100	0	0	1.75	Right
251	6	395	NIC	10	29.7	4.02	1.35353535353535	4.02	100	0	0	4.02	Right
252	6	396	NIC	10	29.8	1.77	0.593959731543624	3.21	55.1401869158878	44.8598130841122	1.44	1.77	Right
253	6	398	SAC	10	27.4	0.62	0.226277372262774	0.62	100	0	0	0.62	Right
254	6	400	SAC	10	28.9	1.33	0.460207612456747	1.33	100	0	0	1.33	Right
255	6	401	SAC	10	29.7	3.3	1.11111111111111	3.3	100	0	0	3.3	Right
256	6	402	NIC	10	27.8	2.63	0.946043165467625	3	87.6666666666667	12.3333333333333	0.37	2.63	Right
257	6	403	NIC	10	25.7	3.01	1.17120622568093	3.18	94.6540880503145	5.34591194968553	0.17	3.01	Right
258	6	404	NIC	10	28.1	2.96	1.05338078291815	3.63	81.5426997245179	18.4573002754821	0.67	2.96	Right
259	6	405	NIC	10	30	2.97	0.99	2.97	100	0	0	2.97	Right
260	6	406	SAC	10	25.2	2.38	0.944444444444444	2.76	86.231884057971	13.768115942029	0.38	2.38	Right
261	6	LR56	SAC	10	24	1.64	0.683333333333333	3.38	48.5207100591716	51.4792899408284	1.74	1.64	Right
262	6	LR57	SAC	10	31	2.81	0.906451612903226	4.29	65.5011655011655	34.4988344988345	1.48	2.81	Right
263	6	LR59	SAC	10	27	2.92	1.08148148148148	4.86	60.082304526749	39.917695473251	1.94	2.92	Right
264	6	LR60	NIC	10	28	3.51	1.25357142857143	3.55	98.8732394366197	1.12676056338028	0.04	3.51	Right
265	6	LR61	NIC	10	29	2.32	0.8	2.65	87.5471698113208	12.4528301886792	0.33	2.32	Right
266	6	LR63	NIC	10	27	2.5	0.925925925925925	2.94	85.0340136054422	14.9659863945578	0.44	2.5	Right
267	6	LR64	SAC	10	25	2.6	1.04	3.69	70.4607046070461	29.5392953929539	1.09	2.6	Right
268	6	LR65	SAC	10	28	2.26	0.807142857142857	4.07	55.5282555282555	44.4717444717445	1.81	2.26	Right
269	6	LR66	SAC	10	29	1.51	0.520689655172414	3.48	43.3908045977012	56.6091954022989	1.97	1.51	Right
270	6	LR68	NIC	10	24	3.03	1.2625	3.53	85.8356940509915	14.1643059490085	0.5	3.03	Right
271	7	172	SAC	10	25.2	2.62	1.03968253968254	3.33	78.6786786786787	78.6786786786787	2.62	0.71	Left
272	7	173	SAC	10	25.3	2.18	0.861660079051383	3.5	62.2857142857143	62.2857142857143	2.18	1.32	Left
273	7	174	SAC	10	23.2	2.67	1.15086206896552	3.4	78.5294117647059	78.5294117647059	2.67	0.73	Left
274	7	176	NIC	10	30	4.2	1.4	4.35	96.551724137931	96.551724137931	4.2	0.149999999999999	Left
275	7	177	NIC	10	24.5	3.32	1.35510204081633	3.63	91.4600550964187	91.4600550964187	3.32	0.31	Left
276	7	178	NIC	10	22.8	1.39	0.609649122807018	2.69	51.6728624535316	51.6728624535316	1.39	1.3	Left
277	7	179	NIC	10	24.6	2.41	0.979674796747967	2.92	82.5342465753425	82.5342465753425	2.41	0.51	Left
278	7	180	SAC	10	24.7	2.77	1.12145748987854	3.16	87.6582278481013	87.6582278481013	2.77	0.39	Left
279	7	182	SAC	10	26.7	3.2	1.19850187265918	3.27	97.8593272171254	97.8593272171254	3.2	0.0700000000000003	Left
280	7	184	NIC	10	26.1	1.44	0.551724137931034	2.97	48.4848484848485	48.4848484848485	1.44	1.53	Left
281	7	185	NIC	10	28.2	1.41	0.5	3.3	42.7272727272727	42.7272727272727	1.41	1.89	Left
282	7	186	NIC	10	25.1	1.35	0.537848605577689	2.26	59.7345132743363	59.7345132743363	1.35	0.91	Left
283	7	187	NIC	10	25.2	4.08	1.61904761904762	4.27	95.5503512880562	95.5503512880562	4.08	0.19	Left
284	7	368	SAC	10	25.4	1.59	0.625984251968504	3.32	47.8915662650602	47.8915662650602	1.59	1.73	Left
285	7	369	SAC	10	27.3	2.27	0.831501831501831	4.13	54.9636803874092	54.9636803874092	2.27	1.86	Left
286	7	371	SAC	10	25.4	3.33	1.31102362204724	5.51	60.4355716878403	60.4355716878403	3.33	2.18	Left
287	7	375	NIC	10	25.8	2.59	1.00387596899225	2.59	100	100	2.59	0	Left
288	7	377	NIC	10	24.8	1.93	0.778225806451613	1.97	97.9695431472081	97.9695431472081	1.93	0.04	Left
289	7	378	SAC	10	24.9	1.76	0.706827309236948	2.82	62.4113475177305	62.4113475177305	1.76	1.06	Left
290	7	379	SAC	10	26.1	1.78	0.681992337164751	4.44	40.0900900900901	40.0900900900901	1.78	2.66	Left
291	7	380	SAC	10	26.6	3.4	1.2781954887218	3.94	86.2944162436548	86.2944162436548	3.4	0.54	Left
292	7	381	NIC	10	26	3.07	1.18076923076923	3.56	86.2359550561798	86.2359550561798	3.07	0.49	Left
293	7	382	NIC	10	25.1	2.75	1.09561752988048	4.55	60.4395604395604	60.4395604395604	2.75	1.8	Left
294	7	383	NIC	10	25.1	2.7	1.07569721115538	3.31	81.570996978852	81.570996978852	2.7	0.61	Left
295	7	393	NIC	10	27.6	3.27	1.18478260869565	3.56	91.8539325842697	91.8539325842697	3.27	0.29	Left
296	7	395	NIC	10	29.7	3.73	1.25589225589226	4.28	87.1495327102804	87.1495327102804	3.73	0.55	Left
297	7	396	NIC	10	29.8	1.95	0.654362416107383	3.94	49.492385786802	49.492385786802	1.95	1.99	Left
298	7	398	SAC	10	27.4	0.8	0.291970802919708	2.87	27.8745644599303	27.8745644599303	0.8	2.07	Left
299	7	400	SAC	10	28.9	1.87	0.647058823529412	5.13	36.4522417153996	36.4522417153996	1.87	3.26	Left
300	7	401	SAC	10	29.7	2.62	0.882154882154882	4.03	65.0124069478908	65.0124069478908	2.62	1.41	Left
301	7	402	NIC	10	27.8	1.35	0.485611510791367	3.01	44.8504983388704	44.8504983388704	1.35	1.66	Left
302	7	403	NIC	10	25.7	0	0	1.55	0	0	0	1.55	Left
303	7	404	NIC	10	28.1	2.7	0.96085409252669	4.1	65.8536585365854	65.8536585365854	2.7	1.4	Left
304	7	405	NIC	10	30	3.38	1.12666666666667	4.26	79.3427230046948	79.3427230046948	3.38	0.88	Left
305	7	406	SAC	10	25.2	2.77	1.09920634920635	3	92.3333333333333	92.3333333333333	2.77	0.23	Left
306	7	LR56	SAC	10	24	2.52	1.05	3.49	72.2063037249284	72.2063037249284	2.52	0.97	Left
307	7	LR57	SAC	10	31	3.22	1.03870967741935	3.72	86.5591397849462	86.5591397849462	3.22	0.5	Left
308	7	LR59	SAC	10	27	1.91	0.707407407407407	4.6	41.5217391304348	41.5217391304348	1.91	2.69	Left
309	7	LR60	NIC	10	28	2.86	1.02142857142857	3.61	79.2243767313019	79.2243767313019	2.86	0.75	Left
310	7	LR61	NIC	10	29	2.84	0.979310344827586	3.43	82.798833819242	82.798833819242	2.84	0.59	Left
311	7	LR63	NIC	10	27	2.17	0.803703703703704	3.46	62.7167630057804	62.7167630057804	2.17	1.29	Left
312	7	LR64	SAC	10	25	1.5	0.6	3.6	41.6666666666667	41.6666666666667	1.5	2.1	Left
313	7	LR65	SAC	10	28	1.87	0.667857142857143	3.58	52.2346368715084	52.2346368715084	1.87	1.71	Left
314	7	LR66	SAC	10	29	3.36	1.15862068965517	4.22	79.6208530805687	79.6208530805687	3.36	0.86	Left
315	7	LR68	NIC	10	24	1.35	0.5625	3.63	37.1900826446281	37.1900826446281	1.35	2.28	Left
316	8	172	SAC	10	25.2	1.84	0.73015873015873	2.82	65.2482269503546	65.2482269503546	1.84	0.98	Left
317	8	173	SAC	10	25.3	0.8	0.316205533596838	2.89	27.681660899654	27.681660899654	0.8	2.09	Left
318	8	174	SAC	10	23.2	3.28	1.41379310344828	3.57	91.8767507002801	91.8767507002801	3.28	0.29	Left
319	8	176	NIC	10	30	3.49	1.16333333333333	3.68	94.8369565217391	94.8369565217391	3.49	0.19	Left
320	8	177	NIC	10	24.5	2.88	1.17551020408163	3.21	89.7196261682243	89.7196261682243	2.88	0.33	Left
321	8	178	NIC	10	22.8	2.32	1.01754385964912	3.08	75.3246753246753	75.3246753246753	2.32	0.76	Left
322	8	179	NIC	10	24.6	2.1	0.853658536585366	3.05	68.8524590163934	68.8524590163934	2.1	0.95	Left
323	8	180	SAC	10	24.7	2.03	0.821862348178138	2.77	73.2851985559567	73.2851985559567	2.03	0.74	Left
324	8	182	SAC	10	26.7	2.59	0.97003745318352	2.67	97.0037453183521	97.0037453183521	2.59	0.0800000000000001	Left
325	8	184	NIC	10	26.1	0.76	0.291187739463601	3.01	25.2491694352159	25.2491694352159	0.76	2.25	Left
326	8	185	NIC	10	28.2	1.09	0.386524822695035	3.32	32.8313253012048	32.8313253012048	1.09	2.23	Left
327	8	186	NIC	10	25.1	0.38	0.151394422310757	2.69	14.1263940520446	14.1263940520446	0.38	2.31	Left
328	8	187	NIC	10	25.2	2.87	1.13888888888889	3.02	95.0331125827815	95.0331125827815	2.87	0.15	Left
329	8	368	SAC	10	25.4	1.84	0.724409448818898	4.25	43.2941176470588	43.2941176470588	1.84	2.41	Left
330	8	369	SAC	10	27.3	0.86	0.315018315018315	4.15	20.7228915662651	20.7228915662651	0.86	3.29	Left
331	8	371	SAC	10	25.4	2.37	0.933070866141732	4.4	53.8636363636364	53.8636363636364	2.37	2.03	Left
332	8	375	NIC	10	25.8	2.69	1.04263565891473	2.69	100	100	2.69	0	Left
333	8	377	NIC	10	24.8	2.58	1.04032258064516	4.14	62.3188405797102	62.3188405797102	2.58	1.56	Left
334	8	378	SAC	10	24.9	2.11	0.847389558232932	3.55	59.4366197183099	59.4366197183099	2.11	1.44	Left
335	8	379	SAC	10	26.1	1.67	0.639846743295019	3.91	42.7109974424552	42.7109974424552	1.67	2.24	Left
336	8	380	SAC	10	26.6	3.01	1.13157894736842	3.99	75.4385964912281	75.4385964912281	3.01	0.98	Left
337	8	381	NIC	10	26	3.28	1.26153846153846	3.39	96.7551622418879	96.7551622418879	3.28	0.11	Left
338	8	382	NIC	10	25.1	1.93	0.768924302788845	4.03	47.8908188585608	47.8908188585608	1.93	2.1	Left
339	8	383	NIC	10	25.1	3.04	1.21115537848606	4.16	73.0769230769231	73.0769230769231	3.04	1.12	Left
340	8	393	NIC	10	27.6	3.55	1.28623188405797	3.55	100	100	3.55	0	Left
341	8	395	NIC	10	29.7	3.67	1.23569023569024	3.84	95.5729166666667	95.5729166666667	3.67	0.17	Left
342	8	396	NIC	10	29.8	2.35	0.788590604026846	3.43	68.5131195335277	68.5131195335277	2.35	1.08	Left
343	8	398	SAC	10	27.4	1.87	0.682481751824818	2.37	78.9029535864979	78.9029535864979	1.87	0.5	Left
344	8	400	SAC	10	28.9	1.67	0.577854671280277	2.72	61.3970588235294	61.3970588235294	1.67	1.05	Left
345	8	401	SAC	10	29.7	2.22	0.747474747474748	4.64	47.8448275862069	47.8448275862069	2.22	2.42	Left
346	8	402	NIC	10	27.8	1.6	0.575539568345324	3.03	52.8052805280528	52.8052805280528	1.6	1.43	Left
347	8	403	NIC	10	25.7	0	0	1.65	0	0	0	1.65	Left
348	8	404	NIC	10	28.1	1.88	0.669039145907474	3.77	49.8673740053051	49.8673740053051	1.88	1.89	Left
349	8	405	NIC	10	30	3.22	1.07333333333333	3.22	100	100	3.22	0	Left
350	8	406	SAC	10	25.2	1.75	0.694444444444445	2.28	76.7543859649123	76.7543859649123	1.75	0.53	Left
351	8	LR56	SAC	10	24	1.67	0.695833333333333	3.35	49.8507462686567	49.8507462686567	1.67	1.68	Left
352	8	LR57	SAC	10	31	2.76	0.890322580645161	3.6	76.6666666666667	76.6666666666667	2.76	0.84	Left
353	8	LR59	SAC	10	27	0.99	0.366666666666667	3.87	25.5813953488372	25.5813953488372	0.99	2.88	Left
354	8	LR60	NIC	10	28	2.51	0.896428571428571	3.38	74.2603550295858	74.2603550295858	2.51	0.87	Left
355	8	LR61	NIC	10	29	2.52	0.868965517241379	3.62	69.6132596685083	69.6132596685083	2.52	1.1	Left
356	8	LR63	NIC	10	27	1.69	0.625925925925926	3.2	52.8125	52.8125	1.69	1.51	Left
357	8	LR64	SAC	10	25	1.54	0.616	2.83	54.416961130742	54.416961130742	1.54	1.29	Left
358	8	LR65	SAC	10	28	1.18	0.421428571428571	3.48	33.9080459770115	33.9080459770115	1.18	2.3	Left
359	8	LR66	SAC	10	29	2.79	0.962068965517241	3.77	74.0053050397878	74.0053050397878	2.79	0.98	Left
360	8	LR68	NIC	10	24	0.96	0.4	3.89	24.6786632390746	24.6786632390746	0.96	2.93	Left
361	9	172	SAC	50	25	2.04	4.08	3.2	63.75	36.25	1.16	2.04	Right
362	9	173	SAC	50	25.6	2.54	4.9609375	3.38	75.1479289940828	24.8520710059172	0.84	2.54	Right
363	9	174	SAC	50	22.7	1.72	3.78854625550661	3.08	55.8441558441558	44.1558441558442	1.36	1.72	Right
364	9	176	NIC	50	30.1	3.04	5.04983388704319	3.92	77.5510204081633	22.4489795918367	0.88	3.04	Right
365	9	177	NIC	50	24.5	1.29	2.63265306122449	1.83	70.4918032786885	29.5081967213115	0.54	1.29	Right
366	9	178	NIC	50	22.9	1.51	3.29694323144105	2.68	56.3432835820896	43.6567164179104	1.17	1.51	Right
367	9	179	NIC	50	25	1.16	2.32	2.99	38.7959866220736	61.2040133779264	1.83	1.16	Right
368	9	180	SAC	50	24.6	1.74	3.53658536585366	3.34	52.0958083832335	47.9041916167665	1.6	1.74	Right
369	9	182	SAC	50	27	2.7	5	3.96	68.1818181818182	31.8181818181818	1.26	2.7	Right
370	9	184	NIC	50	26.3	2.88	5.47528517110266	3.54	81.3559322033898	18.6440677966102	0.66	2.88	Right
371	9	185	NIC	50	28.4	2.5	4.40140845070423	4.04	61.8811881188119	38.1188118811881	1.54	2.5	Right
372	9	186	NIC	50	25.3	1.83	3.61660079051383	2.72	67.2794117647059	32.7205882352941	0.89	1.83	Right
373	9	187	NIC	50	25.1	3.26	6.49402390438247	3.26	100	0	0	3.26	Right
374	9	368	SAC	50	26.1	1.45	2.77777777777778	3.14	46.1783439490446	53.8216560509554	1.69	1.45	Right
375	9	369	SAC	50	27.5	1.46	2.65454545454545	3.17	46.0567823343849	53.9432176656151	1.71	1.46	Right
376	9	371	SAC	50	25.5	3.02	5.92156862745098	4.87	62.0123203285421	37.9876796714579	1.85	3.02	Right
377	9	375	NIC	50	25.7	0.2	0.389105058365759	4.1	4.8780487804878	95.1219512195122	3.9	0.2	Right
378	9	377	NIC	50	24.8	0.94	1.89516129032258	2.37	39.662447257384	60.337552742616	1.43	0.94	Right
379	9	378	SAC	50	25.4	0.64	1.25984251968504	2.96	21.6216216216216	78.3783783783784	2.32	0.64	Right
380	9	379	SAC	50	26.1	2.15	4.11877394636015	2.85	75.4385964912281	24.5614035087719	0.7	2.15	Right
381	9	380	SAC	50	26.9	0	0	3.24	0	100	3.24	0	Right
382	9	381	NIC	50	26.5	0	0	1.38	0	100	1.38	0	Right
383	9	382	NIC	50	24.9	3.28	6.58634538152611	4.13	79.4188861985472	20.5811138014528	0.85	3.28	Right
384	9	383	NIC	50	25.2	1.17	2.32142857142857	3.43	34.1107871720117	65.8892128279883	2.26	1.17	Right
385	9	393	NIC	50	27.7	2.15	3.88086642599278	3.37	63.7982195845697	36.2017804154303	1.22	2.15	Right
386	9	395	NIC	50	29.4	2.77	4.7108843537415	4.13	67.0702179176755	32.9297820823245	1.36	2.77	Right
387	9	396	NIC	50	29.5	2.61	4.42372881355932	4.24	61.5566037735849	38.4433962264151	1.63	2.61	Right
388	9	398	SAC	50	27.4	1.79	3.26642335766423	3.3	54.2424242424242	45.7575757575758	1.51	1.79	Right
389	9	400	SAC	50	28.7	2.71	4.7212543554007	6.03	44.9419568822554	55.0580431177446	3.32	2.71	Right
390	9	401	SAC	50	29.7	2.14	3.6026936026936	4.33	49.4226327944573	50.5773672055427	2.19	2.14	Right
391	9	402	NIC	50	27.2	0.97	1.78308823529412	3.52	27.5568181818182	72.4431818181818	2.55	0.97	Right
392	9	403	NIC	50	25.6	2.86	5.5859375	3.85	74.2857142857143	25.7142857142857	0.99	2.86	Right
393	9	404	NIC	50	28.1	1.92	3.41637010676157	3.79	50.6596306068602	49.3403693931398	1.87	1.92	Right
394	9	405	NIC	50	29.9	2.18	3.64548494983278	2.44	89.3442622950819	10.6557377049181	0.260000000000001	2.18	Right
395	9	406	SAC	50	24.9	1.72	3.45381526104418	2.97	57.9124579124579	42.0875420875421	1.25	1.72	Right
396	9	LR56	SAC	50	23	1.46	3.17391304347826	3.35	43.5820895522388	56.4179104477612	1.89	1.46	Right
397	9	LR57	SAC	50	31	1.34	2.16129032258065	3.63	36.9146005509642	63.0853994490358	2.29	1.34	Right
398	9	LR59	SAC	50	28	2.65	4.73214285714286	3.77	70.2917771883289	29.7082228116711	1.12	2.65	Right
399	9	LR60	NIC	50	29	2.36	4.06896551724138	3.58	65.9217877094972	34.0782122905028	1.22	2.36	Right
400	9	LR61	NIC	50	29	2.88	4.96551724137931	4.05	71.1111111111111	28.8888888888889	1.17	2.88	Right
401	9	LR63	NIC	50	27	1.95	3.61111111111111	3.4	57.3529411764706	42.6470588235294	1.45	1.95	Right
402	9	LR64	SAC	50	26	1.98	3.80769230769231	3.8	52.1052631578947	47.8947368421053	1.82	1.98	Right
403	9	LR65	SAC	50	29	2.32	4	3.68	63.0434782608696	36.9565217391304	1.36	2.32	Right
404	9	LR66	SAC	50	29	1.25	2.1551724137931	3.73	33.5120643431635	66.4879356568365	2.48	1.25	Right
405	9	LR68	NIC	50	24	2.22	4.625	3.41	65.1026392961877	34.8973607038123	1.19	2.22	Right
406	10	172	SAC	50	25	0.8	1.6	2.79	28.673835125448	71.326164874552	1.99	0.8	Right
407	10	173	SAC	50	25.6	2.31	4.51171875	3.04	75.9868421052632	24.0131578947368	0.73	2.31	Right
408	10	174	SAC	50	22.7	1.4	3.08370044052863	3.37	41.5430267062315	58.4569732937685	1.97	1.4	Right
409	10	176	NIC	50	30.1	1.78	2.95681063122924	4.48	39.7321428571429	60.2678571428571	2.7	1.78	Right
410	10	177	NIC	50	24.5	1.54	3.14285714285714	2.54	60.6299212598425	39.3700787401575	1	1.54	Right
411	10	178	NIC	50	22.9	1.42	3.10043668122271	3.1	45.8064516129032	54.1935483870968	1.68	1.42	Right
412	10	179	NIC	50	25	1.21	2.42	3.11	38.9067524115756	61.0932475884244	1.9	1.21	Right
413	10	180	SAC	50	24.6	1.53	3.10975609756098	2.88	53.125	46.875	1.35	1.53	Right
414	10	182	SAC	50	27	2.86	5.29629629629629	3	95.3333333333333	4.66666666666667	0.14	2.86	Right
415	10	184	NIC	50	26.3	2.07	3.93536121673004	3.14	65.9235668789809	34.0764331210191	1.07	2.07	Right
416	10	185	NIC	50	28.4	1.92	3.38028169014084	3.39	56.6371681415929	43.3628318584071	1.47	1.92	Right
417	10	186	NIC	50	25.3	2.07	4.09090909090909	2.47	83.8056680161943	16.1943319838057	0.399999999999999	2.07	Right
418	10	187	NIC	50	25.1	2.51	5	2.55	98.4313725490196	1.56862745098039	0.04	2.51	Right
419	10	368	SAC	50	26.1	1.25	2.39463601532567	3.21	38.9408099688474	61.0591900311526	1.96	1.25	Right
420	10	369	SAC	50	27.5	0.86	1.56363636363636	3.48	24.7126436781609	75.2873563218391	2.62	0.86	Right
421	10	371	SAC	50	25.5	2.12	4.15686274509804	4.56	46.4912280701754	53.5087719298246	2.44	2.12	Right
422	10	375	NIC	50	25.7	0.71	1.38132295719844	3.96	17.9292929292929	82.0707070707071	3.25	0.71	Right
423	10	377	NIC	50	24.8	2.22	4.4758064516129	3.39	65.4867256637168	34.5132743362832	1.17	2.22	Right
424	10	378	SAC	50	25.4	1.38	2.71653543307087	3.41	40.4692082111437	59.5307917888563	2.03	1.38	Right
425	10	379	SAC	50	26.1	2.74	5.24904214559387	4.41	62.1315192743764	37.8684807256236	1.67	2.74	Right
426	10	380	SAC	50	26.9	0	0	2.52	0	100	2.52	0	Right
427	10	381	NIC	50	26.5	2.33	4.39622641509434	3.57	65.266106442577	34.733893557423	1.24	2.33	Right
428	10	382	NIC	50	24.9	2.14	4.29718875502008	4.47	47.8747203579418	52.1252796420582	2.33	2.14	Right
429	10	383	NIC	50	25.2	1.01	2.00396825396825	3.64	27.7472527472528	72.2527472527473	2.63	1.01	Right
430	10	393	NIC	50	27.7	2.49	4.49458483754513	3.63	68.5950413223141	31.404958677686	1.14	2.49	Right
431	10	395	NIC	50	29.4	3.39	5.76530612244898	4.02	84.3283582089552	15.6716417910448	0.63	3.39	Right
432	10	396	NIC	50	29.5	1.21	2.05084745762712	2.99	40.4682274247491	59.5317725752509	1.78	1.21	Right
433	10	398	SAC	50	27.4	1.82	3.32116788321168	3.83	47.5195822454308	52.4804177545692	2.01	1.82	Right
434	10	400	SAC	50	28.7	0	0	1.27	0	100	1.27	0	Right
435	10	401	SAC	50	29.7	0.7	1.17845117845118	2.57	27.2373540856031	72.7626459143969	1.87	0.7	Right
436	10	402	NIC	50	27.2	0.7	1.28676470588235	3.18	22.0125786163522	77.9874213836478	2.48	0.7	Right
437	10	403	NIC	50	25.6	2.57	5.01953125	3.37	76.2611275964392	23.7388724035608	0.8	2.57	Right
438	10	404	NIC	50	28.1	0.73	1.29893238434164	3.57	20.4481792717087	79.5518207282913	2.84	0.73	Right
439	10	405	NIC	50	29.9	2.41	4.03010033444816	2.41	100	0	0	2.41	Right
440	10	406	SAC	50	24.9	0.63	1.26506024096386	2.8	22.5	77.5	2.17	0.63	Right
441	10	LR56	SAC	50	23	1.02	2.21739130434783	3.05	33.4426229508197	66.5573770491803	2.03	1.02	Right
442	10	LR57	SAC	50	31	2.04	3.29032258064516	4.83	42.2360248447205	57.7639751552795	2.79	2.04	Right
443	10	LR59	SAC	50	28	2.31	4.125	4.15	55.6626506024096	44.3373493975904	1.84	2.31	Right
444	10	LR60	NIC	50	29	2.24	3.86206896551724	3.7	60.5405405405405	39.4594594594595	1.46	2.24	Right
445	10	LR61	NIC	50	29	3.02	5.20689655172414	3.15	95.8730158730159	4.12698412698412	0.13	3.02	Right
446	10	LR63	NIC	50	27	2.54	4.70370370370371	3.51	72.3646723646724	27.6353276353276	0.97	2.54	Right
447	10	LR64	SAC	50	26	1.39	2.67307692307692	3.93	35.3689567430025	64.6310432569974	2.54	1.39	Right
448	10	LR65	SAC	50	29	2.03	3.5	3.55	57.1830985915493	42.8169014084507	1.52	2.03	Right
449	10	LR66	SAC	50	29	1.44	2.48275862068965	3.83	37.597911227154	62.402088772846	2.39	1.44	Right
450	10	LR68	NIC	50	24	2.46	5.125	3.14	78.343949044586	21.656050955414	0.68	2.46	Right
451	11	172	SAC	50	25	1.99	3.98	3.18	62.5786163522013	62.5786163522013	1.99	1.19	Left
452	11	173	SAC	50	25.6	1.8	3.515625	3.62	49.7237569060773	49.7237569060773	1.8	1.82	Left
453	11	174	SAC	50	22.7	2.63	5.79295154185022	3.17	82.9652996845426	82.9652996845426	2.63	0.54	Left
454	11	176	NIC	50	30.1	3.62	6.01328903654485	3.86	93.7823834196891	93.7823834196891	3.62	0.24	Left
455	11	177	NIC	50	24.5	2.33	4.75510204081633	2.98	78.1879194630872	78.1879194630872	2.33	0.65	Left
456	11	178	NIC	50	22.9	1.01	2.20524017467249	2.3	43.9130434782609	43.9130434782609	1.01	1.29	Left
457	11	179	NIC	50	25	2	4	3.32	60.2409638554217	60.2409638554217	2	1.32	Left
458	11	180	SAC	50	24.6	1.51	3.06910569105691	2.94	51.3605442176871	51.3605442176871	1.51	1.43	Left
459	11	182	SAC	50	27	2.32	4.2962962962963	3.24	71.6049382716049	71.6049382716049	2.32	0.92	Left
460	11	184	NIC	50	26.3	1.23	2.33840304182509	3.3	37.2727272727273	37.2727272727273	1.23	2.07	Left
461	11	185	NIC	50	28.4	1.85	3.25704225352113	3.87	47.8036175710594	47.8036175710594	1.85	2.02	Left
462	11	186	NIC	50	25.3	0.65	1.28458498023715	2.6	25	25	0.65	1.95	Left
463	11	187	NIC	50	25.1	4.14	8.24701195219123	4.35	95.1724137931034	95.1724137931034	4.14	0.21	Left
464	11	368	SAC	50	26.4	1.2	2.27272727272727	2.49	48.1927710843374	48.1927710843374	1.2	1.29	Left
465	11	369	SAC	50	27.6	1.53	2.77173913043478	4.02	38.0597014925373	38.0597014925373	1.53	2.49	Left
466	11	371	SAC	50	25.5	1.99	3.90196078431373	4.17	47.7218225419664	47.7218225419664	1.99	2.18	Left
467	11	375	NIC	50	25.9	2.05	3.95752895752896	3.94	52.0304568527919	52.0304568527919	2.05	1.89	Left
468	11	377	NIC	50	24.9	2.62	5.26104417670683	3.82	68.586387434555	68.586387434555	2.62	1.2	Left
469	11	378	SAC	50	25.6	0.02	0.0390625	1.13	1.76991150442478	1.76991150442478	0.02	1.11	Left
470	11	379	SAC	50	26.1	0.9	1.72413793103448	4.29	20.979020979021	20.979020979021	0.9	3.39	Left
471	11	380	SAC	50	26.8	2.59	4.83208955223881	3.2	80.9375	80.9375	2.59	0.61	Left
472	11	381	NIC	50	26.5	2.39	4.50943396226415	3.3	72.4242424242424	72.4242424242424	2.39	0.91	Left
473	11	382	NIC	50	25.3	1.04	2.05533596837945	4.09	25.4278728606357	25.4278728606357	1.04	3.05	Left
474	11	383	NIC	50	25.3	2.44	4.82213438735178	3.84	63.5416666666667	63.5416666666667	2.44	1.4	Left
475	11	393	NIC	50	27.7	0.9	1.62454873646209	3.36	26.7857142857143	26.7857142857143	0.9	2.46	Left
476	11	395	NIC	50	29.4	2.76	4.69387755102041	3.72	74.1935483870968	74.1935483870968	2.76	0.96	Left
477	11	396	NIC	50	29.5	2.41	4.08474576271186	2.66	90.6015037593985	90.6015037593985	2.41	0.25	Left
478	11	398	SAC	50	27.4	1.66	3.02919708029197	2.67	62.1722846441948	62.1722846441948	1.66	1.01	Left
479	11	400	SAC	50	28.7	2.05	3.57142857142857	3.92	52.2959183673469	52.2959183673469	2.05	1.87	Left
480	11	401	SAC	50	29.7	0	0	1.88	0	0	0	1.88	Left
481	11	402	NIC	50	27.2	0.75	1.37867647058824	3.4	22.0588235294118	22.0588235294118	0.75	2.65	Left
482	11	403	NIC	0	25.6	2.45	0	2.9	84.4827586206897	15.5172413793103	0.45	2.45	Right
483	11	404	NIC	50	28.1	2.55	4.53736654804271	3.4	75	75	2.55	0.85	Left
484	11	405	NIC	50	29.9	3.19	5.33444816053512	3.38	94.3786982248521	94.3786982248521	3.19	0.19	Left
485	11	406	SAC	50	24.9	2.23	4.47791164658635	2.64	84.469696969697	84.469696969697	2.23	0.41	Left
486	11	LR56	SAC	50	24	0.98	2.04166666666667	2.83	34.6289752650177	34.6289752650177	0.98	1.85	Left
487	11	LR57	SAC	50	31	1.83	2.95161290322581	3.25	56.3076923076923	56.3076923076923	1.83	1.42	Left
488	11	LR59	SAC	50	28	0.9	1.60714285714286	3.65	24.6575342465753	24.6575342465753	0.9	2.75	Left
489	11	LR60	NIC	50	28	1.81	3.23214285714286	3.58	50.5586592178771	50.5586592178771	1.81	1.77	Left
490	11	LR61	NIC	50	29	1.65	2.8448275862069	5.56	29.6762589928058	29.6762589928058	1.65	3.91	Left
491	11	LR63	NIC	50	27	2.43	4.5	3.6	67.5	67.5	2.43	1.17	Left
492	11	LR64	SAC	50	26	1.55	2.98076923076923	3.51	44.1595441595442	44.1595441595442	1.55	1.96	Left
493	11	LR65	SAC	50	28	0.11	0.196428571428571	3.26	3.37423312883436	3.37423312883436	0.11	3.15	Left
494	11	LR66	SAC	50	28	1.99	3.55357142857143	3.29	60.4863221884498	60.4863221884498	1.99	1.3	Left
495	11	LR68	NIC	50	24	0.53	1.10416666666667	3.21	16.5109034267913	16.5109034267913	0.53	2.68	Left
496	12	172	SAC	50	25	1.55	3.1	2.87	54.006968641115	54.006968641115	1.55	1.32	Left
497	12	173	SAC	50	25.6	2.54	4.9609375	3.26	77.9141104294479	77.9141104294479	2.54	0.72	Left
498	12	174	SAC	50	22.7	2.58	5.68281938325991	3.78	68.2539682539683	68.2539682539683	2.58	1.2	Left
499	12	176	NIC	50	30.1	4.39	7.29235880398671	4.52	97.1238938053097	97.1238938053097	4.39	0.130000000000001	Left
500	12	177	NIC	50	24.5	2.96	6.04081632653061	2.96	100	100	2.96	0	Left
501	12	178	NIC	50	22.9	1.38	3.01310043668122	2.19	63.013698630137	63.013698630137	1.38	0.81	Left
502	12	179	NIC	50	25	1.03	2.06	3.09	33.3333333333333	33.3333333333333	1.03	2.06	Left
503	12	180	SAC	50	24.6	1.42	2.88617886178862	2.28	62.280701754386	62.280701754386	1.42	0.86	Left
504	12	182	SAC	50	27	2.62	4.85185185185185	3.16	82.9113924050633	82.9113924050633	2.62	0.54	Left
505	12	184	NIC	50	26.3	1.69	3.21292775665399	3.14	53.8216560509554	53.8216560509554	1.69	1.45	Left
506	12	185	NIC	50	28.4	1.47	2.58802816901408	3.58	41.0614525139665	41.0614525139665	1.47	2.11	Left
507	12	186	NIC	50	25.3	0.31	0.612648221343874	2.17	14.2857142857143	14.2857142857143	0.31	1.86	Left
508	12	187	NIC	50	25.1	3.83	7.62948207171314	3.83	100	100	3.83	0	Left
509	12	368	SAC	50	26.4	0.19	0.359848484848485	3.04	6.25	6.25	0.19	2.85	Left
510	12	369	SAC	50	27.6	0.770000000000001	1.39492753623189	3.62	21.2707182320442	21.2707182320442	0.770000000000001	2.85	Left
511	12	371	SAC	50	25.5	2.13	4.17647058823529	4.53	47.0198675496689	47.0198675496689	2.13	2.4	Left
512	12	375	NIC	50	25.9	0.55	1.06177606177606	3.23	17.0278637770898	17.0278637770898	0.55	2.68	Left
513	12	377	NIC	50	24.9	2.11	4.23694779116466	2.78	75.8992805755396	75.8992805755396	2.11	0.67	Left
514	12	378	SAC	50	25.6	0	0	0.910000000000001	0	0	0	0.910000000000001	Left
515	12	379	SAC	50	26.1	1.12	2.1455938697318	4.16	26.9230769230769	26.9230769230769	1.12	3.04	Left
516	12	380	SAC	50	26.8	3.42	6.38059701492537	3.42	100	100	3.42	0	Left
517	12	381	NIC	50	26.5	2.72	5.13207547169811	3.61	75.3462603878117	75.3462603878117	2.72	0.89	Left
518	12	382	NIC	50	25.3	1.39	2.74703557312253	3.79	36.6754617414248	36.6754617414248	1.39	2.4	Left
519	12	383	NIC	50	25.3	2.7	5.33596837944664	3.65	73.972602739726	73.972602739726	2.7	0.95	Left
520	12	393	NIC	50	27.7	1.97	3.55595667870036	3.42	57.6023391812866	57.6023391812866	1.97	1.45	Left
521	12	395	NIC	50	29.4	2.67	4.54081632653061	3.36	79.4642857142857	79.4642857142857	2.67	0.69	Left
522	12	396	NIC	50	29.5	2.1	3.55932203389831	2.69	78.0669144981413	78.0669144981413	2.1	0.59	Left
523	12	398	SAC	50	27.4	0	0	1.36	0	0	0	1.36	Left
524	12	400	SAC	50	28.7	1.3	2.26480836236934	1.6	81.25	81.25	1.3	0.3	Left
525	12	401	SAC	50	29.7	0	0	1.43	0	0	0	1.43	Left
526	12	402	NIC	50	27.2	0.05	0.0919117647058824	1.2	4.16666666666667	4.16666666666667	0.05	1.15	Left
527	12	403	NIC	0	25.6	2.58	0	2.68	96.2686567164179	3.73134328358209	0.0999999999999996	2.58	Right
528	12	404	NIC	50	28.1	1.51	2.68683274021352	3.18	47.4842767295598	47.4842767295598	1.51	1.67	Left
529	12	405	NIC	50	29.9	2.45	4.09698996655518	2.78	88.1294964028777	88.1294964028777	2.45	0.33	Left
530	12	406	SAC	50	24.9	2.58	5.18072289156627	2.86	90.2097902097902	90.2097902097902	2.58	0.28	Left
531	12	LR56	SAC	50	24	0.8	1.66666666666667	3.21	24.9221183800623	24.9221183800623	0.8	2.41	Left
532	12	LR57	SAC	50	31	2.27	3.66129032258064	3.53	64.3059490084986	64.3059490084986	2.27	1.26	Left
533	12	LR59	SAC	50	28	0.96	1.71428571428571	4.72	20.3389830508475	20.3389830508475	0.96	3.76	Left
534	12	LR60	NIC	50	28	2.36	4.21428571428571	3.45	68.4057971014493	68.4057971014493	2.36	1.09	Left
535	12	LR61	NIC	50	29	1.79	3.08620689655172	3.73	47.9892761394102	47.9892761394102	1.79	1.94	Left
536	12	LR63	NIC	50	27	1.74	3.22222222222222	3.44	50.5813953488372	50.5813953488372	1.74	1.7	Left
537	12	LR64	SAC	50	26	1.27	2.44230769230769	3.79	33.509234828496	33.509234828496	1.27	2.52	Left
538	12	LR65	SAC	50	28	0.37	0.660714285714286	3.7	10	10	0.37	3.33	Left
539	12	LR66	SAC	50	28	1.32	2.35714285714286	2.89	45.6747404844291	45.6747404844291	1.32	1.57	Left
540	12	LR68	NIC	50	24	0.37	0.770833333333333	3.02	12.2516556291391	12.2516556291391	0.37	2.65	Left
541	13	172	SAC	100	25.7	1.89	7.35408560311284	3.15	60	40	1.26	1.89	Right
542	13	173	SAC	100	26	1.38	5.30769230769231	3.63	38.0165289256198	61.9834710743802	2.25	1.38	Right
543	13	174	SAC	100	23	2.78	12.0869565217391	3.68	75.5434782608696	24.4565217391304	0.9	2.78	Right
544	13	176	NIC	100	29.8	0.44	1.47651006711409	4.72	9.32203389830509	90.6779661016949	4.28	0.44	Right
545	13	177	NIC	100	24	1.76	7.33333333333333	3.36	52.3809523809524	47.6190476190476	1.6	1.76	Right
546	13	178	NIC	100	23.2	1.47	6.33620689655172	3.21	45.7943925233645	54.2056074766355	1.74	1.47	Right
547	13	179	NIC	100	25.1	2.08	8.28685258964143	3.7	56.2162162162162	43.7837837837838	1.62	2.08	Right
548	13	180	SAC	100	25.1	1.17	4.66135458167331	3.14	37.2611464968153	62.7388535031847	1.97	1.17	Right
549	13	182	SAC	100	27.3	1.4	5.12820512820513	2.92	47.945205479452	52.0547945205479	1.52	1.4	Right
550	13	184	NIC	100	26.3	2.28	8.66920152091255	3.38	67.4556213017752	32.5443786982248	1.1	2.28	Right
551	13	185	NIC	100	27.8	1.78	6.40287769784173	3.91	45.5242966751918	54.4757033248082	2.13	1.78	Right
552	13	186	NIC	100	25.5	3.23	12.6666666666667	3.91	82.6086956521739	17.3913043478261	0.68	3.23	Right
553	13	187	NIC	100	25.4	2.85	11.2204724409449	3.01	94.6843853820598	5.3156146179402	0.16	2.85	Right
554	13	368	SAC	100	25.8	1.1	4.26356589147287	1.87	58.8235294117647	41.1764705882353	0.77	1.1	Right
555	13	369	SAC	100	27.3	0.84	3.07692307692308	4.08	20.5882352941176	79.4117647058823	3.24	0.84	Right
556	13	371	SAC	100	25.4	0.58	2.28346456692913	1.96	29.5918367346939	70.4081632653061	1.38	0.58	Right
557	13	375	NIC	100	26	0.52	2	3.94	13.1979695431472	86.8020304568528	3.42	0.52	Right
558	13	377	NIC	100	25.1	1.53	6.09561752988048	2.19	69.8630136986301	30.1369863013699	0.66	1.53	Right
559	13	378	SAC	100	25.8	0.19	0.736434108527132	1.49	12.751677852349	87.248322147651	1.3	0.19	Right
560	13	379	SAC	100	25.7	1.96	7.62645914396887	2.74	71.5328467153285	28.4671532846715	0.78	1.96	Right
561	13	380	SAC	100	26.5	0	0	2.82	0	100	2.82	0	Right
562	13	381	NIC	100	26.6	0.73	2.74436090225564	1.76	41.4772727272727	58.5227272727273	1.03	0.73	Right
563	13	382	NIC	100	24.8	0	0	1.46	0	100	1.46	0	Right
564	13	383	NIC	100	25.1	0.7	2.78884462151394	3.64	19.2307692307692	80.7692307692308	2.94	0.7	Right
565	13	393	NIC	100	27.3	2.61	9.56043956043956	3.86	67.6165803108808	32.3834196891192	1.25	2.61	Right
566	13	395	NIC	100	30.1	2.62	8.70431893687708	3.8	68.9473684210526	31.0526315789474	1.18	2.62	Right
567	13	396	NIC	100	30.4	1.31	4.30921052631579	3.84	34.1145833333333	65.8854166666667	2.53	1.31	Right
568	13	398	SAC	100	27.3	0	0	0.72	0	100	0.72	0	Right
569	13	400	SAC	100	28.6	1.32	4.61538461538461	2.26	58.4070796460177	41.5929203539823	0.94	1.32	Right
570	13	401	SAC	100	30	1.29	4.3	2.88	44.7916666666667	55.2083333333333	1.59	1.29	Right
571	13	402	NIC	100	27.4	0.7	2.55474452554745	3.43	20.4081632653061	79.5918367346939	2.73	0.7	Right
572	13	403	NIC	100	25.6	3.58	13.984375	3.8	94.2105263157895	5.78947368421053	0.22	3.58	Right
573	13	404	NIC	100	28.5	1.2	4.21052631578947	3.12	38.4615384615385	61.5384615384615	1.92	1.2	Right
574	13	405	NIC	100	30	1.5	5	3.75	40	60	2.25	1.5	Right
575	13	406	SAC	100	24.5	0.45	1.83673469387755	2.66	16.9172932330827	83.0827067669173	2.21	0.45	Right
576	13	LR56	SAC	100	23	1.36	5.91304347826087	3.39	40.117994100295	59.882005899705	2.03	1.36	Right
577	13	LR57	SAC	100	31	1.06	3.41935483870968	3.3	32.1212121212121	67.8787878787879	2.24	1.06	Right
578	13	LR59	SAC	100	28	2.34	8.35714285714286	4.01	58.3541147132169	41.645885286783	1.67	2.34	Right
579	13	LR60	NIC	100	29	1.74	6	2.99	58.1939799331104	41.8060200668896	1.25	1.74	Right
580	13	LR61	NIC	100	30	2.12	7.06666666666667	2.95	71.864406779661	28.135593220339	0.83	2.12	Right
581	13	LR63	NIC	100	27	2.7	10	3.7	72.972972972973	27.027027027027	1	2.7	Right
582	13	LR64	SAC	100	26	1.59	6.11538461538462	3.33	47.7477477477477	52.2522522522522	1.74	1.59	Right
583	13	LR65	SAC	100	29	2.82	9.72413793103448	5.27	53.5104364326376	46.4895635673624	2.45	2.82	Right
584	13	LR66	SAC	100	29	1.3	4.48275862068965	3.62	35.9116022099447	64.0883977900553	2.32	1.3	Right
585	13	LR68	NIC	100	24	2.44	10.1666666666667	3.95	61.7721518987342	38.2278481012658	1.51	2.44	Right
586	14	172	SAC	100	25.7	1.07	4.16342412451362	2.67	40.0749063670412	59.9250936329588	1.6	1.07	Right
587	14	173	SAC	100	26	0.9	3.46153846153846	2.49	36.144578313253	63.855421686747	1.59	0.9	Right
588	14	174	SAC	100	23	2.92	12.695652173913	3.49	83.6676217765043	16.3323782234957	0.57	2.92	Right
589	14	176	NIC	100	29.8	0.67	2.24832214765101	3.95	16.9620253164557	83.0379746835443	3.28	0.67	Right
590	14	177	NIC	100	24	1.3	5.41666666666667	2.86	45.4545454545455	54.5454545454545	1.56	1.3	Right
591	14	178	NIC	100	23.2	1.14	4.91379310344828	2.44	46.7213114754098	53.2786885245902	1.3	1.14	Right
592	14	179	NIC	100	25.1	1.18	4.70119521912351	3.04	38.8157894736842	61.1842105263158	1.86	1.18	Right
593	14	180	SAC	100	25.1	0.57	2.27091633466135	3.53	16.1473087818697	83.8526912181303	2.96	0.57	Right
594	14	182	SAC	100	27.3	0.48	1.75824175824176	1.46	32.8767123287671	67.1232876712329	0.979999999999999	0.48	Right
595	14	184	NIC	100	26.3	1.19	4.52471482889734	2.85	41.7543859649123	58.2456140350877	1.66	1.19	Right
596	14	185	NIC	100	27.8	1.64	5.89928057553957	3.74	43.8502673796791	56.1497326203209	2.1	1.64	Right
597	14	186	NIC	100	25.5	1.13	4.4313725490196	1.31	86.2595419847328	13.7404580152672	0.18	1.13	Right
598	14	187	NIC	100	25.4	2.63	10.3543307086614	2.82	93.2624113475177	6.73758865248227	0.19	2.63	Right
599	14	368	SAC	100	25.8	1.04	4.03100775193798	1.45	71.7241379310345	28.2758620689655	0.41	1.04	Right
600	14	369	SAC	100	27.3	0.64	2.34432234432235	4.22	15.1658767772512	84.8341232227488	3.58	0.64	Right
601	14	371	SAC	100	25.4	1.82	7.16535433070866	4.24	42.9245283018868	57.0754716981132	2.42	1.82	Right
602	14	375	NIC	100	26	0.36	1.38461538461538	3.22	11.1801242236025	88.8198757763975	2.86	0.36	Right
603	14	377	NIC	100	25.1	2.45	9.7609561752988	3.89	62.9820051413882	37.0179948586118	1.44	2.45	Right
604	14	378	SAC	100	25.8	0.6	2.32558139534884	2.4	25	75	1.8	0.6	Right
605	14	379	SAC	100	25.7	1.46	5.68093385214007	3.17	46.0567823343848	53.9432176656152	1.71	1.46	Right
606	14	380	SAC	100	26.5	0.35	1.32075471698113	2.52	13.8888888888889	86.1111111111111	2.17	0.35	Right
607	14	381	NIC	100	26.6	2.39	8.98496240601504	3.38	70.7100591715976	29.2899408284024	0.99	2.39	Right
608	14	382	NIC	100	24.8	2.49	10.0403225806452	4.05	61.4814814814815	38.5185185185185	1.56	2.49	Right
609	14	383	NIC	100	25.1	1	3.98406374501992	4.28	23.3644859813084	76.6355140186916	3.28	1	Right
610	14	393	NIC	100	27.3157894736842	0.7	2.56091734352604	3.4	20.5882352941176	79.4117647058824	2.7	0.7	Right
611	14	395	NIC	100	30.1210526315789	3.16	10.496596045967	3.78	83.5978835978836	17.1957671957672	0.62	3.16	Right
612	14	396	NIC	100	30.4	0.62	2.03947368421053	2.78	22.3021582733813	79.136690647482	2.16	0.62	Right
613	14	398	SAC	100	27.3315789473684	0.31	1.11111111111111	2.38	13.0252100840336	66.8067226890756	2.07	0.31	Right
614	14	400	SAC	100	28.6157894736842	0.58	2.01926101580081	2.01	28.8557213930348	56.7164179104478	1.43	0.58	Right
615	14	401	SAC	100	30.0157894736842	1.21	4.03201320132013	3.08	39.2857142857143	52.2727272727273	1.87	1.21	Right
616	14	402	NIC	100	27.4105263157895	0.12	0.437162805458585	3.31	3.62537764350453	95.4682779456193	3.19	0.12	Right
617	14	403	NIC	100	25.6	2.83	11.0546875	3.74	75.668449197861	26.2032085561497	0.91	2.83	Right
618	14	404	NIC	100	28.4894736842105	0.27	0.948856239538776	3.62	7.4585635359116	91.4364640883978	3.35	0.27	Right
619	14	405	NIC	100	30.0157894736842	0.61	2.03234323432343	4.07	14.987714987715	76.4127764127764	3.46	0.61	Right
620	14	406	SAC	100	24.5157894736842	0.55	2.24094799210007	3.25	16.9230769230769	82.7692307692308	2.7	0.55	Right
621	14	LR56	SAC	100	23	0.62	2.69565217391304	3.4	18.2352941176471	81.764705882353	2.78	0.62	Right
622	14	LR57	SAC	100	31	1.31	4.2258064516129	3.34	39.2215568862276	60.7784431137725	2.03	1.31	Right
623	14	LR59	SAC	100	28	2.29	8.17857142857143	3.99	57.3934837092732	42.6065162907268	1.7	2.29	Right
624	14	LR60	NIC	100	29	2.57	8.86206896551724	2.99	85.9531772575251	14.0468227424749	0.42	2.57	Right
625	14	LR61	NIC	100	30	1.28	4.26666666666667	1.7	75.2941176470588	24.7058823529412	0.42	1.28	Right
626	14	LR63	NIC	100	27	2.63	9.74074074074074	3.52	74.7159090909091	25.2840909090909	0.89	2.63	Right
627	14	LR64	SAC	100	26	0.78	3	3.65	21.3698630136986	78.6301369863014	2.87	0.78	Right
628	14	LR65	SAC	100	29	1.8	6.20689655172414	3.72	48.3870967741936	51.6129032258064	1.92	1.8	Right
629	14	LR66	SAC	100	29	0.45	1.55172413793103	2.86	15.7342657342657	84.2657342657343	2.41	0.45	Right
630	14	LR68	NIC	100	24	2.2	9.16666666666667	3.19	68.9655172413793	31.0344827586207	0.99	2.2	Right
631	15	172	SAC	100	25.7	2.19	8.52140077821012	2.71	80.8118081180812	80.8118081180812	2.19	0.52	Left
632	15	173	SAC	100	26	1.46	5.61538461538461	3.46	42.1965317919075	42.1965317919075	1.46	2	Left
633	15	174	SAC	100	23	1.18	5.1304347826087	3.13	37.6996805111821	37.6996805111821	1.18	1.95	Left
634	15	176	NIC	100	29.8	4.08	13.6912751677852	4.43	92.0993227990971	92.0993227990971	4.08	0.350000000000001	Left
635	15	177	NIC	100	24	1.81	7.54166666666667	3.86	46.8911917098446	46.8911917098446	1.81	2.05	Left
636	15	178	NIC	100	23.2	1.15	4.95689655172414	3.59	32.033426183844	32.033426183844	1.15	2.44	Left
637	15	179	NIC	100	25.1	1.28	5.0996015936255	3.21	39.8753894080997	39.8753894080997	1.28	1.93	Left
638	15	180	SAC	100	25.1	2	7.96812749003984	3.4	58.8235294117647	58.8235294117647	2	1.4	Left
639	15	182	SAC	100	27.3	1.66	6.08058608058608	2.62	63.3587786259542	63.3587786259542	1.66	0.96	Left
640	15	184	NIC	100	26.3	1.07	4.06844106463878	3.22	33.2298136645963	33.2298136645963	1.07	2.15	Left
641	15	185	NIC	100	27.8	1.6	5.75539568345324	3.52	45.4545454545455	45.4545454545455	1.6	1.92	Left
642	15	186	NIC	100	25.5	0.34	1.33333333333333	2.87	11.8466898954704	11.8466898954704	0.34	2.53	Left
643	15	187	NIC	100	25.4	3.47	13.6614173228346	3.47	100	100	3.47	0	Left
644	15	368	SAC	100	26.2	0.92	3.51145038167939	2.87	32.0557491289199	32.0557491289199	0.92	1.95	Left
645	15	369	SAC	100	27.2	0.78	2.86764705882353	3.05	25.5737704918033	25.5737704918033	0.78	2.27	Left
646	15	371	SAC	100	25.4	1.61	6.33858267716535	2.45	65.7142857142857	65.7142857142857	1.61	0.84	Left
647	15	375	NIC	100	26	0.57	2.19230769230769	3.37	16.9139465875371	16.9139465875371	0.57	2.8	Left
648	15	377	NIC	100	24.9	1.84	7.38955823293173	2.79	65.9498207885305	65.9498207885305	1.84	0.95	Left
649	15	378	SAC	100	25.5	1.21	4.74509803921569	3.22	37.5776397515528	37.5776397515528	1.21	2.01	Left
650	15	379	SAC	100	25.9	0.9	3.47490347490348	3.38	26.6272189349112	26.6272189349112	0.9	2.48	Left
651	15	380	SAC	100	26.9	1.02	3.79182156133829	1.52	67.1052631578947	67.1052631578947	1.02	0.5	Left
652	15	381	NIC	100	26.4	2.25	8.52272727272727	3.45	65.2173913043478	65.2173913043478	2.25	1.2	Left
653	15	382	NIC	100	25.3	1.95	7.70750988142292	4.16	46.875	46.875	1.95	2.21	Left
654	15	383	NIC	100	25.7	2.14	8.32684824902724	3.38	63.3136094674556	63.3136094674556	2.14	1.24	Left
655	15	393	NIC	100	27.6	1.6	5.79710144927536	2.95	54.2372881355932	54.2372881355932	1.6	1.35	Left
656	15	395	NIC	100	30.5	1.83	6	3.52	51.9886363636364	51.9886363636364	1.83	1.69	Left
657	15	396	NIC	100	30.4	1.23	4.04605263157895	2.95	41.6949152542373	41.6949152542373	1.23	1.72	Left
658	15	398	SAC	100	27.9	0.53	1.89964157706093	1.72	30.8139534883721	30.8139534883721	0.53	1.19	Left
659	15	400	SAC	100	28.9	0	0	0	0	0	0	0	Left
660	15	401	SAC	100	30.3	1.17	3.86138613861386	4.03	29.0322580645161	29.0322580645161	1.17	2.86	Left
661	15	402	NIC	100	27.6	0.49	1.77536231884058	3.52	13.9204545454545	13.9204545454545	0.49	3.03	Left
662	15	403	NIC	100	25.6	0	0	2.45	0	0	0	2.45	Left
663	15	404	NIC	100	28.3	0.64	2.26148409893993	2.68	23.8805970149254	23.8805970149254	0.64	2.04	Left
664	15	405	NIC	100	30.3	3.2	10.5610561056106	3.94	81.2182741116751	81.2182741116751	3.2	0.74	Left
665	15	406	SAC	100	24.8	2.21	8.91129032258064	3.17	69.7160883280757	69.7160883280757	2.21	0.96	Left
666	15	LR56	SAC	100	24	1.04	4.33333333333333	3.25	32	32	1.04	2.21	Left
667	15	LR57	SAC	100	32	1.74	5.4375	3.44	50.5813953488372	50.5813953488372	1.74	1.7	Left
668	15	LR59	SAC	100	28	0.79	2.82142857142857	3.67	21.5258855585831	21.5258855585831	0.79	2.88	Left
669	15	LR60	NIC	100	28	1.21	4.32142857142857	2.89	41.8685121107266	41.8685121107266	1.21	1.68	Left
670	15	LR61	NIC	100	30	2.54	8.46666666666667	3.36	75.5952380952381	75.5952380952381	2.54	0.82	Left
671	15	LR63	NIC	100	28	3.07	10.9642857142857	3.45	88.9855072463768	88.9855072463768	3.07	0.38	Left
672	15	LR64	SAC	100	27	0.69	2.55555555555556	3.54	19.4915254237288	19.4915254237288	0.69	2.85	Left
673	15	LR65	SAC	100	30	0.78	2.6	3.3	23.6363636363636	23.6363636363636	0.78	2.52	Left
674	15	LR66	SAC	100	29	2.45	8.44827586206896	3.68	66.5760869565217	66.5760869565217	2.45	1.23	Left
675	15	LR68	NIC	100	25	1.37	5.48	3.36	40.7738095238095	40.7738095238095	1.37	1.99	Left
676	16	172	SAC	100	25.7	1.89	7.35408560311284	2.78	67.9856115107914	67.9856115107914	1.89	0.89	Left
677	16	173	SAC	100	26	1.29	4.96153846153846	3.29	39.209726443769	39.209726443769	1.29	2	Left
678	16	174	SAC	100	23	1.18	5.1304347826087	3.06	38.562091503268	38.562091503268	1.18	1.88	Left
679	16	176	NIC	100	29.8	3.03	10.1677852348993	3.87	78.2945736434108	78.2945736434108	3.03	0.84	Left
680	16	177	NIC	100	24	1.83	7.625	2.09	87.5598086124402	87.5598086124402	1.83	0.26	Left
681	16	178	NIC	100	23.2	1.26	5.43103448275862	2.78	45.3237410071943	45.3237410071943	1.26	1.52	Left
682	16	179	NIC	100	25.1	0.97	3.86454183266932	3.2	30.3125	30.3125	0.97	2.23	Left
683	16	180	SAC	100	25.1	1.53	6.09561752988048	3.23	47.3684210526316	47.3684210526316	1.53	1.7	Left
684	16	182	SAC	100	27.3	1.85	6.77655677655678	3.12	59.2948717948718	59.2948717948718	1.85	1.27	Left
685	16	184	NIC	100	26.3	0.82	3.11787072243346	2.88	28.4722222222222	28.4722222222222	0.82	2.06	Left
686	16	185	NIC	100	27.8	1.49	5.35971223021583	3.29	45.2887537993921	45.2887537993921	1.49	1.8	Left
687	16	186	NIC	100	25.5	0.72	2.82352941176471	2.8	25.7142857142857	25.7142857142857	0.72	2.08	Left
688	16	187	NIC	100	25.4	3.26	12.8346456692913	3.28	99.390243902439	99.390243902439	3.26	0.02	Left
689	16	368	SAC	100	26.2	0.54	2.06106870229008	3.01	17.9401993355482	17.9401993355482	0.54	2.47	Left
690	16	369	SAC	100	27.2	0.71	2.61029411764706	3.79	18.7335092348285	18.7335092348285	0.71	3.08	Left
691	16	371	SAC	100	25.4	0.69	2.71653543307087	2.71	25.4612546125461	25.4612546125461	0.69	2.02	Left
692	16	375	NIC	100	26	0.38	1.46153846153846	4.24	8.9622641509434	8.9622641509434	0.38	3.86	Left
693	16	377	NIC	100	24.9	1.66	6.66666666666667	3.2	51.875	51.875	1.66	1.54	Left
694	16	378	SAC	100	25.5	1.14	4.47058823529412	2.97	38.3838383838384	38.3838383838384	1.14	1.83	Left
695	16	379	SAC	100	25.9	0.76	2.93436293436294	3.72	20.4301075268817	20.4301075268817	0.76	2.96	Left
696	16	380	SAC	100	26.9	0.33	1.22676579925651	2.2	15	15	0.33	1.87	Left
697	16	381	NIC	100	26.4	1.64	6.21212121212121	3.43	47.8134110787172	47.8134110787172	1.64	1.79	Left
698	16	382	NIC	100	25.3	1.01	3.99209486166008	4.46	22.6457399103139	22.6457399103139	1.01	3.45	Left
699	16	383	NIC	100	25.7	1.86	7.23735408560311	3.54	52.5423728813559	52.5423728813559	1.86	1.68	Left
700	16	393	NIC	100	27.6	0.69	2.5	3.15	21.9047619047619	21.9047619047619	0.69	2.46	Left
701	16	395	NIC	100	30.5	1.36	4.45901639344262	3.74	36.3636363636364	36.3636363636364	1.36	2.38	Left
702	16	396	NIC	100	30.4	0.16	0.526315789473684	3.18	5.0314465408805	5.0314465408805	0.16	3.02	Left
703	16	398	SAC	100	27.9	0	0	0.850000000000001	0	0	0	0.850000000000001	Left
704	16	400	SAC	100	28.9	0	0	0	0	0	0	0	Left
705	16	401	SAC	100	30.3	1.1	3.63036303630363	2.09	52.6315789473684	52.6315789473684	1.1	0.99	Left
706	16	402	NIC	100	27.6	0.39	1.41304347826087	2.71	14.3911439114391	14.3911439114391	0.39	2.32	Left
707	16	403	NIC	100	25.6	0	0	2	0	0	0	2	Left
708	16	404	NIC	100	28.3	0.82	2.89752650176678	3.27	25.0764525993884	25.0764525993884	0.82	2.45	Left
709	16	405	NIC	100	30.3	2.61	8.61386138613861	3.55	73.5211267605634	73.5211267605634	2.61	0.94	Left
710	16	406	SAC	100	24.8	0.859999999999999	3.46774193548387	2.1	40.9523809523809	40.9523809523809	0.859999999999999	1.24	Left
711	16	LR56	SAC	100	24	0.26	1.08333333333333	2.86	9.09090909090909	9.09090909090909	0.26	2.6	Left
712	16	LR57	SAC	100	32	0.95	2.96875	3.02	31.4569536423841	31.4569536423841	0.95	2.07	Left
713	16	LR59	SAC	100	28	0.68	2.42857142857143	3.66	18.5792349726776	18.5792349726776	0.68	2.98	Left
714	16	LR60	NIC	100	28	2	7.14285714285714	3.08	64.9350649350649	64.9350649350649	2	1.08	Left
715	16	LR61	NIC	100	30	2.96	9.86666666666667	3.39	87.3156342182891	87.3156342182891	2.96	0.43	Left
716	16	LR63	NIC	100	28	3.19	11.3928571428571	3.52	90.625	90.625	3.19	0.33	Left
717	16	LR64	SAC	100	27	0.5	1.85185185185185	3.8	13.1578947368421	13.1578947368421	0.5	3.3	Left
718	16	LR65	SAC	100	30	1.75	5.83333333333333	3.09	56.6343042071197	56.6343042071197	1.75	1.34	Left
719	16	LR66	SAC	100	29	1.8	6.20689655172414	4.01	44.8877805486284	44.8877805486284	1.8	2.21	Left
720	16	LR68	NIC	100	25	1.88	7.52	3.16	59.4936708860759	59.4936708860759	1.88	1.28	Left
721	17	172	SAC	200	26.1	1.04	7.96934865900383	2.9	35.8620689655172	64.1379310344827	1.86	1.04	Right
722	17	173	SAC	200	26.2	1.46	11.1450381679389	3.44	42.4418604651163	57.5581395348837	1.98	1.46	Right
723	17	174	SAC	200	23.4	2.18	18.6324786324786	3.03	71.947194719472	28.052805280528	0.85	2.18	Right
724	17	176	NIC	200	29.5	1.01	6.84745762711865	4.38	23.0593607305936	76.9406392694064	3.37	1.01	Right
725	17	177	NIC	200	24.4	2.42	19.8360655737705	3.35	72.2388059701493	27.7611940298507	0.93	2.42	Right
726	17	178	NIC	200	23.4	0.98	8.37606837606838	2.12	46.2264150943396	53.7735849056604	1.14	0.98	Right
727	17	179	NIC	200	25.7	2.08	16.1867704280156	3.06	67.9738562091503	32.0261437908497	0.98	2.08	Right
728	17	180	SAC	200	25.4	1.85	14.5669291338583	3.52	52.5568181818182	47.4431818181818	1.67	1.85	Right
729	17	182	SAC	200	27.3	1.14	8.35164835164835	3.36	33.9285714285714	66.0714285714286	2.22	1.14	Right
730	17	184	NIC	200	26.2	1.19	9.08396946564886	3.11	38.2636655948553	61.7363344051447	1.92	1.19	Right
731	17	185	NIC	200	27.9	1.96	14.0501792114695	3.59	54.5961002785515	45.4038997214485	1.63	1.96	Right
732	17	186	NIC	200	25.7	2.25	17.5097276264591	2.53	88.9328063241107	11.0671936758893	0.28	2.25	Right
733	17	187	NIC	200	25.5	1.92	15.0588235294118	3.03	63.3663366336634	36.6336633663366	1.11	1.92	Right
734	17	368	SAC	200	26.3	1.29	9.80988593155893	3.01	42.8571428571429	57.1428571428572	1.72	1.29	Right
735	17	369	SAC	200	27.4	0.85	6.2043795620438	3.81	22.3097112860892	77.6902887139108	2.96	0.85	Right
736	17	371	SAC	200	25.5	0	0	2.52	0	100	2.52	0	Right
737	17	375	NIC	200	26.2	0	0	1.44	0	100	1.44	0	Right
738	17	377	NIC	200	24.5	2.88	23.5102040816327	5.15	55.9223300970874	44.0776699029126	2.27	2.88	Right
739	17	378	SAC	200	25.6	1.15	8.984375	2.69	42.7509293680297	57.2490706319703	1.54	1.15	Right
740	17	379	SAC	200	26.2	2.91	22.2137404580153	4.43	65.6884875846501	34.3115124153499	1.52	2.91	Right
741	17	380	SAC	200	27	0.13	0.962962962962963	3.18	4.08805031446541	95.9119496855346	3.05	0.13	Right
742	17	381	NIC	200	26.8	1.86	13.8805970149254	3.73	49.8659517426273	50.1340482573727	1.87	1.86	Right
743	17	382	NIC	200	25.3	1.58	12.4901185770751	3.79	41.688654353562	58.311345646438	2.21	1.58	Right
744	17	383	NIC	200	25.8	0	0	2.55	0	100	2.55	0	Right
745	17	393	NIC	200	28.1	1.32	9.3950177935943	2.32	56.8965517241379	43.1034482758621	1	1.32	Right
746	17	395	NIC	200	30.4	2.78	18.2894736842105	3.84	72.3958333333333	27.6041666666667	1.06	2.78	Right
747	17	396	NIC	200	31.6	1.35	8.54430379746836	3.17	42.5867507886435	57.4132492113565	1.82	1.35	Right
748	17	398	SAC	200	28.3	0	0	1.38	0	100	1.38	0	Right
749	17	400	SAC	200	29.5	0	0	0.86	0	100	0.86	0	Right
750	17	401	SAC	200	31.1	1.06	6.81672025723473	2.7	39.2592592592593	60.7407407407407	1.64	1.06	Right
751	17	402	NIC	200	28.3	0.25	1.76678445229682	3	8.33333333333333	91.6666666666667	2.75	0.25	Right
752	17	403	NIC	200	25.9	0.92	7.1042471042471	1.6	57.5	42.5	0.68	0.92	Right
753	17	404	NIC	200	27.9	0.69	4.94623655913978	3.27	21.1009174311927	78.8990825688073	2.58	0.69	Right
754	17	405	NIC	200	30.3	0.53	3.4983498349835	3.93	13.4860050890585	86.5139949109415	3.4	0.53	Right
755	17	406	SAC	200	25.1	0.31	2.47011952191235	2.72	11.3970588235294	88.6029411764706	2.41	0.31	Right
756	17	LR56	SAC	200	23	1.56	13.5652173913043	3.47	44.956772334294	55.043227665706	1.91	1.56	Right
757	17	LR57	SAC	200	32	1.33	8.3125	3.29	40.4255319148936	59.5744680851064	1.96	1.33	Right
758	17	LR59	SAC	200	28	1.76	12.5714285714286	3.99	44.1102756892231	55.8897243107769	2.23	1.76	Right
759	17	LR60	NIC	200	28	1.77	12.6428571428571	3.19	55.4858934169279	44.5141065830721	1.42	1.77	Right
760	17	LR61	NIC	200	30	1.83	12.2	2.42	75.6198347107438	24.3801652892562	0.59	1.83	Right
761	17	LR63	NIC	200	28	1.7	12.1428571428571	3.56	47.7528089887641	52.2471910112359	1.86	1.7	Right
762	17	LR64	SAC	200	27	1.62	12	4.03	40.1985111662531	59.8014888337469	2.41	1.62	Right
763	17	LR65	SAC	200	29	0.89	6.13793103448276	3.46	25.7225433526011	74.2774566473989	2.57	0.89	Right
764	17	LR66	SAC	200	29	2.04	14.0689655172414	4.36	46.7889908256881	53.2110091743119	2.32	2.04	Right
765	17	LR68	NIC	200	26	1.49	11.4615384615385	3.36	44.3452380952381	55.6547619047619	1.87	1.49	Right
766	18	172	SAC	200	26.1	0.77	5.90038314176245	2.55	30.1960784313725	69.8039215686275	1.78	0.77	Right
767	18	173	SAC	200	26.2	0.6	4.58015267175572	2.72	22.0588235294118	77.9411764705882	2.12	0.6	Right
768	18	174	SAC	200	23.4	1.41	12.051282051282	3.4	41.4705882352941	58.5294117647059	1.99	1.41	Right
769	18	176	NIC	200	29.5	0.47	3.1864406779661	3.92	11.9897959183673	88.0102040816327	3.45	0.47	Right
770	18	177	NIC	200	24.4	1.52	12.4590163934426	2.84	53.5211267605634	46.4788732394366	1.32	1.52	Right
771	18	178	NIC	200	23.4	0.3	2.56410256410256	2.78	10.7913669064748	89.2086330935252	2.48	0.3	Right
772	18	179	NIC	200	25.7	1.36	10.5836575875486	3.1	43.8709677419355	56.1290322580645	1.74	1.36	Right
773	18	180	SAC	200	25.4	1.79	14.0944881889764	3.14	57.0063694267516	42.9936305732484	1.35	1.79	Right
774	18	182	SAC	200	27.3	0.64	4.68864468864469	2.74	23.3576642335766	76.6423357664234	2.1	0.64	Right
775	18	184	NIC	200	26.2	0.69	5.26717557251908	2.67	25.8426966292135	74.1573033707865	1.98	0.69	Right
776	18	185	NIC	200	27.9	1.08	7.74193548387097	3.23	33.4365325077399	66.5634674922601	2.15	1.08	Right
777	18	186	NIC	200	25.7	2.11	16.420233463035	2.7	78.1481481481482	21.8518518518519	0.59	2.11	Right
778	18	187	NIC	200	25.5	2.24	17.5686274509804	3	74.6666666666667	25.3333333333333	0.76	2.24	Right
779	18	368	SAC	200	26.3	0.4	3.04182509505704	2.05	19.5121951219512	80.4878048780488	1.65	0.4	Right
780	18	369	SAC	200	27.4	0	0	3.22	0	100	3.22	0	Right
781	18	371	SAC	200	25.5	0	0	4.32	0	100	4.32	0	Right
782	18	375	NIC	200	26.2	0	0	0.74	0	100	0.74	0	Right
783	18	377	NIC	200	24.5	0.24	1.95918367346939	1.63	14.7239263803681	85.2760736196319	1.39	0.24	Right
784	18	378	SAC	200	25.6	0	0	1.42	0	100	1.42	0	Right
785	18	379	SAC	200	26.2	1.52	11.6030534351145	3.53	43.0594900849859	56.9405099150141	2.01	1.52	Right
786	18	380	SAC	200	27	0	0	2.12	0	100	2.12	0	Right
787	18	381	NIC	200	26.8	0.39	2.91044776119403	3.62	10.7734806629834	89.2265193370166	3.23	0.39	Right
788	18	382	NIC	200	25.3	0.71	5.61264822134387	3.59	19.7771587743733	80.2228412256267	2.88	0.71	Right
789	18	383	NIC	200	25.8	0.63	4.88372093023256	3.42	18.421052631579	81.5789473684211	2.79	0.63	Right
790	18	393	NIC	200	28.1	1.25	8.89679715302491	2.76	45.2898550724638	54.7101449275362	1.51	1.25	Right
791	18	395	NIC	200	30.4	1.67	10.9868421052632	3.79	44.0633245382586	55.9366754617414	2.12	1.67	Right
792	18	396	NIC	200	31.6	0.65	4.11392405063291	3.96	16.4141414141414	83.5858585858586	3.31	0.65	Right
793	18	398	SAC	200	28.3	0	0	3.36	0	100	3.36	0	Right
794	18	400	SAC	200	29.5	0.7	4.74576271186441	2.98	23.489932885906	76.510067114094	2.28	0.7	Right
795	18	401	SAC	200	31.1	0.8	5.14469453376206	3.56	22.4719101123595	77.5280898876404	2.76	0.8	Right
796	18	402	NIC	200	28.3	0.12	0.848056537102473	3.42	3.50877192982456	96.4912280701754	3.3	0.12	Right
797	18	403	NIC	200	25.9	1.55	11.969111969112	3.25	47.6923076923077	52.3076923076923	1.7	1.55	Right
798	18	404	NIC	200	27.9	0.42	3.01075268817204	3.38	12.4260355029586	87.5739644970414	2.96	0.42	Right
799	18	405	NIC	200	30.3	0.16	1.05610561056105	3.5	4.57142857142857	95.4285714285714	3.34	0.16	Right
800	18	406	SAC	200	25.1	0.32	2.54980079681275	3.23	9.90712074303405	90.092879256966	2.91	0.32	Right
801	18	LR56	SAC	200	23	0.29	2.52173913043478	2.87	10.1045296167247	89.8954703832753	2.58	0.29	Right
802	18	LR57	SAC	200	32	0.67	4.1875	3.08	21.7532467532468	78.2467532467532	2.41	0.67	Right
803	18	LR59	SAC	200	28	1.36	9.71428571428572	5.14	26.4591439688716	73.5408560311284	3.78	1.36	Right
804	18	LR60	NIC	200	28	0.9	6.42857142857143	3.38	26.6272189349112	73.3727810650888	2.48	0.9	Right
805	18	LR61	NIC	200	30	1.12	7.46666666666667	1.12	100	0	0	1.12	Right
806	18	LR63	NIC	200	28	0.95	6.78571428571428	3.53	26.9121813031161	73.0878186968839	2.58	0.95	Right
807	18	LR64	SAC	200	27	0.34	2.51851851851852	3.66	9.28961748633881	90.7103825136612	3.32	0.34	Right
808	18	LR65	SAC	200	29	0.76	5.24137931034483	2.9	26.2068965517241	73.7931034482759	2.14	0.76	Right
809	18	LR66	SAC	200	29	0.64	4.41379310344827	3.73	17.1581769436997	82.8418230563003	3.09	0.64	Right
810	18	LR68	NIC	200	26	1.46	11.2307692307692	3.14	46.4968152866242	53.5031847133758	1.68	1.46	Right
811	19	172	SAC	200	26.1	0.86	6.59003831417624	2.73	31.5018315018315	31.5018315018315	0.86	1.87	Left
812	19	173	SAC	200	26.2	1.11	8.47328244274809	2.81	39.5017793594306	39.5017793594306	1.11	1.7	Left
813	19	174	SAC	200	23.4	1.68	14.3589743589744	3.04	55.2631578947368	55.2631578947368	1.68	1.36	Left
814	19	176	NIC	200	29.5	0.62	4.20338983050847	3.93	15.7760814249364	15.7760814249364	0.62	3.31	Left
815	19	177	NIC	200	24.4	1.92	15.7377049180328	2.84	67.6056338028169	67.6056338028169	1.92	0.92	Left
816	19	178	NIC	200	23.4	1.46	12.4786324786325	2.47	59.1093117408907	59.1093117408907	1.46	1.01	Left
817	19	179	NIC	200	25.7	0.56	4.3579766536965	2.8	20	20	0.56	2.24	Left
818	19	180	SAC	200	25.4	0.78	6.14173228346457	2.82	27.6595744680851	27.6595744680851	0.78	2.04	Left
819	19	182	SAC	200	27.3	1.99	14.5787545787546	2.82	70.5673758865248	70.5673758865248	1.99	0.83	Left
820	19	184	NIC	200	26.2	0.57	4.35114503816794	2.55	22.3529411764706	22.3529411764706	0.57	1.98	Left
821	19	185	NIC	200	27.9	1.08	7.74193548387097	3.15	34.2857142857143	34.2857142857143	1.08	2.07	Left
822	19	186	NIC	200	25.7	0.94	7.31517509727626	3.11	30.2250803858521	30.2250803858521	0.94	2.17	Left
823	19	187	NIC	200	25.5	2.87	22.5098039215686	3.43	83.6734693877551	83.6734693877551	2.87	0.56	Left
824	19	368	SAC	200	26.1	0.52	3.98467432950192	2.64	19.6969696969697	19.6969696969697	0.52	2.12	Left
825	19	369	SAC	200	27.9	0.69	4.94623655913978	3.3	20.9090909090909	20.9090909090909	0.69	2.61	Left
826	19	371	SAC	200	26.1	1.29	9.88505747126437	3.28	39.3292682926829	39.3292682926829	1.29	1.99	Left
827	19	375	NIC	200	26.3	1.52	11.5589353612167	4.05	37.5308641975309	37.5308641975309	1.52	2.53	Left
828	19	377	NIC	200	24.9	0	0	1.88	0	0	0	1.88	Left
829	19	378	SAC	200	25.7	0.83	6.4591439688716	2.6	31.9230769230769	31.9230769230769	0.83	1.77	Left
830	19	379	SAC	200	25.7	0.17	1.32295719844358	2.94	5.78231292517007	5.78231292517007	0.17	2.77	Left
831	19	380	SAC	200	27	0.95	7.03703703703704	3.37	28.1899109792285	28.1899109792285	0.95	2.42	Left
832	19	381	NIC	200	26.7	0.7	5.2434456928839	3.42	20.4678362573099	20.4678362573099	0.7	2.72	Left
833	19	382	NIC	200	25.7	0.7	5.44747081712062	3.65	19.1780821917808	19.1780821917808	0.7	2.95	Left
834	19	383	NIC	200	25.7	1.51	11.7509727626459	3.36	44.9404761904762	44.9404761904762	1.51	1.85	Left
835	19	393	NIC	200	27.3	0.56	4.1025641025641	3.53	15.8640226628895	15.8640226628895	0.56	2.97	Left
836	19	395	NIC	200	30.2	0.47	3.11258278145695	3.79	12.401055408971	12.401055408971	0.47	3.32	Left
837	19	396	NIC	200	31.8	0.39	2.45283018867924	2.86	13.6363636363636	13.6363636363636	0.39	2.47	Left
838	19	398	SAC	200	28.2	0.0599999999999999	0.425531914893617	2.69	2.23048327137546	2.23048327137546	0.0599999999999999	2.63	Left
839	19	400	SAC	200	28.6	0.2	1.3986013986014	1.44	13.8888888888889	13.8888888888889	0.2	1.24	Left
840	19	401	SAC	200	30.7	1.51	9.8371335504886	3.07	49.185667752443	49.185667752443	1.51	1.56	Left
841	19	402	NIC	200	27.6	0.27	1.95652173913044	3.35	8.05970149253731	8.05970149253731	0.27	3.08	Left
842	19	403	NIC	200	25.6	0.52	4.0625	3.41	15.2492668621701	15.2492668621701	0.52	2.89	Left
843	19	404	NIC	200	28	1.51	10.7857142857143	2.85	52.9824561403509	52.9824561403509	1.51	1.34	Left
844	19	405	NIC	200	30.4	1.78	11.7105263157895	3.69	48.2384823848238	48.2384823848238	1.78	1.91	Left
845	19	406	SAC	200	25.2	1.03	8.17460317460317	2.73	37.7289377289377	37.7289377289377	1.03	1.7	Left
846	19	LR56	SAC	200	23	0.18	1.56521739130435	2.88	6.25	6.25	0.18	2.7	Left
847	19	LR57	SAC	200	32	0.87	5.4375	3.46	25.1445086705202	25.1445086705202	0.87	2.59	Left
848	19	LR59	SAC	200	28	1.19	8.5	5.11	23.2876712328767	23.2876712328767	1.19	3.92	Left
849	19	LR60	NIC	200	28	1.37	9.78571428571429	2.98	45.9731543624161	45.9731543624161	1.37	1.61	Left
850	19	LR61	NIC	200	30	0.11	0.733333333333333	2.98	3.69127516778524	3.69127516778524	0.11	2.87	Left
851	19	LR63	NIC	200	28	3.01	21.5	3.26	92.3312883435583	92.3312883435583	3.01	0.25	Left
852	19	LR64	SAC	200	27	0.66	4.88888888888889	3.58	18.4357541899441	18.4357541899441	0.66	2.92	Left
853	19	LR65	SAC	200	29	0.6	4.13793103448276	3.24	18.5185185185185	18.5185185185185	0.6	2.64	Left
854	19	LR66	SAC	200	29	1.49	10.2758620689655	3.99	37.34335839599	37.34335839599	1.49	2.5	Left
855	19	LR68	NIC	200	26	1.25	9.61538461538462	3.41	36.6568914956012	36.6568914956012	1.25	2.16	Left
856	20	172	SAC	200	26.1	0.43	3.29501915708812	2.63	16.3498098859316	16.3498098859316	0.43	2.2	Left
857	20	173	SAC	200	26.2	0.65	4.9618320610687	3.15	20.6349206349206	20.6349206349206	0.65	2.5	Left
858	20	174	SAC	200	23.4	1.71	14.6153846153846	3.18	53.7735849056604	53.7735849056604	1.71	1.47	Left
859	20	176	NIC	200	29.5	0.33	2.23728813559322	3.62	9.11602209944751	9.11602209944751	0.33	3.29	Left
860	20	177	NIC	200	24.4	2.23	18.2786885245902	2.46	90.650406504065	90.650406504065	2.23	0.23	Left
861	20	178	NIC	200	23.4	0.85	7.26495726495727	2.26	37.6106194690266	37.6106194690266	0.85	1.41	Left
862	20	179	NIC	200	25.7	1.21	9.41634241245136	3.3	36.6666666666667	36.6666666666667	1.21	2.09	Left
863	20	180	SAC	200	25.4	0.83	6.53543307086614	2.68	30.9701492537313	30.9701492537313	0.83	1.85	Left
864	20	182	SAC	200	27.3	1.63	11.9413919413919	2.71	60.1476014760147	60.1476014760147	1.63	1.08	Left
865	20	184	NIC	200	26.2	0.46	3.51145038167939	2.84	16.1971830985916	16.1971830985916	0.46	2.38	Left
866	20	185	NIC	200	27.9	1.14	8.17204301075269	3.36	33.9285714285714	33.9285714285714	1.14	2.22	Left
867	20	186	NIC	200	25.7	0	0	1.83	0	0	0	1.83	Left
868	20	187	NIC	200	25.5	2.3	18.0392156862745	2.53	90.9090909090909	90.9090909090909	2.3	0.23	Left
869	20	368	SAC	200	26.1	0.44	3.37164750957854	2.27	19.3832599118943	19.3832599118943	0.44	1.83	Left
870	20	369	SAC	200	27.9	0.16	1.14695340501792	3.56	4.49438202247191	4.49438202247191	0.16	3.4	Left
871	20	371	SAC	200	26.1	0.82	6.28352490421456	3.5	23.4285714285714	23.4285714285714	0.82	2.68	Left
872	20	375	NIC	200	26.3	0	0	2.06	0	0	0	2.06	Left
873	20	377	NIC	200	24.9	0	0	1.91	0	0	0	1.91	Left
874	20	378	SAC	200	25.7	0.16	1.24513618677043	2.4	6.66666666666667	6.66666666666667	0.16	2.24	Left
875	20	379	SAC	200	25.7	0.18	1.40077821011673	3.56	5.0561797752809	5.0561797752809	0.18	3.38	Left
876	20	380	SAC	200	27	0.46	3.40740740740741	3.86	11.9170984455958	11.9170984455958	0.46	3.4	Left
877	20	381	NIC	200	26.7	0.34	2.54681647940075	3.41	9.97067448680353	9.97067448680353	0.34	3.07	Left
878	20	382	NIC	200	25.7	0.25	1.94552529182879	4.01	6.23441396508728	6.23441396508728	0.25	3.76	Left
879	20	383	NIC	200	25.7	0.61	4.74708171206226	3.59	16.991643454039	16.991643454039	0.61	2.98	Left
880	20	393	NIC	200	27.3	0.14	1.02564102564103	3.42	4.09356725146199	4.09356725146199	0.14	3.28	Left
881	20	395	NIC	200	30.2	0.16	1.05960264900662	3.69	4.33604336043361	4.33604336043361	0.16	3.53	Left
882	20	396	NIC	200	31.8	0.31	1.9496855345912	2.52	12.3015873015873	12.3015873015873	0.31	2.21	Left
883	20	398	SAC	200	28.2	0	0	2.38	0	0	0	2.38	Left
884	20	400	SAC	200	28.6	0	0	2.14	0	0	0	2.14	Left
885	20	401	SAC	200	30.7	0.15	0.977198697068406	3.1	4.83870967741937	4.83870967741937	0.15	2.95	Left
886	20	402	NIC	200	27.6	0.11	0.797101449275362	3.34	3.2934131736527	3.2934131736527	0.11	3.23	Left
887	20	403	NIC	200	25.6	0.24	1.875	2.85	8.42105263157895	8.42105263157895	0.24	2.61	Left
888	20	404	NIC	200	28	0.64	4.57142857142857	3.03	21.1221122112211	21.1221122112211	0.64	2.39	Left
889	20	405	NIC	200	30.4	0.8	5.26315789473684	3.53	22.6628895184136	22.6628895184136	0.8	2.73	Left
890	20	406	SAC	200	25.2	0.27	2.14285714285714	3.03	8.9108910891089	8.9108910891089	0.27	2.76	Left
891	20	LR56	SAC	200	23	0.0599999999999999	0.521739130434782	2.79	2.1505376344086	2.1505376344086	0.0599999999999999	2.73	Left
892	20	LR57	SAC	200	32	0.45	2.8125	3.25	13.8461538461538	13.8461538461538	0.45	2.8	Left
893	20	LR59	SAC	200	28	0.83	5.92857142857143	4.9	16.9387755102041	16.9387755102041	0.83	4.07	Left
894	20	LR60	NIC	200	28	1.72	12.2857142857143	3.11	55.3054662379421	55.3054662379421	1.72	1.39	Left
895	20	LR61	NIC	200	30	0.2	1.33333333333333	3.42	5.84795321637427	5.84795321637427	0.2	3.22	Left
896	20	LR63	NIC	200	28	2.99	21.3571428571429	3.36	88.9880952380952	88.9880952380952	2.99	0.37	Left
897	20	LR64	SAC	200	27	0.27	2	3.66	7.37704918032787	7.37704918032787	0.27	3.39	Left
898	20	LR65	SAC	200	29	0.21	1.44827586206897	2.73	7.69230769230769	7.69230769230769	0.21	2.52	Left
899	20	LR66	SAC	200	29	1.25	8.62068965517241	4.08	30.6372549019608	30.6372549019608	1.25	2.83	Left
900	20	LR68	NIC	200	26	1.08	8.30769230769231	3.28	32.9268292682927	32.9268292682927	1.08	2.2	Left
