# Supplementary material for: Transient nicotine exposure in early adolescent male mice freezes their dopamine circuits in an immature state
Source: Nat Commun. 2024 Oct 18;15:9017. doi: 10.1038/s41467-024-53327-w (PMC11489768; doi:10.1038/s41467-024-53327-w)
Supplement: Supplementary file 4 — Source Data [file 41467_2024_53327_MOESM4_ESM.zip › source_data/2BC_24h_consumption.csv]

Nic_conc	time	avg_cons_adol	avg_cons_adult
0	0	0.259175824	0.246979167
0	1	0.236923077	0.231354167
0	2	0.194615385	0.225625
0	3	0.160714286	0.14
0	4	0.131593407	0.10625
0	5	0.232252747	0.13
0	6	0.281098901	0.291875
0	7	0.203901099	0.33125
0	8	0.175714286	0.181770833
0	9	0.118626374	0.124270833
0	10	0.155054945	0.113229167
0	11	0.140994764	0.102708333
0	12	0.118514851	0.100625
0	13	0.081435644	0.078352941
0	14	0.100938967	0.066117647
0	15	0.092769953	0.073645833
0	16	0.066502463	0.094096386
0	17	0.091593407	0.0709375
0	18	0.091483516	0.094479167
0	19	0.080659341	0.109479167
0	20	0.193791209	0.2040625
0	21	0.260714286	0.281354167
0	22	0.268736264	0.266458333
0	23	0.279505495	0.26875
0.5	0	0.300444444	0.317604167
0.5	1	0.244666667	0.275208333
0.5	2	0.181944444	0.176875
0.5	3	0.149166667	0.139895833
0.5	4	0.151166667	0.130625
0.5	5	0.213555556	0.165625
0.5	6	0.274944444	0.299166667
0.5	7	0.228722222	0.242395833
0.5	8	0.184666667	0.1815625
0.5	9	0.137722222	0.1578125
0.5	10	0.121166667	0.123333333
0.5	11	0.088333333	0.095662651
0.5	12	0.103277778	0.10253012
0.5	13	0.090055556	0.099156627
0.5	14	0.0805	0.070120482
0.5	15	0.067105263	0.07313253
0.5	16	0.079662162	0.065783133
0.5	17	0.05835443	0.064117647
0.5	18	0.117594937	0.078125
0.5	19	0.117777778	0.107708333
0.5	20	0.226444444	0.246875
0.5	21	0.307111111	0.286770833
0.5	22	0.294388889	0.2603125
0.5	23	0.295277778	0.274270833
1	0	0.314888889	0.313645833
1	1	0.2685	0.3034375
1	2	0.226888889	0.191458333
1	3	0.177166667	0.166041667
1	4	0.175666667	0.114791667
1	5	0.198722222	0.167604167
1	6	0.296277778	0.265729167
1	7	0.274722222	0.294583333
1	8	0.161	0.2046875
1	9	0.119777778	0.139166667
1	10	0.121833333	0.1340625
1	11	0.091	0.129375
1	12	0.077444444	0.1
1	13	0.088333333	0.083854167
1	14	0.075944444	0.059791667
1	15	0.063722222	0.052916667
1	16	0.074833333	0.050729167
1	17	0.062899408	0.113925234
1	18	0.12739645	0.074166667
1	19	0.112	0.1159375
1	20	0.307555556	0.265833333
1	21	0.341111111	0.334270833
1	22	0.321277778	0.280625
1	23	0.342055556	0.266458333
10	0	0.238777778	0.266770833
10	1	0.239777778	0.256979167
10	2	0.185444444	0.159270833
10	3	0.126611111	0.13125
10	4	0.107777778	0.095104167
10	5	0.165722222	0.138229167
10	6	0.267055556	0.2671875
10	7	0.265388889	0.248645833
10	8	0.131833333	0.174375
10	9	0.110833333	0.144375
10	10	0.143388889	0.117916667
10	11	0.139222222	0.112395833
10	12	0.118388889	0.104166667
10	13	0.067944444	0.080520833
10	14	0.086166667	0.075520833
10	15	0.060111111	0.076875
10	16	0.074585987	0.080625
10	17	0.065671642	0.090705882
10	18	0.119666667	0.090729167
10	19	0.101444444	0.095416667
10	20	0.250777778	0.242916667
10	21	0.293055556	0.2990625
10	22	0.264611111	0.273541667
10	23	0.254611111	0.251041667
100	0	0.232222222	0.249270833
100	1	0.212055556	0.260625
100	2	0.166	0.198958333
100	3	0.095444444	0.115416667
100	4	0.092222222	0.0959375
100	5	0.129611111	0.1015625
100	6	0.269833333	0.246145833
100	7	0.285555556	0.30875
100	8	0.140777778	0.195104167
100	9	0.118166667	0.093645833
100	10	0.136111111	0.1165625
100	11	0.087888889	0.090104167
100	12	0.086272189	0.069895833
100	13	0.06739645	0.073958333
100	14	0.089230769	0.0990625
100	15	0.068284024	0.071458333
100	16	0.065838926	0.036354167
100	17	0.134556962	0.097395833
100	18	0.1045	0.081308411
100	19	0.090222222	0.104479167
100	20	0.247611111	0.2775
100	21	0.245666667	0.296354167
100	22	0.228277778	0.232604167
100	23	0.221833333	0.215520833
200	0	0.2175	0.235416667
200	1	0.207	0.172708333
200	2	0.169166667	0.144375
200	3	0.117111111	0.162604167
200	4	0.086222222	0.189166667
200	5	0.124166667	0.232395833
200	6	0.271722222	0.1878125
200	7	0.297777778	0.201458333
200	8	0.135666667	0.139270833
200	9	0.137166667	0.093229167
200	10	0.108777778	0.106145833
200	11	0.0965	0.100520833
200	12	0.100680628	0.066041667
200	13	0.078795812	0.047708333
200	14	0.077643979	0.058958333
200	15	0.073769634	0.070833333
200	16	0.0505625	0.066770833
200	17	0.106540881	0.063647059
200	18	0.081055556	0.080833333
200	19	0.098444444	0.1140625
200	20	0.245777778	0.272604167
200	21	0.239611111	0.2628125
200	22	0.205888889	0.239270833
200	23	0.224555556	0.22375
50	0	0.235505618	0.282604167
50	1	0.240842697	0.2575
50	2	0.173595506	0.181458333
50	3	0.130674157	0.12875
50	4	0.110280899	0.106666667
50	5	0.121011236	0.126145833
50	6	0.265224719	0.230416667
50	7	0.289775281	0.260208333
50	8	0.138033708	0.174895833
50	9	0.131460674	0.144375
50	10	0.128314607	0.123645833
50	11	0.129285714	0.079375
50	12	0.097619048	0.086979167
50	13	0.108571429	0.093958333
50	14	0.071904762	0.071666667
50	15	0.069166667	0.055104167
50	16	0.051304348	0.0696875
50	17	0.101856287	0.082446809
50	18	0.090393258	0.072242991
50	19	0.09241573	0.0815625
50	20	0.211573034	0.217291667
50	21	0.258707865	0.246354167
50	22	0.238651685	0.225
50	23	0.265617978	0.229166667
