# Supplementary material for: Transient nicotine exposure in early adolescent male mice freezes their dopamine circuits in an immature state
Source: Nat Commun. 2024 Oct 18;15:9017. doi: 10.1038/s41467-024-53327-w (PMC11489768; doi:10.1038/s41467-024-53327-w)
Supplement: Supplementary file 4 — Source Data [file 41467_2024_53327_MOESM4_ESM.zip › source_data/Patch_sEPSCfreq.csv]

Freq	PTX	Age	Time
2.74	SAC	ADOL	Before
3.76	SAC	ADOL	Before
13.1	SAC	ADOL	Before
11.66	SAC	ADOL	Before
16.91	SAC	ADOL	Before
16.26	SAC	ADOL	Before
9.29	SAC	ADOL	Before
9.15	SAC	ADOL	Before
15.74	SAC	ADOL	Before
2.97	SAC	ADOL	Before
11.68	SAC	ADOL	Before
9.05	SAC	ADOL	Before
12.19	SAC	ADOL	Before
14.57	SAC	ADOL	Before
5.1	NIC	ADOL	Before
0.43	NIC	ADOL	Before
1.6	NIC	ADOL	Before
0.97	NIC	ADOL	Before
0.36	NIC	ADOL	Before
3.15	NIC	ADOL	Before
2.7	NIC	ADOL	Before
2.87	NIC	ADOL	Before
1.27	NIC	ADOL	Before
0.18	NIC	ADOL	Before
4.59	NIC	ADOL	Before
5.14	NIC	ADOL	Before
4.22	NIC	ADOL	Before
8.08	NIC	ADOL	Before
10.53	SAC	ADOL	After
3.47	SAC	ADOL	After
15.79	SAC	ADOL	After
11.92	SAC	ADOL	After
18.78	SAC	ADOL	After
23.78	SAC	ADOL	After
23.21	SAC	ADOL	After
11.19	SAC	ADOL	After
27.5	SAC	ADOL	After
5.54	SAC	ADOL	After
21.42	SAC	ADOL	After
15.57	SAC	ADOL	After
15.13	SAC	ADOL	After
10.15	SAC	ADOL	After
15.36	NIC	ADOL	After
6.18	NIC	ADOL	After
5.64	NIC	ADOL	After
7.03	NIC	ADOL	After
4.27	NIC	ADOL	After
4.66	NIC	ADOL	After
12.6	NIC	ADOL	After
8.63	NIC	ADOL	After
10.62	NIC	ADOL	After
0.81	NIC	ADOL	After
10.47	NIC	ADOL	After
15.65	NIC	ADOL	After
20.9	NIC	ADOL	After
22.27	NIC	ADOL	After
383.98	SAC	ADOL	Percent
92.21	SAC	ADOL	Percent
120.53	SAC	ADOL	Percent
102.27	SAC	ADOL	Percent
111.05	SAC	ADOL	Percent
146.24	SAC	ADOL	Percent
249.98	SAC	ADOL	Percent
122.31	SAC	ADOL	Percent
174.69	SAC	ADOL	Percent
186.18	SAC	ADOL	Percent
183.45	SAC	ADOL	Percent
172.13	SAC	ADOL	Percent
124.18	SAC	ADOL	Percent
69.63	SAC	ADOL	Percent
301.31	NIC	ADOL	Percent
1442.05	NIC	ADOL	Percent
352.71	NIC	ADOL	Percent
722.52	NIC	ADOL	Percent
1191.89	NIC	ADOL	Percent
148.24	NIC	ADOL	Percent
466.3	NIC	ADOL	Percent
300.28	NIC	ADOL	Percent
835.69	NIC	ADOL	Percent
443.79	NIC	ADOL	Percent
227.94	NIC	ADOL	Percent
304.51	NIC	ADOL	Percent
495.75	NIC	ADOL	Percent
275.77	NIC	ADOL	Percent
14.11	SAC	ADULT	Before
9.55	SAC	ADULT	Before
1.04392578	SAC	ADULT	Before
1.45169485	SAC	ADULT	Before
0.65317374	SAC	ADULT	Before
21.4106555	SAC	ADULT	Before
2.93567446	SAC	ADULT	Before
59.7014923	SAC	ADULT	Before
43.4567264	SAC	ADULT	Before
4.46109154	SAC	ADULT	Before
4.23767344	NIC	ADULT	Before
4.74546924	NIC	ADULT	Before
4.36352784	NIC	ADULT	Before
5.46757416	NIC	ADULT	Before
13.4064242	NIC	ADULT	Before
6.69589718	NIC	ADULT	Before
0.15482873	NIC	ADULT	Before
1.86612738	NIC	ADULT	Before
19.0667904	NIC	ADULT	Before
46.9	SAC	ADULT	After
34.8	SAC	ADULT	After
6.59552063	SAC	ADULT	After
2.01166773	SAC	ADULT	After
63.4202229	SAC	ADULT	After
40.9824918	SAC	ADULT	After
24.96277	SAC	ADULT	After
13.0492463	SAC	ADULT	After
7.00543545	SAC	ADULT	After
4.46109154	SAC	ADULT	After
11.2442962	NIC	ADULT	After
27.518953	NIC	ADULT	After
13.3132357	NIC	ADULT	After
43.8364931	NIC	ADULT	After
3.65762249	NIC	ADULT	After
24.6371917	NIC	ADULT	After
17.5386473	NIC	ADULT	After
14.5089578	NIC	ADULT	After
21.2223649	NIC	ADULT	After
58.36	SAC	ADULT	Percent
332.7	SAC	ADULT	Percent
364.88	SAC	ADULT	Percent
631.8	SAC	ADULT	Percent
138.57	SAC	ADULT	Percent
191.41	SAC	ADULT	Percent
850.32	SAC	ADULT	Percent
21.86	SAC	ADULT	Percent
16.12	SAC	ADULT	Percent
100	SAC	ADULT	Percent
265.34	NIC	ADULT	Percent
579.9	NIC	ADULT	Percent
305.1	NIC	ADULT	Percent
801.75	NIC	ADULT	Percent
27.28	NIC	ADULT	Percent
367.94	NIC	ADULT	Percent
777.49	NIC	ADULT	Percent
111.31	NIC	ADULT	Percent
