# Supplementary material for: Transient nicotine exposure in early adolescent male mice freezes their dopamine circuits in an immature state
Source: Nat Commun. 2024 Oct 18;15:9017. doi: 10.1038/s41467-024-53327-w (PMC11489768; doi:10.1038/s41467-024-53327-w)
Supplement: Supplementary file 4 — Source Data [file 41467_2024_53327_MOESM4_ESM.zip › source_data/Patch_NMDA_TAU.csv]

TAU	PTX	Age
98.39	SAC	ADOL
39.2	SAC	ADOL
148.15	SAC	ADOL
24	SAC	ADOL
163.35	SAC	ADOL
43.41	SAC	ADOL
37.65	SAC	ADOL
122.43	SAC	ADOL
158.38	SAC	ADOL
109.71	SAC	ADOL
92.67	SAC	ADOL
211.79	NIC	ADOL
208.01	NIC	ADOL
159.32	NIC	ADOL
130.63	NIC	ADOL
118.11	NIC	ADOL
222.07	NIC	ADOL
113.24	NIC	ADOL
62.76	NIC	ADOL
103.57	NIC	ADOL
310.94	NIC	ADOL
82.92	NIC	ADOL
26.63	SAC	ADULT
24.49	SAC	ADULT
112.48	SAC	ADULT
36.39	SAC	ADULT
79.53	SAC	ADULT
57.01	SAC	ADULT
136.86	SAC	ADULT
179.25	SAC	ADULT
125.02	SAC	ADULT
53.84	NIC	ADULT
72.13	NIC	ADULT
28.93	NIC	ADULT
151.66	NIC	ADULT
158.68	NIC	ADULT
52.67	NIC	ADULT
94.93	NIC	ADULT
107.56	NIC	ADULT
