# Supplementary material for: Transient nicotine exposure in early adolescent male mice freezes their dopamine circuits in an immature state
Source: Nat Commun. 2024 Oct 18;15:9017. doi: 10.1038/s41467-024-53327-w (PMC11489768; doi:10.1038/s41467-024-53327-w)
Supplement: Supplementary file 4 — Source Data [file 41467_2024_53327_MOESM4_ESM.zip › source_data/2BC_sucrose_adolescent_bysession.csv]

	session	Mouse	treatment	suc_conc	Weight_s	suc_cons_s	total_cons_s	Left_cons_s	suc_pref_s	Left_pref_s	c1_s	c2_s	suc_side
1	1	172	SAC	0	25.5	0.77	3.09	2.32	24.9190938511327	75.0809061488673	2.32	0.77	Right
2	1	173	SAC	0	26.9	1.21	3.25	2.04	37.2307692307692	62.7692307692308	2.04	1.21	Right
3	1	174	SAC	0	22.9	0.94	3.14	2.2	29.9363057324841	70.0636942675159	2.2	0.94	Right
4	1	176	NIC	0	30.1	1.7	3.36	1.66	50.5952380952381	49.4047619047619	1.66	1.7	Right
5	1	177	NIC	0	24.6	0.88	2.72	1.84	32.3529411764706	67.6470588235294	1.84	0.88	Right
6	1	178	NIC	0	23.4	0.21	0.56	0.35	37.5	62.5	0.35	0.21	Right
7	1	179	NIC	0	25.2	0.53	2.7	2.17	19.6296296296296	80.3703703703704	2.17	0.53	Right
8	1	180	SAC	0	25.9	1.93	2.64	0.71	73.1060606060606	26.8939393939394	0.71	1.93	Right
9	1	182	SAC	0	27.8	0.79	2.88	2.09	27.4305555555556	72.5694444444444	2.09	0.79	Right
10	1	184	NIC	0	26.5	0.19	0.47	0.28	40.4255319148936	59.5744680851064	0.28	0.19	Right
11	1	185	NIC	0	28	4.04	4.83	0.79	83.6438923395445	16.3561076604555	0.79	4.04	Right
12	1	186	NIC	0	26	0.65	1.02	0.37	63.7254901960784	36.2745098039216	0.37	0.65	Right
13	1	187	NIC	0	25.1	0.43	1.8	1.37	23.8888888888889	76.1111111111111	1.37	0.43	Right
14	1	368	SAC	0	25.6	3.08	3.53	0.45	87.2521246458924	12.7478753541076	0.45	3.08	Right
15	1	369	SAC	0	29	1.99	5.54	3.55	35.9205776173285	64.0794223826715	3.55	1.99	Right
16	1	371	SAC	0	25.1	0.44	3.65	3.21	12.0547945205479	87.9452054794521	3.21	0.44	Right
17	1	375	NIC	0	25.5	1.41	3.4	1.99	41.4705882352941	58.5294117647059	1.99	1.41	Right
18	1	377	NIC	0	24.4	2.93	3.63	0.7	80.7162534435262	19.2837465564738	0.7	2.93	Right
19	1	378	SAC	0	24.8	1.69	3.51	1.82	48.1481481481482	51.8518518518518	1.82	1.69	Right
20	1	379	SAC	0	26	1.85	3.14	1.29	58.9171974522293	41.0828025477707	1.29	1.85	Right
21	1	380	SAC	0	27.3	0.57	3.24	2.67	17.5925925925926	82.4074074074074	2.67	0.57	Right
22	1	381	NIC	0	25.8	2.33	3.96	1.63	58.8383838383838	41.1616161616162	1.63	2.33	Right
23	1	382	NIC	0	25.5	1.67	4.04	2.37	41.3366336633663	58.6633663366337	2.37	1.67	Right
24	1	383	NIC	0	25.1	2.45	3.13	0.68	78.2747603833866	21.7252396166134	0.68	2.45	Right
25	1	393	NIC	0	29	1.98	2.86	0.88	69.2307692307692	30.7692307692308	0.88	1.98	Right
26	1	395	NIC	0	31.2	1.71	4.48	2.77	38.1696428571429	61.8303571428571	2.77	1.71	Right
27	1	396	NIC	0	31	2.7	4.19	1.49	64.4391408114559	35.5608591885442	1.49	2.7	Right
28	1	398	SAC	0	29.6	2.43	3.43	1	70.8454810495627	29.1545189504373	1	2.43	Right
29	1	400	SAC	0	30.4	2.95	4.2	1.25	70.2380952380952	29.7619047619048	1.25	2.95	Right
30	1	401	SAC	0	31.5	3.12	4.87	1.75	64.0657084188912	35.9342915811088	1.75	3.12	Right
31	1	402	NIC	0	28.4	2.64	3.63	0.99	72.7272727272727	27.2727272727273	0.99	2.64	Right
32	1	403	NIC	0	27.4	5.91	7.03	1.12	84.0682788051209	15.9317211948791	1.12	5.91	Right
33	1	404	NIC	0	29.6	2.11	4.82	2.71	43.7759336099585	56.2240663900415	2.71	2.11	Right
34	1	405	NIC	0	29.9	3.07	3.39	0.32	90.5604719764012	9.43952802359882	0.32	3.07	Right
35	1	406	SAC	0	26.6	1.98	3.21	1.23	61.6822429906542	38.3177570093458	1.23	1.98	Right
36	1	LR56	SAC	0	25.3	2.63	2.73	0.1	96.3369963369963	3.66300366300366	0.1	2.63	Right
37	1	LR57	SAC	0	31.7	3.96	3.96	0	100	0	0	3.96	Right
38	1	LR59	SAC	0	28.4	3.97	4.04	0.07	98.2673267326733	1.73267326732673	0.0700000000000003	3.97	Right
39	1	LR60	NIC	0	29.4	3.18	4.13	0.95	76.9975786924939	23.0024213075061	0.95	3.18	Right
40	1	LR61	NIC	0	30.6	2.39	2.39	0	100	0	0	2.39	Right
41	1	LR63	NIC	0	27.5	0.08	3.54	3.46	2.25988700564972	97.7401129943503	3.46	0.08	Right
42	1	LR64	SAC	0	27.1	2.32	4.3	1.98	53.953488372093	46.046511627907	1.98	2.32	Right
43	1	LR65	SAC	0	29.8	3.45	3.74	0.29	92.2459893048128	7.75401069518717	0.29	3.45	Right
44	1	LR66	SAC	0	28.6	0	4.12	4.12	0	100	4.12	0	Right
45	1	LR68	NIC	0	24.8	0.97	3.72	2.75	26.0752688172043	73.9247311827957	2.75	0.97	Right
46	2	172	SAC	0	25.5	0.49	3.13	2.64	15.6549520766773	84.3450479233227	2.64	0.49	Right
47	2	173	SAC	0	26.9	1.84	3.18	1.34	57.8616352201258	42.1383647798742	1.34	1.84	Right
48	2	174	SAC	0	22.9	0.41	3.66	3.25	11.2021857923497	88.7978142076503	3.25	0.41	Right
49	2	176	NIC	0	30.1	0.36	4.6	4.24	7.82608695652174	92.1739130434783	4.24	0.36	Right
50	2	177	NIC	0	24.6	1.27	6.27	5	20.2551834130782	79.7448165869219	5	1.27	Right
51	2	178	NIC	0	23.4	4.53	8.13	3.6	55.719557195572	44.280442804428	3.6	4.53	Right
52	2	179	NIC	0	25.2	1.31	5.51	4.2	23.7749546279492	76.2250453720508	4.2	1.31	Right
53	2	180	SAC	0	25.9	2.37	3.26	0.89	72.6993865030675	27.3006134969325	0.89	2.37	Right
54	2	182	SAC	0	27.8	2.73	4.24	1.51	64.3867924528302	35.6132075471698	1.51	2.73	Right
55	2	184	NIC	0	26.5	3.94	4.17	0.23	94.484412470024	5.51558752997602	0.23	3.94	Right
56	2	185	NIC	0	28	3.38	3.56	0.18	94.9438202247191	5.0561797752809	0.18	3.38	Right
57	2	186	NIC	0	26	3.14	3.54	0.4	88.7005649717514	11.2994350282486	0.4	3.14	Right
58	2	187	NIC	0	25.1	0.69	1.34	0.65	51.4925373134328	48.5074626865672	0.65	0.69	Right
59	2	368	SAC	0	25.6	2.35	2.97	0.62	79.1245791245791	20.8754208754209	0.62	2.35	Right
60	2	369	SAC	0	29	0.54	4.68	4.14	11.5384615384615	88.4615384615385	4.14	0.54	Right
61	2	371	SAC	0	25.1	1.64	3.85	2.21	42.5974025974026	57.4025974025974	2.21	1.64	Right
62	2	375	NIC	0	25.5	0	3.01	3.01	0	100	3.01	0	Right
63	2	377	NIC	0	24.4	2.49	3.81	1.32	65.3543307086614	34.6456692913386	1.32	2.49	Right
64	2	378	SAC	0	24.8	1.43	3.93	2.5	36.3867684478371	63.6132315521629	2.5	1.43	Right
65	2	379	SAC	0	26	2.14	3.13	0.99	68.370607028754	31.629392971246	0.99	2.14	Right
66	2	380	SAC	0	27.3	1.17	2.34	1.17	50	50	1.17	1.17	Right
67	2	381	NIC	0	25.8	2.73	4.49	1.76	60.8017817371938	39.1982182628062	1.76	2.73	Right
68	2	382	NIC	0	25.5	0.71	4.26	3.55	16.6666666666667	83.3333333333333	3.55	0.71	Right
69	2	383	NIC	0	25.1	3.32	3.88	0.56	85.5670103092784	14.4329896907216	0.56	3.32	Right
70	2	393	NIC	0	29	2.2	2.88	0.68	76.3888888888889	23.6111111111111	0.68	2.2	Right
71	2	395	NIC	0	31.2	0.73	3.31	2.58	22.0543806646526	77.9456193353474	2.58	0.73	Right
72	2	396	NIC	0	31	1.14	2.93	1.79	38.9078498293515	61.0921501706485	1.79	1.14	Right
73	2	398	SAC	0	29.6	2.32	2.73	0.41	84.981684981685	15.018315018315	0.41	2.32	Right
74	2	400	SAC	0	30.4	2.1	2.44	0.34	86.0655737704918	13.9344262295082	0.34	2.1	Right
75	2	401	SAC	0	31.5	3.97	4.43	0.46	89.6162528216704	10.3837471783296	0.46	3.97	Right
76	2	402	NIC	0	28.4	2.39	3.04	0.65	78.6184210526316	21.3815789473684	0.65	2.39	Right
77	2	403	NIC	0	27.4	0	2.62	2.62	0	100	2.62	0	Right
78	2	404	NIC	0	29.6	2.66	4.62	1.96	57.5757575757576	42.4242424242424	1.96	2.66	Right
79	2	405	NIC	0	29.9	3.15	3.39	0.24	92.9203539823009	7.07964601769911	0.24	3.15	Right
80	2	406	SAC	0	26.6	1.94	2.98	1.04	65.1006711409396	34.8993288590604	1.04	1.94	Right
81	2	LR56	SAC	0	25.3	3.46	3.81	0.35	90.8136482939633	9.18635170603675	0.35	3.46	Right
82	2	LR57	SAC	0	31.7	4.29	4.31	0.02	99.5359628770302	0.464037122969838	0.0199999999999996	4.29	Right
83	2	LR59	SAC	0	28.4	3.11	7.71	4.6	40.337224383917	59.662775616083	4.6	3.11	Right
84	2	LR60	NIC	0	29.4	3.37	3.96	0.59	85.1010101010101	14.8989898989899	0.59	3.37	Right
85	2	LR61	NIC	0	30.6	2.69	2.69	0	100	0	0	2.69	Right
86	2	LR63	NIC	0	27.5	0	3.15	3.15	0	100	3.15	0	Right
87	2	LR64	SAC	0	27.1	1.83	4.16	2.33	43.9903846153846	56.0096153846154	2.33	1.83	Right
88	2	LR65	SAC	0	29.8	3.12	3.41	0.29	91.4956011730205	8.50439882697948	0.29	3.12	Right
89	2	LR66	SAC	0	28.6	0	4.05	4.05	0	100	4.05	0	Right
90	2	LR68	NIC	0	24.8	0.86	3.14	2.28	27.3885350318471	72.6114649681528	2.28	0.86	Right
91	3	172	SAC	0	25.5	2.73	3.11	2.73	87.7813504823151	87.7813504823151	2.73	0.38	Left
92	3	173	SAC	0	26.9	1.34	2.87	1.34	46.6898954703833	46.6898954703833	1.34	1.53	Left
93	3	174	SAC	0	22.9	2.2	2.81	2.2	78.2918149466192	78.2918149466192	2.2	0.61	Left
94	3	176	NIC	0	30.1	2.29	4.34	2.29	52.7649769585253	52.7649769585253	2.29	2.05	Left
95	3	177	NIC	0	24.6	2.62	4.04	2.62	64.8514851485148	64.8514851485148	2.62	1.42	Left
96	3	178	NIC	0	23.4	0.41	2.41	0.41	17.0124481327801	17.0124481327801	0.41	2	Left
97	3	179	NIC	0	25.2	2.51	2.87	2.51	87.4564459930314	87.4564459930314	2.51	0.36	Left
98	3	180	SAC	0	25.9	0.79	2.91	0.79	27.1477663230241	27.1477663230241	0.79	2.12	Left
99	3	182	SAC	0	27.8	0.59	3.62	0.59	16.2983425414365	16.2983425414365	0.59	3.03	Left
100	3	184	NIC	0	26.5	0.72	4.02	0.72	17.910447761194	17.910447761194	0.72	3.3	Left
101	3	185	NIC	0	28	0.4	4.2	0.4	9.52380952380953	9.52380952380953	0.4	3.8	Left
102	3	186	NIC	0	26	0.15	2.3	0.15	6.52173913043478	6.52173913043478	0.15	2.15	Left
103	3	187	NIC	0	25.1	2.17	2.9	2.17	74.8275862068966	74.8275862068966	2.17	0.73	Left
104	3	368	SAC	0	24.7	2.34	3.91	2.34	59.846547314578	59.846547314578	2.34	1.57	Left
105	3	369	SAC	0	28.7	2.49	3.36	2.49	74.1071428571428	74.1071428571428	2.49	0.87	Left
106	3	371	SAC	0	24.4	0.93	3.94	0.93	23.6040609137056	23.6040609137056	0.93	3.01	Left
107	3	375	NIC	0	24.3	0.87	0.87	0.87	100	100	0.87	0	Left
108	3	377	NIC	0	23.8	2.77	4.52	2.77	61.283185840708	61.283185840708	2.77	1.75	Left
109	3	378	SAC	0	24.4	2.13	3.62	2.13	58.8397790055249	58.8397790055249	2.13	1.49	Left
110	3	379	SAC	0	25.3	1.3	4.01	1.3	32.4189526184539	32.4189526184539	1.3	2.71	Left
111	3	380	SAC	0	26.5	3.27	5.61	3.27	58.2887700534759	58.2887700534759	3.27	2.34	Left
112	3	381	NIC	0	25.4	1.86	4.68	1.86	39.7435897435897	39.7435897435897	1.86	2.82	Left
113	3	382	NIC	0	25.4	2.67	3.98	2.67	67.0854271356784	67.0854271356784	2.67	1.31	Left
114	3	383	NIC	0	24.8	1.84	2.74	1.84	67.1532846715329	67.1532846715329	1.84	0.9	Left
115	3	393	NIC	0	28.3	1.65	4.39	1.65	37.5854214123007	37.5854214123007	1.65	2.74	Left
116	3	395	NIC	0	30.2	4.35	5.18	4.35	83.976833976834	83.976833976834	4.35	0.83	Left
117	3	396	NIC	0	29.7	1.89	3.43	1.89	55.1020408163265	55.1020408163265	1.89	1.54	Left
118	3	398	SAC	0	28.1	0.33	3.3	0.33	10	10	0.33	2.97	Left
119	3	400	SAC	0	29.3	0.88	2.68	0.88	32.8358208955224	32.8358208955224	0.88	1.8	Left
120	3	401	SAC	0	30.3	1.04	3.9	1.04	26.6666666666667	26.6666666666667	1.04	2.86	Left
121	3	402	NIC	0	27.7	0.93	3.67	0.93	25.3405994550409	25.3405994550409	0.93	2.74	Left
122	3	403	NIC	0	26.1	2.21	3.6	2.21	61.3888888888889	61.3888888888889	2.21	1.39	Left
123	3	404	NIC	0	28.8	2.38	4.77	2.38	49.895178197065	49.895178197065	2.38	2.39	Left
124	3	405	NIC	0	29.1	0.87	3.84	0.87	22.65625	22.65625	0.87	2.97	Left
125	3	406	SAC	0	25.7	1.21	3.26	1.21	37.1165644171779	37.1165644171779	1.21	2.05	Left
126	3	LR56	SAC	0	25.4	2.57	3.91	2.57	65.7289002557545	65.7289002557545	2.57	1.34	Left
127	3	LR57	SAC	0	31.2	2.4	4.53	2.4	52.9801324503311	52.9801324503311	2.4	2.13	Left
128	3	LR59	SAC	0	28	1.24	4.03	1.24	30.7692307692308	30.7692307692308	1.24	2.79	Left
129	3	LR60	NIC	0	29.3	1.44	3.66	1.44	39.344262295082	39.344262295082	1.44	2.22	Left
130	3	LR61	NIC	0	30	2.43	3.46	2.43	70.2312138728324	70.2312138728324	2.43	1.03	Left
131	3	LR63	NIC	0	27.4	2.51	3.5	2.51	71.7142857142857	71.7142857142857	2.51	0.99	Left
132	3	LR64	SAC	0	26.5	1.42	3.77	1.42	37.6657824933687	37.6657824933687	1.42	2.35	Left
133	3	LR65	SAC	0	28.3	0.82	3.59	0.82	22.8412256267409	22.8412256267409	0.82	2.77	Left
134	3	LR66	SAC	0	28.7	3.31	4.21	3.31	78.6223277909739	78.6223277909739	3.31	0.9	Left
135	3	LR68	NIC	0	23.9	1.55	3.7	1.55	41.8918918918919	41.8918918918919	1.55	2.15	Left
136	4	172	SAC	0	25.5	2.51	3.13	2.51	80.1916932907348	80.1916932907348	2.51	0.62	Left
137	4	173	SAC	0	26.9	2.62	3.65	2.62	71.7808219178082	71.7808219178082	2.62	1.03	Left
138	4	174	SAC	0	22.9	1.35	3.49	1.35	38.6819484240688	38.6819484240688	1.35	2.14	Left
139	4	176	NIC	0	30.1	3.59	4.82	3.59	74.4813278008299	74.4813278008299	3.59	1.23	Left
140	4	177	NIC	0	24.6	1.93	3.34	1.93	57.7844311377246	57.7844311377246	1.93	1.41	Left
141	4	178	NIC	0	23.4	1.07	3.54	1.07	30.225988700565	30.225988700565	1.07	2.47	Left
142	4	179	NIC	0	25.2	3.4	3.4	3.4	100	100	3.4	0	Left
143	4	180	SAC	0	25.9	0.56	3.18	0.56	17.6100628930818	17.6100628930818	0.56	2.62	Left
144	4	182	SAC	0	27.8	1.32	4.09	1.32	32.2738386308068	32.2738386308068	1.32	2.77	Left
145	4	184	NIC	0	26.5	0.26	3.47	0.26	7.49279538904899	7.49279538904899	0.26	3.21	Left
146	4	185	NIC	0	28	0.14	4.07	0.14	3.43980343980344	3.43980343980344	0.14	3.93	Left
147	4	186	NIC	0	26	0.45	2.9	0.45	15.5172413793104	15.5172413793104	0.45	2.45	Left
148	4	187	NIC	0	25.1	2.75	2.84	2.75	96.830985915493	96.830985915493	2.75	0.0899999999999999	Left
149	4	368	SAC	0	24.7	2.17	3.5	2.17	62	62	2.17	1.33	Left
150	4	369	SAC	0	28.7	2.28	2.91	2.28	78.3505154639175	78.3505154639175	2.28	0.63	Left
151	4	371	SAC	0	24.4	0.67	3.63	0.67	18.4573002754821	18.4573002754821	0.67	2.96	Left
152	4	375	NIC	0	24.3	1.19	1.44	1.19	82.6388888888889	82.6388888888889	1.19	0.25	Left
153	4	377	NIC	0	23.8	3.34	3.94	3.34	84.7715736040609	84.7715736040609	3.34	0.6	Left
154	4	378	SAC	0	24.4	2.57	3.79	2.57	67.8100263852243	67.8100263852243	2.57	1.22	Left
155	4	379	SAC	0	25.3	1.97	2.87	1.97	68.6411149825784	68.6411149825784	1.97	0.9	Left
156	4	380	SAC	0	26.5	1.98	3.67	1.98	53.9509536784741	53.9509536784741	1.98	1.69	Left
157	4	381	NIC	0	25.4	2.92	3.41	2.92	85.6304985337243	85.6304985337243	2.92	0.49	Left
158	4	382	NIC	0	25.4	1.14	3.26	1.14	34.9693251533743	34.9693251533743	1.14	2.12	Left
159	4	383	NIC	0	24.8	1.67	2.66	1.67	62.781954887218	62.781954887218	1.67	0.99	Left
160	4	393	NIC	0	28.3	2.79	3.91	2.79	71.3554987212276	71.3554987212276	2.79	1.12	Left
161	4	395	NIC	0	30.2	4.1	4.49	4.1	91.3140311804009	91.3140311804009	4.1	0.39	Left
162	4	396	NIC	0	29.7	1.89	3.32	1.89	56.9277108433735	56.9277108433735	1.89	1.43	Left
163	4	398	SAC	0	28.1	0.54	2.59	0.54	20.8494208494209	20.8494208494209	0.54	2.05	Left
164	4	400	SAC	0	29.3	1.74	2.69	1.74	64.6840148698885	64.6840148698885	1.74	0.949999999999999	Left
165	4	401	SAC	0	30.3	1.59	3.57	1.59	44.5378151260504	44.5378151260504	1.59	1.98	Left
166	4	402	NIC	0	27.7	0.82	3.59	0.82	22.8412256267409	22.8412256267409	0.82	2.77	Left
167	4	403	NIC	0	26.1	1.81	3.57	1.81	50.7002801120448	50.7002801120448	1.81	1.76	Left
168	4	404	NIC	0	28.8	1.31	5.11	1.31	25.6360078277887	25.6360078277887	1.31	3.8	Left
169	4	405	NIC	0	29.1	0.94	3.7	0.94	25.4054054054054	25.4054054054054	0.94	2.76	Left
170	4	406	SAC	0	25.7	2.09	3.18	2.09	65.7232704402516	65.7232704402516	2.09	1.09	Left
171	4	LR56	SAC	0	25.4	2.45	3.84	2.45	63.8020833333333	63.8020833333333	2.45	1.39	Left
172	4	LR57	SAC	0	31.2	2.93	4.74	2.93	61.8143459915612	61.8143459915612	2.93	1.81	Left
173	4	LR59	SAC	0	28	1.44	3.45	1.44	41.7391304347826	41.7391304347826	1.44	2.01	Left
174	4	LR60	NIC	0	29.3	3.31	4.26	3.31	77.6995305164319	77.6995305164319	3.31	0.95	Left
175	4	LR61	NIC	0	30	2.94	3.85	2.94	76.3636363636364	76.3636363636364	2.94	0.91	Left
176	4	LR63	NIC	0	27.4	3.01	3.55	3.01	84.7887323943662	84.7887323943662	3.01	0.54	Left
177	4	LR64	SAC	0	26.5	1.89	3.8	1.89	49.7368421052632	49.7368421052632	1.89	1.91	Left
178	4	LR65	SAC	0	28.3	0.79	4.24	0.79	18.6320754716981	18.6320754716981	0.79	3.45	Left
179	4	LR66	SAC	0	28.7	3.43	4.48	3.43	76.5625	76.5625	3.43	1.05	Left
180	4	LR68	NIC	0	23.9	2.08	3.36	2.08	61.9047619047619	61.9047619047619	2.08	1.28	Left
181	5	172	SAC	0.5	25.5	2.13	3.43	1.3	62.0991253644315	37.9008746355685	1.3	2.13	Right
182	5	173	SAC	0.5	26.9	1.85	4.13	2.28	44.7941888619855	55.2058111380145	2.28	1.85	Right
183	5	174	SAC	0.5	22.9	1.83	3.87	2.04	47.2868217054264	52.7131782945737	2.04	1.83	Right
184	5	176	NIC	0.5	30.1	4.31	5.32	1.01	81.015037593985	18.984962406015	1.01	4.31	Right
185	5	177	NIC	0.5	24.6	2.45	3.47	1.02	70.6051873198847	29.3948126801153	1.02	2.45	Right
186	5	178	NIC	0.5	23.4	2.68	3.21	0.53	83.4890965732087	16.5109034267913	0.53	2.68	Right
187	5	179	NIC	0.5	25.2	1.75	3.88	2.13	45.1030927835052	54.8969072164948	2.13	1.75	Right
188	5	180	SAC	0.5	25.9	3.44	3.85	0.41	89.3506493506494	10.6493506493506	0.41	3.44	Right
189	5	182	SAC	0.5	27.8	2.72	4.04	1.32	67.3267326732673	32.6732673267327	1.32	2.72	Right
190	5	184	NIC	0.5	26.5	3.69	4.08	0.39	90.4411764705882	9.55882352941176	0.39	3.69	Right
191	5	185	NIC	0.5	28	4.32	4.47	0.15	96.6442953020134	3.35570469798658	0.15	4.32	Right
192	5	186	NIC	0.5	26	3	3.53	0.53	84.985835694051	15.014164305949	0.53	3	Right
193	5	187	NIC	0.5	25.1	3.36	3.46	0.1	97.1098265895954	2.89017341040462	0.1	3.36	Right
194	5	368	SAC	0.5	24.8	2.83	4.05	1.22	69.8765432098765	30.1234567901235	1.22	2.83	Right
195	5	369	SAC	0.5	28.2	3.17	4.95	1.78	64.040404040404	35.959595959596	1.78	3.17	Right
196	5	371	SAC	0.5	25	2.53	3.59	1.06	70.4735376044568	29.5264623955432	1.06	2.53	Right
197	5	375	NIC	0.5	25.1	1.65	4.65	3	35.4838709677419	64.5161290322581	3	1.65	Right
198	5	377	NIC	0.5	24.2	3.58	5.67	2.09	63.1393298059965	36.8606701940035	2.09	3.58	Right
199	5	378	SAC	0.5	24.4	2.61	3.54	0.93	73.728813559322	26.271186440678	0.93	2.61	Right
200	5	379	SAC	0.5	25.6	2.48	4.22	1.74	58.7677725118483	41.2322274881517	1.74	2.48	Right
201	5	380	SAC	0.5	26.5	3.96	4.18	0.22	94.7368421052632	5.26315789473684	0.22	3.96	Right
202	5	381	NIC	0.5	25.5	2	3.12	1.12	64.1025641025641	35.8974358974359	1.12	2	Right
203	5	382	NIC	0.5	25.6	2.2	3.08	0.88	71.4285714285714	28.5714285714286	0.88	2.2	Right
204	5	383	NIC	0.5	24.7	2.42	4.12	1.7	58.7378640776699	41.2621359223301	1.7	2.42	Right
205	5	393	NIC	0.5	27.9	2.74	3.39	0.65	80.8259587020649	19.1740412979351	0.65	2.74	Right
206	5	395	NIC	0.5	29.8	0.69	4.91	4.22	14.0529531568228	85.9470468431772	4.22	0.69	Right
207	5	396	NIC	0.5	29.4	0.26	3.45	3.19	7.53623188405797	92.463768115942	3.19	0.26	Right
208	5	398	SAC	0.5	28.1	2.3	4.11	1.81	55.9610705596107	44.0389294403893	1.81	2.3	Right
209	5	400	SAC	0.5	28.8	2.34	3.55	1.21	65.9154929577465	34.0845070422535	1.21	2.34	Right
210	5	401	SAC	0.5	30	2.76	3.86	1.1	71.5025906735751	28.4974093264249	1.1	2.76	Right
211	5	402	NIC	0.5	28	3.54	4.19	0.65	84.4868735083532	15.5131264916468	0.65	3.54	Right
212	5	403	NIC	0.5	26.2	2.66	4.27	1.61	62.2950819672131	37.7049180327869	1.61	2.66	Right
213	5	404	NIC	0.5	28.7	4.95	5.74	0.79	86.2369337979094	13.7630662020906	0.79	4.95	Right
214	5	405	NIC	0.5	28.8	2.7	3.17	0.47	85.1735015772871	14.8264984227129	0.47	2.7	Right
215	5	406	SAC	0.5	25.8	2.2	3.22	1.02	68.3229813664596	31.6770186335404	1.02	2.2	Right
216	5	LR56	SAC	0.5	24.8	3.23	3.8	0.57	85	15	0.57	3.23	Right
217	5	LR57	SAC	0.5	30.2	4.41	5.24	0.83	84.1603053435114	15.8396946564885	0.83	4.41	Right
218	5	LR59	SAC	0.5	27.8	3.35	4	0.65	83.75	16.25	0.65	3.35	Right
219	5	LR60	NIC	0.5	28.8	3.43	4.15	0.72	82.6506024096386	17.3493975903614	0.72	3.43	Right
220	5	LR61	NIC	0.5	29.9	3.35	4.5	1.15	74.4444444444445	25.5555555555556	1.15	3.35	Right
221	5	LR63	NIC	0.5	26.3	1.88	4.1	2.22	45.8536585365854	54.1463414634146	2.22	1.88	Right
222	5	LR64	SAC	0.5	25.6	4.21	5.16	0.95	81.5891472868217	18.4108527131783	0.95	4.21	Right
223	5	LR65	SAC	0.5	27.8	4.04	4.67	0.63	86.5096359743041	13.4903640256959	0.630000000000001	4.04	Right
224	5	LR66	SAC	0.5	28.4	2.51	4.52	2.01	55.5309734513274	44.4690265486726	2.01	2.51	Right
225	5	LR68	NIC	0.5	23.5	2.54	4.2	1.66	60.4761904761905	39.5238095238095	1.66	2.54	Right
226	6	172	SAC	0.5	25.5	2.67	3.25	0.58	82.1538461538462	17.8461538461538	0.58	2.67	Right
227	6	173	SAC	0.5	26.9	1.41	3.06	1.65	46.078431372549	53.921568627451	1.65	1.41	Right
228	6	174	SAC	0.5	22.9	2.62	3.43	0.81	76.3848396501458	23.6151603498542	0.81	2.62	Right
229	6	176	NIC	0.5	30.1	4.44	4.77	0.33	93.0817610062893	6.91823899371068	0.33	4.44	Right
230	6	177	NIC	0.5	24.6	2.08	2.08	0	100	0	0	2.08	Right
231	6	178	NIC	0.5	23.4	2.59	2.94	0.35	88.0952380952381	11.9047619047619	0.35	2.59	Right
232	6	179	NIC	0.5	25.2	3.2	3.69	0.49	86.7208672086721	13.2791327913279	0.49	3.2	Right
233	6	180	SAC	0.5	25.9	2.51	2.82	0.31	89.0070921985816	10.9929078014184	0.31	2.51	Right
234	6	182	SAC	0.5	27.8	2.97	3.75	0.78	79.2	20.8	0.78	2.97	Right
235	6	184	NIC	0.5	26.5	3.21	3.45	0.24	93.0434782608696	6.95652173913043	0.24	3.21	Right
236	6	185	NIC	0.5	28	4.04	4.12	0.08	98.0582524271845	1.94174757281554	0.0799999999999992	4.04	Right
237	6	186	NIC	0.5	26	2.9	2.9	0	100	0	0	2.9	Right
238	6	187	NIC	0.5	25.1	3.06	3.11	0.05	98.3922829581993	1.60771704180064	0.0500000000000003	3.06	Right
239	6	368	SAC	0.5	24.8	3.13	3.62	0.49	86.4640883977901	13.5359116022099	0.49	3.13	Right
240	6	369	SAC	0.5	28.2	0.5	2.27	1.77	22.0264317180617	77.9735682819383	1.77	0.5	Right
241	6	371	SAC	0.5	25	1.33	2.12	0.79	62.7358490566038	37.2641509433962	0.79	1.33	Right
242	6	375	NIC	0.5	25.1	1.52	4.57	3.05	33.2603938730853	66.7396061269147	3.05	1.52	Right
243	6	377	NIC	0.5	24.2	3.74	3.74	0	100	0	0	3.74	Right
244	6	378	SAC	0.5	24.4	2.76	2.76	0	100	0	0	2.76	Right
245	6	379	SAC	0.5	25.6	1.43	2.33	0.9	61.3733905579399	38.6266094420601	0.9	1.43	Right
246	6	380	SAC	0.5	26.5	1.3	1.3	0	100	0	0	1.3	Right
247	6	381	NIC	0.5	25.5	2.01	2.38	0.37	84.453781512605	15.546218487395	0.37	2.01	Right
248	6	382	NIC	0.5	25.6	3.61	4.09	0.48	88.2640586797066	11.7359413202934	0.48	3.61	Right
249	6	383	NIC	0.5	24.7	0.73	2.46	1.73	29.6747967479675	70.3252032520325	1.73	0.73	Right
250	6	393	NIC	0.5	27.9	2.66	3.66	1	72.6775956284153	27.3224043715847	1	2.66	Right
251	6	395	NIC	0.5	29.8	1.67	4.53	2.86	36.8653421633554	63.1346578366446	2.86	1.67	Right
252	6	396	NIC	0.5	29.4	0.76	3.72	2.96	20.4301075268817	79.5698924731183	2.96	0.76	Right
253	6	398	SAC	0.5	28.1	3.11	3.85	0.74	80.7792207792208	19.2207792207792	0.74	3.11	Right
254	6	400	SAC	0.5	28.8	2.7	2.85	0.15	94.7368421052632	5.26315789473684	0.15	2.7	Right
255	6	401	SAC	0.5	30	3.42	3.62	0.2	94.4751381215469	5.52486187845304	0.2	3.42	Right
256	6	402	NIC	0.5	28	3.9	4.35	0.45	89.6551724137931	10.3448275862069	0.45	3.9	Right
257	6	403	NIC	0.5	26.2	3.08	3.6	0.52	85.5555555555556	14.4444444444444	0.52	3.08	Right
258	6	404	NIC	0.5	28.7	4.17	4.71	0.54	88.5350318471338	11.4649681528662	0.54	4.17	Right
259	6	405	NIC	0.5	28.8	3.07	3.07	0	100	0	0	3.07	Right
260	6	406	SAC	0.5	25.8	2.75	3.31	0.56	83.0815709969789	16.9184290030211	0.56	2.75	Right
261	6	LR56	SAC	0.5	24.8	3	3.2	0.2	93.75	6.25	0.2	3	Right
262	6	LR57	SAC	0.5	30.2	3.71	4.06	0.35	91.3793103448276	8.62068965517242	0.35	3.71	Right
263	6	LR59	SAC	0.5	27.8	2.91	3.79	0.88	76.7810026385224	23.2189973614776	0.88	2.91	Right
264	6	LR60	NIC	0.5	28.8	3.52	3.81	0.29	92.3884514435696	7.61154855643044	0.29	3.52	Right
265	6	LR61	NIC	0.5	29.9	2.66	2.97	0.31	89.5622895622895	10.4377104377104	0.31	2.66	Right
266	6	LR63	NIC	0.5	26.3	2.67	3.57	0.9	74.7899159663866	25.2100840336134	0.9	2.67	Right
267	6	LR64	SAC	0.5	25.6	3.45	4.05	0.6	85.1851851851852	14.8148148148148	0.600000000000001	3.45	Right
268	6	LR65	SAC	0.5	27.8	3.88	4.49	0.61	86.4142538975501	13.5857461024499	0.61	3.88	Right
269	6	LR66	SAC	0.5	28.4	2.16	3.76	1.6	57.4468085106383	42.5531914893617	1.6	2.16	Right
270	6	LR68	NIC	0.5	23.5	1.29	3.06	1.77	42.156862745098	57.843137254902	1.77	1.29	Right
271	7	172	SAC	0.5	25.5	2.59	3.01	2.59	86.046511627907	86.046511627907	2.59	0.42	Left
272	7	173	SAC	0.5	26.9	2.45	3.36	2.45	72.9166666666667	72.9166666666667	2.45	0.91	Left
273	7	174	SAC	0.5	22.9	2.49	3.57	2.49	69.7478991596639	69.7478991596639	2.49	1.08	Left
274	7	176	NIC	0.5	30.1	4.68	5.2	4.68	90	90	4.68	0.52	Left
275	7	177	NIC	0.5	24.6	2.9	3.55	2.9	81.6901408450704	81.6901408450704	2.9	0.65	Left
276	7	178	NIC	0.5	23.4	0.88	3.13	0.88	28.1150159744409	28.1150159744409	0.88	2.25	Left
277	7	179	NIC	0.5	25.2	2.98	3.69	2.98	80.7588075880759	80.7588075880759	2.98	0.71	Left
278	7	180	SAC	0.5	25.9	0.9	2.95	0.9	30.5084745762712	30.5084745762712	0.9	2.05	Left
279	7	182	SAC	0.5	27.8	3.11	4.33	3.11	71.824480369515	71.824480369515	3.11	1.22	Left
280	7	184	NIC	0.5	26.5	1.8	3.94	1.8	45.6852791878173	45.6852791878173	1.8	2.14	Left
281	7	185	NIC	0.5	28	2.2	4.18	2.2	52.6315789473684	52.6315789473684	2.2	1.98	Left
282	7	186	NIC	0.5	26	0.36	3.21	0.36	11.214953271028	11.214953271028	0.36	2.85	Left
283	7	187	NIC	0.5	25.1	3.28	3.32	3.28	98.7951807228916	98.7951807228916	3.28	0.04	Left
284	7	368	SAC	0.5	25.2	3.72	4.65	3.72	80	80	3.72	0.93	Left
285	7	369	SAC	0.5	27.9	2.6	3.74	2.6	69.5187165775401	69.5187165775401	2.6	1.14	Left
286	7	371	SAC	0.5	25	2.66	4.66	2.66	57.0815450643777	57.0815450643777	2.66	2	Left
287	7	375	NIC	0.5	24.8	3.77	5.59	3.77	67.4418604651163	67.4418604651163	3.77	1.82	Left
288	7	377	NIC	0.5	24	4.24	5.35	4.24	79.2523364485981	79.2523364485981	4.24	1.11	Left
289	7	378	SAC	0.5	24.1	2.41	3.52	2.41	68.4659090909091	68.4659090909091	2.41	1.11	Left
290	7	379	SAC	0.5	25.4	1.85	3.76	1.85	49.2021276595745	49.2021276595745	1.85	1.91	Left
291	7	380	SAC	0.5	26.1	2.62	4.22	2.62	62.085308056872	62.085308056872	2.62	1.6	Left
292	7	381	NIC	0.5	26	3.19	3.87	3.19	82.4289405684755	82.4289405684755	3.19	0.68	Left
293	7	382	NIC	0.5	25.3	1.33	4.17	1.33	31.89448441247	31.89448441247	1.33	2.84	Left
294	7	383	NIC	0.5	24.7	2.79	4.04	2.79	69.059405940594	69.059405940594	2.79	1.25	Left
295	7	393	NIC	0.5	27.6	2.96	3.35	2.96	88.3582089552239	88.3582089552239	2.96	0.39	Left
296	7	395	NIC	0.5	30	3	3.56	3	84.2696629213483	84.2696629213483	3	0.56	Left
297	7	396	NIC	0.5	29.5	3.55	4.09	3.55	86.7970660146699	86.7970660146699	3.55	0.54	Left
298	7	398	SAC	0.5	27.9	2.34	3.51	2.34	66.6666666666667	66.6666666666667	2.34	1.17	Left
299	7	400	SAC	0.5	28.7	1.65	3.02	1.65	54.635761589404	54.635761589404	1.65	1.37	Left
300	7	401	SAC	0.5	29.8	1.28	2.28	1.28	56.140350877193	56.140350877193	1.28	1	Left
301	7	402	NIC	0.5	27.8	2.84	4.08	2.84	69.6078431372549	69.6078431372549	2.84	1.24	Left
302	7	403	NIC	0.5	26.4	0.96	3.78	0.96	25.3968253968254	25.3968253968254	0.96	2.82	Left
303	7	404	NIC	0.5	28.4	3.2	4.63	3.2	69.1144708423326	69.1144708423326	3.2	1.43	Left
304	7	405	NIC	0.5	29.2	1.66	4.39	1.66	37.8132118451025	37.8132118451025	1.66	2.73	Left
305	7	406	SAC	0.5	26	2.71	3.23	2.71	83.9009287925697	83.9009287925697	2.71	0.52	Left
306	7	LR56	SAC	0.5	24.3	3.33	3.79	3.33	87.8627968337731	87.8627968337731	3.33	0.46	Left
307	7	LR57	SAC	0.5	30.8	1.37	3.81	1.37	35.9580052493438	35.9580052493438	1.37	2.44	Left
308	7	LR59	SAC	0.5	28	3.5	4.81	3.5	72.7650727650728	72.7650727650728	3.5	1.31	Left
309	7	LR60	NIC	0.5	28.7	2.08	3.84	2.08	54.1666666666667	54.1666666666667	2.08	1.76	Left
310	7	LR61	NIC	0.5	29.5	3.79	4.13	3.79	91.7675544794189	91.7675544794189	3.79	0.339999999999999	Left
311	7	LR63	NIC	0.5	26.9	2.51	3.71	2.51	67.654986522911	67.654986522911	2.51	1.2	Left
312	7	LR64	SAC	0.5	25.3	2.46	3.99	2.46	61.6541353383459	61.6541353383459	2.46	1.53	Left
313	7	LR65	SAC	0.5	28.7	1.57	4.25	1.57	36.9411764705882	36.9411764705882	1.57	2.68	Left
314	7	LR66	SAC	0.5	28.7	2.96	4.02	2.96	73.6318407960199	73.6318407960199	2.96	1.06	Left
315	7	LR68	NIC	0.5	23.8	2.63	4.14	2.63	63.5265700483092	63.5265700483092	2.63	1.51	Left
316	8	172	SAC	0.5	25.5	2.79	3.03	2.79	92.0792079207921	92.0792079207921	2.79	0.24	Left
317	8	173	SAC	0.5	26.9	3.02	3.38	3.02	89.3491124260355	89.3491124260355	3.02	0.36	Left
318	8	174	SAC	0.5	22.9	3.37	3.65	3.37	92.3287671232877	92.3287671232877	3.37	0.28	Left
319	8	176	NIC	0.5	30.1	4.92	5.31	4.92	92.6553672316384	92.6553672316384	4.92	0.39	Left
320	8	177	NIC	0.5	24.6	3.35	3.87	3.35	86.56330749354	86.56330749354	3.35	0.52	Left
321	8	178	NIC	0.5	23.4	2.49	2.99	2.49	83.2775919732442	83.2775919732442	2.49	0.5	Left
322	8	179	NIC	0.5	25.2	3.2	3.56	3.2	89.8876404494382	89.8876404494382	3.2	0.36	Left
323	8	180	SAC	0.5	25.9	1.29	2.78	1.29	46.4028776978417	46.4028776978417	1.29	1.49	Left
324	8	182	SAC	0.5	27.8	2.59	2.76	2.59	93.8405797101449	93.8405797101449	2.59	0.17	Left
325	8	184	NIC	0.5	26.5	3.24	4.05	3.24	80	80	3.24	0.81	Left
326	8	185	NIC	0.5	28	2.56	3.85	2.56	66.4935064935065	66.4935064935065	2.56	1.29	Left
327	8	186	NIC	0.5	26	0.63	2.32	0.63	27.1551724137931	27.1551724137931	0.63	1.69	Left
328	8	187	NIC	0.5	25.1	3.17	3.3	3.17	96.0606060606061	96.0606060606061	3.17	0.13	Left
329	8	368	SAC	0.5	25.2	2.88	3.18	2.88	90.5660377358491	90.5660377358491	2.88	0.3	Left
330	8	369	SAC	0.5	27.9	3.5	3.5	3.5	100	100	3.5	0	Left
331	8	371	SAC	0.5	25	3.18	4.88	3.18	65.1639344262295	65.1639344262295	3.18	1.7	Left
332	8	375	NIC	0.5	24.8	2.64	2.67	2.64	98.876404494382	98.876404494382	2.64	0.0300000000000002	Left
333	8	377	NIC	0.5	24	3.86	3.86	3.86	100	100	3.86	0	Left
334	8	378	SAC	0.5	24.1	2.47	3.42	2.47	72.2222222222222	72.2222222222222	2.47	0.95	Left
335	8	379	SAC	0.5	25.4	0.77	1.3	0.77	59.2307692307692	59.2307692307692	0.77	0.53	Left
336	8	380	SAC	0.5	26.1	2.61	3.01	2.61	86.7109634551495	86.7109634551495	2.61	0.4	Left
337	8	381	NIC	0.5	26	3.9	3.95	3.9	98.7341772151899	98.7341772151899	3.9	0.0499999999999998	Left
338	8	382	NIC	0.5	25.3	1.74	2.27	1.74	76.6519823788546	76.6519823788546	1.74	0.53	Left
339	8	383	NIC	0.5	24.7	2.62	3.05	2.62	85.9016393442623	85.9016393442623	2.62	0.43	Left
340	8	393	NIC	0.5	27.6	2.89	3.48	2.89	83.0459770114942	83.0459770114942	2.89	0.59	Left
341	8	395	NIC	0.5	30	3.88	4.32	3.88	89.8148148148148	89.8148148148148	3.88	0.44	Left
342	8	396	NIC	0.5	29.5	3.09	3.21	3.09	96.2616822429907	96.2616822429907	3.09	0.12	Left
343	8	398	SAC	0.5	27.9	2.16	2.16	2.16	100	100	2.16	0	Left
344	8	400	SAC	0.5	28.7	1.88	1.88	1.88	100	100	1.88	0	Left
345	8	401	SAC	0.5	29.8	2.25	2.81	2.25	80.0711743772242	80.0711743772242	2.25	0.56	Left
346	8	402	NIC	0.5	27.8	3.89	4.19	3.89	92.8400954653938	92.8400954653938	3.89	0.3	Left
347	8	403	NIC	0.5	26.4	0.76	2.99	0.76	25.4180602006689	25.4180602006689	0.76	2.23	Left
348	8	404	NIC	0.5	28.4	3.79	4.8	3.79	78.9583333333333	78.9583333333333	3.79	1.01	Left
349	8	405	NIC	0.5	29.2	3.29	3.98	3.29	82.6633165829146	82.6633165829146	3.29	0.69	Left
350	8	406	SAC	0.5	26	2.81	3.01	2.81	93.3554817275747	93.3554817275747	2.81	0.2	Left
351	8	LR56	SAC	0.5	24.3	3.38	3.75	3.38	90.1333333333333	90.1333333333333	3.38	0.37	Left
352	8	LR57	SAC	0.5	30.8	2.18	3.5	2.18	62.2857142857143	62.2857142857143	2.18	1.32	Left
353	8	LR59	SAC	0.5	28	3.78	4.65	3.78	81.2903225806452	81.2903225806452	3.78	0.87	Left
354	8	LR60	NIC	0.5	28.7	3.14	4.15	3.14	75.6626506024096	75.6626506024096	3.14	1.01	Left
355	8	LR61	NIC	0.5	29.5	3.66	3.77	3.66	97.0822281167109	97.0822281167109	3.66	0.11	Left
356	8	LR63	NIC	0.5	26.9	2.74	3.59	2.74	76.3231197771588	76.3231197771588	2.74	0.85	Left
357	8	LR64	SAC	0.5	25.3	3.16	3.63	3.16	87.0523415977961	87.0523415977961	3.16	0.47	Left
358	8	LR65	SAC	0.5	28.7	1.89	4.31	1.89	43.8515081206497	43.8515081206497	1.89	2.42	Left
359	8	LR66	SAC	0.5	28.7	2.99	3.89	2.99	76.8637532133676	76.8637532133676	2.99	0.9	Left
360	8	LR68	NIC	0.5	23.8	2.62	3.37	2.62	77.7448071216617	77.7448071216617	2.62	0.75	Left
361	9	172	SAC	1	25.5	3.74	3.92	0.18	95.4081632653061	4.59183673469388	0.18	3.74	Right
362	9	173	SAC	1	26.9	2.76	3.25	0.49	84.9230769230769	15.0769230769231	0.49	2.76	Right
363	9	174	SAC	1	22.9	3.89	4.39	0.5	88.6104783599089	11.3895216400911	0.5	3.89	Right
364	9	176	NIC	1	30.1	6.16	6.27	0.11	98.2456140350877	1.75438596491228	0.11	6.16	Right
365	9	177	NIC	1	24.6	3.46	3.91	0.45	88.4910485933504	11.5089514066496	0.45	3.46	Right
366	9	178	NIC	1	23.4	2.17	2.17	0	100	0	0	2.17	Right
367	9	179	NIC	1	25.2	3.18	3.93	0.75	80.9160305343511	19.0839694656489	0.75	3.18	Right
368	9	180	SAC	1	25.9	2.86	3.57	0.71	80.1120448179272	19.8879551820728	0.71	2.86	Right
369	9	182	SAC	1	27.8	4.16	4.77	0.61	87.2117400419287	12.7882599580713	0.609999999999999	4.16	Right
370	9	184	NIC	1	26.5	3.67	4.07	0.4	90.1719901719902	9.82800982800983	0.4	3.67	Right
371	9	185	NIC	1	28	4.62	5.01	0.39	92.2155688622755	7.78443113772455	0.39	4.62	Right
372	9	186	NIC	1	26	4.08	4.08	0	100	0	0	4.08	Right
373	9	187	NIC	1	25.1	3.84	3.93	0.09	97.7099236641221	2.29007633587786	0.0899999999999999	3.84	Right
374	9	368	SAC	1	25	3.53	4.48	0.95	78.7946428571429	21.2053571428571	0.95	3.53	Right
375	9	369	SAC	1	28.1	3.14	3.58	0.44	87.7094972067039	12.2905027932961	0.44	3.14	Right
376	9	371	SAC	1	25.2	4.92	6.02	1.1	81.7275747508306	18.2724252491694	1.1	4.92	Right
377	9	375	NIC	1	25.1	2.86	4.6	1.74	62.1739130434783	37.8260869565217	1.74	2.86	Right
378	9	377	NIC	1	24.7	2.52	2.54	0.02	99.2125984251969	0.787401574803149	0.02	2.52	Right
379	9	378	SAC	1	24.3	4.05	4.6	0.55	88.0434782608696	11.9565217391304	0.55	4.05	Right
380	9	379	SAC	1	26	3.02	4.67	1.65	64.6680942184154	35.3319057815846	1.65	3.02	Right
381	9	380	SAC	1	26.4	3.28	3.4	0.12	96.4705882352941	3.52941176470588	0.12	3.28	Right
382	9	381	NIC	1	25.8	3.66	4.46	0.8	82.0627802690583	17.9372197309417	0.8	3.66	Right
383	9	382	NIC	1	25.1	3	3.93	0.93	76.3358778625954	23.6641221374046	0.93	3	Right
384	9	383	NIC	1	24.8	2.16	3.72	1.56	58.0645161290322	41.9354838709677	1.56	2.16	Right
385	9	393	NIC	1	27.4	4.58	5.02	0.44	91.2350597609562	8.76494023904382	0.44	4.58	Right
386	9	395	NIC	1	29.8	4.73	5.81	1.08	81.4113597246128	18.5886402753873	1.08	4.73	Right
387	9	396	NIC	1	29.6	3.21	4.41	1.2	72.7891156462585	27.2108843537415	1.2	3.21	Right
388	9	398	SAC	1	27.5	3.97	5.05	1.08	78.6138613861386	21.3861386138614	1.08	3.97	Right
389	9	400	SAC	1	28.8	2.75	3.65	0.9	75.3424657534247	24.6575342465753	0.9	2.75	Right
390	9	401	SAC	1	29.7	3.97	5.07	1.1	78.3037475345168	21.6962524654832	1.1	3.97	Right
391	9	402	NIC	1	27.8	2.85	4.35	1.5	65.5172413793103	34.4827586206897	1.5	2.85	Right
392	9	403	NIC	1	26.1	2.85	3.82	0.97	74.6073298429319	25.3926701570681	0.97	2.85	Right
393	9	404	NIC	1	28	3.67	4.01	0.34	91.5211970074813	8.4788029925187	0.34	3.67	Right
394	9	405	NIC	1	29.7	3.45	3.92	0.47	88.0102040816327	11.9897959183673	0.47	3.45	Right
395	9	406	SAC	1	25	1.63	3.12	1.49	52.2435897435897	47.7564102564103	1.49	1.63	Right
396	9	LR56	SAC	1	24.2	4.08	4.53	0.45	90.0662251655629	9.93377483443709	0.45	4.08	Right
397	9	LR57	SAC	1	30.7	4.29	4.67	0.38	91.8629550321199	8.13704496788009	0.38	4.29	Right
398	9	LR59	SAC	1	27.7	2.65	3.41	0.76	77.7126099706745	22.2873900293255	0.76	2.65	Right
399	9	LR60	NIC	1	28.4	4.43	4.71	0.28	94.0552016985138	5.9447983014862	0.279999999999999	4.43	Right
400	9	LR61	NIC	1	29.5	5.01	5.43	0.42	92.2651933701657	7.73480662983425	0.42	5.01	Right
401	9	LR63	NIC	1	26.3	3.54	4.01	0.47	88.2793017456359	11.7206982543641	0.47	3.54	Right
402	9	LR64	SAC	1	25	3.4	4.32	0.92	78.7037037037037	21.2962962962963	0.92	3.4	Right
403	9	LR65	SAC	1	28.4	4.04	4.24	0.2	95.2830188679245	4.71698113207547	0.2	4.04	Right
404	9	LR66	SAC	1	28.5	1.82	3.54	1.72	51.4124293785311	48.5875706214689	1.72	1.82	Right
405	9	LR68	NIC	1	23.5	2.78	3.79	1.01	73.3509234828496	26.6490765171504	1.01	2.78	Right
406	10	172	SAC	1	25.5	3.75	4.01	0.26	93.5162094763092	6.48379052369077	0.26	3.75	Right
407	10	173	SAC	1	26.9	2.76	2.97	0.21	92.9292929292929	7.07070707070707	0.21	2.76	Right
408	10	174	SAC	1	22.9	3.87	3.89	0.0199999999999999	99.4858611825193	0.514138817480717	0.02	3.87	Right
409	10	176	NIC	1	30.1	6.45	6.48	0.03	99.537037037037	0.462962962962963	0.0300000000000002	6.45	Right
410	10	177	NIC	1	24.6	3.18	3.18	0	100	0	0	3.18	Right
411	10	178	NIC	1	23.4	1.87	1.87	0	100	0	0	1.87	Right
412	10	179	NIC	1	25.2	3.38	3.59	0.21	94.150417827298	5.84958217270195	0.21	3.38	Right
413	10	180	SAC	1	25.9	2.51	3.02	0.51	83.112582781457	16.887417218543	0.51	2.51	Right
414	10	182	SAC	1	27.8	3.05	3.2	0.15	95.3125	4.6875	0.15	3.05	Right
415	10	184	NIC	1	26.5	3.65	3.65	0	100	0	0	3.65	Right
416	10	185	NIC	1	28	4.83	5.05	0.22	95.6435643564356	4.35643564356435	0.22	4.83	Right
417	10	186	NIC	1	26	3.84	3.84	0	100	0	0	3.84	Right
418	10	187	NIC	1	25.1	3.62	3.73	0.11	97.0509383378016	2.94906166219839	0.11	3.62	Right
419	10	368	SAC	1	25	3.11	3.48	0.37	89.367816091954	10.632183908046	0.370000000000001	3.11	Right
420	10	369	SAC	1	28.1	3.68	4.24	0.56	86.7924528301887	13.2075471698113	0.56	3.68	Right
421	10	371	SAC	1	25.2	4.62	5.54	0.92	83.3935018050542	16.6064981949458	0.92	4.62	Right
422	10	375	NIC	1	25.1	2.2	3.8	1.6	57.8947368421053	42.1052631578947	1.6	2.2	Right
423	10	377	NIC	1	24.7	4.03	4.03	0	100	0	0	4.03	Right
424	10	378	SAC	1	24.3	3.53	4	0.47	88.25	11.75	0.47	3.53	Right
425	10	379	SAC	1	26	2.95	3.43	0.48	86.0058309037901	13.9941690962099	0.48	2.95	Right
426	10	380	SAC	1	26.4	3.22	3.22	0	100	0	0	3.22	Right
427	10	381	NIC	1	25.8	4.36	4.67	0.31	93.3618843683084	6.63811563169165	0.31	4.36	Right
428	10	382	NIC	1	25.1	3.98	4.24	0.26	93.8679245283019	6.13207547169811	0.26	3.98	Right
429	10	383	NIC	1	24.8	2.24	2.69	0.45	83.271375464684	16.728624535316	0.45	2.24	Right
430	10	393	NIC	1	27.4	4.63	4.9	0.27	94.4897959183674	5.51020408163265	0.27	4.63	Right
431	10	395	NIC	1	29.8	6.06	6.28	0.22	96.4968152866242	3.5031847133758	0.220000000000001	6.06	Right
432	10	396	NIC	1	29.6	3.64	4.05	0.41	89.8765432098765	10.1234567901235	0.41	3.64	Right
433	10	398	SAC	1	27.5	2.82	3.03	0.21	93.0693069306931	6.93069306930692	0.21	2.82	Right
434	10	400	SAC	1	28.8	1.63	1.64	0.01	99.390243902439	0.609756097560976	0.01	1.63	Right
435	10	401	SAC	1	29.7	3.9	4.4	0.5	88.6363636363636	11.3636363636364	0.5	3.9	Right
436	10	402	NIC	1	27.8	4.22	4.99	0.77	84.5691382765531	15.4308617234469	0.77	4.22	Right
437	10	403	NIC	1	26.1	3.16	3.46	0.3	91.3294797687861	8.67052023121387	0.3	3.16	Right
438	10	404	NIC	1	28	4.22	4.5	0.28	93.7777777777778	6.22222222222222	0.279999999999999	4.22	Right
439	10	405	NIC	1	29.7	4.18	4.83	0.65	86.5424430641822	13.4575569358178	0.65	4.18	Right
440	10	406	SAC	1	25	2.3	3.07	0.77	74.9185667752443	25.0814332247557	0.77	2.3	Right
441	10	LR56	SAC	1	24.2	3.61	3.78	0.17	95.5026455026455	4.4973544973545	0.17	3.61	Right
442	10	LR57	SAC	1	30.7	4.4	4.61	0.21	95.4446854663775	4.55531453362256	0.21	4.4	Right
443	10	LR59	SAC	1	27.7	4.36	4.96	0.6	87.9032258064516	12.0967741935484	0.6	4.36	Right
444	10	LR60	NIC	1	28.4	4.17	4.48	0.31	93.0803571428571	6.91964285714286	0.31	4.17	Right
445	10	LR61	NIC	1	29.5	4.39	4.68	0.29	93.8034188034188	6.1965811965812	0.289999999999999	4.39	Right
446	10	LR63	NIC	1	26.3	3.71	4.15	0.44	89.3975903614458	10.6024096385542	0.44	3.71	Right
447	10	LR64	SAC	1	25	4.01	4.35	0.34	92.183908045977	7.81609195402299	0.34	4.01	Right
448	10	LR65	SAC	1	28.4	3.71	4.06	0.35	91.3793103448276	8.62068965517242	0.35	3.71	Right
449	10	LR66	SAC	1	28.5	3.6	4.19	0.59	85.9188544152745	14.0811455847255	0.59	3.6	Right
450	10	LR68	NIC	1	23.5	3.08	3.52	0.44	87.5	12.5	0.44	3.08	Right
451	11	172	SAC	1	25.5	3.57	3.83	3.57	93.2114882506527	93.2114882506527	3.57	0.26	Left
452	11	173	SAC	1	26.9	3.28	3.64	3.28	90.1098901098901	90.1098901098901	3.28	0.36	Left
453	11	174	SAC	1	22.9	3.43	3.76	3.43	91.2234042553192	91.2234042553192	3.43	0.33	Left
454	11	176	NIC	1	30.1	5.92	5.97	5.92	99.1624790619766	99.1624790619766	5.92	0.0499999999999998	Left
455	11	177	NIC	1	24.6	3.32	3.71	3.32	89.4878706199461	89.4878706199461	3.32	0.39	Left
456	11	178	NIC	1	23.4	1.99	2.26	1.99	88.0530973451327	88.0530973451327	1.99	0.27	Left
457	11	179	NIC	1	25.2	3.49	3.75	3.49	93.0666666666667	93.0666666666667	3.49	0.26	Left
458	11	180	SAC	1	25.9	3.07	3.74	3.07	82.0855614973262	82.0855614973262	3.07	0.67	Left
459	11	182	SAC	1	27.8	3.6	3.71	3.6	97.0350404312669	97.0350404312669	3.6	0.11	Left
460	11	184	NIC	1	26.5	3.37	4.3	3.37	78.3720930232558	78.3720930232558	3.37	0.93	Left
461	11	185	NIC	1	28	4.12	4.42	4.12	93.2126696832579	93.2126696832579	4.12	0.3	Left
462	11	186	NIC	1	26	2.87	4.05	2.87	70.8641975308642	70.8641975308642	2.87	1.18	Left
463	11	187	NIC	1	25.1	3.58	3.69	3.58	97.0189701897019	97.0189701897019	3.58	0.11	Left
464	11	368	SAC	1	25.4	2.77	2.87	2.77	96.5156794425087	96.5156794425087	2.77	0.1	Left
465	11	369	SAC	1	27.9	3.14	3.58	3.14	87.7094972067039	87.7094972067039	3.14	0.44	Left
466	11	371	SAC	1	24.8	3.76	5.24	3.76	71.7557251908397	71.7557251908397	3.76	1.48	Left
467	11	375	NIC	1	25.4	3.33	3.33	3.33	100	100	3.33	0	Left
468	11	377	NIC	1	24.8	3.63	4.57	3.63	79.4310722100657	79.4310722100657	3.63	0.94	Left
469	11	378	SAC	1	24.9	2.66	2.95	2.66	90.1694915254237	90.1694915254237	2.66	0.29	Left
470	11	379	SAC	1	26	1.71	2.87	1.71	59.581881533101	59.581881533101	1.71	1.16	Left
471	11	380	SAC	1	26.3	3.82	3.92	3.82	97.4489795918367	97.4489795918367	3.82	0.1	Left
472	11	381	NIC	1	25.9	3.93	4.19	3.93	93.7947494033413	93.7947494033413	3.93	0.26	Left
473	11	382	NIC	1	25.1	3.31	4.14	3.31	79.9516908212561	79.9516908212561	3.31	0.83	Left
474	11	383	NIC	1	24.7	2.06	3.05	2.06	67.5409836065574	67.5409836065574	2.06	0.99	Left
475	11	393	NIC	1	28	3.44	4.12	3.44	83.495145631068	83.495145631068	3.44	0.68	Left
476	11	395	NIC	1	29.8	4.89	5.22	4.89	93.6781609195402	93.6781609195402	4.89	0.33	Left
477	11	396	NIC	1	29.8	3.62	3.81	3.62	95.01312335958	95.01312335958	3.62	0.19	Left
478	11	398	SAC	1	27.6	2.45	2.95	2.45	83.0508474576271	83.0508474576271	2.45	0.5	Left
479	11	400	SAC	1	29.1	2.91	2.91	2.91	100	100	2.91	0	Left
480	11	401	SAC	1	29.6	2.81	3.72	2.81	75.5376344086021	75.5376344086021	2.81	0.91	Left
481	11	402	NIC	1	27.6	2.9	3.73	2.9	77.7479892761394	77.7479892761394	2.9	0.83	Left
482	11	403	NIC	1	25.5	2.17	4.21	2.17	51.5439429928741	51.5439429928741	2.17	2.04	Left
483	11	404	NIC	1	28.3	3.79	4.81	3.79	78.7941787941788	78.7941787941788	3.79	1.02	Left
484	11	405	NIC	1	29.7	3.45	3.79	3.45	91.0290237467018	91.0290237467018	3.45	0.34	Left
485	11	406	SAC	1	25.1	1.58	2.06	1.58	76.6990291262136	76.6990291262136	1.58	0.48	Left
486	11	LR56	SAC	1	24.2	4.03	4.27	4.03	94.3793911007026	94.3793911007026	4.03	0.24	Left
487	11	LR57	SAC	1	30.7	4.06	4.7	4.06	86.3829787234042	86.3829787234042	4.06	0.640000000000001	Left
488	11	LR59	SAC	1	27.7	3.22	4.71	3.22	68.3651804670913	68.3651804670913	3.22	1.49	Left
489	11	LR60	NIC	1	28.4	4.42	4.75	4.42	93.0526315789474	93.0526315789474	4.42	0.33	Left
490	11	LR61	NIC	1	29.5	4.15	4.39	4.15	94.5330296127563	94.5330296127563	4.15	0.239999999999999	Left
491	11	LR63	NIC	1	26.3	3.53	4.01	3.53	88.0299251870324	88.0299251870324	3.53	0.48	Left
492	11	LR64	SAC	1	25	3.38	4.11	3.38	82.2384428223844	82.2384428223844	3.38	0.73	Left
493	11	LR65	SAC	1	28.4	2.89	4.05	2.89	71.358024691358	71.358024691358	2.89	1.16	Left
494	11	LR66	SAC	1	28.5	3.11	4.26	3.11	73.0046948356808	73.0046948356808	3.11	1.15	Left
495	11	LR68	NIC	1	23.5	3.35	3.88	3.35	86.340206185567	86.340206185567	3.35	0.53	Left
496	12	172	SAC	1	25.5	2.7	2.83	2.7	95.4063604240283	95.4063604240283	2.7	0.13	Left
497	12	173	SAC	1	26.9	3.72	3.88	3.72	95.8762886597938	95.8762886597938	3.72	0.16	Left
498	12	174	SAC	1	22.9	3.93	4.02	3.93	97.7611940298508	97.7611940298508	3.93	0.0899999999999999	Left
499	12	176	NIC	1	30.1	5.47	5.77	5.47	94.8006932409012	94.8006932409012	5.47	0.300000000000001	Left
500	12	177	NIC	1	24.6	4.04	4.05	4.04	99.7530864197531	99.7530864197531	4.04	0.00999999999999979	Left
501	12	178	NIC	1	23.4	2.94	2.97	2.94	98.989898989899	98.989898989899	2.94	0.0299999999999998	Left
502	12	179	NIC	1	25.2	3.44	3.72	3.44	92.4731182795699	92.4731182795699	3.44	0.28	Left
503	12	180	SAC	1	25.9	4.27	4.27	4.27	100	100	4.27	0	Left
504	12	182	SAC	1	27.8	2.84	2.92	2.84	97.2602739726027	97.2602739726027	2.84	0.0800000000000001	Left
505	12	184	NIC	1	26.5	4.15	4.75	4.15	87.3684210526316	87.3684210526316	4.15	0.6	Left
506	12	185	NIC	1	28	4.06	4.54	4.06	89.4273127753304	89.4273127753304	4.06	0.48	Left
507	12	186	NIC	1	26	3.26	3.76	3.26	86.7021276595745	86.7021276595745	3.26	0.5	Left
508	12	187	NIC	1	25.1	3.92	4.02	3.92	97.5124378109453	97.5124378109453	3.92	0.1	Left
509	12	368	SAC	1	25.4	4.17	4.17	4.17	100	100	4.17	0	Left
510	12	369	SAC	1	27.9	3.68	4.24	3.68	86.7924528301887	86.7924528301887	3.68	0.56	Left
511	12	371	SAC	1	24.8	5.47	6	5.47	91.1666666666667	91.1666666666667	5.47	0.53	Left
512	12	375	NIC	1	25.4	3.48	3.48	3.48	100	100	3.48	0	Left
513	12	377	NIC	1	24.8	4.97	5.98	4.97	83.1103678929766	83.1103678929766	4.97	1.01	Left
514	12	378	SAC	1	24.9	3.53	4.18	3.53	84.4497607655502	84.4497607655502	3.53	0.65	Left
515	12	379	SAC	1	26	2.93	4.17	2.93	70.263788968825	70.263788968825	2.93	1.24	Left
516	12	380	SAC	1	26.3	4.42	4.79	4.42	92.2755741127349	92.2755741127349	4.42	0.37	Left
517	12	381	NIC	1	25.9	4.22	4.44	4.22	95.0450450450451	95.0450450450451	4.22	0.22	Left
518	12	382	NIC	1	25.1	3.64	4.41	3.64	82.5396825396825	82.5396825396825	3.64	0.77	Left
519	12	383	NIC	1	24.7	3.31	3.74	3.31	88.5026737967914	88.5026737967914	3.31	0.43	Left
520	12	393	NIC	1	28	3.99	4	3.99	99.75	99.75	3.99	0.00999999999999979	Left
521	12	395	NIC	1	29.8	5.25	5.26	5.25	99.8098859315589	99.8098859315589	5.25	0.00999999999999979	Left
522	12	396	NIC	1	29.8	3.72	3.83	3.72	97.1279373368146	97.1279373368146	3.72	0.11	Left
523	12	398	SAC	1	27.6	2.85	2.85	2.85	100	100	2.85	0	Left
524	12	400	SAC	1	29.1	3.39	3.64	3.39	93.1318681318681	93.1318681318681	3.39	0.25	Left
525	12	401	SAC	1	29.6	3.42	3.42	3.42	100	100	3.42	0	Left
526	12	402	NIC	1	27.6	2.73	2.76	2.73	98.9130434782609	98.9130434782609	2.73	0.0299999999999998	Left
527	12	403	NIC	1	25.5	2.28	3.97	2.28	57.4307304785894	57.4307304785894	2.28	1.69	Left
528	12	404	NIC	1	28.3	4.16	4.23	4.16	98.3451536643026	98.3451536643026	4.16	0.0699999999999994	Left
529	12	405	NIC	1	29.7	3.59	3.94	3.59	91.1167512690355	91.1167512690355	3.59	0.35	Left
530	12	406	SAC	1	25.1	1.06	1.35	1.06	78.5185185185185	78.5185185185185	1.06	0.29	Left
531	12	LR56	SAC	1	24.2	3.97	4.24	3.97	93.6320754716981	93.6320754716981	3.97	0.27	Left
532	12	LR57	SAC	1	30.7	4.61	4.76	4.61	96.8487394957983	96.8487394957983	4.61	0.149999999999999	Left
533	12	LR59	SAC	1	27.7	4.16	5.11	4.16	81.4090019569472	81.4090019569472	4.16	0.95	Left
534	12	LR60	NIC	1	28.4	3.99	4.04	3.99	98.7623762376238	98.7623762376238	3.99	0.0499999999999998	Left
535	12	LR61	NIC	1	29.5	4.47	4.71	4.47	94.9044585987261	94.9044585987261	4.47	0.24	Left
536	12	LR63	NIC	1	26.3	3.69	3.92	3.69	94.1326530612245	94.1326530612245	3.69	0.23	Left
537	12	LR64	SAC	1	25	3.85	4.4	3.85	87.5	87.5	3.85	0.55	Left
538	12	LR65	SAC	1	28.4	3.54	3.9	3.54	90.7692307692308	90.7692307692308	3.54	0.36	Left
539	12	LR66	SAC	1	28.5	3.48	3.92	3.48	88.7755102040816	88.7755102040816	3.48	0.44	Left
540	12	LR68	NIC	1	23.5	3.2	3.51	3.2	91.1680911680912	91.1680911680912	3.2	0.31	Left
