# Supplementary material for: Transient nicotine exposure in early adolescent male mice freezes their dopamine circuits in an immature state
Source: Nat Commun. 2024 Oct 18;15:9017. doi: 10.1038/s41467-024-53327-w (PMC11489768; doi:10.1038/s41467-024-53327-w)
Supplement: Supplementary file 4 — Source Data [file 41467_2024_53327_MOESM4_ESM.zip › source_data/Juxta_adolNIC_nic_list.csv]

	x
1	16.0493827160494
2	12.4848484848485
3	22.2222222222222
4	27.9034690799397
5	27.0142180094787
6	24.3144424131627
7	13.050706566916
8	94.2857142857143
9	16.0086145010768
10	18.3098591549296
11	15.0738916256157
12	68.8888888888889
13	28.0898876404494
14	48.2027649769585
15	16.0739687055477
16	79.5753286147624
17	14.7788565264294
18	12.5925925925926
19	129.324546952224
20	24.187725631769
21	97.1671388101983
22	11.5303983228512
23	24.3731193580742
24	15.1750972762646
25	28.4403669724771
26	13.0977130977131
27	18.3520599250936
28	27.8106508875739
29	49.0364025695932
30	42.6356589147287
31	14.1843971631206
32	23.3082706766917
33	24.53300124533
34	37.9912663755458
35	41.0205434062293
36	22.3340040241449
37	17.9775280898876
38	48.0373831775701
39	14.3992055610725
40	26.9645608628659
41	16.5991902834008
42	20.794701986755
43	3.6319612590799
44	12.7913587265492
45	37.221269296741
46	23.5427706283119
47	9.12078882497947
48	8.01479654747226
49	178.688524590164
50	11.8811881188119
51	25.1778093883357
52	12.9186602870813
53	22.3832528180354
54	98.8439306358381
55	25.0361794500724
56	116.895874263261
57	52.2222222222222
58	12.5338142470694
59	40.6593406593407
60	38.989898989899
61	21.0084033613445
62	8.04020100502512
63	21.823472356935
64	31.6129032258064
65	30.3668069753458
66	14.8362235067437
67	15.3246753246753
68	12.4018838304552
69	17.4638487208009
70	18.0327868852459
71	-15.8371040723982
72	-12.7272727272727
73	-34.4827586206897
74	-24.5414847161572
75	-5.81132075471697
76	-7.4829931972789
77	-19.3195625759417
78	-49.7757847533632
79	-17.7401129943503
80	-13.6476426799007
81	-27.5938189845475
82	-17.9916317991632
83	-11.0036275695284
84	-4.90956072351423
85	-12.7035830618893
86	-11.7561683599419
87	-15.9533073929961
88	-11.5384615384615
89	-13.0537507383343
90	-29.3333333333333
91	-47.5728155339806
92	-18.3448275862069
93	-8.89679715302492
94	-100
95	-65.3663177925785
96	-42.2121896162528
97	-8.48249027237354
98	-68.4210526315789
99	-8.80829015544042
100	-17.9916317991632
