# Supplementary material for: Transient nicotine exposure in early adolescent male mice freezes their dopamine circuits in an immature state
Source: Nat Commun. 2024 Oct 18;15:9017. doi: 10.1038/s41467-024-53327-w (PMC11489768; doi:10.1038/s41467-024-53327-w)
Supplement: Supplementary file 4 — Source Data [file 41467_2024_53327_MOESM4_ESM.zip › source_data/Juxta_NIC_response_adolptx.csv]

	neuron	REC_tx	ptx	Freq	SWB	response
1	1010102	SAL	SAC	107.675194660734	12.1265362679112	ACT
2	1010107	SAL	SAC	99.6009577015164	0	ACT
3	1010122	SAL	SAC	102.463054187192	0	ACT
4	1010124	SAL	SAC	99.0384615384615	-0.397428451014489	ACT
5	1010213	SAL	SAC	102.202643171806	0	ACT
6	1010215	SAL	SAC	103.462321792261	0.955129868869634	ACT
7	1010218	SAL	SAC	101.818181818182	0.456126548355869	ACT
8	1010219	SAL	SAC	104.812834224599	0	ACT
9	1010223	SAL	SAC	105.154639175258	2.06185567010309	ACT
10	1010226	SAL	SAC	118.940936863544	0	ACT
11	1010227	SAL	SAC	107.506053268765	0	ACT
12	1010243	SAL	SAC	110.048780487805	1.12781954887218	ACT
13	1010245	SAL	SAC	101.421800947867	0.825103879349163	ACT
14	1010248	SAL	SAC	101.351351351351	-1.01358246001103	ACT
15	1010249	SAL	SAC	98.0425531914894	0	ACT
16	1010250	SAL	SAC	109.321266968326	2.31574632983084	ACT
17	1010251	SAL	SAC	100	-1.4134592316826	ACT
18	1010256	SAL	SAC	109.947643979058	0	ACT
19	1010257	SAL	SAC	103.978779840849	0	ACT
20	1010258	SAL	SAC	103.207412687099	0	ACT
21	1010277	SAL	SAC	104.899135446686	1.8514350547229	ACT
22	1010279	SAL	SAC	117.03056768559	10.439789448354	ACT
23	1010280	SAL	SAC	109.981167608286	4.76190476190476	ACT
24	1010456	SAL	SAC	106.666666666667	0	ACT
25	1010458	SAL	SAC	90.9090909090909	2.94117647058824	ACT
26	1010460	SAL	SAC	98.4227129337539	-1.23668546365915	ACT
27	1010471	SAL	SAC	99.7772828507795	0	ACT
28	1010472	SAL	SAC	104.918032786885	0	ACT
29	1010473	SAL	SAC	100.116959064327	0	ACT
30	1010504	SAL	SAC	106.751389992057	7.61299801963008	ACT
31	1010511	SAL	SAC	98.018018018018	0	ACT
32	1010512	SAL	SAC	103.693754197448	0	ACT
33	1010514	SAL	SAC	118.120805369128	0	ACT
34	1010528	SAL	SAC	105.218012866333	1.12359550561798	ACT
35	1010529	SAL	SAC	104.6875	1.08108108108108	ACT
36	1010530	SAL	SAC	105.263157894737	0	ACT
37	1010544	SAL	SAC	100.710659898477	0	ACT
38	1010554	SAL	SAC	99.1670749632533	0	ACT
39	1010555	SAL	SAC	101.837985023826	0	ACT
40	1010564	SAL	SAC	104.035874439462	0	ACT
41	1010566	SAL	SAC	98.4263233190272	0	ACT
42	1010568	SAL	SAC	95.5223880597015	-5.17402827375037	ACT
43	1010569	SAL	SAC	104.152637485971	1.8018018018018	ACT
44	1010570	SAL	SAC	105.084745762712	0	ACT
45	1010571	SAL	SAC	99.8565279770445	0	ACT
46	1010573	SAL	SAC	95.4838709677419	0	ACT
47	1010757	SAL	SAC	104.975396391471	6.08405990719717	ACT
48	1010760	SAL	SAC	102.286198137172	0	ACT
49	1010761	SAL	SAC	102.22882615156	2.4390243902439	ACT
50	1010762	SAL	SAC	105.90015128593	2.19037176274018	ACT
51	1010775	SAL	SAC	101.040118870728	0	ACT
52	1010778	SAL	SAC	103.834808259587	0	ACT
53	1010780	SAL	SAC	101.208244491827	3.23832226127189	ACT
54	1010781	SAL	SAC	101.505376344086	8.38032147893665	ACT
55	1010783	SAL	SAC	99.1023339317774	0	ACT
56	1010784	SAL	SAC	102.521008403361	3.91570796907526	ACT
57	1010789	SAL	SAC	100.221729490022	3.46698560406062	ACT
58	1010792	SAL	SAC	101.529745042493	1.95412521679994	ACT
59	1010794	SAL	SAC	100.546448087432	0.51201874303038	ACT
60	1010796	SAL	SAC	100.2849002849	3.24339016863768	ACT
61	1010797	SAL	SAC	107.206068268015	1.32312925170068	ACT
62	1011042	SAL	SAC	106.355382619974	1.00502512562814	ACT
63	1011043	SAL	SAC	106.793802145411	0	ACT
64	1011044	SAL	SAC	103.157894736842	0	ACT
65	1011045	SAL	SAC	100.149031296572	0	ACT
66	1011473	SAL	SAC	104.80109739369	1.09289617486339	ACT
67	1011506	SAL	SAC	109.600862998921	1.63934426229508	ACT
68	1010782	SAL	SAC	101.143241425689	1.35236007331584	ACT
69	1010102	IV-NIC	SAC	130.873308733087	20.4366932363594	ACT
70	1010107	IV-NIC	SAC	108.036454018227	0.846770325832409	ACT
71	1010122	IV-NIC	SAC	107.986501687289	1.72413793103448	ACT
72	1010124	IV-NIC	SAC	113.647642679901	0.441878479498029	ACT
73	1010213	IV-NIC	SAC	114.885245901639	0	ACT
74	1010215	IV-NIC	SAC	152.929085303186	12.5748502994012	ACT
75	1010218	IV-NIC	SAC	121.91673212883	2.09424083769634	ACT
76	1010219	IV-NIC	SAC	107.292539815591	0	ACT
77	1010223	IV-NIC	SAC	110.964332892999	5.94059405940594	ACT
78	1010226	IV-NIC	SAC	260.355029585799	0	ACT
79	1010227	IV-NIC	SAC	130.316742081448	4.03225806451613	ACT
80	1010243	IV-NIC	SAC	122.619047619048	0	ACT
81	1010245	IV-NIC	SAC	135.827338129496	2.08147749930977	ACT
82	1010248	IV-NIC	SAC	117.667536988686	0	ACT
83	1010249	IV-NIC	SAC	109.217391304348	0	ACT
84	1010250	IV-NIC	SAC	109.882747068677	1.34789526228096	ACT
85	1010251	IV-NIC	SAC	118.850462737457	8.02208049549258	ACT
86	1010256	IV-NIC	SAC	117.073170731707	0	ACT
87	1010257	IV-NIC	SAC	160.46176046176	1.75438596491228	ACT
88	1010258	IV-NIC	SAC	110.662824207493	0	ACT
89	1010277	IV-NIC	SAC	126.376811594203	12.493070250492	ACT
90	1010279	IV-NIC	SAC	192.587046050168	37.3001674032958	ACT
91	1010280	IV-NIC	SAC	163.503649635037	4.51127819548872	ACT
92	1010456	IV-NIC	SAC	114.014251781473	0	ACT
93	1010458	IV-NIC	SAC	128.937728937729	0	ACT
94	1010460	IV-NIC	SAC	118.058252427184	0	ACT
95	1010471	IV-NIC	SAC	108.084163898117	0	ACT
96	1010472	IV-NIC	SAC	114.649681528662	0	ACT
97	1010473	IV-NIC	SAC	111.804613297151	0	ACT
98	1010504	IV-NIC	SAC	116.363636363636	1.77510791205711	ACT
99	1010511	IV-NIC	SAC	111.132254995243	1.3986013986014	ACT
100	1010512	IV-NIC	SAC	121.679284239504	0	ACT
101	1010514	IV-NIC	SAC	145.755693581781	0	ACT
102	1010528	IV-NIC	SAC	107.723855092276	0.818921515642827	ACT
103	1010529	IV-NIC	SAC	111.538461538462	0	ACT
104	1010530	IV-NIC	SAC	112.543962485346	0	ACT
105	1010544	IV-NIC	SAC	106.243805748266	0	ACT
106	1010554	IV-NIC	SAC	110.31746031746	0	ACT
107	1010555	IV-NIC	SAC	105.190311418685	0	ACT
108	1010564	IV-NIC	SAC	107.359307359307	0	ACT
109	1010566	IV-NIC	SAC	112.556732223903	0	ACT
110	1010568	IV-NIC	SAC	146.588693957115	25.0198710452359	ACT
111	1010569	IV-NIC	SAC	117.309812568908	0	ACT
112	1010570	IV-NIC	SAC	112.158231529959	0	ACT
113	1010571	IV-NIC	SAC	127.171903881701	0	ACT
114	1010573	IV-NIC	SAC	121.652892561983	2.02239911144021	ACT
115	1010757	IV-NIC	SAC	194.299876084263	24.2909243093273	ACT
116	1010760	IV-NIC	SAC	108.144416456759	0	ACT
117	1010761	IV-NIC	SAC	113.572542901716	1.41929920116195	ACT
118	1010762	IV-NIC	SAC	111.127272727273	3.76440422108738	ACT
119	1010775	IV-NIC	SAC	107.536907536908	0	ACT
120	1010778	IV-NIC	SAC	119.384615384615	0	ACT
121	1010780	IV-NIC	SAC	125.382262996942	13.0203924000992	ACT
122	1010781	IV-NIC	SAC	126.666666666667	4.37266616878267	ACT
123	1010783	IV-NIC	SAC	122.627737226277	2.4390243902439	ACT
124	1010784	IV-NIC	SAC	118.803418803419	5.64201223967848	ACT
125	1010789	IV-NIC	SAC	141.049798115747	5.98290598290598	ACT
126	1010792	IV-NIC	SAC	118.627450980392	2.12488085009965	ACT
127	1010794	IV-NIC	SAC	106.927465362673	-0.262232390159903	ACT
128	1010796	IV-NIC	SAC	118.518518518519	4.3400267275721	ACT
129	1010797	IV-NIC	SAC	126.036484245439	2.1001221001221	ACT
130	1011042	IV-NIC	SAC	114.888628370457	-0.471756521636408	ACT
131	1011043	IV-NIC	SAC	112.313003452244	0	ACT
132	1011044	IV-NIC	SAC	107.482993197279	0.636557218282848	ACT
133	1011045	IV-NIC	SAC	227.848101265823	0	ACT
134	1011473	IV-NIC	SAC	115	0	ACT
135	1011506	IV-NIC	SAC	118.489835430784	0	ACT
136	1010782	IV-NIC	SAC	116.246215943491	1.68876799095528	ACT
137	1010096	SAL	NIC	105.785123966942	1.38252726410621	ACT
138	1010105	SAL	NIC	97.9020979020979	3.79837569753935	ACT
139	1010197	SAL	NIC	105.797101449275	0	ACT
140	1010199	SAL	NIC	104.761904761905	0	ACT
141	1010201	SAL	NIC	102.970297029703	-1.99137347246591	ACT
142	1010203	SAL	NIC	113.333333333333	0	ACT
143	1010206	SAL	NIC	102.739726027397	0.69077047297575	ACT
144	1010207	SAL	NIC	111.869918699187	4.13729646552672	ACT
145	1010230	SAL	NIC	105.310396409873	0	ACT
146	1010231	SAL	NIC	103.284950343774	0	ACT
147	1010235	SAL	NIC	103.90625	1.5625	ACT
148	1010237	SAL	NIC	96.526508226691	6.66666666666667	ACT
149	1010238	SAL	NIC	106.748466257669	1.93488627298139	ACT
150	1010240	SAL	NIC	97.7099236641222	1.69491525423729	ACT
151	1010241	SAL	NIC	102.841677943166	2.21762070407316	ACT
152	1010242	SAL	NIC	97.8805394990366	1.68067226890756	ACT
153	1010265	SAL	NIC	105.33484676504	0	ACT
154	1010266	SAL	NIC	114.858096828047	1.02837977296182	ACT
155	1010288	SAL	NIC	105.776636713736	0	ACT
156	1010291	SAL	NIC	99.0353697749196	0	ACT
157	1010435	SAL	NIC	95.6701030927835	0	ACT
158	1010437	SAL	NIC	107.44920993228	0	ACT
159	1010439	SAL	NIC	94.8891031822565	0	ACT
160	1010441	SAL	NIC	103.180212014134	0	ACT
161	1010442	SAL	NIC	110.726643598616	-1.40369997764364	ACT
162	1010446	SAL	NIC	105.906313645621	0	ACT
163	1010448	SAL	NIC	96.6328166755746	0	ACT
164	1010449	SAL	NIC	94.2857142857143	0	ACT
165	1010451	SAL	NIC	110.726643598616	0	ACT
166	1010463	SAL	NIC	105.19877675841	0	ACT
167	1010464	SAL	NIC	104.507819687213	1.2881064834693	ACT
168	1010465	SAL	NIC	102.013422818792	0	ACT
169	1010467	SAL	NIC	97.9955456570156	0	ACT
170	1010468	SAL	NIC	99.1023339317774	0	ACT
171	1010480	SAL	NIC	100.365408038977	1.31327858898919	ACT
172	1010487	SAL	NIC	99.4957983193277	-1.36561561561562	ACT
173	1010493	SAL	NIC	98.7277353689567	0	ACT
174	1010496	SAL	NIC	123.396880415945	0	ACT
175	1010499	SAL	NIC	102.261553588987	-0.201612903225806	ACT
176	1010503	SAL	NIC	104.884318766067	2.24719101123596	ACT
177	1010535	SAL	NIC	101.930501930502	0	ACT
178	1010547	SAL	NIC	105.931034482759	5.21326801218106	ACT
179	1010552	SAL	NIC	102.692548528491	0	ACT
180	1010558	SAL	NIC	100.051679586563	-0.413957592065263	ACT
181	1010562	SAL	NIC	103.030303030303	1.58999077379879	ACT
182	1010563	SAL	NIC	103.190013869626	0.159398719536972	ACT
183	1010574	SAL	NIC	100.829187396352	0	ACT
184	1010575	SAL	NIC	101.736972704715	0	ACT
185	1010578	SAL	NIC	110.538641686183	3.32532051282051	ACT
186	1010580	SAL	NIC	107.651715039578	-1.06395019807583	ACT
187	1010765	SAL	NIC	100.900900900901	-0.138212984573854	ACT
188	1010774	SAL	NIC	113.989637305699	5.66037735849057	ACT
189	1010799	SAL	NIC	100.369003690037	0.145349922258499	ACT
190	1010804	SAL	NIC	107.550644567219	6.75340479650008	ACT
191	1010805	SAL	NIC	96.1240310077519	6.05692583883869	ACT
192	1010810	SAL	NIC	104.731861198738	2.89855072463768	ACT
193	1010815	SAL	NIC	103.466666666667	0	ACT
194	1011027	SAL	NIC	105.50284629981	0	ACT
195	1011029	SAL	NIC	105.142857142857	0	ACT
196	1011030	SAL	NIC	108.786610878661	3.38983050847458	ACT
197	1011035	SAL	NIC	96.551724137931	0	ACT
198	1011484	SAL	NIC	101.201771030993	0	ACT
199	1011487	SAL	NIC	111.899791231733	0.746817063265445	ACT
200	1011490	SAL	NIC	108.717948717949	0.771246001791592	ACT
201	1011491	SAL	NIC	98.2142857142857	-0.454545454545455	ACT
202	1011512	SAL	NIC	100	0.895899087394794	ACT
203	1011518	SAL	NIC	108.707124010554	0	ACT
204	1010268	SAL	NIC	104.176904176904	2.27205439985076	ACT
205	1010769	SAL	NIC	107.991360691145	3.50877192982456	ACT
206	1011509	SAL	NIC	102.280580511403	-0.750400528197588	ACT
207	1010096	IV-NIC	NIC	116.049382716049	3.10907446983396	ACT
208	1010105	IV-NIC	NIC	112.484848484848	7.11250944044016	ACT
209	1010197	IV-NIC	NIC	122.222222222222	0	ACT
210	1010199	IV-NIC	NIC	127.90346907994	2.1505376344086	ACT
211	1010201	IV-NIC	NIC	127.014218009479	9.23076923076923	ACT
212	1010203	IV-NIC	NIC	124.314442413163	2.53164556962025	ACT
213	1010206	IV-NIC	NIC	113.050706566916	1.23456790123457	ACT
214	1010207	IV-NIC	NIC	194.285714285714	1.36635766221651	ACT
215	1010230	IV-NIC	NIC	116.008614501077	1.02040816326531	ACT
216	1010231	IV-NIC	NIC	118.30985915493	0	ACT
217	1010235	IV-NIC	NIC	115.073891625616	0	ACT
218	1010237	IV-NIC	NIC	168.888888888889	2.73972602739726	ACT
219	1010238	IV-NIC	NIC	128.089887640449	1.60071302325546	ACT
220	1010240	IV-NIC	NIC	148.202764976959	0.948060177865719	ACT
221	1010241	IV-NIC	NIC	116.073968705548	11.5912390196646	ACT
222	1010242	IV-NIC	NIC	179.575328614762	2.07486262921156	ACT
223	1010265	IV-NIC	NIC	114.778856526429	0	ACT
224	1010266	IV-NIC	NIC	112.592592592593	-1.19073239051718	ACT
225	1010288	IV-NIC	NIC	229.324546952224	0	ACT
226	1010291	IV-NIC	NIC	124.187725631769	1.83823529411765	ACT
227	1010435	IV-NIC	NIC	197.167138810198	0	ACT
228	1010437	IV-NIC	NIC	111.530398322851	0	ACT
229	1010439	IV-NIC	NIC	124.373119358074	0	ACT
230	1010441	IV-NIC	NIC	115.175097276265	0	ACT
231	1010442	IV-NIC	NIC	128.440366972477	4.16666666666667	ACT
232	1010446	IV-NIC	NIC	113.097713097713	0	ACT
233	1010448	IV-NIC	NIC	118.352059925094	0	ACT
234	1010449	IV-NIC	NIC	127.810650887574	0	ACT
235	1010451	IV-NIC	NIC	149.036402569593	0	ACT
236	1010463	IV-NIC	NIC	142.635658914729	0	ACT
237	1010464	IV-NIC	NIC	114.184397163121	3.13134543935474	ACT
238	1010465	IV-NIC	NIC	123.308270676692	0	ACT
239	1010467	IV-NIC	NIC	124.53300124533	0	ACT
240	1010468	IV-NIC	NIC	137.991266375546	0	ACT
241	1010480	IV-NIC	NIC	141.020543406229	23.9534577536738	ACT
242	1010487	IV-NIC	NIC	122.334004024145	2.28247162673392	ACT
243	1010493	IV-NIC	NIC	117.977528089888	0	ACT
244	1010496	IV-NIC	NIC	148.03738317757	0	ACT
245	1010499	IV-NIC	NIC	114.399205561073	0.440328198228566	ACT
246	1010503	IV-NIC	NIC	126.964560862866	0	ACT
247	1010535	IV-NIC	NIC	116.599190283401	-0.806451612903226	ACT
248	1010547	IV-NIC	NIC	120.794701986755	11.1007073514358	ACT
249	1010552	IV-NIC	NIC	103.63196125908	0	ACT
250	1010558	IV-NIC	NIC	112.791358726549	0.873362445414847	ACT
251	1010562	IV-NIC	NIC	137.221269296741	0	ACT
252	1010563	IV-NIC	NIC	123.542770628312	1.14942528735632	ACT
253	1010574	IV-NIC	NIC	109.120788824979	0	ACT
254	1010575	IV-NIC	NIC	108.014796547472	0	ACT
255	1010578	IV-NIC	NIC	278.688524590164	0	ACT
256	1010580	IV-NIC	NIC	111.881188118812	0	ACT
257	1010765	IV-NIC	NIC	125.177809388336	-0.57066290289847	ACT
258	1010774	IV-NIC	NIC	112.918660287081	-0.175164269302838	ACT
259	1010799	IV-NIC	NIC	122.383252818035	1.65599101150823	ACT
260	1010804	IV-NIC	NIC	198.843930635838	25.4639365583523	ACT
261	1010805	IV-NIC	NIC	125.036179450072	10.3729216358787	ACT
262	1010810	IV-NIC	NIC	216.895874263261	1.58730158730159	ACT
263	1010815	IV-NIC	NIC	152.222222222222	1.70940170940171	ACT
264	1011027	IV-NIC	NIC	112.533814247069	0	ACT
265	1011029	IV-NIC	NIC	140.659340659341	0	ACT
266	1011030	IV-NIC	NIC	138.989898989899	0	ACT
267	1011035	IV-NIC	NIC	121.008403361345	0	ACT
268	1011484	IV-NIC	NIC	108.040201005025	1.72113066228903	ACT
269	1011487	IV-NIC	NIC	121.823472356935	1.29032258064516	ACT
270	1011490	IV-NIC	NIC	131.612903225806	3.92627919542507	ACT
271	1011491	IV-NIC	NIC	130.366806975346	0	ACT
272	1011512	IV-NIC	NIC	114.836223506744	2.72928204153692	ACT
273	1011518	IV-NIC	NIC	115.324675324675	0	ACT
274	1010268	IV-NIC	NIC	112.401883830455	7.11247086247086	ACT
275	1010769	IV-NIC	NIC	117.463848720801	4.32022932022932	ACT
276	1011509	IV-NIC	NIC	118.032786885246	7.81869907633308	ACT
277	1010216	SAL	SAC	98.8526037069726	0	IN
278	1010220	SAL	SAC	95.4598370197904	-0.280320442288365	IN
279	1010244	SAL	SAC	91.9060052219321	0	IN
280	1010259	SAL	SAC	77.9537149817296	0	IN
281	1010260	SAL	SAC	100	0	IN
282	1010261	SAL	SAC	88.599348534202	0	IN
283	1010453	SAL	SAC	96.7202572347267	3.30842316505886	IN
284	1010455	SAL	SAC	91.324200913242	0	IN
285	1010457	SAL	SAC	83.2271762208068	2.53739996993788	IN
286	1010545	SAL	SAC	98.5563041385948	0	IN
287	1010567	SAL	SAC	98.3354673495519	0	IN
288	1010759	SAL	SAC	93.7293729372937	1.44293594372287	IN
289	1010764	SAL	SAC	95.2866242038217	1.00502512562814	IN
290	1010788	SAL	SAC	91.6808149405772	-1.34572307799907	IN
291	1010790	SAL	SAC	92.6282051282051	2.91366471753732	IN
292	1011047	SAL	SAC	95.2015355086372	1.08205106945026	IN
293	1011474	SAL	SAC	95.8855098389982	0	IN
294	1011475	SAL	SAC	97.452934662237	0	IN
295	1011476	SAL	SAC	103.88219544846	0	IN
296	1011481	SAL	SAC	96.8997837058399	-0.574722135216455	IN
297	1010791	SAL	SAC	84.8101265822785	0	IN
298	1010216	IV-NIC	SAC	84.6560846560847	0	IN
299	1010220	IV-NIC	SAC	86.3961813842482	-1.06957171935334	IN
300	1010244	IV-NIC	SAC	80.8163265306122	0	IN
301	1010259	IV-NIC	SAC	51.5373352855051	0	IN
302	1010260	IV-NIC	SAC	77.5280898876404	0	IN
303	1010261	IV-NIC	SAC	84.7222222222222	0	IN
304	1010453	IV-NIC	SAC	59.4530321046373	0.652551824767258	IN
305	1010455	IV-NIC	SAC	81.7518248175183	0	IN
306	1010457	IV-NIC	SAC	78.8461538461538	-1.01020408163265	IN
307	1010545	IV-NIC	SAC	95.5339805825243	0	IN
308	1010567	IV-NIC	SAC	79.2792792792793	0	IN
309	1010759	IV-NIC	SAC	71.9242902208202	-0.324675324675325	IN
310	1010764	IV-NIC	SAC	78.5276073619632	0	IN
311	1010788	IV-NIC	SAC	30.7692307692308	-2.39320288250251	IN
312	1010790	IV-NIC	SAC	34.8867037195383	-9.38841881836341	IN
313	1011047	IV-NIC	SAC	79.4425087108014	2.11262736265364	IN
314	1011474	IV-NIC	SAC	86.9814020028612	0	IN
315	1011475	IV-NIC	SAC	80.8	1.18407578084997	IN
316	1011476	IV-NIC	SAC	86.1111111111111	-2.10304981531397	IN
317	1011481	IV-NIC	SAC	96.1876832844575	0	IN
318	1010791	IV-NIC	SAC	71.6417910447761	1.05255039078569	IN
319	1010093	SAL	NIC	102.870264064294	0	IN
320	1010117	SAL	NIC	93.598233995585	2.66203703703704	IN
321	1010198	SAL	NIC	101.231802911534	0	IN
322	1010228	SAL	NIC	103.795233892321	0	IN
323	1010233	SAL	NIC	100.148148148148	0	IN
324	1010267	SAL	NIC	93.2692307692308	0	IN
325	1010290	SAL	NIC	91.9760479041916	-1.95713542153894	IN
326	1010438	SAL	NIC	88.8888888888889	-1.65983606557377	IN
327	1010443	SAL	NIC	92.9824561403509	0	IN
328	1010450	SAL	NIC	96.5174129353234	0	IN
329	1010466	SAL	NIC	92.0863309352518	4	IN
330	1010489	SAL	NIC	98.1288981288981	0	IN
331	1010492	SAL	NIC	99.4535519125683	0	IN
332	1010534	SAL	NIC	92.7241962774958	-0.502237136465324	IN
333	1010549	SAL	NIC	102.712477396022	0	IN
334	1010553	SAL	NIC	92.6984126984127	0	IN
335	1010559	SAL	NIC	88.0503144654088	0	IN
336	1010582	SAL	NIC	89.7795591182365	1.98392697132616	IN
337	1010766	SAL	NIC	98.1624184943687	-0.389745501197297	IN
338	1010801	SAL	NIC	96.2025316455696	0	IN
339	1010807	SAL	NIC	77.0877944325482	-1.70246444574323	IN
340	1010808	SAL	NIC	86.806411837238	0	IN
341	1010811	SAL	NIC	86.7570385818561	-0.418417366946779	IN
342	1010814	SAL	NIC	108.542713567839	0	IN
343	1011031	SAL	NIC	96.3155163466528	1.67783231454776	IN
344	1011033	SAL	NIC	101.87891440501	4.30641593848892	IN
345	1011489	SAL	NIC	96.9149736644093	2.49244857853665	IN
346	1011492	SAL	NIC	85.6123662306778	-6.24702935879173	IN
347	1011519	SAL	NIC	101.362397820163	0	IN
348	1010232	SAL	NIC	90.3225806451613	0	IN
349	1010093	IV-NIC	NIC	84.1628959276018	0	IN
350	1010117	IV-NIC	NIC	87.2727272727273	0	IN
351	1010198	IV-NIC	NIC	65.5172413793103	0	IN
352	1010228	IV-NIC	NIC	75.4585152838428	0	IN
353	1010233	IV-NIC	NIC	94.188679245283	0	IN
354	1010267	IV-NIC	NIC	92.5170068027211	0	IN
355	1010290	IV-NIC	NIC	80.6804374240583	-0.00291802425201437	IN
356	1010438	IV-NIC	NIC	50.2242152466368	3.24915824915825	IN
357	1010443	IV-NIC	NIC	82.2598870056497	0	IN
358	1010450	IV-NIC	NIC	86.3523573200993	0	IN
359	1010466	IV-NIC	NIC	72.4061810154525	-3.51461038961039	IN
360	1010489	IV-NIC	NIC	82.0083682008368	0	IN
361	1010492	IV-NIC	NIC	88.9963724304716	-0.487909367859863	IN
362	1010534	IV-NIC	NIC	95.0904392764858	0	IN
363	1010549	IV-NIC	NIC	87.2964169381107	0	IN
364	1010553	IV-NIC	NIC	88.2438316400581	0	IN
365	1010559	IV-NIC	NIC	84.0466926070039	0	IN
366	1010582	IV-NIC	NIC	88.4615384615385	-1.98199472096531	IN
367	1010766	IV-NIC	NIC	86.9462492616657	3.19256918022957	IN
368	1010801	IV-NIC	NIC	70.6666666666667	0	IN
369	1010807	IV-NIC	NIC	52.4271844660194	0	IN
370	1010808	IV-NIC	NIC	81.6551724137931	0	IN
371	1010811	IV-NIC	NIC	91.1032028469751	0	IN
372	1010814	IV-NIC	NIC	0	0	IN
373	1011031	IV-NIC	NIC	34.6336822074215	1.9987497894689	IN
374	1011033	IV-NIC	NIC	57.7878103837472	2.90242165242165	IN
375	1011489	IV-NIC	NIC	91.5175097276265	1.64640148033147	IN
376	1011492	IV-NIC	NIC	31.5789473684211	10.3381248446493	IN
377	1011519	IV-NIC	NIC	91.1917098445596	0	IN
378	1010232	IV-NIC	NIC	82.0083682008368	0	IN
