# Supplementary material for: Transient nicotine exposure in early adolescent male mice freezes their dopamine circuits in an immature state
Source: Nat Commun. 2024 Oct 18;15:9017. doi: 10.1038/s41467-024-53327-w (PMC11489768; doi:10.1038/s41467-024-53327-w)
Supplement: Supplementary file 4 — Source Data [file 41467_2024_53327_MOESM4_ESM.zip › source_data/Juxta_adol_sal_moyf.csv]

	V1	V2	V3	V4	V5	V6	V7	V8	V9	V10	V11	V12	V13	V14	V15	V16	V17	V18	V19	V20	V21	V22	V23	V24
1	103.632081318954	99.8725350528605	110.043668122271	107.023411371237	96.803107260233	99.7724000185796	101.414221893407	99.6918129438564	100.653068804358	101.515925736672	101.342281879195	98.9193682460515	101.429614943128	108.964206525182	102.618076568873	92.376328565805	98.2200857476939	101.498308361527	100.891142110401	100.669294948198	96.8997113091502	100.509832483613	105.540103735999	104.680511889474
2	104.127928597992	99.8725350528605	107.423580786026	107.023411371237	96.803107260233	99.4937061637791	100.048373787098	100.227790432802	101.395895880405	102.197240674502	102.013422818792	99.7506234413965	101.84702076594	107.697180867913	102.618076568873	92.9011940690198	98.2200857476939	102.078298695022	101.646881002614	101.219400385074	97.9038533952554	99.5387229910172	104.638051567316	103.617765575876
3	104.62377587703	99.8725350528605	110.043668122271	107.023411371237	96.803107260233	99.2150123089786	101.755683919984	98.6198579659654	101.767309418428	102.197240674502	102.013422818792	98.9193682460515	101.98615604021	107.697180867913	101.039336929351	92.376328565805	98.2200857476939	101.498308361527	101.646881002614	101.769505821949	97.4017823522028	100.99538722991	104.638051567316	103.617765575876
4	104.127928597992	98.9727824848167	110.043668122271	107.023411371237	96.2055572154168	98.9363184541781	100.048373787098	98.08388047702	101.024482342381	102.197240674502	102.684563758389	98.9193682460515	101.707885491669	105.163129553373	101.039336929351	91.3265975593754	98.2200857476939	101.498308361527	101.646881002614	101.769505821949	97.9038533952554	100.509832483613	104.638051567316	103.086392419076
5	104.62377587703	98.9727824848167	107.423580786026	107.023411371237	96.803107260233	98.6576245993776	101.755683919984	98.6198579659654	100.653068804358	102.878555612332	102.013422818792	99.7506234413965	101.84702076594	105.163129553373	102.618076568873	90.8017320561606	98.2200857476939	101.498308361527	101.269011556507	101.769505821949	97.4017823522028	100.509832483613	104.638051567316	102.023646105478
6	103.136234039916	98.0730299167729	107.423580786026	103.678929765886	97.4006573050493	98.6576245993776	101.414221893407	98.6198579659654	100.281655266334	102.197240674502	102.013422818792	98.9193682460515	101.84702076594	105.163129553373	104.196816208394	90.8017320561606	98.2200857476939	101.498308361527	101.646881002614	102.319611258825	97.4017823522028	100.024277737315	104.638051567316	103.617765575876
7	103.136234039916	97.1732773487291	107.423580786026	107.023411371237	96.803107260233	98.3789307445771	100.048373787098	98.08388047702	100.281655266334	102.197240674502	102.684563758389	98.0881130507066	102.264426588751	105.163129553373	101.039336929351	91.8514630625902	98.2200857476939	100.918318028033	100.891142110401	102.319611258825	96.8997113091502	100.024277737315	104.638051567316	103.617765575876
8	102.640386760878	98.0730299167729	107.423580786026	103.678929765886	96.803107260233	98.1002368897766	101.414221893407	98.6198579659654	101.024482342381	102.197240674502	102.684563758389	98.0881130507066	102.681832411562	103.896103896104	101.039336929351	91.8514630625902	98.999610237755	101.498308361527	100.891142110401	102.319611258825	97.4017823522028	100.509832483613	105.540103735999	103.086392419076
9	103.136234039916	98.0730299167729	107.423580786026	103.678929765886	97.9982073498656	98.1002368897766	102.780069999715	98.6198579659654	100.653068804358	101.515925736672	102.684563758389	98.0881130507066	102.264426588751	105.163129553373	102.618076568873	91.8514630625902	98.999610237755	100.918318028033	100.891142110401	101.769505821949	97.9038533952554	100.99538722991	103.735999398632	103.086392419076
10	102.640386760878	98.0730299167729	110.043668122271	103.678929765886	97.4006573050493	97.8215430349761	102.438607973138	98.08388047702	99.910241728311	102.197240674502	101.342281879195	98.9193682460515	101.707885491669	105.163129553373	102.618076568873	93.4260595722346	98.999610237755	100.918318028033	100.513272664295	102.319611258825	97.9038533952554	100.99538722991	103.735999398632	103.086392419076
11	102.14453948184	97.1732773487291	107.423580786026	103.678929765886	97.9982073498656	98.1002368897766	102.438607973138	98.08388047702	99.910241728311	102.197240674502	102.013422818792	98.0881130507066	101.98615604021	105.163129553373	101.039336929351	93.9509250754494	99.779134727816	100.338327694538	100.891142110401	102.319611258825	97.9038533952554	101.966496722505	103.735999398632	105.743258203073
12	102.14453948184	97.1732773487291	110.043668122271	103.678929765886	97.4006573050493	98.1002368897766	102.780069999715	97.5479029880745	100.281655266334	101.515925736672	100.671140939597	98.0881130507066	101.98615604021	103.896103896104	102.618076568873	93.9509250754494	99.779134727816	100.338327694538	101.269011556507	102.319611258825	97.9038533952554	100.99538722991	103.735999398632	105.743258203073
13	102.14453948184	98.0730299167729	110.043668122271	103.678929765886	97.9982073498656	97.8215430349761	103.121532026293	98.08388047702	100.653068804358	102.197240674502	100.671140939597	97.2568578553616	102.12529131448	102.629078238834	104.196816208394	93.9509250754494	99.779134727816	100.338327694538	100.891142110401	102.8697166957	97.9038533952554	100.509832483613	103.735999398632	105.743258203073
14	102.14453948184	98.0730299167729	110.043668122271	107.023411371237	98.5957573946818	97.8215430349761	103.46299405287	97.5479029880745	100.281655266334	102.197240674502	101.342281879195	96.4256026600166	101.568750217399	102.629078238834	104.196816208394	94.4757905786642	99.779134727816	100.338327694538	100.135403218188	102.319611258825	97.9038533952554	101.966496722505	102.833947229948	107.868750830271
15	101.648692202802	98.9727824848167	112.663755458515	103.678929765886	98.5957573946818	97.5428491801756	102.438607973138	98.08388047702	100.653068804358	102.197240674502	100.671140939597	96.4256026600166	101.012209120317	102.629078238834	104.196816208394	94.4757905786642	99.779134727816	100.338327694538	99.001794879869	102.8697166957	97.9038533952554	101.480941976208	102.833947229948	106.806004516672
16	102.14453948184	98.0730299167729	112.663755458515	100.334448160535	97.9982073498656	97.8215430349761	102.097145946561	98.08388047702	100.653068804358	101.515925736672	101.342281879195	98.0881130507066	100.733938571776	101.362052581565	102.618076568873	95.5255215850938	99.779134727816	100.918318028033	99.001794879869	102.319611258825	97.9038533952554	100.99538722991	103.735999398632	107.868750830271
17	102.14453948184	98.0730299167729	110.043668122271	103.678929765886	98.5957573946818	97.8215430349761	101.755683919984	97.5479029880745	100.653068804358	102.197240674502	100.671140939597	98.0881130507066	101.290479668858	100.095026924295	102.618076568873	95.5255215850938	100.558659217877	100.338327694538	98.6239254337626	102.8697166957	98.405924438308	100.509832483613	102.833947229948	106.274631359872
18	102.14453948184	98.9727824848167	107.423580786026	107.023411371237	98.5957573946818	97.8215430349761	101.07275986683	98.08388047702	100.653068804358	101.515925736672	101.342281879195	98.9193682460515	101.290479668858	100.095026924295	101.039336929351	96.0503870883086	100.558659217877	100.338327694538	99.001794879869	102.8697166957	98.405924438308	100.99538722991	102.833947229948	108.931497143869
19	102.14453948184	99.8725350528605	110.043668122271	107.023411371237	99.1933074394981	97.5428491801756	101.07275986683	97.5479029880745	100.281655266334	102.197240674502	100.671140939597	99.7506234413965	101.290479668858	98.8280012670257	104.196816208394	96.0503870883086	100.558659217877	100.338327694538	99.001794879869	102.319611258825	98.405924438308	101.480941976208	103.735999398632	109.462870300669
20	102.14453948184	99.8725350528605	110.043668122271	110.367892976589	99.1933074394981	97.5428491801756	101.07275986683	97.5479029880745	100.281655266334	101.515925736672	101.342281879195	100.581878636741	101.151344394588	97.5609756097561	102.618076568873	96.5752525915234	100.558659217877	101.498308361527	99.001794879869	102.8697166957	97.9038533952554	100.99538722991	102.833947229948	109.462870300669
21	102.14453948184	100.772287620904	107.423580786026	107.023411371237	99.1933074394981	97.2641553253751	100.731297840253	97.011925499129	101.395895880405	100.834610798842	101.342281879195	100.581878636741	101.290479668858	96.2939499524865	102.618076568873	96.0503870883086	100.558659217877	100.338327694538	98.6239254337626	102.8697166957	98.405924438308	100.99538722991	102.833947229948	109.462870300669
22	102.640386760878	98.9727824848167	104.803493449782	110.367892976589	99.1933074394981	97.5428491801756	100.731297840253	96.4759480101836	101.767309418428	100.153295861012	101.342281879195	100.581878636741	101.290479668858	95.026924295217	102.618076568873	96.5752525915234	100.558659217877	100.338327694538	97.8681865415499	102.319611258825	97.9038533952554	101.966496722505	102.833947229948	112.651109241465
23	102.14453948184	99.8725350528605	107.423580786026	103.678929765886	99.1933074394981	96.9854614705746	101.755683919984	96.4759480101836	101.767309418428	100.153295861012	101.342281879195	99.7506234413965	101.151344394588	97.5609756097561	102.618076568873	97.1001180947382	100.558659217877	100.338327694538	97.8681865415499	102.319611258825	97.9038533952554	100.509832483613	101.029842892581	113.182482398264
24	101.648692202802	100.772287620904	102.183406113537	100.334448160535	99.7908574843143	96.9854614705746	101.755683919984	97.011925499129	100.653068804358	100.153295861012	100	99.7506234413965	101.151344394588	97.5609756097561	102.618076568873	97.624983597953	100.558659217877	100.338327694538	97.1124476493372	101.769505821949	97.4017823522028	100.509832483613	101.931895061264	114.776601868662
25	101.648692202802	101.672040188948	102.183406113537	103.678929765886	99.7908574843143	96.9854614705746	102.438607973138	97.011925499129	101.024482342381	100.153295861012	100.671140939597	99.7506234413965	101.290479668858	97.5609756097561	101.039336929351	97.624983597953	99.779134727816	100.338327694538	97.8681865415499	101.219400385074	97.9038533952554	100.99538722991	101.029842892581	115.307975025462
26	101.152844923763	99.8725350528605	104.803493449782	103.678929765886	99.1933074394981	96.9854614705746	101.755683919984	98.6198579659654	101.395895880405	99.4719809231817	100	98.9193682460515	101.429614943128	97.5609756097561	101.039336929351	99.1995801075974	100.558659217877	100.338327694538	98.6239254337626	101.219400385074	97.9038533952554	100.99538722991	101.029842892581	113.182482398264
27	101.152844923763	99.8725350528605	102.183406113537	103.678929765886	99.7908574843143	96.9854614705746	103.121532026293	98.08388047702	101.767309418428	99.4719809231817	100	98.9193682460515	101.151344394588	98.8280012670257	101.039336929351	98.6747146043826	100.558659217877	99.758337361044	98.6239254337626	101.769505821949	97.4017823522028	101.480941976208	101.029842892581	111.588362927866
28	101.152844923763	101.672040188948	102.183406113537	103.678929765886	99.7908574843143	96.7067676157741	103.46299405287	98.08388047702	101.395895880405	100.153295861012	100.671140939597	98.9193682460515	101.568750217399	98.8280012670257	102.618076568873	98.6747146043826	100.558659217877	100.918318028033	98.6239254337626	101.219400385074	97.9038533952554	101.966496722505	100.127790723897	113.182482398264
29	101.152844923763	102.571792756992	99.5633187772926	103.678929765886	99.7908574843143	97.2641553253751	103.121532026293	98.08388047702	100.653068804358	99.4719809231817	100.671140939597	99.7506234413965	101.84702076594	97.5609756097561	102.618076568873	99.1995801075974	100.558659217877	100.338327694538	98.6239254337626	101.219400385074	98.405924438308	101.480941976208	100.127790723897	113.182482398264
30	101.648692202802	100.772287620904	104.803493449782	103.678929765886	99.7908574843143	97.2641553253751	101.755683919984	98.08388047702	101.024482342381	98.7906659853517	100	98.9193682460515	101.568750217399	97.5609756097561	102.618076568873	99.7244456108122	99.779134727816	100.338327694538	99.001794879869	100.669294948198	98.405924438308	101.480941976208	101.029842892581	111.056989771067
31	101.152844923763	99.8725350528605	104.803493449782	103.678929765886	99.7908574843143	97.8215430349761	102.438607973138	99.1558354549109	100.653068804358	98.7906659853517	100	98.0881130507066	101.012209120317	98.8280012670257	102.618076568873	100.249311114027	99.779134727816	99.758337361044	99.001794879869	100.669294948198	99.4100665244132	101.480941976208	101.029842892581	112.119736084665
32	101.648692202802	100.772287620904	99.5633187772926	103.678929765886	99.7908574843143	97.8215430349761	103.121532026293	98.6198579659654	100.281655266334	98.7906659853517	99.3288590604027	97.2568578553616	101.290479668858	98.8280012670257	102.618076568873	98.6747146043826	99.779134727816	100.338327694538	99.3796643259754	100.669294948198	98.9079954813606	101.966496722505	101.931895061264	112.651109241465
33	101.152844923763	101.672040188948	102.183406113537	103.678929765886	99.7908574843143	98.1002368897766	101.755683919984	98.6198579659654	100.281655266334	98.7906659853517	100.671140939597	98.0881130507066	101.290479668858	101.362052581565	102.618076568873	99.1995801075974	99.779134727816	99.758337361044	99.001794879869	100.669294948198	99.9121375674658	100.99538722991	102.833947229948	112.119736084665
34	101.648692202802	100.772287620904	99.5633187772926	107.023411371237	99.1933074394981	98.1002368897766	100.731297840253	98.08388047702	101.395895880405	99.4719809231817	101.342281879195	98.0881130507066	101.012209120317	100.095026924295	101.039336929351	99.1995801075974	100.558659217877	99.758337361044	98.6239254337626	100.669294948198	99.9121375674658	101.480941976208	101.931895061264	111.588362927866
35	101.648692202802	98.9727824848167	99.5633187772926	103.678929765886	99.7908574843143	98.1002368897766	101.414221893407	99.1558354549109	101.767309418428	98.7906659853517	101.342281879195	97.2568578553616	101.429614943128	100.095026924295	101.039336929351	99.1995801075974	99.779134727816	99.758337361044	99.7575337720818	100.669294948198	99.9121375674658	100.509832483613	101.931895061264	112.119736084665
36	101.152844923763	99.8725350528605	102.183406113537	107.023411371237	99.7908574843143	98.3789307445771	102.097145946561	99.1558354549109	101.767309418428	98.1093510475217	101.342281879195	98.0881130507066	101.707885491669	97.5609756097561	99.4605972898303	99.1995801075974	99.779134727816	99.758337361044	99.7575337720818	100.669294948198	100.414208610518	100.99538722991	101.931895061264	113.182482398264
37	101.152844923763	98.9727824848167	102.183406113537	103.678929765886	99.7908574843143	98.1002368897766	102.780069999715	100.227790432802	101.767309418428	97.4280361096917	100.671140939597	98.0881130507066	101.568750217399	98.8280012670257	99.4605972898303	100.249311114027	99.779134727816	99.758337361044	100.135403218188	99.5690840744476	99.9121375674658	100.99538722991	102.833947229948	112.651109241465
38	101.152844923763	100.772287620904	102.183406113537	107.023411371237	99.7908574843143	98.1002368897766	100.731297840253	99.6918129438564	101.024482342381	98.1093510475217	100	98.9193682460515	101.568750217399	97.5609756097561	97.8818576503092	101.299042120457	99.779134727816	99.758337361044	100.135403218188	100.119189511323	100.414208610518	100.509832483613	102.833947229948	112.651109241465
39	101.648692202802	100.772287620904	104.803493449782	103.678929765886	100.388407529131	98.1002368897766	101.755683919984	99.1558354549109	101.395895880405	98.7906659853517	100.671140939597	98.9193682460515	101.707885491669	97.5609756097561	97.8818576503092	100.774176617242	99.779134727816	99.1783470275495	100.891142110401	100.669294948198	100.916279653571	100.024277737315	101.931895061264	113.182482398264
40	101.152844923763	100.772287620904	102.183406113537	103.678929765886	100.388407529131	98.3789307445771	101.414221893407	98.08388047702	101.024482342381	98.1093510475217	100.671140939597	98.9193682460515	101.707885491669	98.8280012670257	97.8818576503092	99.7244456108122	99.779134727816	99.758337361044	101.269011556507	100.119189511323	100.916279653571	100.99538722991	101.931895061264	113.182482398264
41	100.656997644725	99.8725350528605	102.183406113537	103.678929765886	100.388407529131	98.1002368897766	100.048373787098	99.1558354549109	100.281655266334	98.1093510475217	100.671140939597	98.9193682460515	101.707885491669	98.8280012670257	97.8818576503092	99.7244456108122	99.779134727816	98.5983566940551	100.513272664295	99.5690840744476	101.418350696624	100.509832483613	101.931895061264	113.182482398264
42	101.152844923763	100.772287620904	99.5633187772926	103.678929765886	100.388407529131	98.3789307445771	100.048373787098	98.6198579659654	100.281655266334	98.7906659853517	101.342281879195	98.9193682460515	102.12529131448	98.8280012670257	97.8818576503092	100.774176617242	99.779134727816	98.5983566940551	100.891142110401	100.119189511323	101.418350696624	100.509832483613	101.931895061264	111.056989771067
43	100.656997644725	100.772287620904	96.943231441048	103.678929765886	100.985957573947	98.3789307445771	100.048373787098	98.08388047702	101.024482342381	98.7906659853517	100.671140939597	98.9193682460515	101.84702076594	97.5609756097561	99.4605972898303	100.774176617242	99.779134727816	99.1783470275495	100.891142110401	99.5690840744476	100.916279653571	99.5387229910172	101.029842892581	107.868750830271
44	100.656997644725	98.0730299167729	102.183406113537	103.678929765886	101.583507618763	98.3789307445771	99.7069117605213	98.08388047702	100.653068804358	98.7906659853517	100.671140939597	99.7506234413965	101.707885491669	97.5609756097561	97.8818576503092	101.299042120457	99.779134727816	99.1783470275495	101.646881002614	100.119189511323	100.916279653571	100.024277737315	101.029842892581	107.868750830271
45	100.161150365687	98.9727824848167	102.183406113537	103.678929765886	100.985957573947	98.3789307445771	99.3654497339442	99.1558354549109	100.653068804358	98.7906659853517	101.342281879195	99.7506234413965	102.264426588751	96.2939499524865	97.8818576503092	101.299042120457	100.558659217877	99.1783470275495	101.269011556507	99.5690840744476	101.920421739676	99.5387229910172	102.833947229948	108.931497143869
46	100.161150365687	98.0730299167729	102.183406113537	107.023411371237	101.583507618763	98.6576245993776	98.6825256807899	98.6198579659654	100.653068804358	98.7906659853517	100.671140939597	99.7506234413965	102.12529131448	97.5609756097561	97.8818576503092	101.823907623671	99.779134727816	98.5983566940551	100.891142110401	100.119189511323	102.422492782729	99.5387229910172	101.931895061264	107.337377673471
47	99.6653030866493	98.9727824848167	99.5633187772926	107.023411371237	102.181057663579	98.6576245993776	100.048373787098	98.08388047702	100.281655266334	98.1093510475217	100.671140939597	99.7506234413965	101.707885491669	97.5609756097561	97.8818576503092	101.823907623671	100.558659217877	98.0183663605607	100.891142110401	99.5690840744476	102.422492782729	100.024277737315	101.029842892581	106.274631359872
48	100.161150365687	99.8725350528605	99.5633187772926	103.678929765886	102.778607708396	99.2150123089786	99.023987707367	98.08388047702	100.281655266334	98.7906659853517	101.342281879195	98.9193682460515	101.290479668858	97.5609756097561	99.4605972898303	101.823907623671	99.779134727816	98.0183663605607	101.646881002614	100.119189511323	101.920421739676	100.509832483613	101.931895061264	106.806004516672
49	99.6653030866493	98.9727824848167	99.5633187772926	107.023411371237	102.181057663579	99.2150123089786	97.6581396010586	98.08388047702	100.653068804358	99.4719809231817	100.671140939597	98.9193682460515	101.151344394588	96.2939499524865	101.039336929351	101.823907623671	99.779134727816	97.4383760270662	101.646881002614	100.119189511323	102.422492782729	99.0531682447196	100.127790723897	107.337377673471
50	99.1694558076113	98.0730299167729	96.943231441048	103.678929765886	101.583507618763	99.4937061637791	99.023987707367	98.6198579659654	100.281655266334	98.7906659853517	101.342281879195	98.9193682460515	100.873073846047	95.026924295217	101.039336929351	101.823907623671	99.779134727816	98.5983566940551	101.646881002614	100.119189511323	101.418350696624	99.0531682447196	100.127790723897	107.868750830271
51	98.6736085285732	98.9727824848167	96.943231441048	103.678929765886	101.583507618763	99.4937061637791	100.048373787098	99.6918129438564	100.281655266334	98.7906659853517	101.342281879195	98.9193682460515	100.594803297506	95.026924295217	99.4605972898303	102.873638630101	98.999610237755	98.5983566940551	101.646881002614	99.5690840744476	101.920421739676	98.5676134984219	100.127790723897	106.274631359872
52	99.1694558076113	98.9727824848167	96.943231441048	103.678929765886	101.583507618763	100.05109387338	101.07275986683	99.6918129438564	99.5388281902875	98.1093510475217	100.671140939597	99.7506234413965	100.594803297506	95.026924295217	99.4605972898303	103.923369636531	98.999610237755	98.0183663605607	102.02475044872	100.119189511323	100.414208610518	99.5387229910172	100.127790723897	106.274631359872
53	99.1694558076113	98.9727824848167	96.943231441048	107.023411371237	101.583507618763	99.7724000185796	101.07275986683	100.227790432802	99.910241728311	98.7906659853517	100.671140939597	99.7506234413965	100.594803297506	95.026924295217	102.618076568873	103.923369636531	99.779134727816	98.0183663605607	101.646881002614	100.669294948198	101.418350696624	99.0531682447196	100.127790723897	105.743258203073
54	98.6736085285732	98.9727824848167	99.5633187772926	103.678929765886	101.583507618763	100.05109387338	100.731297840253	100.227790432802	99.1674146522641	98.7906659853517	102.013422818792	99.7506234413965	100.594803297506	97.5609756097561	101.039336929351	102.873638630101	99.779134727816	98.5983566940551	101.269011556507	100.669294948198	101.418350696624	99.0531682447196	99.2257385552131	106.274631359872
55	98.6736085285732	98.0730299167729	96.943231441048	107.023411371237	102.181057663579	100.329787728181	100.389835813676	100.227790432802	99.5388281902875	98.7906659853517	100.671140939597	99.7506234413965	100.873073846047	97.5609756097561	99.4605972898303	102.873638630101	99.779134727816	98.0183663605607	101.269011556507	101.219400385074	101.418350696624	98.5676134984219	100.127790723897	106.274631359872
56	98.6736085285732	98.0730299167729	96.943231441048	107.023411371237	101.583507618763	100.329787728181	101.414221893407	99.6918129438564	99.5388281902875	98.7906659853517	100	99.7506234413965	100.733938571776	97.5609756097561	99.4605972898303	102.348773126886	99.779134727816	98.5983566940551	101.269011556507	100.119189511323	101.418350696624	98.5676134984219	98.3236863865293	105.211885046274
57	98.6736085285732	98.9727824848167	94.3231441048035	107.023411371237	101.583507618763	100.329787728181	99.023987707367	98.6198579659654	99.1674146522641	99.4719809231817	100.671140939597	100.581878636741	99.7599916518835	96.2939499524865	101.039336929351	102.348773126886	99.779134727816	98.5983566940551	101.269011556507	100.119189511323	100.414208610518	99.5387229910172	100.127790723897	103.617765575876
58	98.1777612495351	98.9727824848167	96.943231441048	107.023411371237	101.583507618763	100.608481582981	100.048373787098	100.763767921747	99.5388281902875	99.4719809231817	100.671140939597	101.413133832086	99.2034505548019	95.026924295217	102.618076568873	101.299042120457	99.779134727816	98.0183663605607	102.02475044872	100.669294948198	100.414208610518	99.0531682447196	99.2257385552131	103.086392419076
59	98.1777612495351	98.9727824848167	99.5633187772926	107.023411371237	101.583507618763	100.608481582981	99.7069117605213	99.6918129438564	100.653068804358	98.7906659853517	99.3288590604027	100.581878636741	98.7860447319907	93.7598986379474	102.618076568873	101.823907623671	98.999610237755	97.4383760270662	102.402619894826	100.119189511323	100.916279653571	99.5387229910172	98.3236863865293	103.086392419076
60	98.6736085285732	98.9727824848167	102.183406113537	107.023411371237	101.583507618763	100.608481582981	99.3654497339442	100.227790432802	100.653068804358	98.7906659853517	100	101.413133832086	99.2034505548019	95.026924295217	101.039336929351	102.873638630101	98.999610237755	97.4383760270662	101.646881002614	100.119189511323	99.9121375674658	100.024277737315	97.4216342178456	100.960899791879
61	98.1777612495351	99.8725350528605	96.943231441048	103.678929765886	101.583507618763	100.329787728181	99.3654497339442	99.1558354549109	100.281655266334	98.7906659853517	99.3288590604027	101.413133832086	99.0643152805315	95.026924295217	99.4605972898303	103.398504133316	98.999610237755	98.0183663605607	101.269011556507	100.119189511323	99.9121375674658	100.024277737315	98.3236863865293	100.960899791879
62	98.1777612495351	98.9727824848167	99.5633187772926	103.678929765886	101.583507618763	100.887175437782	100.048373787098	100.227790432802	99.910241728311	98.1093510475217	99.3288590604027	101.413133832086	99.2034505548019	96.2939499524865	101.039336929351	103.923369636531	98.999610237755	96.8583856935718	100.891142110401	100.119189511323	99.4100665244132	100.99538722991	99.2257385552131	101.492272948678
63	98.1777612495351	98.9727824848167	99.5633187772926	103.678929765886	101.583507618763	101.165869292582	98.3410636542128	100.763767921747	99.1674146522641	98.1093510475217	98.6577181208054	101.413133832086	98.9251800062611	96.2939499524865	101.039336929351	103.398504133316	98.999610237755	96.8583856935718	100.513272664295	100.119189511323	99.9121375674658	99.5387229910172	99.2257385552131	100.429526635079
64	98.6736085285732	99.8725350528605	99.5633187772926	100.334448160535	102.181057663579	101.444563147383	100.048373787098	101.299745410693	99.5388281902875	97.4280361096917	98.6577181208054	101.413133832086	98.7860447319907	97.5609756097561	99.4605972898303	103.923369636531	98.999610237755	96.8583856935718	100.513272664295	100.119189511323	99.4100665244132	99.0531682447196	98.3236863865293	99.8981534782801
65	97.6819139704971	100.772287620904	96.943231441048	103.678929765886	102.181057663579	102.001950856984	99.3654497339442	100.763767921747	99.5388281902875	97.4280361096917	99.3288590604027	101.413133832086	98.6469094577203	98.8280012670257	99.4605972898303	105.497966146175	99.779134727816	96.8583856935718	100.891142110401	99.5690840744476	99.4100665244132	99.0531682447196	99.2257385552131	99.8981534782801
66	99.1694558076113	100.772287620904	99.5633187772926	103.678929765886	102.181057663579	101.444563147383	100.389835813676	100.227790432802	99.910241728311	98.1093510475217	98.6577181208054	101.413133832086	98.6469094577203	97.5609756097561	99.4605972898303	106.547697152605	99.779134727816	96.8583856935718	100.513272664295	99.5690840744476	99.9121375674658	99.0531682447196	99.2257385552131	99.3667803214808
67	99.6653030866493	100.772287620904	102.183406113537	100.334448160535	102.778607708396	101.444563147383	101.07275986683	100.227790432802	100.281655266334	98.1093510475217	98.6577181208054	102.244389027431	98.3686389091794	98.8280012670257	99.4605972898303	106.547697152605	98.999610237755	97.4383760270662	100.891142110401	99.0189786375722	100.414208610518	98.5676134984219	99.2257385552131	99.8981534782801
68	99.6653030866493	100.772287620904	96.943231441048	103.678929765886	102.778607708396	101.444563147383	100.389835813676	100.227790432802	99.910241728311	98.1093510475217	97.986577181208	100.581878636741	98.2295036349091	98.8280012670257	99.4605972898303	105.497966146175	98.999610237755	97.4383760270662	100.513272664295	99.0189786375722	100.414208610518	98.5676134984219	98.3236863865293	100.960899791879
69	99.6653030866493	102.571792756992	96.943231441048	100.334448160535	102.181057663579	101.444563147383	99.3654497339442	99.6918129438564	100.281655266334	98.7906659853517	97.986577181208	101.413133832086	98.5077741834499	98.8280012670257	96.303118010788	104.448235139745	98.999610237755	98.0183663605607	100.135403218188	99.0189786375722	100.414208610518	98.0820587521243	99.2257385552131	99.8981534782801
70	100.161150365687	102.571792756992	96.943231441048	100.334448160535	102.181057663579	101.723257002183	98.3410636542128	99.6918129438564	100.281655266334	98.1093510475217	97.986577181208	100.581878636741	98.5077741834499	98.8280012670257	97.8818576503092	103.398504133316	98.999610237755	98.5983566940551	100.135403218188	99.0189786375722	100.414208610518	98.0820587521243	98.3236863865293	100.429526635079
71	100.161150365687	100.772287620904	96.943231441048	100.334448160535	102.181057663579	101.444563147383	99.7069117605213	100.227790432802	100.653068804358	98.1093510475217	97.986577181208	100.581878636741	98.0903683606386	98.8280012670257	99.4605972898303	103.398504133316	98.2200857476939	99.1783470275495	99.7575337720818	99.0189786375722	100.916279653571	98.0820587521243	98.3236863865293	98.8354071646814
72	99.6653030866493	100.772287620904	99.5633187772926	100.334448160535	101.583507618763	101.444563147383	99.3654497339442	101.299745410693	100.281655266334	98.7906659853517	99.3288590604027	100.581878636741	97.8120978120978	100.095026924295	97.8818576503092	102.873638630101	98.2200857476939	99.1783470275495	99.001794879869	99.0189786375722	100.916279653571	99.0531682447196	98.3236863865293	99.3667803214808
73	100.161150365687	101.672040188948	96.943231441048	96.989966555184	101.583507618763	101.444563147383	98.3410636542128	100.227790432802	99.910241728311	98.1093510475217	100	100.581878636741	97.8120978120978	100.095026924295	97.8818576503092	103.923369636531	98.2200857476939	98.5983566940551	99.7575337720818	98.4688732006968	100.916279653571	99.5387229910172	98.3236863865293	100.429526635079
74	100.161150365687	101.672040188948	96.943231441048	93.6454849498328	100.985957573947	101.444563147383	97.6581396010586	99.6918129438564	99.910241728311	98.7906659853517	100	102.244389027431	98.5077741834499	101.362052581565	97.8818576503092	103.923369636531	98.2200857476939	99.1783470275495	100.513272664295	99.0189786375722	100.916279653571	99.5387229910172	98.3236863865293	99.3667803214808
75	100.161150365687	101.672040188948	91.703056768559	96.989966555184	100.985957573947	101.444563147383	98.6825256807899	100.227790432802	99.910241728311	98.1093510475217	99.3288590604027	102.244389027431	98.9251800062611	101.362052581565	99.4605972898303	104.448235139745	98.999610237755	98.5983566940551	99.7575337720818	99.0189786375722	100.916279653571	99.5387229910172	98.3236863865293	102.023646105478
76	99.6653030866493	101.672040188948	94.3231441048035	96.989966555184	100.985957573947	101.165869292582	98.6825256807899	100.763767921747	99.910241728311	98.7906659853517	99.3288590604027	101.413133832086	98.7860447319907	102.629078238834	99.4605972898303	102.873638630101	98.999610237755	98.0183663605607	100.135403218188	99.0189786375722	101.418350696624	99.0531682447196	99.2257385552131	99.8981534782801
77	100.161150365687	101.672040188948	96.943231441048	96.989966555184	100.985957573947	101.165869292582	99.3654497339442	101.299745410693	99.910241728311	98.7906659853517	99.3288590604027	101.413133832086	98.3686389091794	102.629078238834	97.8818576503092	103.398504133316	98.2200857476939	99.1783470275495	100.891142110401	98.4688732006968	100.414208610518	99.5387229910172	99.2257385552131	100.960899791879
78	99.6653030866493	101.672040188948	96.943231441048	90.3010033444816	101.583507618763	100.887175437782	100.389835813676	101.299745410693	99.5388281902875	98.7906659853517	98.6577181208054	101.413133832086	98.3686389091794	101.362052581565	97.8818576503092	103.398504133316	98.2200857476939	99.1783470275495	100.513272664295	98.4688732006968	100.916279653571	99.5387229910172	99.2257385552131	97.2412876942833
79	99.1694558076113	99.8725350528605	94.3231441048035	90.3010033444816	100.985957573947	100.887175437782	101.414221893407	101.299745410693	100.281655266334	98.7906659853517	99.3288590604027	101.413133832086	98.3686389091794	102.629078238834	96.303118010788	104.448235139745	98.2200857476939	99.1783470275495	100.135403218188	98.4688732006968	101.418350696624	99.5387229910172	98.3236863865293	97.2412876942833
80	99.1694558076113	98.9727824848167	94.3231441048035	90.3010033444816	100.985957573947	100.887175437782	99.023987707367	101.835722899638	99.910241728311	99.4719809231817	99.3288590604027	100.581878636741	98.0903683606386	101.362052581565	96.303118010788	104.448235139745	98.999610237755	99.1783470275495	100.135403218188	98.4688732006968	101.920421739676	99.5387229910172	98.3236863865293	96.7099145374839
81	99.1694558076113	101.672040188948	96.943231441048	90.3010033444816	101.583507618763	101.165869292582	99.3654497339442	101.835722899638	99.910241728311	99.4719809231817	100	100.581878636741	98.3686389091794	101.362052581565	96.303118010788	104.448235139745	98.999610237755	99.758337361044	100.513272664295	99.0189786375722	101.418350696624	99.0531682447196	98.3236863865293	97.2412876942833
82	98.6736085285732	101.672040188948	96.943231441048	90.3010033444816	100.985957573947	100.608481582981	99.7069117605213	101.835722899638	99.1674146522641	100.153295861012	100.671140939597	99.7506234413965	98.5077741834499	101.362052581565	97.8818576503092	104.97310064296	98.999610237755	99.758337361044	100.891142110401	99.0189786375722	101.418350696624	99.5387229910172	97.4216342178456	94.0530487534871
83	98.6736085285732	101.672040188948	96.943231441048	90.3010033444816	100.985957573947	100.608481582981	99.3654497339442	102.371700388584	99.1674146522641	100.153295861012	100.671140939597	100.581878636741	98.6469094577203	100.095026924295	96.303118010788	104.448235139745	98.999610237755	99.1783470275495	100.891142110401	99.5690840744476	101.418350696624	99.0531682447196	99.2257385552131	92.9903024398884
84	98.6736085285732	99.8725350528605	99.5633187772926	93.6454849498328	100.388407529131	100.329787728181	98.3410636542128	102.371700388584	100.281655266334	99.4719809231817	102.013422818792	100.581878636741	98.5077741834499	98.8280012670257	94.7243783712669	103.923369636531	99.779134727816	100.338327694538	101.269011556507	99.5690840744476	101.418350696624	99.0531682447196	98.3236863865293	92.9903024398884
85	99.1694558076113	99.8725350528605	99.5633187772926	93.6454849498328	99.7908574843143	100.329787728181	99.023987707367	101.299745410693	99.910241728311	99.4719809231817	101.342281879195	100.581878636741	98.3686389091794	100.095026924295	94.7243783712669	104.97310064296	99.779134727816	99.758337361044	100.891142110401	99.0189786375722	101.418350696624	99.0531682447196	98.3236863865293	91.3961829694903
86	99.1694558076113	99.8725350528605	99.5633187772926	90.3010033444816	100.388407529131	100.608481582981	99.023987707367	100.227790432802	99.910241728311	99.4719809231817	101.342281879195	101.413133832086	98.3686389091794	101.362052581565	91.5668990922247	103.398504133316	99.779134727816	100.338327694538	100.135403218188	99.0189786375722	101.418350696624	98.5676134984219	98.3236863865293	90.864809812691
87	99.1694558076113	98.9727824848167	99.5633187772926	93.6454849498328	100.388407529131	100.05109387338	97.9996016276357	101.835722899638	99.1674146522641	100.153295861012	100.671140939597	100.581878636741	98.3686389091794	100.095026924295	94.7243783712669	102.873638630101	99.779134727816	100.918318028033	101.269011556507	99.0189786375722	102.422492782729	98.0820587521243	98.3236863865293	90.864809812691
88	98.6736085285732	98.9727824848167	96.943231441048	90.3010033444816	100.388407529131	100.608481582981	98.3410636542128	102.371700388584	98.4245875762171	100.153295861012	100	101.413133832086	97.9512330863682	101.362052581565	93.1456387317458	102.348773126886	99.779134727816	100.338327694538	101.269011556507	99.0189786375722	101.920421739676	98.5676134984219	99.2257385552131	90.3334366558916
89	98.6736085285732	98.0730299167729	96.943231441048	93.6454849498328	100.388407529131	100.05109387338	97.6581396010586	101.835722899638	99.5388281902875	100.153295861012	100	100.581878636741	97.6729625378274	102.629078238834	96.303118010788	102.348773126886	100.558659217877	99.758337361044	100.513272664295	99.0189786375722	101.418350696624	100.024277737315	98.3236863865293	89.8020634990922
90	98.1777612495351	99.8725350528605	91.703056768559	96.989966555184	100.388407529131	100.05109387338	97.6581396010586	101.835722899638	99.1674146522641	100.834610798842	100	100.581878636741	98.0903683606386	102.629078238834	96.303118010788	101.823907623671	100.558659217877	99.758337361044	99.7575337720818	99.0189786375722	101.920421739676	99.5387229910172	98.3236863865293	90.3334366558916
91	98.1777612495351	100.772287620904	89.0829694323144	93.6454849498328	99.7908574843143	99.7724000185796	96.6337535213272	100.763767921747	99.1674146522641	100.834610798842	100	101.413133832086	98.5077741834499	101.362052581565	96.303118010788	102.873638630101	100.558659217877	100.338327694538	100.135403218188	99.0189786375722	101.418350696624	99.0531682447196	98.3236863865293	89.8020634990922
92	98.1777612495351	99.8725350528605	89.0829694323144	90.3010033444816	99.7908574843143	100.05109387338	96.29229149475	101.299745410693	99.1674146522641	100.834610798842	100	102.244389027431	98.7860447319907	102.629078238834	96.303118010788	103.923369636531	100.558659217877	100.338327694538	99.7575337720818	99.0189786375722	101.418350696624	98.0820587521243	97.4216342178456	88.7393171854935
93	98.1777612495351	98.9727824848167	91.703056768559	93.6454849498328	100.388407529131	100.05109387338	96.9752155479043	101.299745410693	99.1674146522641	100.834610798842	99.3288590604027	102.244389027431	98.6469094577203	100.095026924295	96.303118010788	103.398504133316	101.338183707938	100.338327694538	100.513272664295	99.0189786375722	100.414208610518	99.0531682447196	98.3236863865293	88.7393171854935
94	97.6819139704971	98.9727824848167	91.703056768559	93.6454849498328	100.388407529131	100.608481582981	96.9752155479043	101.835722899638	98.4245875762171	100.153295861012	98.6577181208054	102.244389027431	98.7860447319907	100.095026924295	97.8818576503092	102.873638630101	100.558659217877	99.758337361044	100.891142110401	99.0189786375722	100.916279653571	99.0531682447196	97.4216342178456	87.6765708718948
95	97.6819139704971	98.0730299167729	91.703056768559	93.6454849498328	99.7908574843143	100.887175437782	97.6581396010586	101.835722899638	98.4245875762171	100.834610798842	99.3288590604027	102.244389027431	98.2295036349091	100.095026924295	97.8818576503092	102.348773126886	100.558659217877	100.338327694538	100.891142110401	99.0189786375722	100.916279653571	98.5676134984219	97.4216342178456	88.2079440286942
96	98.1777612495351	98.0730299167729	89.0829694323144	90.3010033444816	99.7908574843143	101.444563147383	98.6825256807899	101.299745410693	98.4245875762171	101.515925736672	98.6577181208054	102.244389027431	98.5077741834499	102.629078238834	99.4605972898303	101.299042120457	100.558659217877	100.338327694538	99.7575337720818	98.4688732006968	100.414208610518	97.5965040058267	97.4216342178456	86.6138245582961
97	97.6819139704971	98.9727824848167	89.0829694323144	93.6454849498328	100.388407529131	102.001950856984	97.6581396010586	100.763767921747	98.4245875762171	101.515925736672	99.3288590604027	101.413133832086	98.9251800062611	101.362052581565	97.8818576503092	100.249311114027	101.338183707938	100.338327694538	99.3796643259754	99.5690840744476	99.9121375674658	98.5676134984219	97.4216342178456	86.0824514014967
98	97.6819139704971	98.0730299167729	89.0829694323144	93.6454849498328	100.388407529131	102.559338566585	98.6825256807899	101.299745410693	99.1674146522641	100.834610798842	98.6577181208054	102.244389027431	99.2034505548019	101.362052581565	101.039336929351	99.1995801075974	101.338183707938	100.918318028033	99.7575337720818	99.0189786375722	100.414208610518	99.0531682447196	97.4216342178456	85.5510782446973
99	97.6819139704971	98.0730299167729	89.0829694323144	93.6454849498328	99.7908574843143	102.838032421385	97.9996016276357	101.299745410693	98.7960011142406	100.153295861012	98.6577181208054	101.413133832086	99.3425858290723	100.095026924295	101.039336929351	99.7244456108122	100.558659217877	100.918318028033	98.6239254337626	98.4688732006968	99.9121375674658	99.5387229910172	97.4216342178456	85.5510782446973
100	97.6819139704971	98.9727824848167	91.703056768559	96.989966555184	99.7908574843143	102.559338566585	97.3166775744814	102.371700388584	99.5388281902875	100.834610798842	99.3288590604027	102.244389027431	99.2034505548019	98.8280012670257	101.039336929351	100.774176617242	100.558659217877	100.918318028033	98.2460559876563	98.4688732006968	100.414208610518	99.0531682447196	97.4216342178456	85.019705087898
101	97.6819139704971	98.9727824848167	91.703056768559	96.989966555184	99.7908574843143	103.116726276186	97.6581396010586	101.835722899638	99.910241728311	101.515925736672	98.6577181208054	102.244389027431	98.9251800062611	98.8280012670257	101.039336929351	100.249311114027	100.558659217877	100.918318028033	99.001794879869	99.0189786375722	99.4100665244132	100.024277737315	98.3236863865293	85.5510782446973
102	97.6819139704971	98.0730299167729	94.3231441048035	96.989966555184	99.7908574843143	102.838032421385	98.3410636542128	101.835722899638	99.910241728311	101.515925736672	98.6577181208054	102.244389027431	98.6469094577203	98.8280012670257	101.039336929351	99.7244456108122	100.558659217877	100.918318028033	99.001794879869	99.0189786375722	100.414208610518	100.509832483613	98.3236863865293	85.5510782446973
103	97.6819139704971	99.8725350528605	94.3231441048035	96.989966555184	98.5957573946818	103.116726276186	98.3410636542128	102.371700388584	100.281655266334	100.834610798842	99.3288590604027	102.244389027431	99.2034505548019	100.095026924295	99.4605972898303	100.774176617242	101.338183707938	101.498308361527	99.001794879869	99.0189786375722	100.414208610518	100.99538722991	99.2257385552131	86.0824514014967
104	98.1777612495351	99.8725350528605	89.0829694323144	96.989966555184	97.9982073498656	103.116726276186	97.6581396010586	102.371700388584	100.281655266334	100.834610798842	98.6577181208054	101.413133832086	99.2034505548019	101.362052581565	101.039336929351	100.249311114027	101.338183707938	101.498308361527	98.6239254337626	98.4688732006968	100.414208610518	100.509832483613	98.3236863865293	87.6765708718948
105	98.1777612495351	99.8725350528605	91.703056768559	96.989966555184	98.5957573946818	102.838032421385	98.6825256807899	101.299745410693	99.1674146522641	100.153295861012	98.6577181208054	102.244389027431	99.2034505548019	101.362052581565	101.039336929351	99.7244456108122	101.338183707938	100.918318028033	99.001794879869	98.4688732006968	99.9121375674658	100.509832483613	96.5195820491619	85.5510782446973
106	98.6736085285732	100.772287620904	91.703056768559	93.6454849498328	97.9982073498656	102.838032421385	99.7069117605213	102.371700388584	99.1674146522641	100.153295861012	98.6577181208054	101.413133832086	99.3425858290723	101.362052581565	101.039336929351	99.7244456108122	101.338183707938	100.918318028033	99.001794879869	98.4688732006968	99.4100665244132	100.024277737315	98.3236863865293	88.2079440286942
107	98.6736085285732	101.672040188948	94.3231441048035	90.3010033444816	97.9982073498656	102.559338566585	99.3654497339442	102.371700388584	98.7960011142406	100.153295861012	99.3288590604027	101.413133832086	99.4817211033427	98.8280012670257	101.039336929351	100.249311114027	101.338183707938	101.498308361527	99.001794879869	98.4688732006968	99.4100665244132	100.024277737315	98.3236863865293	87.1451977150954
108	98.1777612495351	100.772287620904	96.943231441048	93.6454849498328	97.4006573050493	102.838032421385	100.389835813676	102.371700388584	98.7960011142406	100.834610798842	97.3154362416107	101.413133832086	99.2034505548019	101.362052581565	101.039336929351	99.1995801075974	101.338183707938	102.078298695022	98.2460559876563	98.4688732006968	99.9121375674658	100.024277737315	96.5195820491619	86.6138245582961
109	98.1777612495351	101.672040188948	96.943231441048	90.3010033444816	97.9982073498656	102.838032421385	100.048373787098	102.907677877529	98.4245875762171	100.834610798842	97.986577181208	101.413133832086	99.3425858290723	101.362052581565	101.039336929351	98.6747146043826	101.338183707938	103.238279362011	98.2460559876563	99.0189786375722	99.4100665244132	100.509832483613	97.4216342178456	85.019705087898
110	99.1694558076113	102.571792756992	99.5633187772926	93.6454849498328	98.5957573946818	102.559338566585	99.023987707367	102.371700388584	98.7960011142406	100.834610798842	97.986577181208	100.581878636741	99.6208563776131	102.629078238834	101.039336929351	99.1995801075974	102.117708197999	102.658289028516	99.001794879869	99.0189786375722	100.414208610518	99.0531682447196	98.3236863865293	83.9569587742992
111	99.6653030866493	102.571792756992	99.5633187772926	90.3010033444816	99.1933074394981	102.559338566585	98.6825256807899	101.835722899638	98.4245875762171	100.834610798842	97.986577181208	99.7506234413965	99.2034505548019	101.362052581565	102.618076568873	97.624983597953	102.117708197999	102.658289028516	99.001794879869	98.4688732006968	99.9121375674658	100.024277737315	97.4216342178456	85.019705087898
112	98.6736085285732	101.672040188948	104.803493449782	93.6454849498328	98.5957573946818	102.280644711784	97.9996016276357	102.371700388584	98.7960011142406	101.515925736672	97.986577181208	98.9193682460515	99.0643152805315	102.629078238834	102.618076568873	97.1001180947382	102.117708197999	103.238279362011	98.6239254337626	98.4688732006968	100.916279653571	100.509832483613	97.4216342178456	85.019705087898
113	98.6736085285732	102.571792756992	102.183406113537	93.6454849498328	99.1933074394981	102.559338566585	98.6825256807899	101.835722899638	98.4245875762171	100.834610798842	98.6577181208054	98.9193682460515	99.0643152805315	102.629078238834	101.039336929351	96.5752525915234	102.89723268806	102.658289028516	97.8681865415499	97.9187677638214	100.414208610518	100.99538722991	96.5195820491619	85.019705087898
114	98.6736085285732	102.571792756992	102.183406113537	93.6454849498328	99.1933074394981	102.280644711784	98.6825256807899	101.835722899638	98.7960011142406	101.515925736672	97.3154362416107	98.0881130507066	98.5077741834499	101.362052581565	101.039336929351	97.624983597953	102.117708197999	102.078298695022	98.6239254337626	97.368662326946	100.414208610518	100.024277737315	96.5195820491619	83.4255856174999
115	99.1694558076113	102.571792756992	102.183406113537	90.3010033444816	99.7908574843143	102.280644711784	98.3410636542128	101.835722899638	98.0531740381937	102.197240674502	97.3154362416107	98.9193682460515	98.3686389091794	100.095026924295	101.039336929351	97.624983597953	102.117708197999	102.658289028516	97.8681865415499	97.368662326946	99.9121375674658	100.509832483613	96.5195820491619	84.4883319310986
116	98.6736085285732	103.471545325036	99.5633187772926	93.6454849498328	99.7908574843143	102.280644711784	98.3410636542128	102.907677877529	98.7960011142406	101.515925736672	97.986577181208	98.9193682460515	97.9512330863682	101.362052581565	101.039336929351	97.624983597953	102.117708197999	102.658289028516	98.6239254337626	98.4688732006968	100.414208610518	100.99538722991	96.5195820491619	85.5510782446973
117	98.6736085285732	103.471545325036	102.183406113537	90.3010033444816	99.7908574843143	102.001950856984	100.048373787098	102.907677877529	99.1674146522641	101.515925736672	97.3154362416107	98.9193682460515	98.2295036349091	101.362052581565	99.4605972898303	97.624983597953	102.117708197999	103.238279362011	98.2460559876563	98.4688732006968	100.916279653571	100.99538722991	95.6175298804781	86.0824514014967
118	98.6736085285732	102.571792756992	102.183406113537	90.3010033444816	100.388407529131	102.001950856984	99.023987707367	101.835722899638	98.4245875762171	102.197240674502	97.3154362416107	98.9193682460515	98.7860447319907	101.362052581565	97.8818576503092	99.1995801075974	102.89723268806	103.818269695505	97.8681865415499	97.9187677638214	100.916279653571	101.480941976208	95.6175298804781	88.2079440286942
119	98.6736085285732	103.471545325036	102.183406113537	90.3010033444816	100.388407529131	102.001950856984	100.048373787098	101.835722899638	98.0531740381937	102.197240674502	97.3154362416107	98.9193682460515	99.2034505548019	102.629078238834	101.039336929351	98.6747146043826	102.89723268806	103.238279362011	97.4903170954435	98.4688732006968	100.916279653571	100.509832483613	96.5195820491619	87.1451977150954
120	98.1777612495351	103.471545325036	102.183406113537	90.3010033444816	99.7908574843143	102.280644711784	100.389835813676	102.371700388584	97.6817605001702	102.197240674502	97.986577181208	98.9193682460515	98.6469094577203	102.629078238834	101.039336929351	98.1498491011678	102.89723268806	103.238279362011	97.4903170954435	98.4688732006968	100.916279653571	100.99538722991	96.5195820491619	88.7393171854935
121	98.1777612495351	102.571792756992	102.183406113537	90.3010033444816	100.388407529131	102.001950856984	99.3654497339442	102.907677877529	97.6817605001702	102.197240674502	97.986577181208	98.9193682460515	98.7860447319907	102.629078238834	99.4605972898303	98.6747146043826	102.89723268806	103.238279362011	98.2460559876563	99.0189786375722	100.916279653571	101.480941976208	95.6175298804781	90.3334366558916
122	97.6819139704971	103.471545325036	102.183406113537	90.3010033444816	100.985957573947	102.280644711784	100.389835813676	101.835722899638	98.0531740381937	102.878555612332	97.986577181208	98.9193682460515	98.2295036349091	101.362052581565	97.8818576503092	98.1498491011678	102.89723268806	103.238279362011	97.8681865415499	98.4688732006968	100.916279653571	101.480941976208	95.6175298804781	89.8020634990922
123	98.1777612495351	103.471545325036	102.183406113537	93.6454849498328	100.388407529131	102.001950856984	101.07275986683	102.907677877529	98.4245875762171	103.559870550162	100.671140939597	99.7506234413965	98.3686389091794	98.8280012670257	97.8818576503092	99.7244456108122	102.89723268806	103.818269695505	97.8681865415499	97.9187677638214	100.414208610518	101.966496722505	95.6175298804781	89.2706903422929
124	97.6819139704971	102.571792756992	102.183406113537	93.6454849498328	100.985957573947	102.280644711784	102.097145946561	103.443655366475	98.0531740381937	104.241185487992	100	99.7506234413965	98.6469094577203	98.8280012670257	99.4605972898303	100.249311114027	102.89723268806	104.398260029	98.2460559876563	97.9187677638214	100.916279653571	101.966496722505	96.5195820491619	89.8020634990922
125	98.6736085285732	102.571792756992	104.803493449782	93.6454849498328	100.985957573947	102.001950856984	101.414221893407	103.443655366475	98.0531740381937	103.559870550162	100	98.9193682460515	98.9251800062611	98.8280012670257	99.4605972898303	98.1498491011678	102.117708197999	103.818269695505	97.4903170954435	99.0189786375722	100.916279653571	101.966496722505	96.5195820491619	90.3334366558916
126	98.1777612495351	104.371297893079	102.183406113537	93.6454849498328	100.985957573947	102.559338566585	101.414221893407	103.97963285542	97.6817605001702	102.878555612332	100.671140939597	98.9193682460515	99.2034505548019	98.8280012670257	97.8818576503092	97.624983597953	102.117708197999	103.818269695505	97.1124476493372	97.9187677638214	100.414208610518	102.452051468803	97.4216342178456	88.7393171854935
127	97.6819139704971	103.471545325036	102.183406113537	96.989966555184	100.985957573947	102.280644711784	101.07275986683	103.97963285542	98.0531740381937	102.878555612332	99.3288590604027	98.0881130507066	99.4817211033427	100.095026924295	99.4605972898303	97.1001180947382	103.676757178121	103.818269695505	97.1124476493372	99.0189786375722	99.9121375674658	101.966496722505	97.4216342178456	88.2079440286942
128	98.1777612495351	102.571792756992	102.183406113537	93.6454849498328	100.388407529131	101.723257002183	100.048373787098	103.97963285542	98.0531740381937	102.878555612332	100	99.7506234413965	99.2034505548019	100.095026924295	99.4605972898303	97.1001180947382	102.89723268806	103.238279362011	97.1124476493372	98.4688732006968	99.4100665244132	101.480941976208	98.3236863865293	89.2706903422929
129	97.6819139704971	101.672040188948	104.803493449782	93.6454849498328	100.985957573947	101.723257002183	100.048373787098	105.051587833311	97.3103469621468	103.559870550162	100	98.9193682460515	99.2034505548019	100.095026924295	102.618076568873	98.6747146043826	102.89723268806	103.238279362011	97.4903170954435	99.0189786375722	99.9121375674658	101.966496722505	99.2257385552131	89.8020634990922
130	97.186066691459	101.672040188948	102.183406113537	96.989966555184	100.985957573947	101.444563147383	101.07275986683	105.051587833311	96.9389334241233	104.922500425822	100	98.9193682460515	99.0643152805315	100.095026924295	99.4605972898303	98.1498491011678	102.89723268806	102.658289028516	97.8681865415499	98.4688732006968	99.4100665244132	102.937606215101	101.029842892581	88.7393171854935
131	97.186066691459	103.471545325036	102.183406113537	93.6454849498328	101.583507618763	101.165869292582	100.389835813676	105.587565322256	96.9389334241233	104.922500425822	99.3288590604027	98.9193682460515	99.4817211033427	102.629078238834	101.039336929351	98.6747146043826	102.89723268806	102.658289028516	98.2460559876563	99.0189786375722	99.4100665244132	102.452051468803	100.127790723897	87.6765708718948
132	97.6819139704971	105.271050461123	99.5633187772926	96.989966555184	102.181057663579	101.165869292582	99.7069117605213	105.587565322256	96.9389334241233	104.241185487992	98.6577181208054	98.9193682460515	100.177397474695	101.362052581565	102.618076568873	99.1995801075974	102.89723268806	102.658289028516	98.2460559876563	99.0189786375722	99.4100665244132	102.937606215101	100.127790723897	88.2079440286942
133	97.186066691459	103.471545325036	99.5633187772926	100.334448160535	102.181057663579	100.887175437782	100.731297840253	106.123542811202	96.5675198860998	104.922500425822	97.986577181208	98.9193682460515	100.316532748965	102.629078238834	101.039336929351	99.1995801075974	102.89723268806	103.238279362011	98.2460559876563	99.0189786375722	99.4100665244132	101.966496722505	100.127790723897	87.1451977150954
134	96.690219412421	102.571792756992	99.5633187772926	100.334448160535	102.181057663579	100.887175437782	100.731297840253	106.659520300147	96.9389334241233	104.922500425822	97.986577181208	97.2568578553616	99.899126926154	101.362052581565	99.4605972898303	99.7244456108122	103.676757178121	102.658289028516	97.8681865415499	98.4688732006968	98.9079954813606	101.966496722505	101.029842892581	85.5510782446973
135	96.690219412421	102.571792756992	102.183406113537	96.989966555184	102.181057663579	100.887175437782	100.389835813676	106.659520300147	96.9389334241233	105.603815363652	99.3288590604027	96.4256026600166	99.6208563776131	102.629078238834	97.8818576503092	99.7244456108122	102.89723268806	103.238279362011	98.2460559876563	98.4688732006968	99.4100665244132	102.937606215101	101.931895061264	83.9569587742992
136	96.690219412421	102.571792756992	99.5633187772926	103.678929765886	102.778607708396	101.165869292582	100.389835813676	106.659520300147	96.1961063480764	105.603815363652	99.3288590604027	96.4256026600166	99.7599916518835	101.362052581565	97.8818576503092	100.249311114027	103.676757178121	103.238279362011	97.8681865415499	99.0189786375722	99.4100665244132	103.908715707696	100.127790723897	85.5510782446973
137	96.690219412421	102.571792756992	99.5633187772926	100.334448160535	102.181057663579	100.887175437782	99.3654497339442	107.195497789093	96.9389334241233	105.603815363652	100	96.4256026600166	99.4817211033427	102.629078238834	99.4605972898303	99.7244456108122	103.676757178121	102.078298695022	97.8681865415499	99.0189786375722	99.4100665244132	103.908715707696	101.029842892581	85.019705087898
138	96.690219412421	102.571792756992	102.183406113537	103.678929765886	101.583507618763	100.887175437782	98.6825256807899	106.123542811202	97.3103469621468	106.285130301482	100	96.4256026600166	99.3425858290723	103.896103896104	99.4605972898303	99.1995801075974	103.676757178121	102.078298695022	97.8681865415499	98.4688732006968	99.4100665244132	103.423160961398	101.029842892581	87.1451977150954
139	96.690219412421	103.471545325036	99.5633187772926	103.678929765886	101.583507618763	100.887175437782	99.023987707367	107.195497789093	96.9389334241233	105.603815363652	100	97.2568578553616	99.3425858290723	103.896103896104	99.4605972898303	98.1498491011678	104.456281668182	102.078298695022	98.6239254337626	98.4688732006968	98.9079954813606	102.937606215101	101.931895061264	86.0824514014967
140	97.186066691459	104.371297893079	99.5633187772926	103.678929765886	101.583507618763	100.608481582981	99.3654497339442	106.123542811202	96.9389334241233	105.603815363652	100	97.2568578553616	99.6208563776131	106.430155210643	99.4605972898303	97.624983597953	103.676757178121	102.078298695022	98.2460559876563	99.0189786375722	98.9079954813606	101.966496722505	101.931895061264	86.0824514014967
141	97.186066691459	101.672040188948	102.183406113537	103.678929765886	101.583507618763	100.608481582981	100.048373787098	106.123542811202	96.9389334241233	106.285130301482	98.6577181208054	98.0881130507066	99.2034505548019	105.163129553373	99.4605972898303	97.624983597953	103.676757178121	102.078298695022	98.2460559876563	98.4688732006968	98.9079954813606	102.937606215101	101.931895061264	86.6138245582961
142	97.186066691459	102.571792756992	102.183406113537	103.678929765886	102.181057663579	100.887175437782	99.7069117605213	106.123542811202	98.0531740381937	105.603815363652	97.986577181208	99.7506234413965	99.2034505548019	105.163129553373	97.8818576503092	97.624983597953	103.676757178121	101.498308361527	97.8681865415499	99.0189786375722	98.9079954813606	102.937606215101	103.735999398632	86.6138245582961
143	97.186066691459	103.471545325036	102.183406113537	107.023411371237	102.181057663579	100.887175437782	100.048373787098	106.123542811202	97.6817605001702	105.603815363652	98.6577181208054	99.7506234413965	99.2034505548019	106.430155210643	99.4605972898303	97.624983597953	104.456281668182	101.498308361527	97.4903170954435	98.4688732006968	98.9079954813606	104.394270453994	101.931895061264	86.6138245582961
144	97.186066691459	103.471545325036	102.183406113537	107.023411371237	102.778607708396	100.887175437782	100.048373787098	105.587565322256	97.3103469621468	106.966445239312	98.6577181208054	99.7506234413965	99.6208563776131	106.430155210643	102.618076568873	97.1001180947382	103.676757178121	100.338327694538	97.8681865415499	99.0189786375722	98.405924438308	103.423160961398	102.833947229948	85.019705087898
145	96.690219412421	104.371297893079	104.803493449782	103.678929765886	102.778607708396	100.608481582981	100.048373787098	106.123542811202	96.9389334241233	106.966445239312	98.6577181208054	99.7506234413965	99.899126926154	106.430155210643	104.196816208394	96.0503870883086	104.456281668182	100.918318028033	97.8681865415499	99.5690840744476	98.405924438308	102.452051468803	102.833947229948	86.0824514014967
146	96.690219412421	105.271050461123	104.803493449782	107.023411371237	102.778607708396	100.329787728181	101.755683919984	106.123542811202	96.5675198860998	106.966445239312	99.3288590604027	98.9193682460515	99.6208563776131	106.430155210643	104.196816208394	96.5752525915234	104.456281668182	100.338327694538	97.8681865415499	99.0189786375722	98.405924438308	102.937606215101	101.931895061264	86.6138245582961
147	97.186066691459	103.471545325036	104.803493449782	107.023411371237	102.778607708396	100.608481582981	102.097145946561	105.051587833311	97.3103469621468	107.647760177142	100	99.7506234413965	99.7599916518835	107.697180867913	102.618076568873	96.5752525915234	104.456281668182	99.758337361044	97.8681865415499	99.5690840744476	97.9038533952554	103.423160961398	102.833947229948	87.1451977150954
148	97.186066691459	101.672040188948	107.423580786026	110.367892976589	102.778607708396	100.05109387338	101.414221893407	104.515610344366	97.6817605001702	106.966445239312	100	98.9193682460515	100.177397474695	106.430155210643	102.618076568873	97.1001180947382	105.235806158243	99.758337361044	97.4903170954435	100.119189511323	97.9038533952554	102.937606215101	102.833947229948	87.6765708718948
149	97.6819139704971	101.672040188948	107.423580786026	107.023411371237	102.181057663579	100.05109387338	102.438607973138	105.051587833311	98.4245875762171	107.647760177142	100.671140939597	99.7506234413965	100.038262200424	106.430155210643	101.039336929351	97.624983597953	104.456281668182	100.338327694538	97.8681865415499	99.5690840744476	97.9038533952554	103.423160961398	101.931895061264	87.6765708718948
150	97.6819139704971	101.672040188948	112.663755458515	107.023411371237	102.181057663579	99.7724000185796	103.46299405287	105.051587833311	97.3103469621468	107.647760177142	100	100.581878636741	99.7599916518835	103.896103896104	101.039336929351	98.6747146043826	104.456281668182	100.338327694538	98.2460559876563	100.119189511323	97.4017823522028	102.937606215101	101.931895061264	89.8020634990922
151	98.1777612495351	101.672040188948	112.663755458515	107.023411371237	102.181057663579	100.05109387338	104.145918106024	104.515610344366	97.3103469621468	106.966445239312	100	99.7506234413965	99.2034505548019	103.896103896104	102.618076568873	98.1498491011678	104.456281668182	99.758337361044	97.8681865415499	100.669294948198	97.4017823522028	103.908715707696	101.931895061264	91.3961829694903
152	97.6819139704971	101.672040188948	117.903930131004	110.367892976589	102.778607708396	99.4937061637791	104.828842159178	105.051587833311	97.3103469621468	107.647760177142	100	98.9193682460515	98.9251800062611	102.629078238834	102.618076568873	97.624983597953	105.235806158243	99.758337361044	97.8681865415499	100.669294948198	97.4017823522028	104.394270453994	101.931895061264	93.5216755966878
153	97.6819139704971	101.672040188948	112.663755458515	107.023411371237	102.181057663579	99.2150123089786	103.804456079447	104.515610344366	97.3103469621468	106.966445239312	100	98.9193682460515	98.6469094577203	103.896103896104	102.618076568873	98.1498491011678	104.456281668182	99.758337361044	97.4903170954435	100.669294948198	97.4017823522028	104.394270453994	101.029842892581	92.458929283089
154	97.6819139704971	101.672040188948	115.28384279476	107.023411371237	102.181057663579	98.9363184541781	104.828842159178	105.051587833311	96.5675198860998	107.647760177142	100.671140939597	98.9193682460515	98.3686389091794	103.896103896104	102.618076568873	98.1498491011678	104.456281668182	99.758337361044	97.1124476493372	100.669294948198	96.8997113091502	103.908715707696	101.931895061264	93.5216755966878
155	98.1777612495351	103.471545325036	115.28384279476	107.023411371237	102.181057663579	98.6576245993776	104.145918106024	103.97963285542	96.9389334241233	106.966445239312	100	98.9193682460515	98.5077741834499	103.896103896104	102.618076568873	98.1498491011678	105.235806158243	99.758337361044	97.1124476493372	101.219400385074	97.4017823522028	104.394270453994	101.029842892581	92.9903024398884
156	97.6819139704971	103.471545325036	112.663755458515	107.023411371237	102.181057663579	98.1002368897766	103.46299405287	105.587565322256	96.1961063480764	106.966445239312	100.671140939597	98.9193682460515	98.0903683606386	102.629078238834	101.039336929351	98.6747146043826	105.235806158243	99.1783470275495	97.4903170954435	101.219400385074	97.4017823522028	105.365379946589	101.029842892581	92.9903024398884
157	98.1777612495351	103.471545325036	115.28384279476	107.023411371237	101.583507618763	97.8215430349761	104.145918106024	105.051587833311	96.1961063480764	106.966445239312	100	98.9193682460515	97.8120978120978	102.629078238834	102.618076568873	98.1498491011678	105.235806158243	99.1783470275495	97.4903170954435	101.219400385074	97.4017823522028	104.879825200291	100.127790723897	92.9903024398884
158	98.1777612495351	102.571792756992	115.28384279476	103.678929765886	100.985957573947	97.5428491801756	103.804456079447	105.051587833311	95.8246928100529	108.329075114972	100.671140939597	98.0881130507066	97.8120978120978	102.629078238834	99.4605972898303	97.624983597953	105.235806158243	98.0183663605607	97.4903170954435	100.669294948198	96.8997113091502	104.879825200291	100.127790723897	94.0530487534871
159	97.6819139704971	102.571792756992	112.663755458515	107.023411371237	101.583507618763	97.2641553253751	105.85322823891	105.051587833311	95.8246928100529	108.329075114972	100	98.9193682460515	97.533827263557	102.629078238834	101.039336929351	98.6747146043826	105.235806158243	98.5983566940551	97.4903170954435	101.219400385074	96.8997113091502	103.908715707696	101.029842892581	92.458929283089
160	98.1777612495351	101.672040188948	115.28384279476	107.023411371237	101.583507618763	97.5428491801756	105.85322823891	104.515610344366	94.3390386579591	108.329075114972	98.6577181208054	98.0881130507066	97.6729625378274	103.896103896104	101.039336929351	98.6747146043826	105.235806158243	99.1783470275495	97.8681865415499	101.219400385074	96.3976402660977	103.908715707696	101.029842892581	92.458929283089
161	98.1777612495351	101.672040188948	115.28384279476	103.678929765886	101.583507618763	96.9854614705746	106.877614318641	103.97963285542	94.3390386579591	108.329075114972	99.3288590604027	98.0881130507066	97.533827263557	103.896103896104	101.039336929351	99.1995801075974	105.235806158243	99.1783470275495	97.8681865415499	101.769505821949	96.8997113091502	103.908715707696	100.127790723897	94.5844219102865
162	97.6819139704971	102.571792756992	112.663755458515	103.678929765886	101.583507618763	96.7067676157741	106.194690265487	104.515610344366	95.081865734006	107.647760177142	98.6577181208054	98.0881130507066	97.533827263557	103.896103896104	99.4605972898303	99.7244456108122	105.235806158243	98.5983566940551	97.4903170954435	100.119189511323	95.895569223045	103.908715707696	100.127790723897	94.5844219102865
163	98.1777612495351	101.672040188948	115.28384279476	103.678929765886	102.181057663579	96.7067676157741	106.194690265487	103.97963285542	93.9676251199356	108.329075114972	97.986577181208	98.0881130507066	97.1164214407458	103.896103896104	99.4605972898303	98.1498491011678	105.235806158243	98.0183663605607	97.8681865415499	101.219400385074	96.3976402660977	103.908715707696	100.127790723897	94.5844219102865
164	97.6819139704971	101.672040188948	120.524017467249	107.023411371237	101.583507618763	96.7067676157741	105.85322823891	104.515610344366	93.2247980438887	109.010390052802	98.6577181208054	98.0881130507066	97.6729625378274	101.362052581565	99.4605972898303	97.624983597953	105.235806158243	98.0183663605607	97.4903170954435	101.219400385074	95.895569223045	104.394270453994	101.029842892581	92.9903024398884
165	97.6819139704971	101.672040188948	115.28384279476	103.678929765886	101.583507618763	96.7067676157741	104.145918106024	104.515610344366	94.3390386579591	109.010390052802	98.6577181208054	97.2568578553616	97.1164214407458	101.362052581565	99.4605972898303	98.1498491011678	104.456281668182	98.5983566940551	97.8681865415499	101.219400385074	95.895569223045	104.394270453994	101.029842892581	94.5844219102865
166	97.186066691459	102.571792756992	115.28384279476	107.023411371237	101.583507618763	96.7067676157741	105.85322823891	103.97963285542	94.3390386579591	110.373019928462	98.6577181208054	98.0881130507066	96.5598803436641	101.362052581565	99.4605972898303	98.1498491011678	104.456281668182	98.5983566940551	97.8681865415499	101.219400385074	95.895569223045	103.908715707696	100.127790723897	93.5216755966878
167	97.6819139704971	101.672040188948	112.663755458515	107.023411371237	101.583507618763	96.7067676157741	105.170304185755	104.515610344366	95.4532792720295	110.373019928462	98.6577181208054	97.2568578553616	96.5598803436641	103.896103896104	101.039336929351	96.5752525915234	104.456281668182	98.0183663605607	97.4903170954435	101.219400385074	95.895569223045	103.908715707696	101.029842892581	94.5844219102865
168	96.690219412421	101.672040188948	112.663755458515	107.023411371237	101.583507618763	96.7067676157741	105.170304185755	104.515610344366	95.081865734006	108.329075114972	99.3288590604027	97.2568578553616	96.5598803436641	102.629078238834	99.4605972898303	97.1001180947382	105.235806158243	96.8583856935718	97.8681865415499	101.769505821949	95.3934981799924	103.908715707696	101.931895061264	94.0530487534871
169	97.186066691459	100.772287620904	115.28384279476	110.367892976589	101.583507618763	96.7067676157741	105.170304185755	103.97963285542	95.4532792720295	106.966445239312	99.3288590604027	97.2568578553616	96.2816097951233	103.896103896104	99.4605972898303	97.1001180947382	105.235806158243	96.2783953600773	97.8681865415499	100.669294948198	95.3934981799924	104.394270453994	101.931895061264	94.0530487534871
170	96.690219412421	100.772287620904	115.28384279476	110.367892976589	100.985957573947	97.2641553253751	106.877614318641	104.515610344366	94.7104521959825	105.603815363652	99.3288590604027	98.9193682460515	96.1424745208529	102.629078238834	99.4605972898303	97.1001180947382	104.456281668182	96.2783953600773	97.4903170954435	100.669294948198	94.8914271369399	105.365379946589	101.931895061264	93.5216755966878
171	96.690219412421	99.8725350528605	115.28384279476	110.367892976589	100.388407529131	97.2641553253751	106.194690265487	103.443655366475	94.7104521959825	104.922500425822	98.6577181208054	98.9193682460515	96.5598803436641	103.896103896104	99.4605972898303	97.624983597953	104.456281668182	95.6984050265829	97.4903170954435	101.219400385074	94.8914271369399	104.879825200291	102.833947229948	91.9275561262897
172	97.6819139704971	100.772287620904	110.043668122271	107.023411371237	100.985957573947	97.5428491801756	105.511766212332	102.907677877529	94.3390386579591	103.559870550162	98.6577181208054	98.9193682460515	96.838150892205	102.629078238834	99.4605972898303	96.5752525915234	105.235806158243	95.1184146930884	97.1124476493372	101.769505821949	94.3893560938873	105.365379946589	102.833947229948	91.9275561262897
173	97.6819139704971	101.672040188948	112.663755458515	107.023411371237	100.985957573947	97.5428491801756	104.145918106024	103.443655366475	94.3390386579591	102.878555612332	97.986577181208	98.9193682460515	96.838150892205	103.896103896104	99.4605972898303	97.1001180947382	104.456281668182	96.2783953600773	98.2460559876563	101.769505821949	94.3893560938873	104.879825200291	103.735999398632	92.9903024398884
174	98.1777612495351	101.672040188948	112.663755458515	107.023411371237	100.985957573947	97.8215430349761	105.170304185755	103.97963285542	94.3390386579591	101.515925736672	98.6577181208054	100.581878636741	97.1164214407458	102.629078238834	102.618076568873	97.1001180947382	105.235806158243	95.6984050265829	97.1124476493372	102.319611258825	94.3893560938873	105.850934692887	102.833947229948	92.9903024398884
175	97.6819139704971	99.8725350528605	115.28384279476	110.367892976589	100.388407529131	97.8215430349761	106.536152292064	103.97963285542	94.7104521959825	99.4719809231817	98.6577181208054	99.7506234413965	97.1164214407458	102.629078238834	102.618076568873	97.1001180947382	105.235806158243	95.6984050265829	97.4903170954435	101.769505821949	94.3893560938873	106.336489439184	103.735999398632	91.3961829694903
176	98.1777612495351	99.8725350528605	117.903930131004	110.367892976589	100.985957573947	97.8215430349761	106.194690265487	103.443655366475	94.3390386579591	98.7906659853517	98.6577181208054	99.7506234413965	97.1164214407458	102.629078238834	102.618076568873	96.5752525915234	105.235806158243	95.6984050265829	97.4903170954435	101.769505821949	94.3893560938873	105.365379946589	103.735999398632	93.5216755966878
177	97.6819139704971	99.8725350528605	115.28384279476	110.367892976589	100.388407529131	98.1002368897766	105.170304185755	103.97963285542	93.2247980438887	96.7467211718617	99.3288590604027	98.9193682460515	97.1164214407458	102.629078238834	102.618076568873	96.5752525915234	106.015330648305	94.538424359594	97.1124476493372	101.769505821949	93.8872850508347	104.879825200291	103.735999398632	91.9275561262897
178	97.6819139704971	99.8725350528605	115.28384279476	107.023411371237	100.388407529131	98.1002368897766	106.194690265487	103.97963285542	93.5962115819122	95.3840912962017	99.3288590604027	98.9193682460515	97.1164214407458	105.163129553373	102.618076568873	96.0503870883086	105.235806158243	94.538424359594	96.7345782032308	101.769505821949	93.8872850508347	104.394270453994	102.833947229948	90.864809812691
179	97.6819139704971	98.9727824848167	117.903930131004	110.367892976589	100.388407529131	98.1002368897766	105.170304185755	103.97963285542	93.9676251199356	94.7027763583717	100	99.7506234413965	96.9772861664754	103.896103896104	101.039336929351	95.5255215850938	105.235806158243	95.1184146930884	96.7345782032308	102.319611258825	93.3852140077821	105.365379946589	103.735999398632	90.864809812691
180	97.6819139704971	100.772287620904	115.28384279476	107.023411371237	100.388407529131	97.5428491801756	105.170304185755	103.443655366475	94.3390386579591	94.0214614205416	98.6577181208054	98.9193682460515	96.6990156179345	103.896103896104	99.4605972898303	95.5255215850938	106.015330648305	95.1184146930884	97.4903170954435	102.319611258825	93.3852140077821	104.394270453994	103.735999398632	89.8020634990922
181	97.6819139704971	98.9727824848167	117.903930131004	110.367892976589	99.7908574843143	97.8215430349761	105.85322823891	103.97963285542	93.9676251199356	94.7027763583717	98.6577181208054	98.9193682460515	96.2816097951233	102.629078238834	99.4605972898303	95.000656081879	106.015330648305	94.538424359594	96.7345782032308	101.769505821949	93.3852140077821	103.423160961398	104.638051567316	88.7393171854935
182	98.1777612495351	99.8725350528605	117.903930131004	110.367892976589	99.7908574843143	97.5428491801756	106.194690265487	103.97963285542	93.9676251199356	93.3401464827116	98.6577181208054	98.0881130507066	96.6990156179345	103.896103896104	101.039336929351	95.000656081879	106.794855138366	95.1184146930884	97.1124476493372	101.769505821949	93.3852140077821	102.452051468803	104.638051567316	90.3334366558916
183	97.6819139704971	99.8725350528605	115.28384279476	107.023411371237	99.7908574843143	97.2641553253751	106.194690265487	102.907677877529	93.9676251199356	92.6588315448816	97.3154362416107	98.0881130507066	96.4207450693937	105.163129553373	101.039336929351	94.4757905786642	106.794855138366	95.1184146930884	97.8681865415499	102.319611258825	93.3852140077821	102.937606215101	104.638051567316	93.5216755966878
184	97.6819139704971	100.772287620904	115.28384279476	110.367892976589	99.1933074394981	96.7067676157741	105.170304185755	103.443655366475	93.5962115819122	92.6588315448816	97.3154362416107	98.9193682460515	96.4207450693937	103.896103896104	101.039336929351	93.9509250754494	107.574379628427	94.538424359594	97.1124476493372	102.8697166957	92.8831429647295	103.908715707696	104.638051567316	94.0530487534871
185	97.6819139704971	99.8725350528605	117.903930131004	110.367892976589	99.1933074394981	96.7067676157741	104.828842159178	104.515610344366	93.9676251199356	92.6588315448816	97.3154362416107	98.9193682460515	95.7250686980417	103.896103896104	101.039336929351	93.9509250754494	107.574379628427	95.1184146930884	97.4903170954435	101.769505821949	93.3852140077821	103.908715707696	104.638051567316	95.1157950670859
186	97.6819139704971	98.9727824848167	117.903930131004	113.71237458194	98.5957573946818	96.7067676157741	105.511766212332	103.443655366475	94.3390386579591	93.3401464827116	95.9731543624161	98.9193682460515	95.4467981495009	103.896103896104	101.039336929351	93.9509250754494	108.353904118488	94.538424359594	97.8681865415499	102.8697166957	93.3852140077821	103.423160961398	102.833947229948	96.1785413806846
187	97.6819139704971	98.9727824848167	115.28384279476	113.71237458194	98.5957573946818	96.7067676157741	104.828842159178	103.97963285542	93.9676251199356	94.0214614205416	97.3154362416107	100.581878636741	95.5859334237713	102.629078238834	99.4605972898303	93.4260595722346	107.574379628427	94.538424359594	97.8681865415499	101.769505821949	94.3893560938873	103.908715707696	102.833947229948	96.7099145374839
188	97.6819139704971	100.772287620904	117.903930131004	113.71237458194	98.5957573946818	97.2641553253751	106.194690265487	103.97963285542	93.2247980438887	93.3401464827116	97.3154362416107	100.581878636741	95.4467981495009	101.362052581565	97.8818576503092	93.9509250754494	108.353904118488	95.1184146930884	97.8681865415499	102.319611258825	93.8872850508347	103.908715707696	101.931895061264	97.2412876942833
189	97.6819139704971	100.772287620904	115.28384279476	117.056856187291	97.9982073498656	97.2641553253751	105.170304185755	103.443655366475	93.5962115819122	93.3401464827116	96.6442953020134	100.581878636741	95.5859334237713	102.629078238834	96.303118010788	93.9509250754494	108.353904118488	94.538424359594	97.8681865415499	101.769505821949	93.8872850508347	103.908715707696	101.029842892581	99.8981534782801
190	98.1777612495351	99.8725350528605	117.903930131004	117.056856187291	98.5957573946818	97.5428491801756	106.194690265487	103.443655366475	93.9676251199356	92.6588315448816	97.3154362416107	101.413133832086	95.8642039723121	102.629078238834	99.4605972898303	94.4757905786642	109.133428608549	94.538424359594	97.4903170954435	102.8697166957	93.8872850508347	103.423160961398	100.127790723897	99.8981534782801
191	97.6819139704971	98.9727824848167	120.524017467249	117.056856187291	97.4006573050493	97.5428491801756	106.194690265487	102.371700388584	93.9676251199356	92.6588315448816	97.986577181208	100.581878636741	95.7250686980417	101.362052581565	97.8818576503092	95.000656081879	109.91295309861	95.1184146930884	97.8681865415499	102.319611258825	93.3852140077821	103.908715707696	100.127790723897	100.429526635079
192	96.690219412421	97.1732773487291	120.524017467249	113.71237458194	96.803107260233	96.9854614705746	106.194690265487	102.371700388584	93.5962115819122	93.3401464827116	98.6577181208054	100.581878636741	94.8902570524192	101.362052581565	97.8818576503092	96.0503870883086	109.91295309861	94.538424359594	97.8681865415499	102.319611258825	93.3852140077821	102.937606215101	101.029842892581	99.3667803214808
193	97.186066691459	98.9727824848167	123.144104803493	113.71237458194	96.803107260233	97.2641553253751	106.194690265487	101.835722899638	93.9676251199356	93.3401464827116	98.6577181208054	100.581878636741	94.7511217781488	101.362052581565	96.303118010788	95.000656081879	109.91295309861	95.1184146930884	97.1124476493372	102.319611258825	93.3852140077821	102.937606215101	101.029842892581	99.3667803214808
194	96.690219412421	99.8725350528605	125.764192139738	117.056856187291	97.4006573050493	96.9854614705746	105.511766212332	101.835722899638	93.9676251199356	93.3401464827116	97.986577181208	101.413133832086	94.8902570524192	102.629078238834	97.8818576503092	94.4757905786642	109.133428608549	95.1184146930884	97.4903170954435	102.8697166957	93.8872850508347	102.937606215101	101.029842892581	99.8981534782801
195	97.186066691459	98.9727824848167	123.144104803493	117.056856187291	96.803107260233	96.9854614705746	105.85322823891	100.763767921747	93.5962115819122	93.3401464827116	97.3154362416107	102.244389027431	95.3076628752304	100.095026924295	97.8818576503092	93.4260595722346	109.133428608549	95.1184146930884	97.4903170954435	101.769505821949	93.3852140077821	102.937606215101	101.029842892581	99.8981534782801
196	97.6819139704971	99.8725350528605	125.764192139738	113.71237458194	96.803107260233	96.7067676157741	106.194690265487	100.227790432802	94.3390386579591	93.3401464827116	95.9731543624161	101.413133832086	95.4467981495009	101.362052581565	99.4605972898303	93.4260595722346	108.353904118488	94.538424359594	97.4903170954435	102.319611258825	92.8831429647295	103.423160961398	101.029842892581	98.8354071646814
197	97.186066691459	99.8725350528605	125.764192139738	113.71237458194	97.4006573050493	96.7067676157741	106.536152292064	99.1558354549109	93.5962115819122	92.6588315448816	95.9731543624161	101.413133832086	95.7250686980417	100.095026924295	101.039336929351	92.9011940690198	108.353904118488	94.538424359594	97.1124476493372	101.769505821949	93.3852140077821	103.908715707696	101.029842892581	98.8354071646814
198	97.6819139704971	99.8725350528605	125.764192139738	113.71237458194	96.803107260233	96.7067676157741	106.536152292064	100.227790432802	94.3390386579591	93.3401464827116	95.9731543624161	101.413133832086	95.7250686980417	101.362052581565	101.039336929351	92.376328565805	109.133428608549	94.538424359594	97.4903170954435	102.319611258825	93.3852140077821	103.908715707696	101.029842892581	96.7099145374839
199	97.6819139704971	98.9727824848167	128.384279475983	113.71237458194	97.4006573050493	96.7067676157741	106.536152292064	99.6918129438564	93.5962115819122	94.0214614205416	95.9731543624161	100.581878636741	95.5859334237713	100.095026924295	101.039336929351	92.376328565805	109.133428608549	95.1184146930884	97.1124476493372	102.8697166957	93.3852140077821	103.908715707696	101.029842892581	96.7099145374839
200	97.6819139704971	99.8725350528605	131.004366812227	113.71237458194	97.4006573050493	96.7067676157741	107.902000398372	100.227790432802	93.9676251199356	93.3401464827116	95.3020134228188	100.581878636741	95.16852760096	100.095026924295	101.039336929351	92.376328565805	109.133428608549	95.1184146930884	97.8681865415499	102.319611258825	93.3852140077821	104.394270453994	101.931895061264	98.3040340078821
201	97.6819139704971	99.8725350528605	128.384279475983	117.056856187291	97.4006573050493	96.7067676157741	108.584924451527	100.227790432802	93.5962115819122	92.6588315448816	95.9731543624161	101.413133832086	95.5859334237713	102.629078238834	101.039336929351	92.9011940690198	109.133428608549	94.538424359594	97.4903170954435	102.319611258825	93.3852140077821	103.908715707696	101.931895061264	98.3040340078821
202	97.186066691459	99.8725350528605	125.764192139738	113.71237458194	96.803107260233	96.7067676157741	107.219076345218	100.227790432802	93.2247980438887	93.3401464827116	96.6442953020134	100.581878636741	95.7250686980417	103.896103896104	101.039336929351	92.9011940690198	109.91295309861	94.538424359594	97.8681865415499	101.769505821949	93.3852140077821	103.908715707696	101.029842892581	97.2412876942833
203	97.6819139704971	98.9727824848167	128.384279475983	110.367892976589	96.803107260233	96.7067676157741	106.536152292064	99.6918129438564	93.5962115819122	94.0214614205416	95.9731543624161	100.581878636741	95.7250686980417	102.629078238834	101.039336929351	92.376328565805	109.133428608549	95.1184146930884	97.8681865415499	101.219400385074	93.8872850508347	103.423160961398	102.833947229948	98.3040340078821
204	97.6819139704971	98.9727824848167	125.764192139738	110.367892976589	96.803107260233	96.4280737609736	106.536152292064	100.227790432802	93.5962115819122	92.6588315448816	95.3020134228188	100.581878636741	95.3076628752304	102.629078238834	99.4605972898303	92.376328565805	109.133428608549	95.6984050265829	97.4903170954435	101.769505821949	94.3893560938873	103.908715707696	101.931895061264	99.3667803214808
205	97.6819139704971	98.0730299167729	125.764192139738	113.71237458194	97.4006573050493	96.7067676157741	106.194690265487	99.6918129438564	93.9676251199356	93.3401464827116	95.3020134228188	100.581878636741	94.8902570524192	101.362052581565	97.8818576503092	91.8514630625902	109.133428608549	96.2783953600773	97.4903170954435	101.769505821949	93.8872850508347	104.394270453994	101.931895061264	99.3667803214808
206	98.1777612495351	98.9727824848167	128.384279475983	110.367892976589	96.803107260233	96.9854614705746	104.828842159178	99.6918129438564	94.3390386579591	94.0214614205416	94.6308724832215	100.581878636741	95.3076628752304	100.095026924295	99.4605972898303	91.3265975593754	109.133428608549	96.2783953600773	97.4903170954435	102.319611258825	94.3893560938873	104.879825200291	102.833947229948	99.3667803214808
207	97.6819139704971	100.772287620904	125.764192139738	110.367892976589	96.803107260233	96.9854614705746	105.511766212332	99.6918129438564	94.3390386579591	93.3401464827116	94.6308724832215	101.413133832086	95.16852760096	100.095026924295	97.8818576503092	91.3265975593754	109.133428608549	96.2783953600773	97.1124476493372	101.769505821949	94.3893560938873	104.394270453994	101.931895061264	100.429526635079
208	98.1777612495351	101.672040188948	125.764192139738	107.023411371237	97.4006573050493	96.9854614705746	105.170304185755	99.6918129438564	93.9676251199356	94.0214614205416	93.9597315436242	101.413133832086	95.16852760096	101.362052581565	97.8818576503092	91.3265975593754	109.133428608549	95.6984050265829	97.4903170954435	101.769505821949	94.3893560938873	105.365379946589	102.833947229948	98.8354071646814
209	97.6819139704971	100.772287620904	128.384279475983	110.367892976589	97.4006573050493	97.2641553253751	104.828842159178	99.6918129438564	93.2247980438887	93.3401464827116	93.2885906040269	100.581878636741	95.16852760096	100.095026924295	97.8818576503092	91.3265975593754	109.133428608549	95.6984050265829	97.1124476493372	101.769505821949	94.3893560938873	103.908715707696	103.735999398632	101.492272948678
210	97.6819139704971	99.8725350528605	125.764192139738	107.023411371237	97.4006573050493	97.5428491801756	104.145918106024	99.6918129438564	94.3390386579591	93.3401464827116	93.9597315436242	99.7506234413965	95.16852760096	101.362052581565	97.8818576503092	90.8017320561606	109.133428608549	96.2783953600773	96.7345782032308	101.769505821949	94.3893560938873	104.879825200291	103.735999398632	99.3667803214808
211	97.6819139704971	99.8725350528605	128.384279475983	110.367892976589	97.4006573050493	97.8215430349761	103.46299405287	100.763767921747	94.3390386579591	93.3401464827116	94.6308724832215	99.7506234413965	95.16852760096	102.629078238834	97.8818576503092	90.2768665529458	109.91295309861	96.2783953600773	97.1124476493372	101.219400385074	94.3893560938873	104.394270453994	103.735999398632	97.7726608510827
212	97.6819139704971	100.772287620904	125.764192139738	110.367892976589	96.803107260233	98.1002368897766	102.438607973138	101.299745410693	93.9676251199356	94.0214614205416	94.6308724832215	99.7506234413965	95.4467981495009	102.629078238834	97.8818576503092	90.8017320561606	109.133428608549	96.8583856935718	97.8681865415499	101.219400385074	94.3893560938873	103.908715707696	103.735999398632	97.2412876942833
213	97.6819139704971	100.772287620904	128.384279475983	110.367892976589	97.4006573050493	98.3789307445771	103.46299405287	101.835722899638	94.3390386579591	94.7027763583717	94.6308724832215	100.581878636741	95.8642039723121	103.896103896104	97.8818576503092	90.8017320561606	109.133428608549	96.2783953600773	96.7345782032308	101.769505821949	94.8914271369399	103.423160961398	103.735999398632	98.3040340078821
214	97.6819139704971	99.8725350528605	128.384279475983	110.367892976589	97.4006573050493	98.6576245993776	103.121532026293	101.299745410693	95.081865734006	94.7027763583717	93.9597315436242	100.581878636741	96.6990156179345	102.629078238834	99.4605972898303	90.8017320561606	109.91295309861	96.8583856935718	97.4903170954435	101.219400385074	94.3893560938873	102.452051468803	103.735999398632	98.3040340078821
215	97.186066691459	99.8725350528605	131.004366812227	110.367892976589	97.9982073498656	98.9363184541781	103.46299405287	101.835722899638	94.7104521959825	94.7027763583717	93.9597315436242	100.581878636741	97.1164214407458	103.896103896104	97.8818576503092	91.3265975593754	109.133428608549	96.2783953600773	97.1124476493372	101.219400385074	94.3893560938873	102.937606215101	103.735999398632	97.7726608510827
216	97.186066691459	98.9727824848167	133.624454148472	113.71237458194	97.4006573050493	98.9363184541781	103.121532026293	101.299745410693	95.4532792720295	94.7027763583717	92.6174496644295	100.581878636741	97.533827263557	105.163129553373	97.8818576503092	91.8514630625902	109.133428608549	96.8583856935718	97.1124476493372	101.219400385074	94.3893560938873	102.937606215101	103.735999398632	98.3040340078821
217	97.186066691459	98.9727824848167	131.004366812227	110.367892976589	97.4006573050493	99.4937061637791	103.46299405287	100.763767921747	95.4532792720295	95.3840912962017	91.9463087248322	101.413133832086	97.6729625378274	105.163129553373	99.4605972898303	92.9011940690198	109.133428608549	96.8583856935718	97.8681865415499	100.669294948198	94.3893560938873	102.937606215101	105.540103735999	99.3667803214808
218	97.186066691459	100.772287620904	133.624454148472	110.367892976589	97.4006573050493	99.7724000185796	103.46299405287	101.299745410693	95.8246928100529	94.7027763583717	91.9463087248322	101.413133832086	97.1164214407458	103.896103896104	101.039336929351	93.4260595722346	109.133428608549	97.4383760270662	97.4903170954435	101.769505821949	94.3893560938873	102.452051468803	104.638051567316	98.8354071646814
219	97.6819139704971	100.772287620904	133.624454148472	107.023411371237	97.4006573050493	99.7724000185796	101.755683919984	100.763767921747	96.1961063480764	95.3840912962017	91.9463087248322	101.413133832086	97.1164214407458	105.163129553373	99.4605972898303	92.376328565805	109.133428608549	97.4383760270662	97.4903170954435	101.769505821949	94.3893560938873	102.452051468803	104.638051567316	100.960899791879
220	97.186066691459	100.772287620904	131.004366812227	107.023411371237	96.803107260233	100.05109387338	102.097145946561	101.299745410693	97.3103469621468	96.0654062340317	92.6174496644295	101.413133832086	97.533827263557	103.896103896104	97.8818576503092	92.9011940690198	109.133428608549	96.8583856935718	97.1124476493372	101.769505821949	94.3893560938873	102.937606215101	105.540103735999	102.023646105478
221	97.186066691459	100.772287620904	128.384279475983	110.367892976589	96.803107260233	100.05109387338	102.438607973138	101.299745410693	96.5675198860998	94.7027763583717	92.6174496644295	101.413133832086	97.9512330863682	105.163129553373	99.4605972898303	92.376328565805	109.133428608549	97.4383760270662	96.7345782032308	101.219400385074	94.3893560938873	102.452051468803	106.442155904683	100.429526635079
222	97.186066691459	100.772287620904	131.004366812227	110.367892976589	97.4006573050493	100.05109387338	102.438607973138	100.763767921747	95.8246928100529	95.3840912962017	92.6174496644295	101.413133832086	97.9512330863682	106.430155210643	101.039336929351	91.3265975593754	109.133428608549	98.0183663605607	96.3567087571244	102.319611258825	94.3893560938873	102.937606215101	106.442155904683	99.8981534782801
223	97.186066691459	99.8725350528605	131.004366812227	107.023411371237	96.803107260233	99.7724000185796	103.121532026293	102.371700388584	96.5675198860998	95.3840912962017	92.6174496644295	101.413133832086	98.0903683606386	106.430155210643	102.618076568873	91.8514630625902	109.133428608549	98.0183663605607	96.3567087571244	102.319611258825	94.3893560938873	101.966496722505	106.442155904683	100.429526635079
224	96.1943721333829	99.8725350528605	128.384279475983	107.023411371237	96.803107260233	99.4937061637791	102.438607973138	102.371700388584	96.5675198860998	95.3840912962017	91.9463087248322	101.413133832086	97.6729625378274	108.964206525182	102.618076568873	92.9011940690198	109.91295309861	98.0183663605607	96.3567087571244	101.769505821949	94.8914271369399	101.966496722505	106.442155904683	103.086392419076
225	96.690219412421	100.772287620904	128.384279475983	107.023411371237	97.4006573050493	99.4937061637791	103.46299405287	101.835722899638	96.9389334241233	96.0654062340317	91.9463087248322	101.413133832086	97.9512330863682	110.231232182452	101.039336929351	92.376328565805	109.133428608549	98.0183663605607	95.2231004188053	101.219400385074	94.8914271369399	101.966496722505	107.344208073367	101.492272948678
226	96.690219412421	99.8725350528605	128.384279475983	103.678929765886	97.9982073498656	99.2150123089786	102.097145946561	102.371700388584	96.5675198860998	95.3840912962017	92.6174496644295	101.413133832086	98.3686389091794	110.231232182452	101.039336929351	92.376328565805	109.133428608549	98.5983566940551	95.2231004188053	101.769505821949	94.8914271369399	102.937606215101	108.246260242051	102.023646105478
227	96.1943721333829	99.8725350528605	131.004366812227	103.678929765886	97.4006573050493	99.4937061637791	102.780069999715	101.835722899638	96.1961063480764	96.0654062340317	91.9463087248322	102.244389027431	98.6469094577203	110.231232182452	99.4605972898303	93.9509250754494	109.91295309861	98.5983566940551	95.6009698649117	102.319611258825	95.3934981799924	102.937606215101	108.246260242051	101.492272948678
228	97.6819139704971	100.772287620904	128.384279475983	103.678929765886	97.9982073498656	99.2150123089786	103.46299405287	102.371700388584	96.1961063480764	98.1093510475217	92.6174496644295	102.244389027431	99.0643152805315	112.765283496991	101.039336929351	93.4260595722346	109.91295309861	99.1783470275495	95.2231004188053	101.219400385074	95.895569223045	103.423160961398	108.246260242051	102.023646105478
229	97.186066691459	100.772287620904	128.384279475983	103.678929765886	97.9982073498656	98.9363184541781	104.145918106024	101.835722899638	96.5675198860998	98.7906659853517	92.6174496644295	101.413133832086	99.3425858290723	110.231232182452	101.039336929351	93.9509250754494	109.91295309861	99.758337361044	95.2231004188053	101.769505821949	95.895569223045	103.423160961398	108.246260242051	104.680511889474
230	97.186066691459	100.772287620904	131.004366812227	100.334448160535	97.4006573050493	98.3789307445771	102.097145946561	101.299745410693	97.3103469621468	100.834610798842	91.9463087248322	100.581878636741	99.2034505548019	111.498257839721	101.039336929351	93.4260595722346	109.91295309861	99.1783470275495	94.8452309726989	101.769505821949	95.895569223045	102.937606215101	107.344208073367	104.680511889474
231	97.186066691459	100.772287620904	128.384279475983	103.678929765886	97.9982073498656	98.3789307445771	103.121532026293	101.835722899638	97.3103469621468	101.515925736672	91.9463087248322	100.581878636741	98.6469094577203	112.765283496991	99.4605972898303	93.4260595722346	109.91295309861	99.758337361044	94.8452309726989	101.769505821949	95.895569223045	101.966496722505	107.344208073367	104.680511889474
232	96.690219412421	99.8725350528605	131.004366812227	107.023411371237	97.4006573050493	97.8215430349761	103.46299405287	101.835722899638	97.3103469621468	102.878555612332	92.6174496644295	100.581878636741	98.5077741834499	112.765283496991	99.4605972898303	94.4757905786642	109.133428608549	100.338327694538	94.8452309726989	101.769505821949	95.895569223045	101.480941976208	106.442155904683	105.743258203073
233	97.186066691459	98.9727824848167	131.004366812227	103.678929765886	97.9982073498656	97.5428491801756	103.121532026293	102.371700388584	98.4245875762171	104.241185487992	92.6174496644295	101.413133832086	98.7860447319907	112.765283496991	101.039336929351	94.4757905786642	109.133428608549	99.758337361044	94.4673615265926	101.769505821949	95.895569223045	101.966496722505	107.344208073367	104.680511889474
234	96.690219412421	99.8725350528605	131.004366812227	103.678929765886	97.4006573050493	97.5428491801756	102.780069999715	101.299745410693	98.4245875762171	105.603815363652	92.6174496644295	99.7506234413965	99.2034505548019	112.765283496991	99.4605972898303	93.9509250754494	108.353904118488	100.338327694538	94.8452309726989	101.769505821949	95.3934981799924	101.480941976208	108.246260242051	102.555019262277
235	97.186066691459	101.672040188948	131.004366812227	100.334448160535	97.4006573050493	97.2641553253751	101.755683919984	101.299745410693	99.1674146522641	107.647760177142	92.6174496644295	100.581878636741	99.4817211033427	114.03230915426	99.4605972898303	93.9509250754494	109.133428608549	100.338327694538	94.8452309726989	101.219400385074	96.3976402660977	101.480941976208	107.344208073367	104.680511889474
236	96.690219412421	101.672040188948	128.384279475983	100.334448160535	97.4006573050493	97.2641553253751	101.07275986683	100.763767921747	97.6817605001702	109.010390052802	91.2751677852349	100.581878636741	99.6208563776131	112.765283496991	99.4605972898303	93.9509250754494	109.133428608549	100.338327694538	94.0894920804862	101.219400385074	95.895569223045	101.966496722505	108.246260242051	102.555019262277
237	97.6819139704971	100.772287620904	133.624454148472	100.334448160535	97.9982073498656	96.4280737609736	102.097145946561	101.299745410693	97.6817605001702	111.735649804122	91.2751677852349	101.413133832086	99.6208563776131	114.03230915426	101.039336929351	93.9509250754494	108.353904118488	100.918318028033	95.2231004188053	101.219400385074	95.895569223045	101.966496722505	109.148312410734	105.743258203073
238	97.6819139704971	101.672040188948	128.384279475983	103.678929765886	97.9982073498656	96.1493799061731	102.438607973138	101.299745410693	98.4245875762171	112.416964741952	91.2751677852349	101.413133832086	99.4817211033427	110.231232182452	102.618076568873	93.9509250754494	109.133428608549	100.918318028033	94.8452309726989	101.219400385074	95.895569223045	102.937606215101	109.148312410734	104.680511889474
239	96.690219412421	101.672040188948	123.144104803493	100.334448160535	97.9982073498656	95.8706860513726	102.780069999715	101.299745410693	98.0531740381937	113.779594617612	90.6040268456376	100.581878636741	99.4817211033427	110.231232182452	101.039336929351	93.9509250754494	109.133428608549	101.498308361527	94.8452309726989	100.669294948198	95.895569223045	101.966496722505	108.246260242051	105.211885046274
240	96.690219412421	100.772287620904	128.384279475983	103.678929765886	97.9982073498656	96.1493799061731	101.414221893407	101.299745410693	97.3103469621468	114.460909555442	91.2751677852349	100.581878636741	100.177397474695	111.498257839721	102.618076568873	93.9509250754494	108.353904118488	101.498308361527	94.0894920804862	101.219400385074	95.895569223045	101.966496722505	107.344208073367	105.211885046274
241	97.186066691459	102.571792756992	128.384279475983	103.678929765886	97.4006573050493	95.8706860513726	101.07275986683	100.763767921747	97.6817605001702	114.460909555442	91.9463087248322	100.581878636741	100.873073846047	111.498257839721	104.196816208394	93.9509250754494	109.133428608549	101.498308361527	94.4673615265926	101.219400385074	96.3976402660977	102.452051468803	108.246260242051	105.211885046274
242	96.690219412421	100.772287620904	128.384279475983	103.678929765886	97.4006573050493	95.3132983417716	101.07275986683	100.227790432802	97.3103469621468	115.823539431102	91.2751677852349	100.581878636741	100.594803297506	111.498257839721	102.618076568873	93.4260595722346	108.353904118488	101.498308361527	94.0894920804862	100.669294948198	96.3976402660977	102.452051468803	107.344208073367	106.274631359872
243	96.690219412421	100.772287620904	128.384279475983	107.023411371237	97.9982073498656	95.8706860513726	100.389835813676	100.227790432802	97.6817605001702	116.504854368932	90.6040268456376	100.581878636741	100.733938571776	111.498257839721	102.618076568873	93.4260595722346	108.353904118488	100.918318028033	94.0894920804862	101.219400385074	96.3976402660977	101.966496722505	107.344208073367	104.149138732675
244	97.186066691459	100.772287620904	128.384279475983	103.678929765886	97.9982073498656	95.8706860513726	99.7069117605213	99.6918129438564	98.0531740381937	117.186169306762	90.6040268456376	99.7506234413965	100.316532748965	112.765283496991	102.618076568873	92.9011940690198	107.574379628427	100.918318028033	94.4673615265926	100.669294948198	96.3976402660977	101.480941976208	107.344208073367	102.555019262277
245	96.690219412421	100.772287620904	125.764192139738	103.678929765886	97.9982073498656	95.5919921965721	100.389835813676	98.6198579659654	97.6817605001702	117.186169306762	90.6040268456376	99.7506234413965	101.012209120317	112.765283496991	104.196816208394	92.9011940690198	108.353904118488	101.498308361527	94.4673615265926	101.219400385074	95.895569223045	101.966496722505	107.344208073367	100.960899791879
246	97.186066691459	99.8725350528605	133.624454148472	100.334448160535	97.9982073498656	95.3132983417716	99.023987707367	99.6918129438564	97.3103469621468	117.186169306762	91.2751677852349	100.581878636741	101.012209120317	112.765283496991	104.196816208394	93.4260595722346	107.574379628427	102.078298695022	94.4673615265926	101.219400385074	95.895569223045	102.452051468803	108.246260242051	101.492272948678
247	97.186066691459	103.471545325036	133.624454148472	100.334448160535	97.9982073498656	95.3132983417716	100.048373787098	99.1558354549109	97.3103469621468	117.186169306762	90.6040268456376	98.9193682460515	100.873073846047	111.498257839721	104.196816208394	93.4260595722346	107.574379628427	102.078298695022	94.8452309726989	101.769505821949	94.8914271369399	101.966496722505	108.246260242051	102.023646105478
248	96.690219412421	100.772287620904	131.004366812227	100.334448160535	98.5957573946818	95.3132983417716	99.7069117605213	98.6198579659654	97.6817605001702	117.186169306762	89.9328859060403	99.7506234413965	101.290479668858	111.498257839721	105.775555847915	92.9011940690198	106.794855138366	101.498308361527	94.4673615265926	101.769505821949	95.3934981799924	101.966496722505	109.148312410734	99.3667803214808
249	97.186066691459	100.772287620904	133.624454148472	100.334448160535	97.9982073498656	95.0346044869711	101.414221893407	99.1558354549109	98.0531740381937	116.504854368932	90.6040268456376	98.9193682460515	101.429614943128	110.231232182452	105.775555847915	91.8514630625902	107.574379628427	102.078298695022	94.4673615265926	101.769505821949	95.3934981799924	101.966496722505	109.148312410734	98.8354071646814
250	96.690219412421	101.672040188948	131.004366812227	100.334448160535	97.9982073498656	95.0346044869711	101.07275986683	98.6198579659654	98.4245875762171	116.504854368932	89.9328859060403	98.0881130507066	101.707885491669	112.765283496991	104.196816208394	91.8514630625902	106.794855138366	102.078298695022	94.4673615265926	100.669294948198	95.895569223045	102.452051468803	109.148312410734	100.429526635079
251	97.6819139704971	102.571792756992	131.004366812227	100.334448160535	97.9982073498656	95.0346044869711	100.731297840253	99.1558354549109	98.0531740381937	117.186169306762	89.261744966443	98.9193682460515	101.568750217399	112.765283496991	107.354295487436	91.8514630625902	106.794855138366	101.498308361527	94.0894920804862	100.669294948198	96.3976402660977	101.966496722505	110.050364579418	100.429526635079
252	98.1777612495351	103.471545325036	133.624454148472	103.678929765886	98.5957573946818	95.3132983417716	100.731297840253	98.6198579659654	98.0531740381937	117.186169306762	88.5906040268457	98.9193682460515	102.12529131448	111.498257839721	107.354295487436	90.2768665529458	106.794855138366	102.078298695022	94.0894920804862	101.219400385074	96.3976402660977	101.480941976208	109.148312410734	98.8354071646814
253	97.6819139704971	101.672040188948	131.004366812227	100.334448160535	99.1933074394981	95.3132983417716	101.755683919984	99.1558354549109	97.3103469621468	116.504854368932	89.261744966443	99.7506234413965	101.98615604021	111.498257839721	110.511774766478	90.2768665529458	106.794855138366	101.498308361527	95.2231004188053	101.219400385074	96.3976402660977	101.966496722505	109.148312410734	100.429526635079
254	98.6736085285732	101.672040188948	128.384279475983	100.334448160535	98.5957573946818	95.5919921965721	101.755683919984	98.6198579659654	96.9389334241233	116.504854368932	89.261744966443	98.9193682460515	101.98615604021	110.231232182452	108.933035126957	89.752001049731	107.574379628427	101.498308361527	94.4673615265926	101.219400385074	96.3976402660977	101.966496722505	110.050364579418	101.492272948678
255	98.1777612495351	101.672040188948	131.004366812227	100.334448160535	99.1933074394981	95.3132983417716	101.414221893407	99.1558354549109	97.3103469621468	116.504854368932	89.9328859060403	99.7506234413965	101.568750217399	112.765283496991	110.511774766478	89.752001049731	107.574379628427	101.498308361527	94.8452309726989	100.669294948198	96.3976402660977	101.966496722505	108.246260242051	99.3667803214808
256	97.6819139704971	101.672040188948	128.384279475983	96.989966555184	98.5957573946818	95.0346044869711	100.731297840253	100.227790432802	96.5675198860998	116.504854368932	90.6040268456376	100.581878636741	101.568750217399	112.765283496991	108.933035126957	89.752001049731	107.574379628427	102.078298695022	94.8452309726989	100.669294948198	96.8997113091502	101.480941976208	109.148312410734	99.3667803214808
257	98.1777612495351	101.672040188948	128.384279475983	100.334448160535	98.5957573946818	95.3132983417716	101.07275986683	99.6918129438564	96.9389334241233	117.186169306762	89.9328859060403	100.581878636741	101.84702076594	112.765283496991	108.933035126957	89.752001049731	108.353904118488	103.238279362011	94.8452309726989	101.219400385074	96.8997113091502	100.99538722991	109.148312410734	99.8981534782801
258	97.6819139704971	101.672040188948	125.764192139738	100.334448160535	99.1933074394981	95.3132983417716	101.07275986683	100.227790432802	95.8246928100529	116.504854368932	90.6040268456376	100.581878636741	101.707885491669	112.765283496991	108.933035126957	91.3265975593754	107.574379628427	102.658289028516	95.2231004188053	101.769505821949	96.3976402660977	101.480941976208	109.148312410734	100.429526635079
259	98.1777612495351	102.571792756992	125.764192139738	100.334448160535	98.5957573946818	95.0346044869711	100.389835813676	100.227790432802	96.5675198860998	116.504854368932	89.9328859060403	99.7506234413965	101.707885491669	114.03230915426	108.933035126957	91.3265975593754	106.794855138366	102.078298695022	94.8452309726989	100.669294948198	96.8997113091502	102.452051468803	109.148312410734	101.492272948678
260	97.6819139704971	100.772287620904	125.764192139738	103.678929765886	97.9982073498656	94.7559106321706	100.048373787098	99.6918129438564	96.5675198860998	117.186169306762	89.261744966443	99.7506234413965	101.707885491669	111.498257839721	108.933035126957	91.8514630625902	107.574379628427	102.078298695022	94.8452309726989	100.669294948198	96.8997113091502	101.966496722505	109.148312410734	100.960899791879
261	98.1777612495351	100.772287620904	125.764192139738	100.334448160535	97.9982073498656	94.7559106321706	99.7069117605213	100.227790432802	96.5675198860998	117.867484244592	89.9328859060403	98.9193682460515	101.568750217399	111.498257839721	108.933035126957	91.3265975593754	108.353904118488	102.658289028516	94.8452309726989	101.219400385074	96.8997113091502	102.452051468803	109.148312410734	98.8354071646814
262	98.6736085285732	100.772287620904	128.384279475983	103.678929765886	98.5957573946818	94.7559106321706	100.389835813676	100.227790432802	96.1961063480764	117.867484244592	89.261744966443	98.0881130507066	101.429614943128	110.231232182452	108.933035126957	90.8017320561606	107.574379628427	103.818269695505	95.2231004188053	101.219400385074	96.8997113091502	101.966496722505	109.148312410734	100.429526635079
263	98.1777612495351	99.8725350528605	125.764192139738	103.678929765886	98.5957573946818	94.4772167773701	100.048373787098	100.763767921747	95.8246928100529	117.867484244592	89.261744966443	98.9193682460515	101.290479668858	111.498257839721	108.933035126957	91.3265975593754	107.574379628427	102.658289028516	95.978839311018	102.319611258825	96.3976402660977	102.452051468803	110.050364579418	101.492272948678
264	98.6736085285732	100.772287620904	128.384279475983	103.678929765886	97.9982073498656	94.1985229225696	101.07275986683	100.227790432802	96.1961063480764	118.548799182422	89.261744966443	98.0881130507066	101.012209120317	112.765283496991	108.933035126957	92.376328565805	107.574379628427	103.238279362011	96.3567087571244	101.769505821949	96.3976402660977	102.937606215101	110.050364579418	100.429526635079
265	99.1694558076113	99.8725350528605	125.764192139738	103.678929765886	97.9982073498656	93.9198290677691	100.731297840253	100.763767921747	96.1961063480764	117.867484244592	89.261744966443	98.0881130507066	101.012209120317	112.765283496991	108.933035126957	92.376328565805	106.794855138366	102.658289028516	95.978839311018	101.769505821949	96.8997113091502	102.937606215101	110.050364579418	99.8981534782801
266	98.6736085285732	98.9727824848167	123.144104803493	103.678929765886	98.5957573946818	93.6411352129686	102.438607973138	101.299745410693	96.1961063480764	117.867484244592	89.9328859060403	98.0881130507066	101.012209120317	114.03230915426	107.354295487436	91.8514630625902	107.574379628427	103.238279362011	95.978839311018	101.769505821949	95.895569223045	101.966496722505	109.148312410734	98.8354071646814
267	98.6736085285732	98.9727824848167	125.764192139738	103.678929765886	98.5957573946818	93.362441358168	101.07275986683	101.299745410693	96.1961063480764	117.867484244592	89.261744966443	97.2568578553616	101.012209120317	112.765283496991	108.933035126957	92.376328565805	107.574379628427	103.818269695505	95.978839311018	101.769505821949	96.3976402660977	101.966496722505	109.148312410734	98.8354071646814
268	98.6736085285732	98.0730299167729	123.144104803493	103.678929765886	97.9982073498656	93.0837475033675	101.414221893407	101.299745410693	96.9389334241233	117.867484244592	90.6040268456376	96.4256026600166	101.568750217399	111.498257839721	112.090514405999	92.376328565805	106.794855138366	103.818269695505	95.6009698649117	101.219400385074	96.3976402660977	101.480941976208	108.246260242051	98.8354071646814
269	98.6736085285732	99.8725350528605	123.144104803493	107.023411371237	98.5957573946818	92.5263597937666	102.097145946561	101.299745410693	97.3103469621468	118.548799182422	89.9328859060403	96.4256026600166	101.707885491669	111.498257839721	110.511774766478	91.3265975593754	106.794855138366	103.818269695505	96.3567087571244	101.769505821949	96.3976402660977	101.966496722505	108.246260242051	97.2412876942833
270	98.6736085285732	99.8725350528605	123.144104803493	107.023411371237	98.5957573946818	92.5263597937666	102.097145946561	101.299745410693	97.3103469621468	118.548799182422	88.5906040268457	98.0881130507066	101.707885491669	112.765283496991	110.511774766478	91.8514630625902	106.794855138366	102.658289028516	96.7345782032308	101.219400385074	96.3976402660977	102.452051468803	108.246260242051	98.8354071646814
271	98.1777612495351	98.9727824848167	123.144104803493	107.023411371237	99.1933074394981	91.690278229365	103.121532026293	100.763767921747	96.9389334241233	118.548799182422	87.9194630872483	98.0881130507066	101.84702076594	111.498257839721	108.933035126957	92.9011940690198	106.794855138366	103.238279362011	96.3567087571244	101.769505821949	96.3976402660977	102.937606215101	108.246260242051	98.3040340078821
272	97.6819139704971	98.9727824848167	123.144104803493	103.678929765886	99.1933074394981	91.690278229365	103.46299405287	99.6918129438564	97.3103469621468	118.548799182422	87.9194630872483	98.9193682460515	101.707885491669	112.765283496991	108.933035126957	91.3265975593754	106.794855138366	103.238279362011	95.978839311018	101.219400385074	96.3976402660977	102.452051468803	108.246260242051	97.2412876942833
273	97.6819139704971	98.9727824848167	123.144104803493	103.678929765886	99.1933074394981	91.132890519764	104.145918106024	99.1558354549109	96.9389334241233	119.230114120252	87.9194630872483	98.0881130507066	101.707885491669	110.231232182452	108.933035126957	90.8017320561606	106.794855138366	103.238279362011	96.7345782032308	101.219400385074	95.895569223045	103.423160961398	108.246260242051	96.1785413806846
274	97.6819139704971	98.0730299167729	120.524017467249	103.678929765886	99.1933074394981	90.8541966649636	102.438607973138	99.1558354549109	96.9389334241233	119.230114120252	87.248322147651	98.0881130507066	101.568750217399	111.498257839721	107.354295487436	91.8514630625902	106.794855138366	103.818269695505	96.3567087571244	101.769505821949	96.3976402660977	103.908715707696	109.148312410734	94.5844219102865
275	98.1777612495351	98.0730299167729	120.524017467249	103.678929765886	98.5957573946818	90.2968089553625	102.438607973138	99.1558354549109	96.9389334241233	119.911429058082	87.248322147651	98.0881130507066	101.429614943128	110.231232182452	110.511774766478	90.8017320561606	106.794855138366	103.818269695505	96.3567087571244	101.219400385074	95.895569223045	103.908715707696	110.050364579418	95.6471682238852
276	98.1777612495351	99.8725350528605	120.524017467249	103.678929765886	99.1933074394981	90.2968089553625	103.804456079447	99.1558354549109	96.5675198860998	119.911429058082	87.248322147651	98.0881130507066	101.290479668858	110.231232182452	110.511774766478	90.8017320561606	106.794855138366	103.818269695505	96.7345782032308	101.769505821949	96.3976402660977	102.937606215101	110.050364579418	95.6471682238852
277	97.6819139704971	99.8725350528605	123.144104803493	103.678929765886	99.1933074394981	89.7394212457615	103.804456079447	100.227790432802	96.1961063480764	120.592743995912	87.9194630872483	97.2568578553616	101.151344394588	111.498257839721	110.511774766478	90.2768665529458	106.794855138366	103.238279362011	96.3567087571244	102.319611258825	95.895569223045	102.452051468803	108.246260242051	94.0530487534871
278	98.1777612495351	98.0730299167729	117.903930131004	107.023411371237	99.7908574843143	89.1820335361605	103.804456079447	98.6198579659654	95.4532792720295	120.592743995912	87.9194630872483	97.2568578553616	101.98615604021	112.765283496991	110.511774766478	89.752001049731	106.794855138366	103.818269695505	96.3567087571244	101.769505821949	95.895569223045	102.937606215101	109.148312410734	94.5844219102865
279	97.6819139704971	98.0730299167729	117.903930131004	110.367892976589	99.1933074394981	89.1820335361605	103.46299405287	98.6198579659654	95.8246928100529	119.911429058082	87.9194630872483	97.2568578553616	101.84702076594	111.498257839721	110.511774766478	90.8017320561606	106.794855138366	103.818269695505	96.7345782032308	101.219400385074	96.3976402660977	103.423160961398	109.148312410734	94.5844219102865
280	98.1777612495351	98.0730299167729	117.903930131004	110.367892976589	99.7908574843143	88.6246458265595	104.145918106024	98.08388047702	94.3390386579591	119.230114120252	87.9194630872483	97.2568578553616	101.568750217399	112.765283496991	112.090514405999	89.2271355465162	106.794855138366	103.818269695505	96.7345782032308	101.769505821949	96.3976402660977	102.452051468803	109.148312410734	93.5216755966878
281	98.1777612495351	98.9727824848167	117.903930131004	107.023411371237	99.7908574843143	88.90333968136	103.121532026293	98.6198579659654	95.081865734006	121.274058933742	87.248322147651	98.0881130507066	101.98615604021	111.498257839721	110.511774766478	89.752001049731	106.794855138366	103.818269695505	97.1124476493372	101.769505821949	96.3976402660977	102.452051468803	108.246260242051	91.9275561262897
282	98.6736085285732	98.9727824848167	120.524017467249	110.367892976589	98.5957573946818	88.90333968136	103.121532026293	99.1558354549109	95.4532792720295	121.274058933742	87.248322147651	98.0881130507066	101.84702076594	108.964206525182	110.511774766478	90.2768665529458	106.794855138366	104.398260029	97.4903170954435	101.219400385074	96.8997113091502	101.966496722505	108.246260242051	92.9903024398884
283	98.1777612495351	97.1732773487291	120.524017467249	113.71237458194	99.1933074394981	89.1820335361605	102.438607973138	98.08388047702	95.081865734006	120.592743995912	87.9194630872483	98.0881130507066	101.98615604021	110.231232182452	108.933035126957	90.2768665529458	106.794855138366	103.818269695505	97.4903170954435	101.219400385074	96.8997113091502	101.966496722505	109.148312410734	91.3961829694903
284	99.6653030866493	97.1732773487291	117.903930131004	110.367892976589	99.7908574843143	89.1820335361605	104.828842159178	97.5479029880745	95.8246928100529	119.911429058082	87.9194630872483	97.2568578553616	101.98615604021	108.964206525182	110.511774766478	89.752001049731	106.015330648305	103.818269695505	97.8681865415499	101.769505821949	96.3976402660977	101.966496722505	109.148312410734	90.3334366558916
285	99.6653030866493	95.3737722126415	117.903930131004	113.71237458194	98.5957573946818	89.460727390961	103.804456079447	98.6198579659654	95.4532792720295	119.911429058082	87.248322147651	98.0881130507066	101.84702076594	108.964206525182	110.511774766478	89.2271355465162	106.794855138366	104.398260029	98.6239254337626	102.319611258825	96.3976402660977	102.452051468803	109.148312410734	92.458929283089
286	99.6653030866493	95.3737722126415	117.903930131004	117.056856187291	98.5957573946818	89.7394212457615	103.804456079447	98.6198579659654	95.8246928100529	119.911429058082	87.248322147651	98.0881130507066	102.12529131448	107.697180867913	110.511774766478	89.752001049731	107.574379628427	103.818269695505	99.001794879869	101.219400385074	96.3976402660977	102.452051468803	107.344208073367	91.3961829694903
287	99.6653030866493	95.3737722126415	115.28384279476	117.056856187291	98.5957573946818	89.7394212457615	103.121532026293	98.08388047702	95.8246928100529	119.911429058082	86.5771812080537	98.9193682460515	101.568750217399	106.430155210643	108.933035126957	88.7022700433014	106.015330648305	104.398260029	98.6239254337626	101.219400385074	96.3976402660977	102.937606215101	107.344208073367	90.864809812691
288	99.6653030866493	95.3737722126415	115.28384279476	117.056856187291	98.5957573946818	90.018115100562	102.438607973138	97.5479029880745	95.8246928100529	119.911429058082	85.9060402684564	98.0881130507066	101.290479668858	105.163129553373	105.775555847915	89.752001049731	105.235806158243	104.398260029	99.3796643259754	101.769505821949	95.3934981799924	102.452051468803	107.344208073367	89.8020634990922
289	99.6653030866493	96.2735247806853	115.28384279476	117.056856187291	98.5957573946818	90.2968089553625	102.097145946561	98.6198579659654	95.081865734006	119.911429058082	85.9060402684564	98.0881130507066	101.707885491669	108.964206525182	104.196816208394	89.752001049731	106.015330648305	103.238279362011	99.7575337720818	101.769505821949	95.895569223045	102.937606215101	108.246260242051	89.2706903422929
290	100.161150365687	96.2735247806853	112.663755458515	117.056856187291	99.1933074394981	90.8541966649636	103.121532026293	98.6198579659654	95.4532792720295	119.911429058082	85.9060402684564	98.9193682460515	101.98615604021	107.697180867913	104.196816208394	88.7022700433014	106.015330648305	103.818269695505	99.7575337720818	101.769505821949	96.3976402660977	103.423160961398	107.344208073367	89.2706903422929
291	99.6653030866493	97.1732773487291	112.663755458515	113.71237458194	99.1933074394981	91.132890519764	101.755683919984	98.6198579659654	94.7104521959825	119.911429058082	85.2348993288591	98.9193682460515	102.542697137292	107.697180867913	105.775555847915	89.2271355465162	106.015330648305	104.398260029	100.135403218188	101.769505821949	96.3976402660977	102.937606215101	107.344208073367	90.3334366558916
292	99.6653030866493	97.1732773487291	112.663755458515	113.71237458194	99.1933074394981	91.4115843745645	102.438607973138	98.6198579659654	94.7104521959825	119.911429058082	85.2348993288591	98.0881130507066	102.542697137292	107.697180867913	105.775555847915	89.2271355465162	106.015330648305	103.818269695505	100.135403218188	101.769505821949	96.3976402660977	102.452051468803	108.246260242051	90.3334366558916
293	99.1694558076113	98.0730299167729	115.28384279476	117.056856187291	98.5957573946818	91.690278229365	102.438607973138	97.5479029880745	93.9676251199356	120.592743995912	85.2348993288591	97.2568578553616	102.264426588751	107.697180867913	104.196816208394	89.2271355465162	106.015330648305	104.398260029	100.513272664295	101.769505821949	96.3976402660977	102.452051468803	107.344208073367	89.8020634990922
294	99.1694558076113	96.2735247806853	112.663755458515	117.056856187291	99.1933074394981	91.4115843745645	102.780069999715	98.08388047702	93.9676251199356	119.911429058082	84.5637583892617	98.9193682460515	101.98615604021	107.697180867913	102.618076568873	89.752001049731	106.794855138366	104.398260029	100.891142110401	101.769505821949	96.3976402660977	103.423160961398	107.344208073367	90.864809812691
295	98.6736085285732	97.1732773487291	110.043668122271	120.401337792642	99.1933074394981	91.690278229365	103.121532026293	98.08388047702	92.8533845058652	119.911429058082	85.9060402684564	98.9193682460515	101.84702076594	107.697180867913	104.196816208394	89.752001049731	106.015330648305	104.398260029	100.891142110401	102.319611258825	95.895569223045	102.937606215101	106.442155904683	88.7393171854935
296	99.1694558076113	98.0730299167729	112.663755458515	120.401337792642	99.1933074394981	91.4115843745645	103.804456079447	99.6918129438564	93.9676251199356	119.911429058082	86.5771812080537	98.9193682460515	102.12529131448	107.697180867913	104.196816208394	90.8017320561606	106.015330648305	104.398260029	100.891142110401	102.319611258825	95.895569223045	102.452051468803	106.442155904683	89.2706903422929
297	98.6736085285732	98.0730299167729	112.663755458515	123.745819397993	99.1933074394981	92.2476659389661	103.804456079447	98.08388047702	94.7104521959825	119.230114120252	86.5771812080537	98.9193682460515	102.12529131448	106.430155210643	104.196816208394	90.2768665529458	106.015330648305	104.398260029	100.135403218188	102.8697166957	96.3976402660977	101.480941976208	105.540103735999	87.6765708718948
298	98.1777612495351	97.1732773487291	112.663755458515	123.745819397993	98.5957573946818	92.2476659389661	102.438607973138	98.6198579659654	94.7104521959825	119.230114120252	86.5771812080537	98.9193682460515	102.403561863021	108.964206525182	102.618076568873	90.2768665529458	105.235806158243	104.978250362494	100.891142110401	102.8697166957	96.8997113091502	100.99538722991	107.344208073367	87.6765708718948
299	98.6736085285732	98.0730299167729	115.28384279476	123.745819397993	98.5957573946818	92.2476659389661	102.780069999715	98.6198579659654	94.3390386579591	119.230114120252	86.5771812080537	98.0881130507066	102.681832411562	111.498257839721	102.618076568873	91.3265975593754	105.235806158243	104.398260029	100.513272664295	102.8697166957	96.3976402660977	102.452051468803	107.344208073367	88.7393171854935
300	98.6736085285732	98.0730299167729	110.043668122271	120.401337792642	99.1933074394981	91.9689720841656	103.46299405287	98.6198579659654	95.081865734006	119.230114120252	86.5771812080537	98.0881130507066	102.403561863021	110.231232182452	104.196816208394	91.3265975593754	106.015330648305	104.398260029	100.513272664295	102.8697166957	96.8997113091502	102.452051468803	108.246260242051	88.7393171854935
301	98.6736085285732	97.1732773487291	112.663755458515	120.401337792642	99.7908574843143	92.2476659389661	104.145918106024	99.1558354549109	95.081865734006	118.548799182422	86.5771812080537	98.0881130507066	102.12529131448	110.231232182452	102.618076568873	90.8017320561606	105.235806158243	104.398260029	100.135403218188	102.8697166957	96.3976402660977	102.937606215101	107.344208073367	87.6765708718948
302	98.6736085285732	99.8725350528605	110.043668122271	123.745819397993	99.1933074394981	92.5263597937666	102.780069999715	99.6918129438564	94.7104521959825	118.548799182422	85.9060402684564	98.9193682460515	102.403561863021	110.231232182452	102.618076568873	91.3265975593754	105.235806158243	104.978250362494	100.513272664295	103.969927569451	96.3976402660977	103.908715707696	108.246260242051	86.6138245582961
303	99.1694558076113	98.9727824848167	110.043668122271	123.745819397993	99.1933074394981	92.5263597937666	103.804456079447	99.1558354549109	94.3390386579591	117.867484244592	85.9060402684564	98.9193682460515	102.542697137292	111.498257839721	101.039336929351	90.2768665529458	105.235806158243	105.558240695988	99.7575337720818	103.419822132575	96.3976402660977	103.908715707696	108.246260242051	86.0824514014967
304	98.6736085285732	98.9727824848167	112.663755458515	123.745819397993	98.5957573946818	92.8050536485671	104.487380132601	99.1558354549109	94.3390386579591	117.867484244592	85.9060402684564	98.0881130507066	102.681832411562	111.498257839721	101.039336929351	90.8017320561606	106.015330648305	105.558240695988	100.135403218188	103.419822132575	96.3976402660977	103.908715707696	108.246260242051	88.2079440286942
305	99.1694558076113	98.9727824848167	112.663755458515	123.745819397993	97.9982073498656	93.0837475033675	104.145918106024	99.1558354549109	93.5962115819122	117.867484244592	85.2348993288591	98.0881130507066	102.960102960103	111.498257839721	101.039336929351	91.3265975593754	105.235806158243	104.978250362494	100.135403218188	103.419822132575	96.3976402660977	102.937606215101	107.344208073367	88.7393171854935
306	98.6736085285732	99.8725350528605	104.803493449782	123.745819397993	98.5957573946818	93.0837475033675	104.828842159178	99.6918129438564	94.3390386579591	117.186169306762	85.2348993288591	98.0881130507066	102.820967685833	111.498257839721	102.618076568873	91.3265975593754	105.235806158243	104.978250362494	99.7575337720818	102.8697166957	96.8997113091502	103.423160961398	107.344208073367	87.6765708718948
307	98.6736085285732	96.2735247806853	107.423580786026	123.745819397993	98.5957573946818	93.0837475033675	104.145918106024	99.1558354549109	93.9676251199356	117.867484244592	85.2348993288591	98.9193682460515	102.820967685833	111.498257839721	102.618076568873	91.8514630625902	105.235806158243	104.978250362494	99.3796643259754	102.319611258825	96.3976402660977	103.908715707696	107.344208073367	88.2079440286942
308	99.1694558076113	97.1732773487291	107.423580786026	123.745819397993	98.5957573946818	92.8050536485671	104.145918106024	100.227790432802	94.3390386579591	118.548799182422	85.9060402684564	98.0881130507066	102.403561863021	114.03230915426	104.196816208394	92.376328565805	106.015330648305	106.138231029483	100.135403218188	102.319611258825	96.8997113091502	103.908715707696	107.344208073367	88.7393171854935
309	98.1777612495351	97.1732773487291	107.423580786026	123.745819397993	98.5957573946818	92.8050536485671	103.121532026293	99.6918129438564	93.9676251199356	119.911429058082	85.2348993288591	98.9193682460515	101.84702076594	115.29933481153	104.196816208394	92.9011940690198	105.235806158243	105.558240695988	100.513272664295	102.8697166957	96.3976402660977	104.394270453994	107.344208073367	87.6765708718948
310	98.1777612495351	97.1732773487291	107.423580786026	120.401337792642	98.5957573946818	92.8050536485671	104.145918106024	100.763767921747	93.5962115819122	119.911429058082	85.2348993288591	98.9193682460515	102.12529131448	114.03230915426	104.196816208394	92.376328565805	105.235806158243	106.138231029483	100.513272664295	103.419822132575	96.8997113091502	103.908715707696	107.344208073367	85.5510782446973
311	98.1777612495351	96.2735247806853	107.423580786026	120.401337792642	99.1933074394981	92.5263597937666	103.121532026293	101.299745410693	92.8533845058652	119.911429058082	85.2348993288591	98.9193682460515	102.681832411562	114.03230915426	99.4605972898303	90.8017320561606	104.456281668182	105.558240695988	99.7575337720818	103.419822132575	96.3976402660977	104.394270453994	107.344208073367	85.5510782446973
312	98.1777612495351	95.3737722126415	104.803493449782	120.401337792642	98.5957573946818	92.8050536485671	103.46299405287	101.835722899638	93.5962115819122	119.911429058082	85.2348993288591	99.7506234413965	102.403561863021	115.29933481153	99.4605972898303	90.8017320561606	105.235806158243	105.558240695988	100.513272664295	102.319611258825	96.3976402660977	104.879825200291	107.344208073367	87.6765708718948
313	98.6736085285732	97.1732773487291	107.423580786026	123.745819397993	97.4006573050493	92.5263597937666	103.121532026293	100.763767921747	94.3390386579591	120.592743995912	84.5637583892617	98.9193682460515	102.403561863021	114.03230915426	97.8818576503092	91.3265975593754	105.235806158243	106.138231029483	100.135403218188	102.8697166957	96.8997113091502	104.394270453994	106.442155904683	84.4883319310986
314	98.1777612495351	96.2735247806853	110.043668122271	120.401337792642	97.9982073498656	92.2476659389661	103.121532026293	101.299745410693	94.3390386579591	120.592743995912	85.2348993288591	98.9193682460515	102.542697137292	115.29933481153	99.4605972898303	90.8017320561606	105.235806158243	106.718221362977	99.3796643259754	102.8697166957	96.8997113091502	104.394270453994	106.442155904683	84.4883319310986
315	98.6736085285732	97.1732773487291	107.423580786026	120.401337792642	97.9982073498656	92.5263597937666	103.804456079447	101.299745410693	94.3390386579591	121.274058933742	84.5637583892617	98.0881130507066	102.681832411562	116.5663604688	97.8818576503092	90.8017320561606	105.235806158243	106.718221362977	99.7575337720818	104.520033006326	96.8997113091502	104.394270453994	107.344208073367	86.6138245582961
316	98.6736085285732	97.1732773487291	112.663755458515	123.745819397993	97.9982073498656	92.5263597937666	105.170304185755	100.227790432802	95.081865734006	121.955373871572	85.2348993288591	98.0881130507066	102.960102960103	115.29933481153	99.4605972898303	89.752001049731	105.235806158243	107.298211696472	100.513272664295	103.969927569451	96.8997113091502	103.423160961398	106.442155904683	86.6138245582961
317	98.1777612495351	96.2735247806853	110.043668122271	120.401337792642	97.9982073498656	92.5263597937666	105.511766212332	101.299745410693	95.081865734006	121.955373871572	85.2348993288591	98.0881130507066	102.681832411562	115.29933481153	99.4605972898303	90.2768665529458	104.456281668182	106.138231029483	100.135403218188	103.969927569451	96.8997113091502	102.937606215101	106.442155904683	86.6138245582961
318	98.6736085285732	97.1732773487291	110.043668122271	120.401337792642	97.9982073498656	92.2476659389661	106.194690265487	101.299745410693	94.7104521959825	121.274058933742	85.2348993288591	97.2568578553616	102.960102960103	115.29933481153	99.4605972898303	89.2271355465162	105.235806158243	107.298211696472	100.135403218188	103.969927569451	96.8997113091502	103.423160961398	106.442155904683	87.1451977150954
319	97.6819139704971	97.1732773487291	112.663755458515	123.745819397993	98.5957573946818	92.5263597937666	104.828842159178	101.299745410693	93.9676251199356	121.955373871572	84.5637583892617	98.0881130507066	102.960102960103	114.03230915426	97.8818576503092	89.752001049731	105.235806158243	106.718221362977	100.135403218188	104.520033006326	96.8997113091502	102.452051468803	106.442155904683	87.1451977150954
320	98.1777612495351	97.1732773487291	110.043668122271	117.056856187291	99.1933074394981	92.5263597937666	105.170304185755	101.299745410693	93.9676251199356	121.955373871572	85.2348993288591	98.0881130507066	103.238373508644	115.29933481153	99.4605972898303	89.2271355465162	105.235806158243	106.718221362977	100.135403218188	104.520033006326	96.8997113091502	103.423160961398	106.442155904683	86.6138245582961
321	97.6819139704971	96.2735247806853	107.423580786026	117.056856187291	99.1933074394981	92.5263597937666	104.828842159178	101.299745410693	93.9676251199356	122.636688809402	84.5637583892617	98.9193682460515	103.238373508644	114.03230915426	99.4605972898303	89.752001049731	104.456281668182	106.138231029483	100.135403218188	104.520033006326	96.8997113091502	103.908715707696	107.344208073367	87.1451977150954
322	97.6819139704971	96.2735247806853	107.423580786026	113.71237458194	98.5957573946818	92.2476659389661	104.828842159178	100.763767921747	93.5962115819122	123.318003747232	85.2348993288591	99.7506234413965	103.516644057185	115.29933481153	99.4605972898303	90.8017320561606	104.456281668182	105.558240695988	99.7575337720818	104.520033006326	96.8997113091502	102.452051468803	106.442155904683	86.6138245582961
323	98.1777612495351	97.1732773487291	104.803493449782	117.056856187291	98.5957573946818	92.5263597937666	104.828842159178	100.763767921747	93.9676251199356	123.999318685062	85.2348993288591	98.9193682460515	103.516644057185	112.765283496991	99.4605972898303	90.2768665529458	105.235806158243	106.138231029483	99.7575337720818	104.520033006326	97.4017823522028	102.937606215101	105.540103735999	84.4883319310986
324	97.6819139704971	98.0730299167729	102.183406113537	117.056856187291	99.1933074394981	92.8050536485671	104.487380132601	100.763767921747	93.9676251199356	123.999318685062	85.9060402684564	98.9193682460515	103.934049879996	112.765283496991	99.4605972898303	90.8017320561606	105.235806158243	105.558240695988	100.135403218188	104.520033006326	97.4017823522028	102.937606215101	105.540103735999	85.019705087898
325	97.6819139704971	98.9727824848167	104.803493449782	113.71237458194	98.5957573946818	92.8050536485671	105.170304185755	100.763767921747	94.3390386579591	123.999318685062	85.9060402684564	98.9193682460515	103.934049879996	112.765283496991	101.039336929351	91.8514630625902	106.015330648305	105.558240695988	100.135403218188	105.070138443202	96.8997113091502	102.937606215101	105.540103735999	85.5510782446973
326	97.186066691459	98.0730299167729	104.803493449782	117.056856187291	98.5957573946818	92.5263597937666	104.145918106024	100.763767921747	94.3390386579591	124.680633622892	85.2348993288591	98.9193682460515	103.794914605725	111.498257839721	104.196816208394	92.376328565805	105.235806158243	104.978250362494	100.891142110401	105.070138443202	97.9038533952554	103.908715707696	106.442155904683	85.5510782446973
327	97.186066691459	98.0730299167729	104.803493449782	113.71237458194	98.5957573946818	92.8050536485671	104.145918106024	100.227790432802	93.5962115819122	125.361948560722	85.2348993288591	98.9193682460515	103.794914605725	114.03230915426	104.196816208394	91.3265975593754	106.015330648305	104.978250362494	100.891142110401	105.070138443202	96.8997113091502	103.908715707696	106.442155904683	84.4883319310986
328	96.690219412421	98.0730299167729	107.423580786026	113.71237458194	98.5957573946818	92.8050536485671	104.828842159178	100.227790432802	93.5962115819122	125.361948560722	85.2348993288591	99.7506234413965	102.960102960103	114.03230915426	101.039336929351	91.3265975593754	106.015330648305	104.978250362494	101.646881002614	105.070138443202	97.4017823522028	102.937606215101	105.540103735999	84.4883319310986
329	97.186066691459	97.1732773487291	104.803493449782	110.367892976589	98.5957573946818	92.5263597937666	103.121532026293	100.763767921747	93.2247980438887	125.361948560722	85.9060402684564	98.9193682460515	103.099238234373	115.29933481153	101.039336929351	91.8514630625902	106.794855138366	105.558240695988	100.891142110401	105.620243880077	97.9038533952554	102.452051468803	106.442155904683	84.4883319310986
330	97.6819139704971	98.9727824848167	104.803493449782	113.71237458194	98.5957573946818	92.2476659389661	104.145918106024	100.227790432802	92.8533845058652	125.361948560722	86.5771812080537	98.0881130507066	103.099238234373	114.03230915426	101.039336929351	91.8514630625902	106.794855138366	106.718221362977	100.891142110401	105.620243880077	97.9038533952554	102.452051468803	105.540103735999	83.4255856174999
331	97.6819139704971	99.8725350528605	107.423580786026	110.367892976589	97.9982073498656	92.2476659389661	104.487380132601	100.227790432802	93.5962115819122	126.724578436382	86.5771812080537	98.9193682460515	103.238373508644	115.29933481153	101.039336929351	91.3265975593754	106.794855138366	106.138231029483	100.891142110401	105.070138443202	97.4017823522028	102.452051468803	105.540103735999	83.9569587742992
332	98.1777612495351	98.9727824848167	104.803493449782	110.367892976589	97.9982073498656	91.9689720841656	104.145918106024	99.6918129438564	93.5962115819122	126.043263498552	86.5771812080537	98.9193682460515	103.655779331455	115.29933481153	101.039336929351	92.376328565805	106.794855138366	105.558240695988	100.513272664295	106.170349316952	97.4017823522028	103.423160961398	105.540103735999	85.019705087898
333	98.1777612495351	99.8725350528605	104.803493449782	113.71237458194	98.5957573946818	91.690278229365	102.438607973138	100.763767921747	93.2247980438887	124.680633622892	86.5771812080537	98.9193682460515	103.655779331455	116.5663604688	102.618076568873	92.9011940690198	107.574379628427	105.558240695988	100.891142110401	105.620243880077	97.9038533952554	101.966496722505	105.540103735999	86.0824514014967
334	98.1777612495351	100.772287620904	104.803493449782	110.367892976589	98.5957573946818	91.690278229365	104.145918106024	100.227790432802	93.2247980438887	125.361948560722	87.9194630872483	98.9193682460515	103.099238234373	116.5663604688	101.039336929351	93.4260595722346	106.794855138366	105.558240695988	100.513272664295	105.620243880077	97.9038533952554	102.937606215101	104.638051567316	86.0824514014967
335	98.1777612495351	99.8725350528605	104.803493449782	113.71237458194	99.1933074394981	91.690278229365	103.46299405287	100.763767921747	93.5962115819122	125.361948560722	87.248322147651	98.9193682460515	102.681832411562	117.833386126069	99.4605972898303	94.4757905786642	106.794855138366	105.558240695988	100.513272664295	105.620243880077	97.9038533952554	102.937606215101	105.540103735999	86.0824514014967
336	98.1777612495351	99.8725350528605	102.183406113537	113.71237458194	98.5957573946818	91.132890519764	103.46299405287	99.6918129438564	93.2247980438887	125.361948560722	88.5906040268457	98.9193682460515	102.403561863021	116.5663604688	99.4605972898303	94.4757905786642	107.574379628427	105.558240695988	100.513272664295	106.170349316952	97.4017823522028	103.423160961398	104.638051567316	86.0824514014967
337	98.6736085285732	98.9727824848167	102.183406113537	113.71237458194	98.5957573946818	90.8541966649636	102.438607973138	100.227790432802	93.9676251199356	125.361948560722	89.261744966443	98.9193682460515	102.403561863021	116.5663604688	97.8818576503092	95.000656081879	107.574379628427	106.138231029483	100.513272664295	105.620243880077	97.9038533952554	103.908715707696	105.540103735999	87.6765708718948
338	98.1777612495351	98.9727824848167	104.803493449782	110.367892976589	98.5957573946818	90.8541966649636	102.097145946561	101.299745410693	94.3390386579591	125.361948560722	88.5906040268457	98.9193682460515	102.12529131448	116.5663604688	97.8818576503092	96.5752525915234	107.574379628427	105.558240695988	99.7575337720818	105.620243880077	97.9038533952554	103.423160961398	105.540103735999	87.6765708718948
339	98.1777612495351	98.0730299167729	110.043668122271	110.367892976589	99.1933074394981	90.5755028101631	102.438607973138	102.371700388584	93.9676251199356	126.043263498552	88.5906040268457	99.7506234413965	102.681832411562	116.5663604688	97.8818576503092	96.0503870883086	108.353904118488	105.558240695988	100.135403218188	106.720454753828	97.4017823522028	102.937606215101	105.540103735999	87.6765708718948
340	97.6819139704971	98.9727824848167	107.423580786026	107.023411371237	99.1933074394981	90.5755028101631	101.414221893407	102.907677877529	94.7104521959825	125.361948560722	88.5906040268457	99.7506234413965	102.960102960103	115.29933481153	97.8818576503092	96.0503870883086	108.353904118488	106.138231029483	100.891142110401	106.170349316952	97.4017823522028	102.937606215101	104.638051567316	88.7393171854935
341	97.186066691459	98.0730299167729	107.423580786026	110.367892976589	98.5957573946818	90.2968089553625	102.097145946561	102.371700388584	94.7104521959825	125.361948560722	88.5906040268457	98.9193682460515	102.403561863021	115.29933481153	97.8818576503092	95.5255215850938	109.133428608549	105.558240695988	100.135403218188	106.170349316952	97.9038533952554	103.423160961398	105.540103735999	88.2079440286942
342	97.186066691459	98.0730299167729	104.803493449782	110.367892976589	99.7908574843143	90.2968089553625	102.097145946561	102.371700388584	93.9676251199356	124.680633622892	88.5906040268457	98.9193682460515	102.264426588751	116.5663604688	97.8818576503092	96.0503870883086	109.133428608549	104.978250362494	100.135403218188	107.270560190703	97.9038533952554	103.423160961398	105.540103735999	89.2706903422929
343	97.186066691459	99.8725350528605	102.183406113537	107.023411371237	99.1933074394981	90.2968089553625	101.755683919984	101.299745410693	93.5962115819122	125.361948560722	87.9194630872483	99.7506234413965	101.98615604021	115.29933481153	96.303118010788	96.5752525915234	108.353904118488	105.558240695988	100.513272664295	106.720454753828	97.4017823522028	104.879825200291	104.638051567316	89.8020634990922
344	97.186066691459	100.772287620904	104.803493449782	110.367892976589	99.1933074394981	90.2968089553625	100.389835813676	101.835722899638	93.9676251199356	126.043263498552	88.5906040268457	99.7506234413965	101.84702076594	116.5663604688	94.7243783712669	96.5752525915234	109.133428608549	105.558240695988	99.3796643259754	106.720454753828	97.4017823522028	104.394270453994	103.735999398632	88.2079440286942
345	96.690219412421	102.571792756992	104.803493449782	107.023411371237	99.7908574843143	90.018115100562	101.414221893407	101.299745410693	93.5962115819122	126.043263498552	87.9194630872483	98.9193682460515	101.98615604021	114.03230915426	96.303118010788	97.624983597953	109.133428608549	104.978250362494	99.3796643259754	106.720454753828	97.4017823522028	103.908715707696	103.735999398632	89.8020634990922
346	97.186066691459	101.672040188948	104.803493449782	107.023411371237	99.7908574843143	90.018115100562	101.414221893407	100.763767921747	93.2247980438887	126.043263498552	87.9194630872483	98.9193682460515	101.84702076594	114.03230915426	96.303118010788	97.1001180947382	109.133428608549	104.978250362494	99.001794879869	107.820665627579	97.9038533952554	104.394270453994	104.638051567316	89.2706903422929
347	96.690219412421	100.772287620904	110.043668122271	110.367892976589	99.1933074394981	89.7394212457615	101.07275986683	101.299745410693	93.5962115819122	126.043263498552	88.5906040268457	97.2568578553616	101.84702076594	115.29933481153	97.8818576503092	97.1001180947382	109.91295309861	105.558240695988	99.3796643259754	107.270560190703	97.4017823522028	103.423160961398	104.638051567316	89.2706903422929
348	96.690219412421	100.772287620904	112.663755458515	110.367892976589	99.1933074394981	89.460727390961	100.731297840253	102.371700388584	93.5962115819122	125.361948560722	88.5906040268457	97.2568578553616	101.98615604021	114.03230915426	97.8818576503092	97.1001180947382	110.692477588671	105.558240695988	98.6239254337626	107.270560190703	97.9038533952554	103.423160961398	104.638051567316	90.3334366558916
349	96.690219412421	101.672040188948	110.043668122271	107.023411371237	99.1933074394981	89.460727390961	100.731297840253	101.299745410693	93.5962115819122	126.043263498552	89.261744966443	98.9193682460515	101.429614943128	112.765283496991	99.4605972898303	98.6747146043826	110.692477588671	106.718221362977	98.2460559876563	107.270560190703	97.4017823522028	103.423160961398	103.735999398632	89.8020634990922
350	96.690219412421	101.672040188948	110.043668122271	107.023411371237	98.5957573946818	88.90333968136	100.389835813676	101.299745410693	93.5962115819122	125.361948560722	89.261744966443	96.4256026600166	101.012209120317	115.29933481153	101.039336929351	99.7244456108122	110.692477588671	106.138231029483	99.001794879869	107.270560190703	96.8997113091502	103.423160961398	104.638051567316	91.3961829694903
351	97.186066691459	99.8725350528605	112.663755458515	110.367892976589	98.5957573946818	88.6246458265595	101.755683919984	101.299745410693	94.3390386579591	125.361948560722	89.9328859060403	97.2568578553616	101.290479668858	115.29933481153	99.4605972898303	99.1995801075974	110.692477588671	105.558240695988	98.2460559876563	107.820665627579	97.4017823522028	104.879825200291	103.735999398632	91.3961829694903
352	97.186066691459	100.772287620904	112.663755458515	107.023411371237	99.1933074394981	88.6246458265595	100.048373787098	101.299745410693	94.7104521959825	125.361948560722	89.9328859060403	98.0881130507066	101.707885491669	115.29933481153	99.4605972898303	99.1995801075974	111.472002078732	106.718221362977	98.6239254337626	106.720454753828	97.4017823522028	104.394270453994	103.735999398632	90.3334366558916
353	97.186066691459	98.9727824848167	107.423580786026	103.678929765886	99.7908574843143	88.6246458265595	101.07275986683	101.299745410693	93.9676251199356	124.680633622892	89.9328859060403	97.2568578553616	101.568750217399	115.29933481153	99.4605972898303	99.7244456108122	111.472002078732	106.718221362977	98.2460559876563	107.270560190703	97.4017823522028	104.394270453994	103.735999398632	91.3961829694903
354	97.6819139704971	99.8725350528605	110.043668122271	103.678929765886	99.1933074394981	88.90333968136	100.731297840253	101.299745410693	93.9676251199356	125.361948560722	89.9328859060403	94.7630922693267	101.707885491669	116.5663604688	99.4605972898303	99.7244456108122	111.472002078732	106.718221362977	97.8681865415499	107.270560190703	97.9038533952554	103.908715707696	104.638051567316	91.9275561262897
355	97.6819139704971	98.9727824848167	112.663755458515	107.023411371237	99.7908574843143	88.90333968136	100.731297840253	101.299745410693	94.3390386579591	125.361948560722	89.261744966443	93.1005818786367	101.290479668858	116.5663604688	97.8818576503092	99.7244456108122	111.472002078732	106.138231029483	98.2460559876563	106.720454753828	97.9038533952554	103.908715707696	105.540103735999	93.5216755966878
356	97.186066691459	98.0730299167729	110.043668122271	103.678929765886	99.1933074394981	89.1820335361605	100.731297840253	100.227790432802	95.081865734006	124.680633622892	89.261744966443	93.1005818786367	101.290479668858	117.833386126069	97.8818576503092	99.1995801075974	112.251526568793	106.718221362977	99.001794879869	107.270560190703	97.9038533952554	104.879825200291	105.540103735999	91.9275561262897
357	97.6819139704971	98.9727824848167	107.423580786026	103.678929765886	99.1933074394981	89.1820335361605	98.6825256807899	101.299745410693	94.7104521959825	125.361948560722	87.9194630872483	92.2693266832918	101.012209120317	119.100411783339	97.8818576503092	99.1995801075974	112.251526568793	107.298211696472	99.3796643259754	106.720454753828	97.4017823522028	105.850934692887	106.442155904683	90.864809812691
358	98.1777612495351	99.8725350528605	110.043668122271	100.334448160535	99.7908574843143	89.1820335361605	100.389835813676	100.763767921747	93.9676251199356	126.043263498552	88.5906040268457	91.4380714879468	100.594803297506	120.367437440608	99.4605972898303	100.249311114027	112.251526568793	106.138231029483	99.001794879869	106.720454753828	96.8997113091502	105.365379946589	105.540103735999	90.3334366558916
359	98.1777612495351	99.8725350528605	110.043668122271	100.334448160535	99.7908574843143	89.460727390961	99.7069117605213	100.763767921747	94.3390386579591	125.361948560722	88.5906040268457	92.2693266832918	100.316532748965	117.833386126069	99.4605972898303	99.7244456108122	113.031051058854	106.718221362977	99.7575337720818	106.720454753828	97.9038533952554	104.879825200291	105.540103735999	88.7393171854935
360	98.6736085285732	99.8725350528605	110.043668122271	103.678929765886	99.7908574843143	89.460727390961	99.3654497339442	100.227790432802	94.3390386579591	126.043263498552	88.5906040268457	92.2693266832918	100.316532748965	119.100411783339	97.8818576503092	100.249311114027	112.251526568793	106.138231029483	99.7575337720818	105.620243880077	97.4017823522028	104.879825200291	106.442155904683	89.8020634990922
361	98.1777612495351	99.8725350528605	110.043668122271	100.334448160535	99.7908574843143	89.460727390961	99.023987707367	100.227790432802	93.5962115819122	126.724578436382	87.9194630872483	92.2693266832918	100.038262200424	120.367437440608	99.4605972898303	100.774176617242	113.031051058854	107.298211696472	99.7575337720818	106.170349316952	97.4017823522028	103.908715707696	105.540103735999	90.864809812691
362	98.6736085285732	97.1732773487291	110.043668122271	100.334448160535	100.388407529131	89.7394212457615	99.7069117605213	100.227790432802	93.9676251199356	126.043263498552	88.5906040268457	92.2693266832918	100.316532748965	120.367437440608	99.4605972898303	100.249311114027	113.031051058854	106.138231029483	99.7575337720818	105.620243880077	97.9038533952554	104.394270453994	106.442155904683	90.3334366558916
363	98.1777612495351	98.0730299167729	110.043668122271	96.989966555184	100.388407529131	89.7394212457615	98.6825256807899	100.227790432802	94.3390386579591	126.724578436382	88.5906040268457	93.1005818786367	100.455668023236	119.100411783339	101.039336929351	102.348773126886	113.810575548915	106.718221362977	99.7575337720818	105.620243880077	97.9038533952554	104.394270453994	106.442155904683	90.3334366558916
364	98.1777612495351	98.9727824848167	112.663755458515	100.334448160535	100.388407529131	89.460727390961	99.023987707367	100.227790432802	94.3390386579591	125.361948560722	89.261744966443	93.9318370739817	100.455668023236	120.367437440608	101.039336929351	101.823907623671	113.031051058854	106.138231029483	99.7575337720818	105.620243880077	97.4017823522028	104.879825200291	106.442155904683	89.8020634990922
365	98.1777612495351	98.0730299167729	112.663755458515	96.989966555184	100.985957573947	89.1820335361605	98.6825256807899	100.227790432802	95.8246928100529	126.724578436382	89.261744966443	93.9318370739817	99.6208563776131	120.367437440608	99.4605972898303	102.348773126886	113.810575548915	106.138231029483	99.7575337720818	106.170349316952	97.9038533952554	105.365379946589	107.344208073367	88.2079440286942
366	98.1777612495351	98.0730299167729	115.28384279476	100.334448160535	100.985957573947	89.7394212457615	98.6825256807899	99.6918129438564	95.081865734006	127.405893374212	89.261744966443	93.9318370739817	99.4817211033427	120.367437440608	97.8818576503092	101.823907623671	113.810575548915	106.718221362977	100.135403218188	106.170349316952	97.4017823522028	104.879825200291	107.344208073367	87.6765708718948
367	98.1777612495351	98.9727824848167	112.663755458515	100.334448160535	100.985957573947	90.018115100562	99.3654497339442	100.227790432802	95.081865734006	126.724578436382	89.261744966443	93.1005818786367	99.4817211033427	121.634463097878	99.4605972898303	102.348773126886	114.590100038976	106.138231029483	100.135403218188	106.720454753828	97.9038533952554	105.365379946589	107.344208073367	87.1451977150954
368	98.1777612495351	100.772287620904	115.28384279476	100.334448160535	100.985957573947	90.2968089553625	99.3654497339442	100.227790432802	95.081865734006	126.724578436382	88.5906040268457	93.1005818786367	100.177397474695	121.634463097878	97.8818576503092	102.348773126886	114.590100038976	104.978250362494	100.135403218188	106.170349316952	97.4017823522028	104.879825200291	107.344208073367	87.6765708718948
369	98.6736085285732	99.8725350528605	112.663755458515	96.989966555184	100.985957573947	90.2968089553625	100.389835813676	99.6918129438564	95.4532792720295	126.043263498552	87.9194630872483	93.1005818786367	99.899126926154	120.367437440608	97.8818576503092	102.348773126886	113.810575548915	105.558240695988	99.3796643259754	105.620243880077	97.4017823522028	104.394270453994	107.344208073367	88.7393171854935
370	99.1694558076113	98.9727824848167	115.28384279476	100.334448160535	101.583507618763	90.2968089553625	98.3410636542128	100.227790432802	95.4532792720295	126.724578436382	88.5906040268457	93.1005818786367	99.0643152805315	120.367437440608	97.8818576503092	102.873638630101	114.590100038976	104.398260029	99.3796643259754	105.620243880077	96.8997113091502	104.394270453994	107.344208073367	88.7393171854935
371	98.6736085285732	98.9727824848167	117.903930131004	100.334448160535	100.985957573947	90.8541966649636	100.048373787098	99.6918129438564	96.1961063480764	126.043263498552	88.5906040268457	92.2693266832918	98.3686389091794	119.100411783339	97.8818576503092	103.923369636531	114.590100038976	104.978250362494	100.513272664295	105.620243880077	96.8997113091502	104.394270453994	107.344208073367	89.8020634990922
372	98.6736085285732	99.8725350528605	115.28384279476	96.989966555184	101.583507618763	90.8541966649636	100.389835813676	99.1558354549109	95.4532792720295	126.043263498552	88.5906040268457	92.2693266832918	98.3686389091794	120.367437440608	99.4605972898303	104.448235139745	114.590100038976	105.558240695988	99.3796643259754	106.720454753828	97.4017823522028	105.365379946589	107.344208073367	89.2706903422929
373	98.6736085285732	98.9727824848167	115.28384279476	96.989966555184	102.181057663579	90.8541966649636	99.023987707367	100.763767921747	95.4532792720295	126.043263498552	88.5906040268457	92.2693266832918	98.6469094577203	121.634463097878	99.4605972898303	103.398504133316	114.590100038976	104.978250362494	99.7575337720818	106.170349316952	96.8997113091502	105.850934692887	108.246260242051	92.458929283089
374	98.6736085285732	99.8725350528605	117.903930131004	100.334448160535	102.181057663579	91.132890519764	100.731297840253	99.6918129438564	95.8246928100529	126.724578436382	88.5906040268457	93.1005818786367	98.2295036349091	120.367437440608	99.4605972898303	105.497966146175	114.590100038976	104.398260029	100.135403218188	106.170349316952	96.8997113091502	105.850934692887	106.442155904683	91.9275561262897
375	98.6736085285732	98.9727824848167	120.524017467249	103.678929765886	102.181057663579	90.8541966649636	99.023987707367	100.227790432802	95.081865734006	126.043263498552	88.5906040268457	93.1005818786367	97.8120978120978	119.100411783339	99.4605972898303	107.072562655819	115.369624529037	104.978250362494	99.7575337720818	106.170349316952	96.8997113091502	104.879825200291	107.344208073367	89.8020634990922
376	98.6736085285732	99.8725350528605	115.28384279476	100.334448160535	102.778607708396	90.8541966649636	97.9996016276357	100.227790432802	94.7104521959825	124.680633622892	87.9194630872483	93.1005818786367	97.2555567150162	119.100411783339	96.303118010788	108.122293662249	115.369624529037	103.818269695505	98.2460559876563	105.620243880077	96.3976402660977	105.365379946589	108.246260242051	90.864809812691
377	98.6736085285732	98.9727824848167	117.903930131004	103.678929765886	102.778607708396	90.8541966649636	97.9996016276357	99.6918129438564	93.9676251199356	124.680633622892	87.9194630872483	93.9318370739817	97.2555567150162	120.367437440608	94.7243783712669	108.647159165464	115.369624529037	104.398260029	99.001794879869	105.620243880077	96.3976402660977	105.365379946589	108.246260242051	90.3334366558916
378	98.1777612495351	98.0730299167729	117.903930131004	100.334448160535	102.778607708396	90.8541966649636	97.9996016276357	99.1558354549109	94.7104521959825	125.361948560722	86.5771812080537	94.7630922693267	97.1164214407458	119.100411783339	94.7243783712669	108.122293662249	115.369624529037	103.238279362011	98.6239254337626	105.070138443202	96.8997113091502	104.879825200291	107.344208073367	90.3334366558916
379	98.1777612495351	98.0730299167729	117.903930131004	96.989966555184	102.778607708396	90.8541966649636	99.7069117605213	99.1558354549109	95.4532792720295	123.999318685062	87.9194630872483	94.7630922693267	96.9772861664754	120.367437440608	94.7243783712669	108.122293662249	116.149149019098	104.398260029	99.001794879869	105.070138443202	96.3976402660977	104.879825200291	107.344208073367	89.8020634990922
380	98.1777612495351	98.9727824848167	120.524017467249	100.334448160535	102.181057663579	90.8541966649636	98.3410636542128	99.1558354549109	94.7104521959825	123.999318685062	87.248322147651	94.7630922693267	96.9772861664754	120.367437440608	93.1456387317458	109.172024668679	115.369624529037	103.818269695505	99.001794879869	105.070138443202	96.3976402660977	103.908715707696	108.246260242051	91.3961829694903
381	97.6819139704971	98.9727824848167	123.144104803493	100.334448160535	102.181057663579	90.5755028101631	97.6581396010586	98.08388047702	94.7104521959825	123.318003747232	87.9194630872483	93.9318370739817	96.2816097951233	121.634463097878	93.1456387317458	109.696890171893	116.149149019098	104.398260029	99.7575337720818	104.520033006326	96.3976402660977	102.937606215101	107.344208073367	90.864809812691
382	97.6819139704971	98.9727824848167	123.144104803493	103.678929765886	102.778607708396	90.8541966649636	97.9996016276357	99.1558354549109	95.081865734006	122.636688809402	87.248322147651	93.9318370739817	96.2816097951233	120.367437440608	94.7243783712669	108.122293662249	116.149149019098	104.398260029	99.7575337720818	105.070138443202	96.3976402660977	104.879825200291	108.246260242051	90.864809812691
383	97.186066691459	98.9727824848167	123.144104803493	100.334448160535	102.181057663579	90.8541966649636	98.6825256807899	98.6198579659654	95.4532792720295	121.955373871572	87.248322147651	93.1005818786367	96.5598803436641	121.634463097878	93.1456387317458	109.172024668679	116.149149019098	104.398260029	99.3796643259754	104.520033006326	96.3976402660977	104.394270453994	108.246260242051	90.864809812691
384	97.186066691459	98.0730299167729	125.764192139738	100.334448160535	102.181057663579	90.8541966649636	98.3410636542128	99.1558354549109	94.3390386579591	121.955373871572	86.5771812080537	93.1005818786367	96.5598803436641	121.634463097878	93.1456387317458	109.172024668679	116.149149019098	103.818269695505	99.3796643259754	104.520033006326	95.895569223045	103.908715707696	108.246260242051	90.864809812691
385	97.186066691459	98.0730299167729	123.144104803493	100.334448160535	102.778607708396	90.5755028101631	97.6581396010586	99.1558354549109	94.3390386579591	121.955373871572	86.5771812080537	92.2693266832918	96.838150892205	121.634463097878	91.5668990922247	108.122293662249	115.369624529037	103.238279362011	99.001794879869	103.969927569451	95.895569223045	105.365379946589	108.246260242051	90.864809812691
386	97.6819139704971	99.8725350528605	123.144104803493	100.334448160535	102.778607708396	90.5755028101631	97.3166775744814	98.08388047702	93.9676251199356	121.955373871572	87.248322147651	92.2693266832918	96.4207450693937	122.901488755147	89.9881594527036	108.647159165464	115.369624529037	103.818269695505	99.001794879869	103.969927569451	95.3934981799924	103.908715707696	107.344208073367	91.9275561262897
387	98.1777612495351	98.9727824848167	120.524017467249	103.678929765886	102.778607708396	90.2968089553625	97.9996016276357	98.6198579659654	95.081865734006	121.955373871572	86.5771812080537	92.2693266832918	96.2816097951233	120.367437440608	91.5668990922247	109.696890171893	115.369624529037	103.818269695505	98.6239254337626	103.969927569451	95.895569223045	103.908715707696	107.344208073367	93.5216755966878
388	98.1777612495351	98.9727824848167	123.144104803493	103.678929765886	102.181057663579	90.2968089553625	97.9996016276357	98.6198579659654	94.7104521959825	122.636688809402	86.5771812080537	92.2693266832918	96.6990156179345	121.634463097878	91.5668990922247	109.696890171893	115.369624529037	103.818269695505	98.2460559876563	103.969927569451	95.895569223045	104.879825200291	108.246260242051	91.9275561262897
389	98.1777612495351	99.8725350528605	125.764192139738	103.678929765886	102.181057663579	90.8541966649636	98.6825256807899	98.08388047702	95.081865734006	122.636688809402	85.9060402684564	93.9318370739817	96.5598803436641	122.901488755147	91.5668990922247	110.221755675108	115.369624529037	103.818269695505	98.6239254337626	103.969927569451	95.3934981799924	105.365379946589	107.344208073367	92.458929283089
390	97.6819139704971	98.0730299167729	123.144104803493	100.334448160535	102.181057663579	90.8541966649636	96.6337535213272	98.6198579659654	95.4532792720295	122.636688809402	85.9060402684564	93.9318370739817	97.1164214407458	126.702565726956	91.5668990922247	109.696890171893	115.369624529037	102.658289028516	98.6239254337626	103.969927569451	95.3934981799924	104.879825200291	109.148312410734	92.458929283089
391	97.186066691459	98.0730299167729	117.903930131004	103.678929765886	103.376157753212	91.132890519764	96.29229149475	99.1558354549109	94.3390386579591	121.955373871572	85.9060402684564	93.1005818786367	96.5598803436641	125.435540069686	93.1456387317458	109.696890171893	114.590100038976	103.238279362011	98.6239254337626	103.969927569451	95.3934981799924	104.394270453994	108.246260242051	92.458929283089
392	97.186066691459	98.9727824848167	123.144104803493	103.678929765886	102.778607708396	91.132890519764	97.3166775744814	100.227790432802	93.9676251199356	121.955373871572	85.9060402684564	92.2693266832918	96.0033392465825	126.702565726956	91.5668990922247	110.221755675108	115.369624529037	103.238279362011	99.001794879869	103.419822132575	95.3934981799924	104.394270453994	108.246260242051	91.3961829694903
393	97.186066691459	97.1732773487291	120.524017467249	100.334448160535	102.181057663579	91.690278229365	97.6581396010586	100.763767921747	94.3390386579591	122.636688809402	85.9060402684564	92.2693266832918	95.7250686980417	126.702565726956	89.9881594527036	109.696890171893	114.590100038976	103.238279362011	99.001794879869	103.419822132575	94.8914271369399	104.394270453994	107.344208073367	90.3334366558916
394	97.186066691459	98.9727824848167	125.764192139738	100.334448160535	102.181057663579	91.4115843745645	97.6581396010586	101.299745410693	95.081865734006	121.274058933742	85.9060402684564	92.2693266832918	96.1424745208529	127.969591384226	91.5668990922247	107.597428159034	114.590100038976	103.238279362011	99.3796643259754	103.419822132575	94.8914271369399	103.423160961398	107.344208073367	90.864809812691
395	97.186066691459	98.0730299167729	123.144104803493	100.334448160535	101.583507618763	91.690278229365	97.6581396010586	100.227790432802	94.7104521959825	121.274058933742	85.9060402684564	92.2693266832918	96.1424745208529	126.702565726956	91.5668990922247	107.072562655819	115.369624529037	103.238279362011	98.6239254337626	103.419822132575	94.8914271369399	103.908715707696	106.442155904683	91.3961829694903
396	97.186066691459	96.2735247806853	125.764192139738	100.334448160535	102.181057663579	92.2476659389661	95.9508294681729	100.763767921747	95.081865734006	120.592743995912	85.2348993288591	92.2693266832918	96.0033392465825	126.702565726956	94.7243783712669	107.597428159034	114.590100038976	103.818269695505	98.6239254337626	102.8697166957	94.8914271369399	103.908715707696	107.344208073367	91.3961829694903
397	97.186066691459	98.0730299167729	125.764192139738	100.334448160535	101.583507618763	92.2476659389661	97.3166775744814	99.6918129438564	94.3390386579591	119.911429058082	85.2348993288591	92.2693266832918	96.1424745208529	126.702565726956	93.1456387317458	107.597428159034	113.810575548915	103.238279362011	99.001794879869	102.8697166957	94.8914271369399	104.394270453994	107.344208073367	91.3961829694903
398	97.186066691459	98.0730299167729	125.764192139738	103.678929765886	101.583507618763	92.5263597937666	97.3166775744814	99.6918129438564	95.081865734006	119.230114120252	85.9060402684564	92.2693266832918	95.8642039723121	127.969591384226	93.1456387317458	106.547697152605	114.590100038976	103.238279362011	99.3796643259754	102.8697166957	94.8914271369399	104.879825200291	107.344208073367	90.864809812691
399	97.186066691459	98.0730299167729	123.144104803493	100.334448160535	101.583507618763	92.8050536485671	97.3166775744814	99.1558354549109	94.3390386579591	119.230114120252	85.9060402684564	91.4380714879468	96.0033392465825	127.969591384226	91.5668990922247	107.072562655819	113.810575548915	103.238279362011	98.6239254337626	102.8697166957	95.3934981799924	105.365379946589	107.344208073367	90.3334366558916
400	97.6819139704971	98.0730299167729	123.144104803493	100.334448160535	101.583507618763	93.0837475033675	97.6581396010586	98.08388047702	94.3390386579591	119.911429058082	85.9060402684564	90.6068162926018	95.4467981495009	129.236617041495	91.5668990922247	107.597428159034	114.590100038976	102.078298695022	98.6239254337626	102.8697166957	94.8914271369399	105.365379946589	108.246260242051	89.2706903422929
401	98.1777612495351	98.0730299167729	128.384279475983	100.334448160535	102.181057663579	93.362441358168	96.29229149475	99.1558354549109	94.7104521959825	118.548799182422	86.5771812080537	91.4380714879468	95.7250686980417	129.236617041495	91.5668990922247	107.597428159034	113.810575548915	103.238279362011	98.6239254337626	102.8697166957	94.3893560938873	104.879825200291	108.246260242051	90.864809812691
402	97.6819139704971	98.0730299167729	128.384279475983	96.989966555184	100.985957573947	93.9198290677691	96.6337535213272	98.6198579659654	95.4532792720295	119.230114120252	85.9060402684564	91.4380714879468	96.0033392465825	130.503642698765	91.5668990922247	107.597428159034	113.810575548915	102.658289028516	99.001794879869	102.319611258825	93.8872850508347	104.879825200291	108.246260242051	89.2706903422929
403	97.6819139704971	98.0730299167729	131.004366812227	96.989966555184	101.583507618763	93.9198290677691	97.9996016276357	99.1558354549109	96.1961063480764	118.548799182422	85.9060402684564	90.6068162926018	96.0033392465825	130.503642698765	96.303118010788	108.122293662249	114.590100038976	102.078298695022	98.2460559876563	102.8697166957	94.8914271369399	103.908715707696	108.246260242051	89.2706903422929
404	96.690219412421	98.0730299167729	128.384279475983	96.989966555184	100.985957573947	94.4772167773701	98.6825256807899	100.227790432802	95.8246928100529	118.548799182422	84.5637583892617	91.4380714879468	95.8642039723121	129.236617041495	96.303118010788	108.122293662249	113.810575548915	102.078298695022	98.6239254337626	102.319611258825	94.8914271369399	103.423160961398	109.148312410734	89.2706903422929
405	96.690219412421	97.1732773487291	131.004366812227	96.989966555184	101.583507618763	94.7559106321706	97.9996016276357	99.6918129438564	96.1961063480764	117.867484244592	85.9060402684564	91.4380714879468	95.7250686980417	129.236617041495	96.303118010788	109.172024668679	114.590100038976	102.078298695022	98.6239254337626	102.8697166957	95.3934981799924	104.394270453994	109.148312410734	87.1451977150954
406	96.1943721333829	98.9727824848167	131.004366812227	96.989966555184	100.985957573947	95.0346044869711	97.6581396010586	99.1558354549109	95.8246928100529	118.548799182422	85.2348993288591	91.4380714879468	96.0033392465825	129.236617041495	94.7243783712669	109.696890171893	113.810575548915	102.078298695022	98.6239254337626	102.319611258825	94.8914271369399	103.908715707696	109.148312410734	87.6765708718948
407	96.690219412421	99.8725350528605	125.764192139738	96.989966555184	101.583507618763	95.8706860513726	97.9996016276357	99.1558354549109	95.4532792720295	117.867484244592	85.2348993288591	91.4380714879468	96.1424745208529	130.503642698765	94.7243783712669	110.746621178323	114.590100038976	101.498308361527	98.2460559876563	102.319611258825	95.3934981799924	104.394270453994	109.148312410734	87.6765708718948
408	96.690219412421	99.8725350528605	128.384279475983	93.6454849498328	102.181057663579	96.1493799061731	99.7069117605213	98.08388047702	95.4532792720295	118.548799182422	84.5637583892617	90.6068162926018	96.2816097951233	129.236617041495	96.303118010788	111.796352184753	113.810575548915	102.078298695022	98.6239254337626	102.319611258825	94.8914271369399	104.394270453994	110.050364579418	86.0824514014967
409	96.690219412421	98.9727824848167	128.384279475983	96.989966555184	101.583507618763	96.4280737609736	99.023987707367	98.6198579659654	95.8246928100529	118.548799182422	84.5637583892617	88.9443059019119	96.2816097951233	129.236617041495	97.8818576503092	110.221755675108	113.031051058854	100.918318028033	99.001794879869	102.319611258825	95.3934981799924	104.394270453994	110.050364579418	85.5510782446973
410	96.1943721333829	98.9727824848167	125.764192139738	96.989966555184	102.181057663579	96.7067676157741	98.6825256807899	98.6198579659654	95.081865734006	119.230114120252	83.8926174496644	90.6068162926018	96.4207450693937	126.702565726956	94.7243783712669	110.746621178323	113.810575548915	101.498308361527	98.6239254337626	101.769505821949	95.3934981799924	102.937606215101	110.050364579418	85.019705087898
411	96.1943721333829	98.9727824848167	125.764192139738	96.989966555184	102.181057663579	96.7067676157741	97.6581396010586	98.6198579659654	95.081865734006	118.548799182422	83.8926174496644	89.7755610972569	96.1424745208529	125.435540069686	96.303118010788	111.271486681538	113.810575548915	100.918318028033	98.6239254337626	101.769505821949	94.3893560938873	102.937606215101	110.952416748102	85.019705087898
412	96.1943721333829	98.9727824848167	125.764192139738	96.989966555184	102.181057663579	96.7067676157741	98.6825256807899	98.6198579659654	94.7104521959825	118.548799182422	83.8926174496644	89.7755610972569	95.7250686980417	127.969591384226	99.4605972898303	111.271486681538	113.031051058854	100.338327694538	98.2460559876563	102.319611258825	94.8914271369399	103.908715707696	110.952416748102	86.0824514014967
413	96.1943721333829	99.8725350528605	128.384279475983	100.334448160535	100.985957573947	96.9854614705746	97.9996016276357	98.08388047702	96.1961063480764	118.548799182422	83.8926174496644	90.6068162926018	96.4207450693937	126.702565726956	97.8818576503092	110.746621178323	113.031051058854	100.338327694538	99.001794879869	102.319611258825	94.8914271369399	103.423160961398	110.952416748102	87.1451977150954
414	95.6985248543449	99.8725350528605	128.384279475983	100.334448160535	102.181057663579	96.7067676157741	97.3166775744814	98.6198579659654	95.4532792720295	117.867484244592	84.5637583892617	92.2693266832918	96.1424745208529	125.435540069686	96.303118010788	111.271486681538	113.031051058854	100.338327694538	99.7575337720818	102.319611258825	94.3893560938873	103.423160961398	110.050364579418	88.2079440286942
415	96.1943721333829	99.8725350528605	128.384279475983	96.989966555184	101.583507618763	96.4280737609736	97.9996016276357	98.08388047702	95.8246928100529	117.186169306762	84.5637583892617	93.1005818786367	96.4207450693937	125.435540069686	96.303118010788	112.846083191182	113.031051058854	100.338327694538	99.3796643259754	102.8697166957	94.3893560938873	103.423160961398	110.952416748102	87.1451977150954
416	96.1943721333829	98.9727824848167	131.004366812227	96.989966555184	101.583507618763	96.4280737609736	97.6581396010586	98.6198579659654	95.4532792720295	118.548799182422	84.5637583892617	93.1005818786367	96.1424745208529	124.168514412417	96.303118010788	112.321217687967	112.251526568793	100.338327694538	98.6239254337626	102.319611258825	94.3893560938873	102.452051468803	111.854468916786	88.7393171854935
417	95.6985248543449	98.9727824848167	133.624454148472	96.989966555184	102.181057663579	95.8706860513726	99.7069117605213	99.1558354549109	95.081865734006	117.186169306762	85.2348993288591	92.2693266832918	96.2816097951233	122.901488755147	96.303118010788	113.370948694397	113.031051058854	99.1783470275495	98.2460559876563	102.319611258825	94.3893560938873	102.937606215101	110.050364579418	88.2079440286942
418	96.1943721333829	97.1732773487291	133.624454148472	96.989966555184	101.583507618763	96.1493799061731	99.023987707367	99.1558354549109	95.4532792720295	117.186169306762	85.2348993288591	93.9318370739817	96.6990156179345	121.634463097878	96.303118010788	112.846083191182	113.031051058854	99.758337361044	98.6239254337626	102.319611258825	93.8872850508347	103.908715707696	110.050364579418	88.2079440286942
419	95.6985248543449	97.1732773487291	133.624454148472	100.334448160535	102.181057663579	95.8706860513726	99.3654497339442	98.6198579659654	95.081865734006	117.867484244592	85.2348993288591	93.9318370739817	96.9772861664754	122.901488755147	94.7243783712669	112.846083191182	112.251526568793	99.1783470275495	98.6239254337626	102.319611258825	93.3852140077821	103.423160961398	110.050364579418	89.2706903422929
420	95.2026775753068	98.0730299167729	136.244541484716	96.989966555184	101.583507618763	95.8706860513726	99.7069117605213	99.6918129438564	95.081865734006	117.186169306762	85.2348993288591	93.9318370739817	96.6990156179345	121.634463097878	94.7243783712669	111.796352184753	112.251526568793	99.758337361044	99.001794879869	103.419822132575	93.8872850508347	103.423160961398	109.148312410734	88.7393171854935
421	94.7068302962687	97.1732773487291	133.624454148472	96.989966555184	101.583507618763	95.5919921965721	97.9996016276357	99.1558354549109	95.4532792720295	116.504854368932	85.2348993288591	93.9318370739817	96.4207450693937	121.634463097878	93.1456387317458	111.271486681538	111.472002078732	98.5983566940551	98.6239254337626	102.8697166957	93.3852140077821	103.423160961398	110.050364579418	87.1451977150954
