# Supplementary material for: Transient nicotine exposure in early adolescent male mice freezes their dopamine circuits in an immature state
Source: Nat Commun. 2024 Oct 18;15:9017. doi: 10.1038/s41467-024-53327-w (PMC11489768; doi:10.1038/s41467-024-53327-w)
Supplement: Supplementary file 4 — Source Data [file 41467_2024_53327_MOESM4_ESM.zip › source_data/Juxta_adult_nic_moyf.csv]

	V1	V2	V3	V4	V5	V6	V7	V8	V9	V10	V11	V12	V13	V14	V15	V16	V17	V18	V19	V20	V21	V22	V23	V24	V25	V26	V27	V28
1	96.2995987516719	103.004291845494	102.559464592566	96.8373583338278	106.611802113532	104.675930621767	101.568334578043	100.968523002421	98.6708178661238	102.308586613519	97.4585635359116	102.377754956948	99.467497237014	102.75296933984	101.498849430935	100.956022944551	97.6437468666847	100.005081559022	99.9449988214033	100.090558124017	99.0878540566491	102.436217149434	95.9846424572068	111.409723918886	105.624731644483	98.9982321744255	98.8994719439372	105.072967338429
2	96.2995987516719	101.908501506712	100.93153658316	96.8373583338278	105.4895726176	105.893092605741	101.568334578043	101.331719128329	99.6287869716202	102.308586613519	97.4585635359116	102.377754956948	98.864663920426	102.75296933984	101.498849430935	102.485659655832	98.1065134395126	100.614868641699	100.887876168775	100.66250417044	100.240038406145	103.58718588145	97.904335306351	111.409723918886	106.912838127952	99.5875073659399	99.4916843507872	105.072967338429
3	97.3695942933571	101.908501506712	100.388893913358	97.5493977333412	106.611802113532	105.893092605741	100.572566591984	101.331719128329	99.149802418872	102.308586613519	97.4585635359116	102.377754956948	99.467497237014	102.75296933984	102.24516450028	102.485659655832	98.1065134395126	100.614868641699	101.830753516147	100.66250417044	100.240038406145	102.436217149434	97.904335306351	112.582457854874	105.624731644483	100.766057748969	98.8994719439372	101.737317581654
4	98.4395898350424	103.004291845494	100.388893913358	96.8373583338278	105.4895726176	104.675930621767	100.572566591984	100.968523002421	98.6708178661238	101.644245142003	96.7955801104972	103.325697132475	99.467497237014	103.305404658871	101.498849430935	104.015296367113	98.1065134395126	100.005081559022	100.887876168775	100.090558124017	100.240038406145	102.436217149434	97.904335306351	111.99609088688	104.336625161013	99.5875073659399	99.4916843507872	103.405142460042
5	97.3695942933571	101.908501506712	99.3036085737542	97.5493977333412	105.4895726176	104.675930621767	101.568334578043	100.605326876513	99.149802418872	100.31556219897	96.7955801104972	103.325697132475	99.467497237014	103.305404658871	101.498849430935	104.015296367113	98.1065134395126	100.005081559022	100.887876168775	99.518612077594	99.0878540566491	102.436217149434	97.904335306351	110.823356950892	105.624731644483	101.355332940483	99.4916843507872	101.737317581654
6	97.3695942933571	101.908501506712	99.8462512435561	96.8373583338278	104.367343121668	104.675930621767	100.572566591984	100.242130750605	98.6708178661238	100.31556219897	96.7955801104972	103.325697132475	99.467497237014	103.305404658871	101.498849430935	104.015296367113	98.1065134395126	99.3952944763453	101.830753516147	99.518612077594	101.392222755641	102.436217149434	95.9846424572068	110.823356950892	104.336625161013	101.355332940483	98.8994719439372	105.072967338429
7	97.3695942933571	103.004291845494	100.93153658316	98.2614371328547	104.367343121668	105.893092605741	99.5767986059248	99.8789346246973	98.6708178661238	100.31556219897	95.4696132596685	102.377754956948	99.467497237014	103.305404658871	100.006219292245	104.015296367113	98.1065134395126	100.005081559022	99.9449988214033	100.090558124017	100.240038406145	101.285248417418	97.904335306351	110.823356950892	105.624731644483	97.8196817913966	99.4916843507872	103.405142460042
8	97.3695942933571	101.908501506712	101.474179252962	98.2614371328547	104.367343121668	105.893092605741	100.572566591984	99.8789346246973	98.6708178661238	100.31556219897	96.1325966850829	102.377754956948	98.864663920426	103.305404658871	100.006219292245	102.485659655832	97.6437468666847	100.005081559022	100.887876168775	100.090558124017	101.392222755641	100.134279685402	97.904335306351	111.99609088688	106.912838127952	99.5875073659399	99.4916843507872	105.072967338429
9	96.2995987516719	101.908501506712	100.388893913358	98.2614371328547	104.367343121668	107.110254589715	100.572566591984	100.242130750605	98.6708178661238	99.6512207274539	96.1325966850829	103.325697132475	98.864663920426	103.305404658871	99.2599042228994	102.485659655832	98.1065134395126	100.005081559022	100.887876168775	99.518612077594	101.392222755641	98.9833109533858	97.904335306351	110.823356950892	109.489051094891	99.5875073659399	99.4916843507872	105.072967338429
10	97.3695942933571	103.004291845494	99.8462512435561	98.2614371328547	105.4895726176	108.327416573689	100.572566591984	100.242130750605	99.149802418872	99.6512207274539	96.1325966850829	103.325697132475	98.864663920426	103.857839977903	100.006219292245	104.015296367113	97.6437468666847	100.005081559022	100.887876168775	100.090558124017	102.544407105137	102.436217149434	95.9846424572068	109.650623014904	106.912838127952	100.766057748969	99.4916843507872	103.405142460042
11	96.2995987516719	103.004291845494	100.388893913358	98.2614371328547	104.367343121668	107.110254589715	100.572566591984	100.605326876513	98.6708178661238	99.6512207274539	96.1325966850829	103.325697132475	98.864663920426	103.857839977903	100.006219292245	102.485659655832	98.1065134395126	100.005081559022	99.9449988214033	100.090558124017	102.544407105137	102.436217149434	95.9846424572068	108.477889078915	105.624731644483	98.9982321744255	100.083896757637	103.405142460042
12	96.2995987516719	103.004291845494	101.474179252962	98.2614371328547	105.4895726176	107.110254589715	100.572566591984	99.8789346246973	99.149802418872	99.6512207274539	96.1325966850829	102.377754956948	98.864663920426	103.857839977903	100.006219292245	102.485659655832	98.1065134395126	100.005081559022	99.9449988214033	99.518612077594	102.544407105137	101.285248417418	94.0649496080627	109.064256046909	109.489051094891	98.9982321744255	99.4916843507872	103.405142460042
13	96.2995987516719	103.004291845494	100.93153658316	98.9734765323681	104.367343121668	105.893092605741	100.572566591984	100.605326876513	100.107771524368	100.31556219897	96.1325966850829	102.377754956948	98.261830603838	104.410275296934	100.006219292245	104.015296367113	98.1065134395126	100.614868641699	101.830753516147	99.518612077594	101.392222755641	101.285248417418	95.9846424572068	109.650623014904	104.336625161013	100.176782557454	98.8994719439372	103.405142460042
14	96.2995987516719	101.908501506712	101.474179252962	98.2614371328547	104.367343121668	104.675930621767	101.568334578043	100.605326876513	100.586756077117	100.31556219897	96.7955801104972	103.325697132475	98.261830603838	104.410275296934	100.006219292245	102.485659655832	98.1065134395126	100.005081559022	100.887876168775	100.090558124017	100.240038406145	102.436217149434	95.9846424572068	109.650623014904	105.624731644483	99.5875073659399	99.4916843507872	105.072967338429
15	95.2296032099866	101.908501506712	100.93153658316	98.9734765323681	104.367343121668	103.458768637793	101.568334578043	100.605326876513	100.107771524368	100.31556219897	97.4585635359116	102.377754956948	98.864663920426	103.857839977903	100.006219292245	102.485659655832	98.5692800123404	100.005081559022	100.887876168775	100.090558124017	101.392222755641	101.285248417418	95.9846424572068	109.650623014904	106.912838127952	100.766057748969	98.8994719439372	105.072967338429
16	96.2995987516719	101.908501506712	100.388893913358	99.6855159318816	105.4895726176	104.675930621767	100.572566591984	100.968523002421	100.107771524368	100.31556219897	96.7955801104972	102.377754956948	98.864663920426	103.305404658871	100.006219292245	102.485659655832	98.1065134395126	100.005081559022	100.887876168775	100.090558124017	102.544407105137	100.134279685402	95.9846424572068	109.064256046909	104.336625161013	100.176782557454	99.4916843507872	103.405142460042
17	96.2995987516719	103.004291845494	100.388893913358	100.397555331395	104.367343121668	104.675930621767	100.572566591984	100.968523002421	100.107771524368	100.31556219897	97.4585635359116	102.377754956948	98.864663920426	103.305404658871	100.006219292245	102.485659655832	98.5692800123404	100.005081559022	100.887876168775	100.090558124017	101.392222755641	102.436217149434	94.0649496080627	109.064256046909	105.624731644483	100.766057748969	99.4916843507872	103.405142460042
18	95.2296032099866	103.004291845494	100.93153658316	99.6855159318816	105.4895726176	104.675930621767	100.572566591984	100.968523002421	99.6287869716202	99.6512207274539	96.1325966850829	101.42981278142	100.070330553602	103.305404658871	100.75253436159	102.485659655832	98.5692800123404	100.005081559022	100.887876168775	100.090558124017	101.392222755641	100.134279685402	97.904335306351	110.823356950892	104.336625161013	99.5875073659399	99.4916843507872	105.072967338429
19	96.2995987516719	103.004291845494	100.93153658316	98.9734765323681	103.245113625736	104.675930621767	100.572566591984	100.605326876513	100.107771524368	99.6512207274539	95.4696132596685	101.42981278142	99.467497237014	103.305404658871	100.006219292245	100.956022944551	98.1065134395126	100.005081559022	100.887876168775	99.518612077594	101.392222755641	101.285248417418	97.904335306351	110.236989982898	105.624731644483	99.5875073659399	99.4916843507872	103.405142460042
20	96.2995987516719	100.81271116793	101.474179252962	98.9734765323681	102.122884129805	102.241606653819	101.568334578043	100.605326876513	100.586756077117	99.6512207274539	96.7955801104972	101.42981278142	99.467497237014	103.305404658871	101.498849430935	102.485659655832	98.5692800123404	100.005081559022	100.887876168775	99.518612077594	101.392222755641	100.134279685402	95.9846424572068	110.236989982898	103.048518677544	100.176782557454	99.4916843507872	103.405142460042
21	96.2995987516719	101.908501506712	101.474179252962	99.6855159318816	103.245113625736	103.458768637793	100.572566591984	99.8789346246973	98.6708178661238	99.6512207274539	96.1325966850829	101.42981278142	100.070330553602	103.305404658871	101.498849430935	102.485659655832	98.1065134395126	100.614868641699	101.830753516147	100.090558124017	101.392222755641	102.436217149434	95.9846424572068	109.650623014904	103.048518677544	99.5875073659399	100.083896757637	103.405142460042
22	95.2296032099866	101.908501506712	100.93153658316	99.6855159318816	102.122884129805	102.241606653819	100.572566591984	100.605326876513	99.6287869716202	99.6512207274539	96.1325966850829	100.481870605893	99.467497237014	103.305404658871	101.498849430935	102.485659655832	98.5692800123404	100.005081559022	100.887876168775	100.090558124017	100.240038406145	102.436217149434	95.9846424572068	108.477889078915	104.336625161013	100.176782557454	99.4916843507872	105.072967338429
23	96.2995987516719	101.908501506712	100.93153658316	99.6855159318816	102.122884129805	101.024444669845	99.5767986059248	100.605326876513	100.107771524368	100.31556219897	97.4585635359116	101.42981278142	100.67316387019	104.410275296934	100.75253436159	100.956022944551	98.1065134395126	100.005081559022	101.830753516147	99.518612077594	101.392222755641	101.285248417418	95.9846424572068	106.718788174933	105.624731644483	101.355332940483	99.4916843507872	103.405142460042
24	95.2296032099866	100.81271116793	100.388893913358	98.9734765323681	102.122884129805	101.024444669845	99.5767986059248	100.605326876513	100.107771524368	99.6512207274539	96.7955801104972	101.42981278142	100.67316387019	102.75296933984	100.75253436159	100.956022944551	98.1065134395126	100.005081559022	101.830753516147	99.518612077594	102.544407105137	101.285248417418	94.0649496080627	106.718788174933	106.912838127952	99.5875073659399	100.083896757637	103.405142460042
25	96.2995987516719	99.716920829148	100.388893913358	98.9734765323681	102.122884129805	101.024444669845	99.5767986059248	100.242130750605	101.544725182613	99.6512207274539	95.4696132596685	100.481870605893	99.467497237014	102.75296933984	100.75253436159	100.956022944551	98.5692800123404	100.614868641699	100.887876168775	100.090558124017	101.392222755641	102.436217149434	94.0649496080627	106.718788174933	104.336625161013	102.533883323512	100.083896757637	105.072967338429
26	96.2995987516719	100.81271116793	100.93153658316	98.2614371328547	103.245113625736	99.8072826858708	99.5767986059248	99.8789346246973	101.065740629865	100.31556219897	96.1325966850829	101.42981278142	99.467497237014	103.305404658871	100.75253436159	100.956022944551	98.5692800123404	100.005081559022	101.830753516147	100.090558124017	101.392222755641	102.436217149434	95.9846424572068	105.546054238945	101.760412194075	101.944608131998	100.083896757637	103.405142460042
27	96.2995987516719	99.716920829148	100.93153658316	98.2614371328547	103.245113625736	101.024444669845	100.572566591984	100.242130750605	102.023709735361	99.6512207274539	97.4585635359116	101.42981278142	99.467497237014	102.75296933984	100.006219292245	100.956022944551	98.5692800123404	100.005081559022	101.830753516147	99.518612077594	101.392222755641	101.285248417418	97.904335306351	105.546054238945	101.760412194075	101.355332940483	100.083896757637	105.072967338429
28	96.2995987516719	101.908501506712	100.388893913358	98.2614371328547	102.122884129805	98.5901207018968	100.572566591984	99.5157384987893	102.023709735361	100.31556219897	96.1325966850829	101.42981278142	99.467497237014	102.75296933984	100.75253436159	100.956022944551	98.5692800123404	100.614868641699	100.887876168775	100.090558124017	101.392222755641	100.134279685402	97.904335306351	107.891522110921	101.760412194075	101.944608131998	100.083896757637	105.072967338429
29	96.2995987516719	100.81271116793	100.388893913358	98.2614371328547	103.245113625736	98.5901207018968	99.5767986059248	99.8789346246973	101.544725182613	100.979903670487	96.1325966850829	100.481870605893	99.467497237014	102.75296933984	101.498849430935	99.4263862332696	98.1065134395126	100.614868641699	100.887876168775	98.9466660311711	100.240038406145	101.285248417418	95.9846424572068	109.064256046909	99.1841992271361	101.944608131998	100.676109164487	103.405142460042
30	96.2995987516719	100.81271116793	99.3036085737542	98.9734765323681	102.122884129805	99.8072826858708	99.5767986059248	99.5157384987893	101.544725182613	100.979903670487	96.1325966850829	100.481870605893	99.467497237014	102.75296933984	102.24516450028	100.956022944551	98.5692800123404	100.005081559022	100.887876168775	99.518612077594	100.240038406145	100.134279685402	94.0649496080627	107.305155142927	100.472305710605	100.766057748969	100.083896757637	103.405142460042
31	96.2995987516719	100.81271116793	98.7609659039522	98.2614371328547	102.122884129805	99.8072826858708	101.568334578043	99.8789346246973	102.023709735361	100.31556219897	96.7955801104972	101.42981278142	98.864663920426	102.75296933984	102.24516450028	102.485659655832	98.5692800123404	100.005081559022	100.887876168775	98.9466660311711	100.240038406145	102.436217149434	97.904335306351	107.305155142927	100.472305710605	100.176782557454	100.083896757637	101.737317581654
32	97.3695942933571	101.908501506712	98.7609659039522	98.2614371328547	103.245113625736	98.5901207018968	100.572566591984	99.5157384987893	102.981678840857	100.979903670487	96.7955801104972	101.42981278142	99.467497237014	103.305404658871	102.991479569625	100.956022944551	98.5692800123404	99.3952944763453	100.887876168775	99.518612077594	101.392222755641	101.285248417418	97.904335306351	107.305155142927	100.472305710605	101.355332940483	100.083896757637	101.737317581654
33	97.3695942933571	103.004291845494	98.7609659039522	98.2614371328547	102.122884129805	97.3729587179227	101.568334578043	100.242130750605	102.502694288109	100.31556219897	96.7955801104972	101.42981278142	98.864663920426	103.305404658871	101.498849430935	100.956022944551	98.5692800123404	100.005081559022	100.887876168775	100.090558124017	101.392222755641	101.285248417418	99.8240281554951	105.546054238945	99.1841992271361	99.5875073659399	100.083896757637	100.069492703266
34	97.3695942933571	101.908501506712	98.7609659039522	98.9734765323681	102.122884129805	98.5901207018968	101.568334578043	99.5157384987893	102.023709735361	100.31556219897	97.4585635359116	100.481870605893	99.467497237014	103.857839977903	101.498849430935	100.956022944551	98.5692800123404	100.005081559022	101.830753516147	100.090558124017	101.392222755641	101.285248417418	97.904335306351	106.132421206939	97.8960927436668	100.766057748969	99.4916843507872	101.737317581654
35	97.3695942933571	103.004291845494	98.2183232341503	98.9734765323681	103.245113625736	98.5901207018968	100.572566591984	99.8789346246973	101.544725182613	100.31556219897	96.7955801104972	101.42981278142	98.864663920426	103.305404658871	102.24516450028	100.956022944551	98.5692800123404	99.3952944763453	102.773630863518	100.090558124017	100.240038406145	100.134279685402	97.904335306351	106.132421206939	96.6079862601975	101.944608131998	100.083896757637	101.737317581654
36	97.3695942933571	101.908501506712	97.6756805643484	98.9734765323681	103.245113625736	99.8072826858708	100.572566591984	99.5157384987893	101.065740629865	99.6512207274539	96.7955801104972	101.42981278142	98.864663920426	102.75296933984	102.991479569625	100.956022944551	99.0320465851683	99.3952944763453	102.773630863518	100.090558124017	99.0878540566491	100.134279685402	99.8240281554951	106.132421206939	96.6079862601975	103.123158515027	99.4916843507872	101.737317581654
37	98.4395898350424	101.908501506712	99.3036085737542	98.2614371328547	103.245113625736	98.5901207018968	98.5810306198656	100.242130750605	101.065740629865	99.6512207274539	96.7955801104972	102.377754956948	99.467497237014	102.75296933984	101.498849430935	100.956022944551	99.0320465851683	99.3952944763453	101.830753516147	99.518612077594	100.240038406145	100.134279685402	99.8240281554951	107.305155142927	96.6079862601975	104.301708898055	99.4916843507872	100.069492703266
38	97.3695942933571	101.908501506712	98.7609659039522	98.9734765323681	103.245113625736	97.3729587179227	99.5767986059248	100.242130750605	101.065740629865	100.31556219897	96.7955801104972	101.42981278142	99.467497237014	103.305404658871	100.006219292245	100.956022944551	99.0320465851683	99.3952944763453	100.887876168775	99.518612077594	99.0878540566491	101.285248417418	97.904335306351	106.132421206939	94.0317732932589	104.89098408957	99.4916843507872	98.4016678248784
39	98.4395898350424	103.004291845494	98.2183232341503	98.9734765323681	103.245113625736	98.5901207018968	99.5767986059248	100.242130750605	101.544725182613	100.979903670487	97.4585635359116	101.42981278142	99.467497237014	102.200534020808	100.75253436159	100.956022944551	99.0320465851683	99.3952944763453	101.830753516147	98.9466660311711	100.240038406145	100.134279685402	97.904335306351	106.132421206939	94.0317732932589	104.89098408957	100.083896757637	101.737317581654
40	98.4395898350424	101.908501506712	98.2183232341503	99.6855159318816	103.245113625736	98.5901207018968	98.5810306198656	99.8789346246973	101.065740629865	100.31556219897	98.121546961326	102.377754956948	100.070330553602	102.75296933984	100.75253436159	100.956022944551	98.5692800123404	99.3952944763453	101.830753516147	99.518612077594	99.0878540566491	100.134279685402	99.8240281554951	106.718788174933	96.6079862601975	103.123158515027	100.676109164487	98.4016678248784
41	98.4395898350424	104.100082184275	96.5903952247445	98.9734765323681	103.245113625736	98.5901207018968	97.5852626338063	100.242130750605	101.544725182613	100.31556219897	98.121546961326	100.481870605893	100.070330553602	102.75296933984	100.75253436159	100.956022944551	99.0320465851683	99.3952944763453	102.773630863518	98.9466660311711	97.9356697071532	100.134279685402	99.8240281554951	106.132421206939	95.3198797767282	105.480259281084	100.083896757637	98.4016678248784
42	100.579580918413	101.908501506712	97.1330378945464	99.6855159318816	103.245113625736	98.5901207018968	97.5852626338063	100.605326876513	102.023709735361	99.6512207274539	97.4585635359116	101.42981278142	100.67316387019	102.200534020808	101.498849430935	100.956022944551	99.0320465851683	99.3952944763453	101.830753516147	98.3747199847481	99.0878540566491	98.9833109533858	97.904335306351	106.718788174933	95.3198797767282	104.301708898055	100.676109164487	98.4016678248784
43	100.579580918413	103.004291845494	97.6756805643484	98.9734765323681	102.122884129805	98.5901207018968	98.5810306198656	100.242130750605	101.544725182613	99.6512207274539	98.7845303867403	101.42981278142	99.467497237014	101.648098701777	102.24516450028	100.956022944551	99.0320465851683	99.3952944763453	101.830753516147	98.9466660311711	99.0878540566491	100.134279685402	97.904335306351	105.546054238945	95.3198797767282	103.123158515027	101.268321571337	98.4016678248784
44	101.649576460098	101.908501506712	97.1330378945464	100.397555331395	102.122884129805	98.5901207018968	98.5810306198656	100.242130750605	102.981678840857	99.6512207274539	98.121546961326	101.42981278142	100.070330553602	101.648098701777	102.24516450028	99.4263862332696	99.4948131579962	98.7855073936684	102.773630863518	98.3747199847481	99.0878540566491	98.9833109533858	97.904335306351	104.95968727095	95.3198797767282	103.712433706541	101.268321571337	96.7338429464906
45	100.579580918413	101.908501506712	97.6756805643484	101.109594730908	102.122884129805	97.3729587179227	98.5810306198656	99.8789346246973	102.502694288109	99.6512207274539	98.7845303867403	100.481870605893	100.070330553602	101.648098701777	102.991479569625	99.4263862332696	99.0320465851683	98.7855073936684	100.887876168775	98.3747199847481	100.240038406145	100.134279685402	97.904335306351	104.373320302956	94.0317732932589	104.89098408957	101.268321571337	95.0660180681028
46	100.579580918413	99.716920829148	97.1330378945464	101.109594730908	102.122884129805	97.3729587179227	97.5852626338063	99.8789346246973	103.460663393606	99.6512207274539	98.121546961326	100.481870605893	100.070330553602	100.543228063714	102.991479569625	99.4263862332696	99.4948131579962	99.3952944763453	100.887876168775	98.3747199847481	99.0878540566491	100.134279685402	99.8240281554951	103.786953334962	94.0317732932589	104.89098408957	101.860533978187	95.0660180681028
47	100.579580918413	101.908501506712	97.6756805643484	101.109594730908	102.122884129805	97.3729587179227	98.5810306198656	99.8789346246973	103.460663393606	99.6512207274539	98.121546961326	100.481870605893	99.467497237014	101.095663382746	102.991479569625	99.4263862332696	99.4948131579962	99.3952944763453	99.9449988214033	98.3747199847481	100.240038406145	100.134279685402	97.904335306351	103.200586366968	95.3198797767282	104.89098408957	101.268321571337	96.7338429464906
48	100.579580918413	100.81271116793	99.3036085737542	100.397555331395	102.122884129805	97.3729587179227	99.5767986059248	99.8789346246973	103.460663393606	99.6512207274539	98.7845303867403	101.42981278142	100.070330553602	101.095663382746	102.991479569625	99.4263862332696	99.4948131579962	98.7855073936684	99.9449988214033	97.8027739383252	100.240038406145	100.134279685402	97.904335306351	102.02785243098	95.3198797767282	104.89098408957	101.860533978187	95.0660180681028
49	101.649576460098	100.81271116793	98.2183232341503	101.109594730908	102.122884129805	98.5901207018968	98.5810306198656	99.8789346246973	103.460663393606	99.6512207274539	98.7845303867403	101.42981278142	100.070330553602	101.095663382746	102.24516450028	99.4263862332696	99.4948131579962	98.7855073936684	100.887876168775	97.8027739383252	100.240038406145	98.9833109533858	99.8240281554951	101.441485462986	95.3198797767282	102.533883323512	101.860533978187	95.0660180681028
50	102.719572001783	99.716920829148	97.6756805643484	100.397555331395	101.000654633873	97.3729587179227	98.5810306198656	99.8789346246973	103.460663393606	100.31556219897	99.4475138121547	100.481870605893	99.467497237014	100.543228063714	101.498849430935	99.4263862332696	99.4948131579962	99.3952944763453	100.887876168775	97.8027739383252	100.240038406145	98.9833109533858	101.743721004639	100.855118494991	95.3198797767282	103.712433706541	101.268321571337	95.0660180681028
51	101.649576460098	100.81271116793	97.6756805643484	99.6855159318816	99.8784251379407	97.3729587179227	98.5810306198656	99.8789346246973	102.502694288109	100.979903670487	99.4475138121547	101.42981278142	100.070330553602	100.543228063714	100.75253436159	99.4263862332696	99.4948131579962	99.3952944763453	100.887876168775	97.8027739383252	99.0878540566491	100.134279685402	99.8240281554951	101.441485462986	101.760412194075	102.533883323512	101.268321571337	93.3981931897151
52	101.649576460098	100.81271116793	99.3036085737542	99.6855159318816	99.8784251379407	94.9386347499746	98.5810306198656	100.242130750605	102.023709735361	100.31556219897	99.4475138121547	100.481870605893	100.070330553602	100.543228063714	100.75253436159	99.4263862332696	99.4948131579962	98.7855073936684	99.9449988214033	97.8027739383252	99.0878540566491	100.134279685402	97.904335306351	102.02785243098	100.472305710605	101.944608131998	101.268321571337	95.0660180681028
53	100.579580918413	100.81271116793	98.2183232341503	99.6855159318816	99.8784251379407	94.9386347499746	97.5852626338063	99.8789346246973	101.544725182613	100.31556219897	100.110497237569	99.5339284303657	100.070330553602	100.543228063714	100.75253436159	99.4263862332696	99.9575797308241	99.3952944763453	99.9449988214033	97.8027739383252	99.0878540566491	100.134279685402	99.8240281554951	102.614219398974	96.6079862601975	104.301708898055	101.268321571337	93.3981931897151
54	99.5095853767276	99.716920829148	99.3036085737542	99.6855159318816	99.8784251379407	97.3729587179227	97.5852626338063	99.8789346246973	102.502694288109	99.6512207274539	100.110497237569	100.481870605893	100.070330553602	100.543228063714	100.006219292245	99.4263862332696	99.4948131579962	99.3952944763453	100.887876168775	97.8027739383252	100.240038406145	98.9833109533858	101.743721004639	101.441485462986	99.1841992271361	101.944608131998	101.268321571337	93.3981931897151
55	101.649576460098	99.716920829148	98.2183232341503	99.6855159318816	99.8784251379407	96.1557967339487	98.5810306198656	99.8789346246973	102.502694288109	100.31556219897	100.110497237569	100.481870605893	100.67316387019	100.543228063714	100.006219292245	99.4263862332696	99.9575797308241	98.7855073936684	100.887876168775	98.3747199847481	99.0878540566491	100.134279685402	101.743721004639	100.855118494991	101.760412194075	102.533883323512	100.676109164487	93.3981931897151
56	101.649576460098	98.6211304903662	98.7609659039522	99.6855159318816	99.8784251379407	97.3729587179227	98.5810306198656	99.8789346246973	102.502694288109	100.31556219897	99.4475138121547	101.42981278142	100.67316387019	100.543228063714	100.006219292245	99.4263862332696	99.4948131579962	99.3952944763453	100.887876168775	98.3747199847481	99.0878540566491	100.134279685402	101.743721004639	99.6823845590032	100.472305710605	104.301708898055	101.268321571337	93.3981931897151
57	100.579580918413	99.716920829148	98.7609659039522	98.9734765323681	99.8784251379407	96.1557967339487	98.5810306198656	99.8789346246973	102.502694288109	100.31556219897	100.110497237569	101.42981278142	100.67316387019	100.543228063714	99.2599042228994	99.4263862332696	99.4948131579962	99.3952944763453	100.887876168775	98.3747199847481	99.0878540566491	100.134279685402	99.8240281554951	99.0960175910091	97.8960927436668	103.123158515027	101.268321571337	93.3981931897151
58	101.649576460098	100.81271116793	97.6756805643484	98.2614371328547	101.000654633873	97.3729587179227	98.5810306198656	99.8789346246973	102.981678840857	100.979903670487	101.436464088398	100.481870605893	100.67316387019	101.095663382746	100.006219292245	100.956022944551	99.9575797308241	98.7855073936684	101.830753516147	98.3747199847481	99.0878540566491	101.285248417418	97.904335306351	98.5096506230149	100.472305710605	103.123158515027	101.268321571337	95.0660180681028
59	100.579580918413	100.81271116793	98.2183232341503	98.2614371328547	99.8784251379407	97.3729587179227	98.5810306198656	100.605326876513	102.023709735361	100.31556219897	100.773480662983	100.481870605893	100.070330553602	101.095663382746	100.006219292245	100.956022944551	99.4948131579962	98.7855073936684	100.887876168775	98.3747199847481	99.0878540566491	101.285248417418	99.8240281554951	98.5096506230149	100.472305710605	103.712433706541	101.268321571337	93.3981931897151
60	101.649576460098	100.81271116793	98.2183232341503	98.9734765323681	99.8784251379407	98.5901207018968	98.5810306198656	100.968523002421	101.065740629865	100.979903670487	100.773480662983	99.5339284303657	100.67316387019	101.095663382746	98.5135891535543	100.956022944551	99.9575797308241	98.7855073936684	99.9449988214033	98.9466660311711	100.240038406145	98.9833109533858	101.743721004639	97.9232836550208	101.760412194075	104.301708898055	100.676109164487	95.0660180681028
61	101.649576460098	100.81271116793	98.7609659039522	99.6855159318816	98.7561956420088	98.5901207018968	99.5767986059248	100.242130750605	101.065740629865	100.31556219897	100.773480662983	99.5339284303657	100.070330553602	99.9907927446828	99.2599042228994	100.956022944551	99.4948131579962	99.3952944763453	100.887876168775	99.518612077594	99.0878540566491	98.9833109533858	99.8240281554951	97.9232836550208	99.1841992271361	104.89098408957	101.268321571337	95.0660180681028
62	101.649576460098	101.908501506712	100.388893913358	100.397555331395	99.8784251379407	98.5901207018968	100.572566591984	99.8789346246973	101.544725182613	100.31556219897	100.773480662983	100.481870605893	100.67316387019	99.9907927446828	99.2599042228994	99.4263862332696	99.4948131579962	99.3952944763453	100.887876168775	99.518612077594	99.0878540566491	97.8323422213697	99.8240281554951	96.7505497190325	99.1841992271361	104.89098408957	100.676109164487	95.0660180681028
63	100.579580918413	100.81271116793	100.388893913358	99.6855159318816	99.8784251379407	99.8072826858708	100.572566591984	99.8789346246973	101.544725182613	100.31556219897	100.773480662983	99.5339284303657	101.275997186778	99.9907927446828	98.5135891535543	99.4263862332696	99.9575797308241	98.7855073936684	99.0021214740316	99.518612077594	100.240038406145	97.8323422213697	99.8240281554951	94.9914488150501	100.472305710605	103.123158515027	100.676109164487	96.7338429464906
64	100.579580918413	100.81271116793	99.3036085737542	99.6855159318816	99.8784251379407	99.8072826858708	100.572566591984	100.242130750605	102.023709735361	100.979903670487	100.773480662983	99.5339284303657	100.67316387019	99.9907927446828	98.5135891535543	97.8967495219885	99.9575797308241	99.3952944763453	99.9449988214033	99.518612077594	99.0878540566491	98.9833109533858	99.8240281554951	94.405081847056	99.1841992271361	103.712433706541	100.083896757637	96.7338429464906
65	101.649576460098	100.81271116793	100.93153658316	98.2614371328547	101.000654633873	99.8072826858708	100.572566591984	99.8789346246973	102.023709735361	100.979903670487	101.436464088398	99.5339284303657	100.67316387019	98.88592210662	99.2599042228994	99.4263862332696	99.9575797308241	99.3952944763453	99.9449988214033	100.090558124017	99.0878540566491	97.8323422213697	99.8240281554951	94.405081847056	97.8960927436668	101.944608131998	100.083896757637	96.7338429464906
66	102.719572001783	100.81271116793	100.388893913358	98.9734765323681	101.000654633873	98.5901207018968	101.568334578043	100.242130750605	102.023709735361	101.644245142003	100.773480662983	99.5339284303657	100.67316387019	98.88592210662	98.5135891535543	99.4263862332696	99.9575797308241	100.005081559022	99.9449988214033	100.090558124017	99.0878540566491	98.9833109533858	101.743721004639	93.8187148790618	100.472305710605	101.355332940483	100.676109164487	95.0660180681028
67	103.789567543469	100.81271116793	100.93153658316	98.9734765323681	99.8784251379407	98.5901207018968	102.564102564103	100.242130750605	102.023709735361	100.979903670487	102.762430939227	100.481870605893	100.070330553602	98.88592210662	99.2599042228994	97.8967495219885	99.9575797308241	100.005081559022	100.887876168775	100.090558124017	99.0878540566491	97.8323422213697	101.743721004639	93.2323479110677	96.6079862601975	103.712433706541	100.676109164487	95.0660180681028
68	103.789567543469	101.908501506712	100.93153658316	98.2614371328547	98.7561956420088	98.5901207018968	101.568334578043	100.242130750605	101.544725182613	100.979903670487	102.099447513812	100.481870605893	101.275997186778	98.88592210662	99.2599042228994	97.8967495219885	100.420346303652	99.3952944763453	100.887876168775	99.518612077594	99.0878540566491	98.9833109533858	101.743721004639	92.6459809430735	100.472305710605	101.355332940483	100.676109164487	95.0660180681028
69	103.789567543469	100.81271116793	99.8462512435561	98.2614371328547	99.8784251379407	98.5901207018968	101.568334578043	100.605326876513	101.544725182613	100.979903670487	102.099447513812	100.481870605893	101.275997186778	98.88592210662	100.006219292245	97.8967495219885	99.9575797308241	99.3952944763453	99.9449988214033	100.090558124017	99.0878540566491	98.9833109533858	99.8240281554951	92.0596139750794	97.8960927436668	101.944608131998	100.676109164487	95.0660180681028
70	103.789567543469	100.81271116793	100.93153658316	98.9734765323681	98.7561956420088	98.5901207018968	102.564102564103	100.242130750605	100.586756077117	100.979903670487	102.762430939227	99.5339284303657	100.67316387019	98.88592210662	99.2599042228994	97.8967495219885	100.420346303652	100.005081559022	99.9449988214033	100.090558124017	99.0878540566491	98.9833109533858	101.743721004639	93.8187148790618	101.760412194075	99.5875073659399	100.676109164487	96.7338429464906
71	103.789567543469	100.81271116793	100.93153658316	98.2614371328547	98.7561956420088	99.8072826858708	101.568334578043	99.8789346246973	101.544725182613	100.979903670487	102.762430939227	99.5339284303657	101.275997186778	98.3334867875886	99.2599042228994	97.8967495219885	100.420346303652	100.005081559022	100.887876168775	99.518612077594	99.0878540566491	97.8323422213697	103.663413853783	94.405081847056	100.472305710605	100.176782557454	100.676109164487	96.7338429464906
72	103.789567543469	101.908501506712	99.3036085737542	98.9734765323681	97.6339661460769	98.5901207018968	101.568334578043	100.605326876513	101.065740629865	100.979903670487	102.099447513812	100.481870605893	101.275997186778	98.3334867875886	100.006219292245	97.8967495219885	99.9575797308241	99.3952944763453	100.887876168775	100.090558124017	99.0878540566491	100.134279685402	103.663413853783	94.405081847056	96.6079862601975	100.176782557454	100.083896757637	96.7338429464906
73	103.789567543469	99.716920829148	99.8462512435561	98.9734765323681	98.7561956420088	99.8072826858708	100.572566591984	100.968523002421	101.065740629865	100.31556219897	102.099447513812	99.5339284303657	101.275997186778	97.2286161495258	99.2599042228994	97.8967495219885	100.420346303652	99.3952944763453	99.0021214740316	100.090558124017	99.0878540566491	100.134279685402	99.8240281554951	93.2323479110677	97.8960927436668	99.5875073659399	100.676109164487	96.7338429464906
74	103.789567543469	100.81271116793	99.3036085737542	98.9734765323681	98.7561956420088	101.024444669845	99.5767986059248	100.605326876513	100.586756077117	100.31556219897	102.099447513812	99.5339284303657	100.070330553602	97.2286161495258	98.5135891535543	99.4263862332696	100.420346303652	100.005081559022	99.9449988214033	100.090558124017	99.0878540566491	101.285248417418	99.8240281554951	92.0596139750794	96.6079862601975	99.5875073659399	100.083896757637	96.7338429464906
75	104.859563085154	100.81271116793	99.8462512435561	98.2614371328547	97.6339661460769	101.024444669845	99.5767986059248	100.605326876513	99.6287869716202	99.6512207274539	102.099447513812	100.481870605893	100.67316387019	97.2286161495258	99.2599042228994	99.4263862332696	100.420346303652	100.005081559022	99.9449988214033	100.090558124017	99.0878540566491	100.134279685402	101.743721004639	92.6459809430735	95.3198797767282	98.9982321744255	100.676109164487	96.7338429464906
76	104.859563085154	99.716920829148	99.8462512435561	98.2614371328547	96.511736650145	99.8072826858708	100.572566591984	100.605326876513	99.6287869716202	99.6512207274539	102.099447513812	100.481870605893	100.67316387019	97.7810514685572	98.5135891535543	99.4263862332696	100.88311287648	99.3952944763453	99.9449988214033	100.66250417044	99.0878540566491	101.285248417418	101.743721004639	93.2323479110677	96.6079862601975	101.355332940483	100.676109164487	96.7338429464906
77	103.789567543469	99.716920829148	99.3036085737542	98.2614371328547	97.6339661460769	97.3729587179227	100.572566591984	100.605326876513	99.149802418872	99.6512207274539	101.436464088398	99.5339284303657	100.67316387019	97.2286161495258	98.5135891535543	99.4263862332696	100.420346303652	100.005081559022	99.9449988214033	100.66250417044	99.0878540566491	98.9833109533858	101.743721004639	93.8187148790618	95.3198797767282	98.9982321744255	100.083896757637	96.7338429464906
78	104.859563085154	97.5253401515843	99.3036085737542	98.9734765323681	97.6339661460769	98.5901207018968	101.568334578043	100.968523002421	99.149802418872	99.6512207274539	102.762430939227	100.481870605893	99.467497237014	97.2286161495258	98.5135891535543	99.4263862332696	100.88311287648	100.005081559022	99.0021214740316	100.66250417044	99.0878540566491	101.285248417418	101.743721004639	92.6459809430735	97.8960927436668	100.176782557454	100.676109164487	96.7338429464906
79	104.859563085154	99.716920829148	98.7609659039522	98.9734765323681	99.8784251379407	97.3729587179227	100.572566591984	100.242130750605	99.149802418872	99.6512207274539	103.425414364641	100.481870605893	100.070330553602	97.7810514685572	98.5135891535543	99.4263862332696	101.345879449308	100.005081559022	99.0021214740316	100.66250417044	99.0878540566491	100.134279685402	101.743721004639	93.2323479110677	97.8960927436668	98.9982321744255	100.083896757637	96.7338429464906
80	104.859563085154	99.716920829148	98.7609659039522	98.9734765323681	99.8784251379407	97.3729587179227	100.572566591984	100.242130750605	98.6708178661238	100.31556219897	102.762430939227	99.5339284303657	100.070330553602	97.2286161495258	97.7672740842092	99.4263862332696	101.345879449308	99.3952944763453	99.9449988214033	100.66250417044	99.0878540566491	102.436217149434	103.663413853783	92.6459809430735	97.8960927436668	98.9982321744255	100.083896757637	95.0660180681028
81	103.789567543469	97.5253401515843	99.8462512435561	98.9734765323681	98.7561956420088	97.3729587179227	100.572566591984	100.605326876513	100.107771524368	100.31556219897	102.762430939227	99.5339284303657	100.070330553602	97.2286161495258	97.7672740842092	99.4263862332696	101.345879449308	99.3952944763453	99.0021214740316	100.090558124017	99.0878540566491	100.134279685402	103.663413853783	91.4732470070853	100.472305710605	98.9982321744255	99.4916843507872	95.0660180681028
82	103.789567543469	99.716920829148	99.3036085737542	97.5493977333412	98.7561956420088	97.3729587179227	100.572566591984	100.605326876513	100.107771524368	99.6512207274539	102.762430939227	100.481870605893	100.070330553602	97.2286161495258	98.5135891535543	99.4263862332696	101.345879449308	100.005081559022	99.9449988214033	100.66250417044	99.0878540566491	100.134279685402	103.663413853783	91.4732470070853	99.1841992271361	97.8196817913966	100.676109164487	95.0660180681028
83	103.789567543469	98.6211304903662	99.8462512435561	98.2614371328547	98.7561956420088	97.3729587179227	100.572566591984	100.968523002421	99.149802418872	98.9868792559376	102.099447513812	100.481870605893	100.070330553602	96.123745511463	97.7672740842092	99.4263862332696	101.345879449308	100.005081559022	99.9449988214033	101.234450216863	99.0878540566491	100.134279685402	101.743721004639	92.6459809430735	97.8960927436668	98.408956982911	100.083896757637	95.0660180681028
84	103.789567543469	99.716920829148	100.388893913358	98.9734765323681	98.7561956420088	97.3729587179227	100.572566591984	100.968523002421	99.6287869716202	99.6512207274539	102.099447513812	100.481870605893	99.467497237014	97.2286161495258	98.5135891535543	99.4263862332696	101.345879449308	100.005081559022	99.9449988214033	101.234450216863	97.9356697071532	101.285248417418	103.663413853783	90.8868800390912	96.6079862601975	97.8196817913966	100.083896757637	95.0660180681028
85	103.789567543469	99.716920829148	100.93153658316	99.6855159318816	99.8784251379407	97.3729587179227	99.5767986059248	100.968523002421	99.149802418872	98.9868792559376	102.762430939227	100.481870605893	100.67316387019	96.123745511463	98.5135891535543	99.4263862332696	101.345879449308	99.3952944763453	99.9449988214033	101.234450216863	100.240038406145	100.134279685402	105.583106702928	90.300513071097	96.6079862601975	97.2304065998822	100.083896757637	96.7338429464906
86	102.719572001783	100.81271116793	100.93153658316	101.109594730908	98.7561956420088	98.5901207018968	99.5767986059248	100.968523002421	99.149802418872	98.3225377844212	102.762430939227	99.5339284303657	100.67316387019	96.6761808304944	98.5135891535543	99.4263862332696	101.345879449308	100.005081559022	99.0021214740316	100.66250417044	99.0878540566491	98.9833109533858	103.663413853783	90.300513071097	96.6079862601975	99.5875073659399	100.083896757637	96.7338429464906
87	101.649576460098	100.81271116793	100.388893913358	101.821634130422	97.6339661460769	98.5901207018968	98.5810306198656	100.605326876513	98.1918333133756	98.9868792559376	102.099447513812	99.5339284303657	100.070330553602	97.2286161495258	98.5135891535543	99.4263862332696	101.345879449308	100.005081559022	99.0021214740316	100.66250417044	100.240038406145	100.134279685402	101.743721004639	90.8868800390912	95.3198797767282	98.408956982911	100.083896757637	96.7338429464906
88	102.719572001783	99.716920829148	100.388893913358	101.109594730908	97.6339661460769	99.8072826858708	98.5810306198656	101.331719128329	98.6708178661238	99.6512207274539	102.762430939227	98.5859862548385	101.275997186778	97.2286161495258	98.5135891535543	99.4263862332696	101.345879449308	100.005081559022	99.9449988214033	100.66250417044	99.0878540566491	100.134279685402	103.663413853783	88.5414121671146	95.3198797767282	100.176782557454	99.4916843507872	96.7338429464906
89	101.649576460098	98.6211304903662	100.388893913358	101.821634130422	96.511736650145	99.8072826858708	99.5767986059248	100.968523002421	98.6708178661238	98.9868792559376	103.425414364641	99.5339284303657	100.67316387019	97.2286161495258	98.5135891535543	99.4263862332696	101.345879449308	99.3952944763453	99.0021214740316	101.234450216863	100.240038406145	98.9833109533858	107.502799552072	89.1277791351087	97.8960927436668	101.355332940483	99.4916843507872	98.4016678248784
90	101.649576460098	98.6211304903662	100.93153658316	101.821634130422	97.6339661460769	99.8072826858708	99.5767986059248	100.605326876513	98.6708178661238	99.6512207274539	103.425414364641	99.5339284303657	100.67316387019	97.7810514685572	97.7672740842092	100.956022944551	101.808646022136	100.005081559022	99.0021214740316	101.234450216863	100.240038406145	98.9833109533858	109.422492401216	90.300513071097	97.8960927436668	100.766057748969	100.083896757637	98.4016678248784
91	100.579580918413	98.6211304903662	99.8462512435561	102.533673529935	96.511736650145	99.8072826858708	99.5767986059248	100.605326876513	98.6708178661238	99.6512207274539	102.762430939227	99.5339284303657	101.275997186778	97.2286161495258	97.0209590148641	99.4263862332696	101.345879449308	100.005081559022	99.0021214740316	101.234450216863	99.0878540566491	100.134279685402	107.502799552072	90.300513071097	99.1841992271361	101.355332940483	99.4916843507872	101.737317581654
92	99.5095853767276	97.5253401515843	99.3036085737542	103.245712929449	95.389507154213	101.024444669845	99.5767986059248	100.968523002421	98.1918333133756	98.9868792559376	103.425414364641	99.5339284303657	100.070330553602	97.2286161495258	96.274643945519	97.8967495219885	101.345879449308	100.614868641699	98.0592441266599	100.66250417044	99.0878540566491	100.134279685402	105.583106702928	90.8868800390912	97.8960927436668	99.5875073659399	99.4916843507872	101.737317581654
93	100.579580918413	96.4295498128025	99.3036085737542	102.533673529935	95.389507154213	101.024444669845	99.5767986059248	99.8789346246973	98.6708178661238	99.6512207274539	103.425414364641	98.5859862548385	100.67316387019	97.2286161495258	97.0209590148641	99.4263862332696	101.345879449308	100.614868641699	98.0592441266599	100.66250417044	99.0878540566491	98.9833109533858	101.743721004639	91.4732470070853	100.472305710605	99.5875073659399	100.083896757637	101.737317581654
94	100.579580918413	97.5253401515843	99.8462512435561	102.533673529935	95.389507154213	101.024444669845	99.5767986059248	100.242130750605	99.149802418872	99.6512207274539	102.762430939227	97.6380440793112	100.67316387019	97.2286161495258	97.0209590148641	99.4263862332696	101.345879449308	100.614868641699	98.0592441266599	100.66250417044	99.0878540566491	98.9833109533858	105.583106702928	92.0596139750794	101.760412194075	98.9982321744255	100.083896757637	100.069492703266
95	100.579580918413	96.4295498128025	100.388893913358	103.245712929449	95.389507154213	101.024444669845	99.5767986059248	99.5157384987893	99.6287869716202	98.9868792559376	104.088397790055	97.6380440793112	100.070330553602	97.2286161495258	97.0209590148641	99.4263862332696	101.808646022136	100.614868641699	96.1734894319164	100.66250417044	99.0878540566491	98.9833109533858	103.663413853783	92.6459809430735	101.760412194075	98.9982321744255	100.083896757637	101.737317581654
96	101.649576460098	96.4295498128025	100.93153658316	103.245712929449	94.2672776582811	99.8072826858708	99.5767986059248	99.8789346246973	99.6287869716202	99.6512207274539	103.425414364641	97.6380440793112	100.070330553602	96.6761808304944	97.0209590148641	99.4263862332696	101.808646022136	100.614868641699	96.1734894319164	100.66250417044	99.0878540566491	100.134279685402	99.8240281554951	92.6459809430735	100.472305710605	98.408956982911	100.083896757637	101.737317581654
97	100.579580918413	97.5253401515843	99.8462512435561	103.957752328962	95.389507154213	99.8072826858708	100.572566591984	99.1525423728814	99.149802418872	99.6512207274539	104.088397790055	97.6380440793112	99.467497237014	96.6761808304944	97.7672740842092	99.4263862332696	101.345879449308	100.614868641699	96.1734894319164	100.090558124017	99.0878540566491	98.9833109533858	101.743721004639	93.2323479110677	104.336625161013	95.4625810253388	100.083896757637	101.737317581654
98	102.719572001783	96.4295498128025	99.8462512435561	102.533673529935	94.2672776582811	101.024444669845	99.5767986059248	99.5157384987893	99.6287869716202	98.9868792559376	103.425414364641	97.6380440793112	99.467497237014	96.6761808304944	98.5135891535543	99.4263862332696	101.808646022136	100.614868641699	97.1163667792881	101.234450216863	99.0878540566491	98.9833109533858	103.663413853783	93.2323479110677	103.048518677544	96.0518562168533	100.083896757637	101.737317581654
99	101.649576460098	95.3337594740206	100.388893913358	103.245712929449	94.2672776582811	99.8072826858708	99.5767986059248	99.5157384987893	98.6708178661238	98.3225377844212	102.762430939227	97.6380440793112	99.467497237014	96.6761808304944	97.7672740842092	99.4263862332696	101.808646022136	100.614868641699	96.1734894319164	100.66250417044	99.0878540566491	98.9833109533858	101.743721004639	93.2323479110677	101.760412194075	96.0518562168533	100.083896757637	100.069492703266
100	100.579580918413	96.4295498128025	100.93153658316	103.245712929449	95.389507154213	98.5901207018968	99.5767986059248	99.8789346246973	98.1918333133756	98.9868792559376	102.762430939227	97.6380440793112	99.467497237014	96.123745511463	98.5135891535543	99.4263862332696	101.808646022136	100.614868641699	97.1163667792881	101.234450216863	100.240038406145	97.8323422213697	103.663413853783	93.2323479110677	99.1841992271361	95.4625810253388	99.4916843507872	100.069492703266
101	101.649576460098	95.3337594740206	101.474179252962	103.957752328962	94.2672776582811	99.8072826858708	100.572566591984	99.8789346246973	97.7128487606275	99.6512207274539	102.762430939227	98.5859862548385	99.467497237014	96.123745511463	99.2599042228994	99.4263862332696	101.808646022136	101.224655724376	96.1734894319164	101.234450216863	100.240038406145	98.9833109533858	101.743721004639	93.2323479110677	103.048518677544	94.8733058338244	99.4916843507872	100.069492703266
102	100.579580918413	95.3337594740206	102.016821922764	103.245712929449	94.2672776582811	99.8072826858708	100.572566591984	99.1525423728814	97.2338642078793	99.6512207274539	103.425414364641	97.6380440793112	99.467497237014	96.6761808304944	100.006219292245	99.4263862332696	101.808646022136	100.614868641699	97.1163667792881	101.234450216863	99.0878540566491	98.9833109533858	99.8240281554951	92.6459809430735	101.760412194075	94.28403064231	98.8994719439372	101.737317581654
103	100.579580918413	95.3337594740206	102.016821922764	103.957752328962	95.389507154213	98.5901207018968	99.5767986059248	99.1525423728814	97.7128487606275	100.31556219897	102.099447513812	97.6380440793112	100.070330553602	97.2286161495258	100.006219292245	97.8967495219885	102.271412594964	100.614868641699	97.1163667792881	100.66250417044	100.240038406145	98.9833109533858	101.743721004639	93.8187148790618	100.472305710605	95.4625810253388	98.8994719439372	101.737317581654
104	100.579580918413	95.3337594740206	102.016821922764	103.245712929449	96.511736650145	98.5901207018968	99.5767986059248	99.5157384987893	97.2338642078793	99.6512207274539	102.099447513812	97.6380440793112	100.070330553602	97.2286161495258	99.2599042228994	99.4263862332696	101.808646022136	101.224655724376	96.1734894319164	101.234450216863	100.240038406145	98.9833109533858	103.663413853783	94.9914488150501	100.472305710605	94.8733058338244	98.8994719439372	103.405142460042
105	100.579580918413	95.3337594740206	102.016821922764	103.245712929449	95.389507154213	99.8072826858708	99.5767986059248	99.8789346246973	97.2338642078793	100.31556219897	102.099447513812	97.6380440793112	100.070330553602	97.2286161495258	98.5135891535543	99.4263862332696	101.808646022136	101.224655724376	98.0592441266599	101.234450216863	100.240038406145	97.8323422213697	103.663413853783	94.9914488150501	103.048518677544	94.28403064231	99.4916843507872	103.405142460042
106	100.579580918413	97.5253401515843	102.016821922764	103.245712929449	96.511736650145	99.8072826858708	100.572566591984	99.5157384987893	96.7548796551311	100.979903670487	102.099447513812	97.6380440793112	100.070330553602	97.7810514685572	98.5135891535543	97.8967495219885	101.808646022136	101.224655724376	98.0592441266599	101.234450216863	100.240038406145	98.9833109533858	101.743721004639	94.405081847056	100.472305710605	93.1054802592811	98.3072595370873	103.405142460042
107	100.579580918413	96.4295498128025	102.559464592566	101.821634130422	95.389507154213	99.8072826858708	100.572566591984	99.1525423728814	96.2758951023829	100.31556219897	102.762430939227	96.6901019037839	100.67316387019	97.2286161495258	99.2599042228994	97.8967495219885	101.808646022136	100.614868641699	99.0021214740316	101.234450216863	99.0878540566491	97.8323422213697	103.663413853783	94.9914488150501	100.472305710605	94.8733058338244	98.8994719439372	101.737317581654
108	99.5095853767276	97.5253401515843	101.474179252962	101.821634130422	95.389507154213	98.5901207018968	99.5767986059248	98.7893462469734	96.2758951023829	99.6512207274539	102.099447513812	96.6901019037839	100.070330553602	97.2286161495258	98.5135891535543	97.8967495219885	101.808646022136	101.224655724376	99.0021214740316	101.234450216863	99.0878540566491	98.9833109533858	101.743721004639	95.5778157830442	100.472305710605	95.4625810253388	98.8994719439372	103.405142460042
109	99.5095853767276	96.4295498128025	102.016821922764	101.109594730908	95.389507154213	98.5901207018968	100.572566591984	98.7893462469734	95.3179259968866	99.6512207274539	102.099447513812	95.7421597282566	100.070330553602	96.6761808304944	100.006219292245	97.8967495219885	101.808646022136	101.224655724376	98.0592441266599	101.234450216863	100.240038406145	98.9833109533858	99.8240281554951	94.9914488150501	100.472305710605	96.0518562168533	98.8994719439372	101.737317581654
110	99.5095853767276	96.4295498128025	102.559464592566	102.533673529935	95.389507154213	99.8072826858708	99.5767986059248	98.7893462469734	95.7969105496348	98.9868792559376	102.099447513812	96.6901019037839	100.67316387019	96.6761808304944	100.006219292245	97.8967495219885	101.808646022136	100.614868641699	98.0592441266599	101.234450216863	101.392222755641	98.9833109533858	99.8240281554951	96.7505497190325	100.472305710605	94.8733058338244	98.8994719439372	101.737317581654
111	99.5095853767276	96.4295498128025	100.93153658316	102.533673529935	95.389507154213	99.8072826858708	100.572566591984	99.1525423728814	96.7548796551311	98.9868792559376	103.425414364641	95.7421597282566	100.67316387019	97.2286161495258	100.006219292245	97.8967495219885	101.808646022136	100.614868641699	98.0592441266599	101.234450216863	100.240038406145	98.9833109533858	99.8240281554951	96.1641827510384	95.3198797767282	95.4625810253388	98.8994719439372	103.405142460042
112	99.5095853767276	97.5253401515843	101.474179252962	101.821634130422	96.511736650145	101.024444669845	100.572566591984	98.7893462469734	97.2338642078793	99.6512207274539	102.762430939227	96.6901019037839	100.070330553602	97.2286161495258	100.75253436159	99.4263862332696	101.808646022136	101.224655724376	99.0021214740316	101.234450216863	100.240038406145	97.8323422213697	97.904335306351	94.9914488150501	96.6079862601975	94.8733058338244	98.8994719439372	105.072967338429
113	100.579580918413	96.4295498128025	102.016821922764	102.533673529935	95.389507154213	99.8072826858708	100.572566591984	98.4261501210654	96.7548796551311	99.6512207274539	102.099447513812	96.6901019037839	100.67316387019	97.7810514685572	100.75253436159	99.4263862332696	101.808646022136	101.224655724376	99.0021214740316	101.234450216863	100.240038406145	97.8323422213697	99.8240281554951	94.405081847056	96.6079862601975	93.6947554507955	98.8994719439372	105.072967338429
114	100.579580918413	96.4295498128025	100.93153658316	101.821634130422	96.511736650145	98.5901207018968	101.568334578043	98.4261501210654	96.7548796551311	99.6512207274539	102.762430939227	95.7421597282566	100.67316387019	97.7810514685572	101.498849430935	97.8967495219885	102.271412594964	100.614868641699	98.0592441266599	101.234450216863	100.240038406145	98.9833109533858	101.743721004639	96.1641827510384	97.8960927436668	95.4625810253388	98.3072595370873	105.072967338429
115	99.5095853767276	96.4295498128025	102.016821922764	101.821634130422	96.511736650145	98.5901207018968	100.572566591984	98.7893462469734	97.2338642078793	98.9868792559376	102.762430939227	95.7421597282566	100.67316387019	97.2286161495258	100.75253436159	97.8967495219885	102.271412594964	101.224655724376	99.0021214740316	101.234450216863	101.392222755641	97.8323422213697	99.8240281554951	96.7505497190325	97.8960927436668	96.6411314083677	99.4916843507872	106.740792216817
116	99.5095853767276	96.4295498128025	101.474179252962	101.821634130422	95.389507154213	98.5901207018968	99.5767986059248	99.1525423728814	97.2338642078793	99.6512207274539	103.425414364641	94.7942175527293	100.070330553602	97.2286161495258	101.498849430935	96.3671128107075	102.271412594964	101.224655724376	99.0021214740316	101.234450216863	101.392222755641	96.6813734893535	101.743721004639	96.7505497190325	99.1841992271361	95.4625810253388	99.4916843507872	106.740792216817
117	100.579580918413	98.6211304903662	100.388893913358	101.821634130422	95.389507154213	99.8072826858708	99.5767986059248	97.3365617433414	97.2338642078793	98.9868792559376	102.762430939227	94.7942175527293	100.67316387019	97.2286161495258	101.498849430935	96.3671128107075	102.271412594964	101.224655724376	99.0021214740316	100.66250417044	101.392222755641	97.8323422213697	101.743721004639	96.1641827510384	97.8960927436668	95.4625810253388	98.8994719439372	105.072967338429
118	100.579580918413	97.5253401515843	100.93153658316	102.533673529935	95.389507154213	99.8072826858708	99.5767986059248	97.3365617433414	96.7548796551311	98.3225377844212	101.436464088398	95.7421597282566	100.67316387019	96.6761808304944	100.75253436159	94.8374760994264	102.271412594964	101.834442807053	99.0021214740316	101.234450216863	100.240038406145	96.6813734893535	103.663413853783	96.1641827510384	96.6079862601975	94.8733058338244	98.8994719439372	103.405142460042
119	101.649576460098	96.4295498128025	100.388893913358	103.245712929449	95.389507154213	98.5901207018968	98.5810306198656	95.8837772397095	97.7128487606275	98.3225377844212	102.099447513812	94.7942175527293	101.275997186778	96.123745511463	100.75253436159	96.3671128107075	102.734179167791	101.224655724376	99.0021214740316	101.806396263286	100.240038406145	97.8323422213697	101.743721004639	96.1641827510384	95.3198797767282	94.8733058338244	98.8994719439372	105.072967338429
120	100.579580918413	95.3337594740206	99.8462512435561	103.957752328962	95.389507154213	98.5901207018968	98.5810306198656	95.5205811138015	98.6708178661238	97.6581963129048	101.436464088398	95.7421597282566	100.67316387019	96.123745511463	101.498849430935	96.3671128107075	102.271412594964	101.224655724376	99.9449988214033	101.234450216863	100.240038406145	98.9833109533858	101.743721004639	96.7505497190325	96.6079862601975	93.1054802592811	100.083896757637	103.405142460042
121	100.579580918413	96.4295498128025	99.8462512435561	103.245712929449	95.389507154213	97.3729587179227	98.5810306198656	95.1573849878935	97.7128487606275	98.3225377844212	102.762430939227	95.7421597282566	99.467497237014	96.6761808304944	100.75253436159	96.3671128107075	102.734179167791	101.224655724376	99.0021214740316	100.66250417044	100.240038406145	97.8323422213697	103.663413853783	96.7505497190325	95.3198797767282	93.6947554507955	99.4916843507872	103.405142460042
122	101.649576460098	95.3337594740206	99.3036085737542	103.245712929449	95.389507154213	97.3729587179227	98.5810306198656	95.1573849878935	97.7128487606275	97.6581963129048	102.762430939227	95.7421597282566	98.864663920426	96.6761808304944	101.498849430935	96.3671128107075	102.271412594964	101.224655724376	99.0021214740316	100.66250417044	99.0878540566491	98.9833109533858	103.663413853783	96.7505497190325	95.3198797767282	93.1054802592811	100.083896757637	101.737317581654
123	101.649576460098	95.3337594740206	99.3036085737542	103.245712929449	94.2672776582811	96.1557967339487	98.5810306198656	94.7941888619855	97.7128487606275	98.3225377844212	103.425414364641	96.6901019037839	96.4533306540741	97.2286161495258	100.75253436159	96.3671128107075	102.271412594964	101.834442807053	99.9449988214033	100.66250417044	100.240038406145	100.134279685402	101.743721004639	97.9232836550208	94.0317732932589	94.8733058338244	99.4916843507872	103.405142460042
124	101.649576460098	94.2379691352388	100.93153658316	103.957752328962	95.389507154213	98.5901207018968	98.5810306198656	94.7941888619855	98.1918333133756	97.6581963129048	103.425414364641	95.7421597282566	97.0561639706621	96.6761808304944	100.006219292245	97.8967495219885	102.271412594964	101.834442807053	99.9449988214033	100.66250417044	100.240038406145	98.9833109533858	101.743721004639	98.5096506230149	95.3198797767282	93.6947554507955	100.083896757637	101.737317581654
125	100.579580918413	94.2379691352388	99.8462512435561	105.381831127989	94.2672776582811	97.3729587179227	98.5810306198656	95.5205811138015	99.149802418872	98.3225377844212	103.425414364641	95.7421597282566	96.4533306540741	97.7810514685572	98.5135891535543	96.3671128107075	102.271412594964	101.224655724376	99.9449988214033	100.66250417044	101.392222755641	97.8323422213697	99.8240281554951	98.5096506230149	94.0317732932589	94.28403064231	100.083896757637	103.405142460042
126	100.579580918413	96.4295498128025	100.388893913358	105.381831127989	95.389507154213	98.5901207018968	98.5810306198656	95.5205811138015	99.6287869716202	98.3225377844212	103.425414364641	95.7421597282566	96.4533306540741	97.7810514685572	98.5135891535543	96.3671128107075	102.734179167791	101.224655724376	99.9449988214033	100.66250417044	100.240038406145	97.8323422213697	99.8240281554951	99.0960175910091	92.7436668097896	95.4625810253388	100.083896757637	101.737317581654
127	101.649576460098	96.4295498128025	100.93153658316	105.381831127989	95.389507154213	98.5901207018968	98.5810306198656	95.5205811138015	101.065740629865	99.6512207274539	103.425414364641	95.7421597282566	96.4533306540741	97.7810514685572	98.5135891535543	97.8967495219885	102.734179167791	101.224655724376	99.9449988214033	100.66250417044	101.392222755641	97.8323422213697	99.8240281554951	100.268751526997	92.7436668097896	93.1054802592811	100.083896757637	101.737317581654
128	101.649576460098	95.3337594740206	101.474179252962	106.093870527503	97.6339661460769	97.3729587179227	99.5767986059248	96.2469733656174	102.023709735361	99.6512207274539	103.425414364641	95.7421597282566	95.8504973374862	98.3334867875886	99.2599042228994	99.4263862332696	103.196945740619	101.224655724376	99.0021214740316	101.234450216863	100.240038406145	97.8323422213697	97.904335306351	100.268751526997	87.5912408759124	94.28403064231	99.4916843507872	101.737317581654
129	101.649576460098	94.2379691352388	102.559464592566	106.093870527503	97.6339661460769	98.5901207018968	99.5767986059248	95.8837772397095	102.023709735361	100.31556219897	104.75138121547	95.7421597282566	95.2476640208982	98.3334867875886	99.2599042228994	99.4263862332696	103.659712313447	101.224655724376	100.887876168775	100.66250417044	101.392222755641	97.8323422213697	99.8240281554951	103.200586366968	87.5912408759124	95.4625810253388	99.4916843507872	101.737317581654
130	101.649576460098	94.2379691352388	103.102107262368	105.381831127989	98.7561956420088	97.3729587179227	99.5767986059248	96.2469733656174	103.460663393606	100.979903670487	103.425414364641	96.6901019037839	96.4533306540741	98.3334867875886	99.2599042228994	99.4263862332696	104.122478886275	101.224655724376	100.887876168775	100.66250417044	101.392222755641	96.6813734893535	97.904335306351	102.614219398974	82.4388149420352	95.4625810253388	99.4916843507872	101.737317581654
131	102.719572001783	95.3337594740206	102.559464592566	105.381831127989	99.8784251379407	98.5901207018968	99.5767986059248	96.6101694915254	103.939647946354	101.644245142003	103.425414364641	95.7421597282566	95.8504973374862	98.88592210662	100.006219292245	100.956022944551	104.122478886275	101.224655724376	101.830753516147	101.806396263286	101.392222755641	97.8323422213697	94.0649496080627	103.786953334962	82.4388149420352	96.0518562168533	98.8994719439372	101.737317581654
132	101.649576460098	95.3337594740206	104.187392601972	105.381831127989	98.7561956420088	99.8072826858708	99.5767986059248	96.6101694915254	105.376601604598	100.979903670487	104.75138121547	95.7421597282566	95.2476640208982	99.4383574256514	100.006219292245	100.956022944551	104.585245459103	101.834442807053	102.773630863518	101.806396263286	101.392222755641	96.6813734893535	95.9846424572068	106.132421206939	82.4388149420352	96.6411314083677	99.4916843507872	100.069492703266
133	102.719572001783	96.4295498128025	104.730035271774	105.381831127989	99.8784251379407	99.8072826858708	100.572566591984	95.8837772397095	105.855586157346	100.979903670487	104.75138121547	97.6380440793112	95.8504973374862	100.543228063714	100.75253436159	100.956022944551	105.048012031931	101.834442807053	102.773630863518	102.378342309709	103.696591454633	96.6813734893535	95.9846424572068	107.891522110921	81.1507084585659	95.4625810253388	99.4916843507872	101.737317581654
134	102.719572001783	96.4295498128025	104.187392601972	106.093870527503	101.000654633873	98.5901207018968	101.568334578043	96.2469733656174	106.334570710095	100.979903670487	104.088397790055	96.6901019037839	97.0561639706621	101.095663382746	100.75253436159	100.956022944551	105.048012031931	101.834442807053	102.773630863518	102.378342309709	103.696591454633	95.5304047573374	95.9846424572068	108.477889078915	81.1507084585659	95.4625810253388	99.4916843507872	101.737317581654
135	102.719572001783	94.2379691352388	104.730035271774	106.805909927016	101.000654633873	99.8072826858708	101.568334578043	95.5205811138015	108.729493473835	101.644245142003	104.088397790055	96.6901019037839	96.4533306540741	101.648098701777	100.006219292245	100.956022944551	105.048012031931	101.834442807053	103.71650821089	102.378342309709	103.696591454633	95.5304047573374	92.1452567589186	107.891522110921	78.5744954916273	94.8733058338244	98.8994719439372	101.737317581654
136	101.649576460098	95.3337594740206	104.730035271774	107.517949326529	102.122884129805	101.024444669845	100.572566591984	95.8837772397095	109.208478026584	101.644245142003	104.75138121547	96.6901019037839	95.8504973374862	102.200534020808	100.75253436159	100.956022944551	105.048012031931	101.834442807053	103.71650821089	102.378342309709	103.696591454633	95.5304047573374	94.0649496080627	107.305155142927	77.286389008158	94.28403064231	98.8994719439372	101.737317581654
137	102.719572001783	95.3337594740206	105.272677941575	107.517949326529	102.122884129805	103.458768637793	100.572566591984	96.6101694915254	111.124416237576	102.308586613519	104.088397790055	96.6901019037839	96.4533306540741	102.75296933984	100.75253436159	100.956022944551	105.510778604759	102.44422988973	103.71650821089	102.950288356132	104.848775804129	95.5304047573374	94.0649496080627	106.718788174933	75.9982825246887	94.8733058338244	98.8994719439372	103.405142460042
138	102.719572001783	97.5253401515843	105.815320611377	107.517949326529	102.122884129805	102.241606653819	100.572566591984	96.6101694915254	111.603400790325	102.308586613519	104.088397790055	96.6901019037839	97.0561639706621	102.75296933984	101.498849430935	102.485659655832	105.510778604759	101.834442807053	105.602262905634	102.950288356132	104.848775804129	95.5304047573374	92.1452567589186	106.718788174933	73.4220695577501	96.0518562168533	98.8994719439372	101.737317581654
139	102.719572001783	96.4295498128025	106.900605950981	107.517949326529	103.245113625736	102.241606653819	101.568334578043	97.3365617433414	112.561369895821	102.308586613519	104.088397790055	97.6380440793112	97.0561639706621	102.75296933984	102.24516450028	102.485659655832	105.510778604759	101.834442807053	105.602262905634	104.094180448978	106.000960153625	95.5304047573374	94.0649496080627	105.546054238945	70.8458565908115	96.0518562168533	98.8994719439372	101.737317581654
140	102.719572001783	95.3337594740206	106.900605950981	108.229988726043	104.367343121668	103.458768637793	100.572566591984	97.3365617433414	112.561369895821	102.972928085036	104.088397790055	98.5859862548385	97.0561639706621	103.857839977903	102.991479569625	100.956022944551	105.510778604759	102.44422988973	106.545140253005	104.094180448978	106.000960153625	95.5304047573374	92.1452567589186	104.95968727095	70.8458565908115	98.408956982911	98.8994719439372	103.405142460042
141	103.789567543469	97.5253401515843	106.357963281179	108.229988726043	104.367343121668	103.458768637793	101.568334578043	98.0629539951574	113.519339001317	102.308586613519	104.088397790055	97.6380440793112	96.4533306540741	103.857839977903	102.991479569625	102.485659655832	106.436311750415	102.44422988973	107.488017600377	104.666126495401	106.000960153625	96.6813734893535	90.2255639097744	106.718788174933	66.9815371404036	97.2304065998822	98.8994719439372	103.405142460042
142	103.789567543469	98.6211304903662	107.985891290585	108.942028125556	105.4895726176	104.675930621767	101.568334578043	97.3365617433414	114.477308106814	102.972928085036	104.75138121547	97.6380440793112	97.6589972872501	104.410275296934	103.73779463897	102.485659655832	106.436311750415	102.44422988973	107.488017600377	104.666126495401	106.000960153625	96.6813734893535	90.2255639097744	106.132421206939	65.6934306569343	97.8196817913966	98.3072595370873	101.737317581654
143	103.789567543469	97.5253401515843	107.985891290585	108.942028125556	106.611802113532	104.675930621767	102.564102564103	96.9733656174334	115.914261765058	103.637269556552	104.75138121547	97.6380440793112	96.4533306540741	104.962710615965	105.23042477766	102.485659655832	107.36184489607	102.44422988973	107.488017600377	104.666126495401	106.000960153625	96.6813734893535	90.2255639097744	104.95968727095	64.405324173465	96.0518562168533	98.8994719439372	103.405142460042
144	104.859563085154	97.5253401515843	107.985891290585	108.942028125556	106.611802113532	105.893092605741	103.559870550162	97.3365617433414	116.872230870554	103.637269556552	104.75138121547	97.6380440793112	97.0561639706621	105.515145934997	104.484109708315	102.485659655832	107.36184489607	102.44422988973	108.430894947749	105.238072541824	107.15314450312	95.5304047573374	92.1452567589186	106.718788174933	63.1172176899957	97.8196817913966	98.8994719439372	103.405142460042
145	104.859563085154	98.6211304903662	107.443248620783	108.942028125556	106.611802113532	104.675930621767	104.555638536221	97.3365617433414	118.309184528799	104.301611028068	105.414364640884	98.5859862548385	97.0561639706621	106.067581254028	104.484109708315	104.015296367113	107.36184489607	102.44422988973	109.373772295121	105.238072541824	106.000960153625	96.6813734893535	90.2255639097744	107.891522110921	63.1172176899957	97.8196817913966	98.3072595370873	101.737317581654
146	105.929558626839	96.4295498128025	106.900605950981	108.942028125556	107.734031609464	105.893092605741	103.559870550162	97.6997578692494	119.267153634295	104.301611028068	105.414364640884	99.5339284303657	97.6589972872501	106.067581254028	105.23042477766	104.015296367113	107.824611468898	102.44422988973	108.430894947749	105.810018588247	107.15314450312	96.6813734893535	90.2255639097744	107.891522110921	61.8291112065264	96.6411314083677	98.3072595370873	101.737317581654
147	105.929558626839	97.5253401515843	107.985891290585	108.229988726043	108.856261105396	105.893092605741	104.555638536221	98.0629539951574	120.225122739792	104.301611028068	106.077348066298	99.5339284303657	98.261830603838	106.067581254028	105.976739847005	104.015296367113	107.824611468898	102.44422988973	108.430894947749	105.810018588247	107.15314450312	96.6813734893535	88.3058710606303	108.477889078915	61.8291112065264	97.2304065998822	98.3072595370873	103.405142460042
148	104.859563085154	97.5253401515843	107.985891290585	108.942028125556	109.978490601328	105.893092605741	105.55140652228	98.0629539951574	120.225122739792	104.301611028068	106.077348066298	99.5339284303657	97.6589972872501	106.62001657306	105.976739847005	105.544933078394	108.287378041726	102.44422988973	108.430894947749	106.381964634669	107.15314450312	97.8323422213697	86.3861782114862	108.477889078915	60.5410047230571	97.2304065998822	98.8994719439372	103.405142460042
149	105.929558626839	98.6211304903662	108.528533960387	108.229988726043	109.978490601328	105.893092605741	104.555638536221	98.0629539951574	121.662076398036	104.301611028068	104.75138121547	99.5339284303657	97.6589972872501	107.724887211122	105.23042477766	105.544933078394	108.750144614554	102.44422988973	109.373772295121	106.381964634669	108.305328852616	97.8323422213697	84.466485362342	107.305155142927	59.2528982395878	94.8733058338244	98.3072595370873	101.737317581654
150	105.929558626839	98.6211304903662	109.613819299991	108.229988726043	111.10072009726	104.675930621767	104.555638536221	99.1525423728814	122.620045503533	103.637269556552	105.414364640884	99.5339284303657	97.6589972872501	106.62001657306	105.976739847005	104.015296367113	108.287378041726	102.44422988973	109.373772295121	106.953910681092	108.305328852616	97.8323422213697	84.466485362342	105.546054238945	56.6766852726492	96.0518562168533	98.3072595370873	101.737317581654
151	105.929558626839	99.716920829148	110.156461969793	108.229988726043	112.222949593192	104.675930621767	103.559870550162	98.7893462469734	123.099030056281	104.301611028068	106.077348066298	99.5339284303657	97.6589972872501	107.724887211122	107.469369985696	105.544933078394	108.750144614554	102.44422988973	109.373772295121	106.953910681092	109.457513202112	95.5304047573374	82.5467925131979	106.718788174933	55.3885787891799	95.4625810253388	98.3072595370873	98.4016678248784
152	106.999554168524	99.716920829148	111.241747309397	106.805909927016	113.345179089124	105.893092605741	103.559870550162	98.7893462469734	125.014968267273	104.965952499585	106.077348066298	99.5339284303657	98.261830603838	108.277322530154	108.215685055041	107.074569789675	109.67567776021	102.44422988973	110.316649642492	107.525856727515	109.457513202112	96.6813734893535	86.3861782114862	105.546054238945	55.3885787891799	96.6411314083677	98.3072595370873	96.7338429464906
153	105.929558626839	100.81271116793	111.241747309397	106.805909927016	113.345179089124	105.893092605741	103.559870550162	99.5157384987893	125.014968267273	104.965952499585	106.077348066298	100.481870605893	98.864663920426	108.829757849185	108.215685055041	105.544933078394	109.67567776021	102.44422988973	111.259526989864	107.525856727515	109.457513202112	96.6813734893535	86.3861782114862	105.546054238945	56.6766852726492	95.4625810253388	98.3072595370873	96.7338429464906
154	105.929558626839	100.81271116793	111.241747309397	106.805909927016	115.589638080988	107.110254589715	103.559870550162	99.8789346246973	126.930906478266	104.301611028068	106.077348066298	102.377754956948	98.864663920426	108.829757849185	108.962000124386	105.544933078394	109.67567776021	102.44422988973	110.316649642492	108.097802773938	109.457513202112	95.5304047573374	82.5467925131979	105.546054238945	56.6766852726492	96.6411314083677	98.3072595370873	96.7338429464906
155	108.06954971021	100.81271116793	110.699104639595	106.805909927016	114.467408585056	107.110254589715	103.559870550162	100.242130750605	126.451921925518	105.630293971101	106.077348066298	102.377754956948	99.467497237014	109.382193168217	108.215685055041	105.544933078394	109.67567776021	103.054016972407	110.316649642492	108.097802773938	110.609697551608	97.8323422213697	86.3861782114862	104.95968727095	54.1004723057106	94.8733058338244	97.7150471302374	96.7338429464906
156	108.06954971021	100.81271116793	110.156461969793	107.517949326529	115.589638080988	107.110254589715	103.559870550162	100.605326876513	127.409891031014	104.965952499585	107.403314917127	102.377754956948	99.467497237014	111.039499125311	108.215685055041	107.074569789675	109.67567776021	103.054016972407	110.316649642492	108.669748820361	110.609697551608	97.8323422213697	86.3861782114862	104.95968727095	52.8123658222413	94.8733058338244	98.3072595370873	95.0660180681028
157	108.06954971021	100.81271116793	110.699104639595	107.517949326529	115.589638080988	108.327416573689	103.559870550162	100.968523002421	128.367860136511	104.965952499585	106.740331491713	101.42981278142	100.070330553602	110.487063806279	108.962000124386	107.074569789675	110.601210905866	102.44422988973	111.259526989864	109.813640913207	110.609697551608	97.8323422213697	84.466485362342	104.95968727095	47.6599398883641	96.0518562168533	98.3072595370873	95.0660180681028
158	106.999554168524	100.81271116793	111.784389979199	108.942028125556	116.711867576919	108.327416573689	104.555638536221	101.331719128329	128.846844689259	104.965952499585	106.740331491713	102.377754956948	100.070330553602	111.591934444342	109.708315193731	107.074569789675	110.138444333038	103.054016972407	110.316649642492	109.241694866784	111.761881901104	97.8323422213697	82.5467925131979	104.373320302956	50.2361528553027	95.4625810253388	97.7150471302374	96.7338429464906
159	108.06954971021	100.81271116793	111.241747309397	108.229988726043	118.956326568783	108.327416573689	104.555638536221	100.968523002421	129.804813794755	105.630293971101	108.066298342541	102.377754956948	99.467497237014	112.144369763374	110.454630263076	107.074569789675	110.138444333038	103.054016972407	111.259526989864	110.38558695963	110.609697551608	97.8323422213697	84.466485362342	103.786953334962	48.9480463718334	94.8733058338244	97.7150471302374	95.0660180681028
160	109.139545251895	100.81271116793	111.784389979199	108.229988726043	117.834097072851	108.327416573689	105.55140652228	100.968523002421	131.241767453	106.294635442617	107.403314917127	102.377754956948	100.070330553602	112.696805082405	110.454630263076	107.074569789675	110.601210905866	103.054016972407	110.316649642492	110.38558695963	110.609697551608	96.6813734893535	84.466485362342	102.614219398974	48.9480463718334	96.0518562168533	97.7150471302374	96.7338429464906
161	108.06954971021	101.908501506712	110.699104639595	108.229988726043	118.956326568783	108.327416573689	105.55140652228	100.242130750605	133.157705663992	106.294635442617	106.740331491713	102.377754956948	100.070330553602	113.249240401436	110.454630263076	108.604206500956	110.601210905866	103.054016972407	112.202404337236	110.38558695963	111.761881901104	97.8323422213697	86.3861782114862	102.02785243098	48.9480463718334	94.8733058338244	97.7150471302374	96.7338429464906
162	109.139545251895	103.004291845494	109.613819299991	108.942028125556	118.956326568783	108.327416573689	105.55140652228	100.968523002421	133.157705663992	106.294635442617	106.740331491713	103.325697132475	100.070330553602	113.249240401436	109.708315193731	108.604206500956	110.601210905866	103.663804055084	111.259526989864	110.957533006053	112.9140662506	98.9833109533858	86.3861782114862	102.02785243098	47.6599398883641	96.0518562168533	97.7150471302374	95.0660180681028
163	109.139545251895	103.004291845494	110.156461969793	108.942028125556	118.956326568783	108.327416573689	106.54717450834	101.694915254237	134.115674769489	106.958976914134	108.066298342541	102.377754956948	99.467497237014	113.801675720468	110.454630263076	110.133843212237	110.601210905866	103.663804055084	111.259526989864	110.957533006053	112.9140662506	98.9833109533858	84.466485362342	101.441485462986	47.6599398883641	96.6411314083677	97.7150471302374	95.0660180681028
164	109.139545251895	103.004291845494	110.699104639595	108.942028125556	118.956326568783	110.761740541637	106.54717450834	101.694915254237	134.115674769489	107.62331838565	108.066298342541	102.377754956948	99.467497237014	114.354111039499	111.200945332421	110.133843212237	111.063977478693	103.663804055084	113.145281684608	110.957533006053	114.066250600096	97.8323422213697	82.5467925131979	100.855118494991	46.3718334048948	95.4625810253388	97.1228347233875	93.3981931897151
165	109.139545251895	103.004291845494	110.699104639595	109.65406752507	120.078556064715	109.544578557663	106.54717450834	101.694915254237	134.594659322237	107.62331838565	107.403314917127	103.325697132475	100.070330553602	114.906546358531	111.947260401766	111.663479923518	111.526744051521	103.663804055084	113.145281684608	111.529479052476	114.066250600096	98.9833109533858	82.5467925131979	100.855118494991	45.0837269214255	96.6411314083677	96.5306223165375	93.3981931897151
166	108.06954971021	103.004291845494	111.241747309397	109.65406752507	118.956326568783	110.761740541637	106.54717450834	102.058111380145	135.552628427733	106.958976914134	108.066298342541	103.325697132475	100.070330553602	115.458981677562	112.693575471111	111.663479923518	111.526744051521	103.054016972407	113.145281684608	112.101425098899	114.066250600096	100.134279685402	82.5467925131979	100.855118494991	46.3718334048948	95.4625810253388	97.1228347233875	93.3981931897151
167	109.139545251895	103.004291845494	111.241747309397	111.078146324097	121.200785560647	110.761740541637	106.54717450834	102.058111380145	136.51059753323	106.958976914134	108.066298342541	104.273639308002	100.67316387019	116.011416996593	112.693575471111	111.663479923518	111.526744051521	103.663804055084	113.145281684608	112.101425098899	115.218434949592	101.285248417418	84.466485362342	101.441485462986	45.0837269214255	94.28403064231	96.5306223165375	95.0660180681028
168	109.139545251895	103.004291845494	111.784389979199	111.79018572361	122.323015056579	110.761740541637	107.542942494399	102.784503631961	137.468566638726	108.287659857167	109.39226519337	105.22158148353	100.67316387019	117.668722953688	112.693575471111	111.663479923518	111.526744051521	103.663804055084	114.088159031979	113.245317191745	115.218434949592	98.9833109533858	86.3861782114862	101.441485462986	43.7956204379562	93.6947554507955	95.9384099096876	93.3981931897151
169	109.139545251895	103.004291845494	112.327032649001	111.79018572361	122.323015056579	110.761740541637	108.538710480458	103.510895883777	138.90552029697	108.952001328683	108.729281767956	105.22158148353	100.67316387019	118.221158272719	113.439890540456	111.663479923518	111.989510624349	103.663804055084	115.031036379351	113.245317191745	115.218434949592	100.134279685402	86.3861782114862	102.614219398974	43.7956204379562	95.4625810253388	95.9384099096876	93.3981931897151
170	109.139545251895	104.100082184275	112.327032649001	112.502225123123	122.323015056579	109.544578557663	109.534478466517	103.874092009685	139.863489402467	109.616342800199	108.729281767956	105.22158148353	100.67316387019	118.77359359175	114.186205609802	111.663479923518	111.989510624349	104.273591137761	115.031036379351	113.817263238168	114.066250600096	101.285248417418	84.466485362342	101.441485462986	45.0837269214255	94.8733058338244	96.5306223165375	93.3981931897151
171	109.139545251895	103.004291845494	113.954960658406	113.214264522637	123.445244552511	109.544578557663	109.534478466517	103.874092009685	139.863489402467	109.616342800199	107.403314917127	105.22158148353	100.67316387019	119.326028910782	114.932520679147	113.193116634799	112.452277197177	104.273591137761	115.031036379351	113.817263238168	116.370619299088	100.134279685402	84.466485362342	102.02785243098	43.7956204379562	94.8733058338244	95.9384099096876	93.3981931897151
172	109.139545251895	104.100082184275	112.869675318803	113.214264522637	124.567474048443	110.761740541637	109.534478466517	104.237288135593	140.821458507963	109.616342800199	108.066298342541	105.22158148353	101.878830503366	119.878464229813	113.439890540456	111.663479923518	112.452277197177	104.273591137761	115.973913726723	113.817263238168	116.370619299088	100.134279685402	86.3861782114862	101.441485462986	43.7956204379562	96.0518562168533	95.9384099096876	91.7303683113273
173	109.139545251895	103.004291845494	112.869675318803	113.214264522637	125.689703544375	111.978902525611	110.530246452577	104.600484261501	142.737396718956	109.616342800199	109.39226519337	105.22158148353	100.070330553602	119.878464229813	114.186205609802	111.663479923518	112.452277197177	104.273591137761	115.031036379351	114.389209284591	117.522803648584	101.285248417418	84.466485362342	101.441485462986	43.7956204379562	95.4625810253388	95.9384099096876	90.0625434329395
174	110.20954079358	104.100082184275	113.412317988604	113.214264522637	125.689703544375	113.196064509585	109.534478466517	104.963680387409	143.695365824452	109.616342800199	108.729281767956	105.22158148353	100.67316387019	120.430899548844	114.186205609802	111.663479923518	112.452277197177	104.273591137761	116.916791074094	114.389209284591	116.370619299088	100.134279685402	82.5467925131979	100.268751526997	41.2194074710176	93.6947554507955	95.9384099096876	90.0625434329395
175	111.279536335265	104.100082184275	112.869675318803	113.92630392215	125.689703544375	114.413226493559	110.530246452577	104.963680387409	144.1743503772	110.945025743232	108.729281767956	105.22158148353	100.67316387019	121.535770186907	114.932520679147	111.663479923518	112.452277197177	104.883378220438	117.859668421466	114.389209284591	116.370619299088	100.134279685402	84.466485362342	100.268751526997	37.3550880206097	93.1054802592811	95.3461975028377	88.3947185545518
176	110.20954079358	105.195872523057	112.327032649001	113.92630392215	125.689703544375	113.196064509585	111.526014438636	105.326876513317	143.695365824452	110.280684271716	109.39226519337	106.169523659057	101.275997186778	121.535770186907	114.932520679147	113.193116634799	112.915043770005	104.273591137761	116.916791074094	114.961155331014	116.370619299088	101.285248417418	80.6270996640537	100.268751526997	37.3550880206097	94.28403064231	94.7539850959878	86.726893676164
177	110.20954079358	103.004291845494	113.954960658406	113.92630392215	126.811933040307	111.978902525611	112.521782424695	106.779661016949	144.653334929948	110.280684271716	108.066298342541	106.169523659057	101.275997186778	122.088205505939	115.678835748492	113.193116634799	112.915043770005	104.273591137761	116.916791074094	115.533101377437	117.522803648584	100.134279685402	80.6270996640537	100.855118494991	37.3550880206097	96.0518562168533	95.9384099096876	88.3947185545518
178	110.20954079358	103.004291845494	114.497603328208	114.638343321664	127.934162536239	113.196064509585	111.526014438636	107.142857142857	145.132319482697	110.945025743232	109.39226519337	106.169523659057	101.275997186778	122.64064082497	115.678835748492	114.72275334608	112.915043770005	104.273591137761	116.916791074094	114.961155331014	118.67498799808	100.134279685402	82.5467925131979	101.441485462986	37.3550880206097	95.4625810253388	95.3461975028377	90.0625434329395
179	109.139545251895	104.100082184275	115.04024599801	113.92630392215	127.934162536239	113.196064509585	112.521782424695	107.869249394673	146.090288588193	111.609367214748	109.39226519337	107.117465834584	101.275997186778	123.193076144001	116.425150817837	113.193116634799	112.915043770005	104.883378220438	117.859668421466	115.533101377437	119.827172347576	100.134279685402	80.6270996640537	100.855118494991	37.3550880206097	97.8196817913966	95.3461975028377	88.3947185545518
180	110.20954079358	106.291662861839	114.497603328208	113.92630392215	130.178621528102	111.978902525611	112.521782424695	108.595641646489	147.048257693689	112.273708686265	109.39226519337	106.169523659057	101.878830503366	123.745511463033	116.425150817837	113.193116634799	113.377810342833	104.883378220438	116.916791074094	115.533101377437	118.67498799808	101.285248417418	80.6270996640537	100.268751526997	34.7788750536711	97.2304065998822	94.7539850959878	88.3947185545518
181	109.139545251895	105.195872523057	114.497603328208	114.638343321664	130.178621528102	114.413226493559	112.521782424695	108.958837772397	148.485211351934	112.273708686265	108.729281767956	106.169523659057	104.290163769718	123.745511463033	117.171465887182	114.72275334608	113.377810342833	104.883378220438	118.802545768838	116.10504742386	118.67498799808	101.285248417418	80.6270996640537	100.268751526997	34.7788750536711	97.2304065998822	95.3461975028377	88.3947185545518
182	109.139545251895	105.195872523057	114.497603328208	114.638343321664	130.178621528102	113.196064509585	111.526014438636	109.322033898305	148.485211351934	112.938050157781	109.39226519337	106.169523659057	104.892997086306	124.297946782064	117.171465887182	114.72275334608	113.840576915661	104.883378220438	117.859668421466	116.676993470283	119.827172347576	101.285248417418	78.7074068149096	100.268751526997	34.7788750536711	96.6411314083677	94.7539850959878	88.3947185545518
183	111.279536335265	106.291662861839	114.497603328208	114.638343321664	131.300851024034	114.413226493559	113.517550410754	109.322033898305	149.44318045743	112.273708686265	108.729281767956	106.169523659057	106.70149703607	124.297946782064	117.917780956527	114.72275334608	113.840576915661	104.883378220438	117.859668421466	116.676993470283	118.67498799808	100.134279685402	80.6270996640537	100.855118494991	34.7788750536711	94.8733058338244	94.7539850959878	86.726893676164
184	110.20954079358	107.387453200621	113.412317988604	114.638343321664	131.300851024034	111.978902525611	113.517550410754	109.322033898305	149.44318045743	113.602391629297	109.39226519337	107.117465834584	107.304330352657	124.850382101096	118.664096025872	113.193116634799	113.840576915661	104.883378220438	117.859668421466	116.10504742386	118.67498799808	100.134279685402	80.6270996640537	99.6823845590032	36.0669815371404	94.8733058338244	94.7539850959878	85.0590687977762
185	111.279536335265	107.387453200621	114.497603328208	114.638343321664	132.423080519966	111.978902525611	113.517550410754	108.958837772397	148.485211351934	112.938050157781	108.066298342541	107.117465834584	107.907163669245	125.402817420127	120.903041233908	113.193116634799	114.303343488489	105.493165303115	117.859668421466	116.676993470283	118.67498799808	102.436217149434	80.6270996640537	100.268751526997	37.3550880206097	96.6411314083677	94.7539850959878	85.0590687977762
186	110.20954079358	105.195872523057	113.954960658406	114.638343321664	132.423080519966	111.978902525611	112.521782424695	108.595641646489	148.964195904682	112.938050157781	109.39226519337	107.117465834584	107.907163669245	125.955252739158	120.903041233908	113.193116634799	114.303343488489	105.493165303115	117.859668421466	116.676993470283	118.67498799808	101.285248417418	80.6270996640537	100.855118494991	38.643194504079	94.28403064231	94.7539850959878	86.726893676164
187	109.139545251895	105.195872523057	113.412317988604	114.638343321664	132.423080519966	110.761740541637	112.521782424695	108.958837772397	148.485211351934	112.938050157781	108.729281767956	107.117465834584	109.112830302421	126.50768805819	120.903041233908	114.72275334608	114.303343488489	105.493165303115	117.859668421466	116.676993470283	118.67498799808	102.436217149434	80.6270996640537	98.5096506230149	38.643194504079	96.0518562168533	94.7539850959878	86.726893676164
188	109.139545251895	106.291662861839	112.869675318803	114.638343321664	131.300851024034	110.761740541637	112.521782424695	108.958837772397	148.006226799186	112.938050157781	109.39226519337	107.117465834584	109.112830302421	126.50768805819	121.649356303253	111.663479923518	113.840576915661	105.493165303115	118.802545768838	117.248939516706	119.827172347576	101.285248417418	82.5467925131979	97.9232836550208	38.643194504079	95.4625810253388	94.7539850959878	85.0590687977762
189	110.20954079358	108.483243539403	112.869675318803	114.638343321664	131.300851024034	109.544578557663	112.521782424695	109.322033898305	148.485211351934	112.273708686265	108.729281767956	107.117465834584	109.715663619009	127.060123377221	120.903041233908	113.193116634799	113.840576915661	105.493165303115	117.859668421466	117.248939516706	118.67498799808	101.285248417418	82.5467925131979	95.5778157830442	39.9313009875483	93.6947554507955	95.3461975028377	85.0590687977762
190	109.139545251895	107.387453200621	112.869675318803	114.638343321664	131.300851024034	110.761740541637	111.526014438636	109.322033898305	148.485211351934	112.273708686265	108.729281767956	106.169523659057	109.112830302421	127.060123377221	120.903041233908	113.193116634799	113.377810342833	105.493165303115	117.859668421466	117.820885563129	118.67498799808	100.134279685402	84.466485362342	94.9914488150501	39.9313009875483	96.0518562168533	94.7539850959878	83.3912439193885
191	109.139545251895	107.387453200621	112.327032649001	115.350382721177	131.300851024034	110.761740541637	112.521782424695	109.322033898305	148.006226799186	112.273708686265	109.39226519337	108.065408010111	109.715663619009	127.612558696253	120.903041233908	111.663479923518	113.377810342833	105.493165303115	116.916791074094	117.248939516706	118.67498799808	98.9833109533858	84.466485362342	93.2323479110677	39.9313009875483	96.0518562168533	95.3461975028377	83.3912439193885
192	110.20954079358	107.387453200621	111.784389979199	114.638343321664	132.423080519966	110.761740541637	112.521782424695	109.685230024213	147.527242246438	112.273708686265	109.39226519337	107.117465834584	110.318496935597	127.612558696253	120.903041233908	111.663479923518	113.377810342833	105.493165303115	115.031036379351	117.820885563129	118.67498799808	101.285248417418	86.3861782114862	91.4732470070853	39.9313009875483	93.1054802592811	95.3461975028377	85.0590687977762
193	109.139545251895	108.483243539403	111.241747309397	113.92630392215	132.423080519966	109.544578557663	112.521782424695	109.685230024213	147.527242246438	113.602391629297	110.718232044199	106.169523659057	110.318496935597	127.612558696253	120.903041233908	111.663479923518	112.915043770005	105.493165303115	116.916791074094	117.248939516706	117.522803648584	100.134279685402	86.3861782114862	90.300513071097	41.2194074710176	93.6947554507955	94.7539850959878	83.3912439193885
194	108.06954971021	107.387453200621	111.784389979199	113.92630392215	130.178621528102	109.544578557663	112.521782424695	108.958837772397	147.048257693689	113.602391629297	110.718232044199	107.117465834584	110.318496935597	127.060123377221	121.649356303253	111.663479923518	112.915043770005	105.493165303115	116.916791074094	117.248939516706	118.67498799808	100.134279685402	86.3861782114862	89.1277791351087	42.5075139544869	95.4625810253388	94.7539850959878	83.3912439193885
195	108.06954971021	109.579033878185	111.241747309397	113.92630392215	131.300851024034	109.544578557663	112.521782424695	109.685230024213	147.048257693689	112.938050157781	109.39226519337	108.065408010111	110.318496935597	126.50768805819	122.395671372598	113.193116634799	112.915043770005	105.493165303115	115.031036379351	117.820885563129	118.67498799808	100.134279685402	86.3861782114862	89.7141461031028	42.5075139544869	95.4625810253388	95.3461975028377	83.3912439193885
196	109.139545251895	109.579033878185	111.784389979199	113.214264522637	131.300851024034	109.544578557663	114.513318396814	108.958837772397	147.527242246438	113.602391629297	109.39226519337	107.117465834584	111.524163568773	126.50768805819	122.395671372598	113.193116634799	112.915043770005	106.102952385792	115.031036379351	117.248939516706	117.522803648584	100.134279685402	86.3861782114862	89.1277791351087	43.7956204379562	93.6947554507955	95.3461975028377	83.3912439193885
197	108.06954971021	109.579033878185	111.241747309397	112.502225123123	131.300851024034	108.327416573689	113.517550410754	108.958837772397	147.527242246438	112.938050157781	110.718232044199	108.065408010111	110.921330252185	126.50768805819	122.395671372598	113.193116634799	113.377810342833	105.493165303115	115.031036379351	116.676993470283	117.522803648584	101.285248417418	86.3861782114862	89.1277791351087	43.7956204379562	93.6947554507955	95.3461975028377	80.0555941626129
198	108.06954971021	109.579033878185	110.699104639595	112.502225123123	131.300851024034	108.327416573689	113.517550410754	108.958837772397	148.006226799186	114.266733100814	110.055248618785	108.065408010111	110.921330252185	127.060123377221	121.649356303253	111.663479923518	112.915043770005	105.493165303115	115.031036379351	117.248939516706	116.370619299088	100.134279685402	84.466485362342	89.7141461031028	46.3718334048948	92.5162050677667	94.7539850959878	81.7234190410007
199	108.06954971021	108.483243539403	110.699104639595	112.502225123123	129.056392032171	109.544578557663	113.517550410754	109.322033898305	148.006226799186	114.266733100814	110.055248618785	107.117465834584	110.921330252185	126.50768805819	120.903041233908	113.193116634799	113.377810342833	105.493165303115	114.088159031979	116.676993470283	116.370619299088	100.134279685402	84.466485362342	90.8868800390912	46.3718334048948	93.6947554507955	95.3461975028377	81.7234190410007
200	108.06954971021	110.674824216966	110.699104639595	112.502225123123	130.178621528102	108.327416573689	114.513318396814	109.322033898305	148.485211351934	112.938050157781	110.055248618785	107.117465834584	111.524163568773	126.50768805819	120.903041233908	113.193116634799	113.377810342833	105.493165303115	114.088159031979	116.676993470283	116.370619299088	100.134279685402	86.3861782114862	92.0596139750794	47.6599398883641	90.1591043017089	95.3461975028377	81.7234190410007
201	108.06954971021	109.579033878185	110.699104639595	112.502225123123	130.178621528102	108.327416573689	115.509086382873	109.685230024213	147.527242246438	113.602391629297	110.055248618785	108.065408010111	112.126996885361	127.612558696253	120.156726164562	111.663479923518	112.915043770005	105.493165303115	114.088159031979	116.10504742386	116.370619299088	98.9833109533858	86.3861782114862	90.8868800390912	48.9480463718334	91.9269298762522	95.9384099096876	81.7234190410007
202	109.139545251895	108.483243539403	109.613819299991	113.214264522637	130.178621528102	108.327416573689	115.509086382873	110.048426150121	146.090288588193	113.602391629297	109.39226519337	107.117465834584	111.524163568773	127.060123377221	119.410411095217	111.663479923518	112.452277197177	105.493165303115	113.145281684608	115.533101377437	117.522803648584	98.9833109533858	86.3861782114862	92.0596139750794	50.2361528553027	91.9269298762522	95.9384099096876	83.3912439193885
203	108.06954971021	110.674824216966	109.613819299991	112.502225123123	130.178621528102	108.327416573689	114.513318396814	110.048426150121	146.569273140941	114.266733100814	110.718232044199	107.117465834584	112.126996885361	127.060123377221	118.664096025872	113.193116634799	111.989510624349	105.493165303115	113.145281684608	116.10504742386	116.370619299088	100.134279685402	86.3861782114862	93.2323479110677	50.2361528553027	91.9269298762522	95.3461975028377	80.0555941626129
204	108.06954971021	109.579033878185	109.071176630189	112.502225123123	129.056392032171	107.110254589715	115.509086382873	110.048426150121	145.611304035445	112.938050157781	110.055248618785	107.117465834584	112.729830201949	126.50768805819	118.664096025872	113.193116634799	111.989510624349	105.493165303115	112.202404337236	115.533101377437	116.370619299088	101.285248417418	82.5467925131979	91.4732470070853	50.2361528553027	91.3376546847378	95.3461975028377	78.3877692842252
205	108.06954971021	110.674824216966	109.071176630189	112.502225123123	129.056392032171	107.110254589715	114.513318396814	110.411622276029	145.132319482697	112.938050157781	109.39226519337	107.117465834584	112.729830201949	127.060123377221	119.410411095217	111.663479923518	111.989510624349	105.493165303115	112.202404337236	115.533101377437	116.370619299088	100.134279685402	82.5467925131979	92.0596139750794	51.524259338772	90.1591043017089	95.9384099096876	80.0555941626129
206	106.999554168524	111.770614555748	109.071176630189	112.502225123123	129.056392032171	107.110254589715	115.509086382873	110.048426150121	144.653334929948	113.602391629297	108.729281767956	107.117465834584	112.729830201949	127.060123377221	119.410411095217	111.663479923518	111.526744051521	106.102952385792	113.145281684608	116.10504742386	115.218434949592	100.134279685402	82.5467925131979	91.4732470070853	55.3885787891799	90.1591043017089	95.3461975028377	80.0555941626129
207	108.06954971021	110.674824216966	109.071176630189	112.502225123123	129.056392032171	107.110254589715	115.509086382873	110.048426150121	143.695365824452	114.266733100814	109.39226519337	107.117465834584	112.126996885361	127.060123377221	117.917780956527	113.193116634799	111.989510624349	106.102952385792	113.145281684608	116.10504742386	115.218434949592	98.9833109533858	82.5467925131979	90.300513071097	55.3885787891799	89.5698291101945	95.3461975028377	81.7234190410007
208	109.139545251895	109.579033878185	109.071176630189	111.078146324097	129.056392032171	108.327416573689	114.513318396814	110.411622276029	143.695365824452	114.266733100814	109.39226519337	108.065408010111	112.729830201949	126.50768805819	117.917780956527	111.663479923518	111.526744051521	106.102952385792	113.145281684608	115.533101377437	116.370619299088	97.8323422213697	84.466485362342	92.6459809430735	56.6766852726492	88.3912787271656	95.3461975028377	80.0555941626129
209	109.139545251895	109.579033878185	109.071176630189	111.79018572361	130.178621528102	108.327416573689	115.509086382873	109.685230024213	142.737396718956	114.266733100814	110.055248618785	108.065408010111	113.332663518537	125.955252739158	117.917780956527	111.663479923518	111.526744051521	106.102952385792	113.145281684608	115.533101377437	115.218434949592	98.9833109533858	82.5467925131979	92.0596139750794	56.6766852726492	88.98055391868	95.3461975028377	80.0555941626129
210	109.139545251895	110.674824216966	107.985891290585	111.79018572361	126.811933040307	108.327416573689	115.509086382873	109.685230024213	141.300443060711	114.93107457233	109.39226519337	107.117465834584	113.332663518537	127.612558696253	117.917780956527	111.663479923518	111.063977478693	106.102952385792	113.145281684608	114.961155331014	115.218434949592	100.134279685402	84.466485362342	92.6459809430735	57.9647917561185	88.98055391868	95.3461975028377	80.0555941626129
211	109.139545251895	108.483243539403	107.985891290585	111.79018572361	126.811933040307	108.327416573689	114.513318396814	109.685230024213	141.300443060711	114.93107457233	108.729281767956	107.117465834584	113.332663518537	127.060123377221	117.917780956527	110.133843212237	111.063977478693	106.102952385792	112.202404337236	114.961155331014	115.218434949592	98.9833109533858	86.3861782114862	90.300513071097	57.9647917561185	91.3376546847378	95.9384099096876	81.7234190410007
212	109.139545251895	109.579033878185	107.985891290585	112.502225123123	127.934162536239	107.110254589715	115.509086382873	109.685230024213	140.342473955215	114.93107457233	108.066298342541	106.169523659057	113.332663518537	127.060123377221	117.171465887182	110.133843212237	110.601210905866	106.102952385792	112.202404337236	114.961155331014	114.066250600096	97.8323422213697	82.5467925131979	90.8868800390912	60.5410047230571	88.98055391868	95.3461975028377	83.3912439193885
213	110.20954079358	108.483243539403	108.528533960387	112.502225123123	129.056392032171	108.327416573689	116.504854368932	109.322033898305	139.863489402467	114.93107457233	108.729281767956	107.117465834584	113.332663518537	125.955252739158	117.171465887182	110.133843212237	110.601210905866	106.102952385792	111.259526989864	114.961155331014	115.218434949592	97.8323422213697	84.466485362342	91.4732470070853	56.6766852726492	89.5698291101945	95.3461975028377	83.3912439193885
214	109.139545251895	110.674824216966	109.071176630189	112.502225123123	127.934162536239	105.893092605741	116.504854368932	108.958837772397	139.384504849719	115.595416043847	108.729281767956	106.169523659057	113.332663518537	126.50768805819	117.171465887182	110.133843212237	110.601210905866	106.102952385792	112.202404337236	114.389209284591	115.218434949592	98.9833109533858	86.3861782114862	92.0596139750794	55.3885787891799	89.5698291101945	95.3461975028377	83.3912439193885
215	108.06954971021	109.579033878185	108.528533960387	111.79018572361	127.934162536239	107.110254589715	116.504854368932	108.595641646489	138.90552029697	114.93107457233	108.729281767956	106.169523659057	113.332663518537	126.50768805819	117.917780956527	111.663479923518	110.601210905866	106.102952385792	113.145281684608	114.961155331014	115.218434949592	96.6813734893535	84.466485362342	91.4732470070853	56.6766852726492	90.1591043017089	95.9384099096876	85.0590687977762
216	108.06954971021	109.579033878185	109.071176630189	111.078146324097	127.934162536239	107.110254589715	117.500622354991	108.232445520581	138.90552029697	114.93107457233	107.403314917127	106.169523659057	113.935496835125	125.402817420127	117.171465887182	110.133843212237	110.601210905866	106.102952385792	113.145281684608	114.389209284591	115.218434949592	96.6813734893535	86.3861782114862	89.7141461031028	56.6766852726492	90.1591043017089	95.3461975028377	85.0590687977762
217	106.999554168524	109.579033878185	108.528533960387	110.366106924583	126.811933040307	105.893092605741	116.504854368932	107.869249394673	138.426535744222	115.595416043847	108.066298342541	106.169523659057	114.538330151713	125.955252739158	116.425150817837	110.133843212237	110.138444333038	106.712739468469	113.145281684608	113.817263238168	115.218434949592	97.8323422213697	86.3861782114862	89.1277791351087	57.9647917561185	90.1591043017089	95.9384099096876	85.0590687977762
218	108.06954971021	110.674824216966	108.528533960387	110.366106924583	127.934162536239	107.110254589715	116.504854368932	107.506053268765	136.989582085978	115.595416043847	108.729281767956	106.169523659057	113.935496835125	124.850382101096	116.425150817837	110.133843212237	110.601210905866	106.712739468469	114.088159031979	113.817263238168	115.218434949592	96.6813734893535	86.3861782114862	88.5414121671146	57.9647917561185	90.1591043017089	95.9384099096876	85.0590687977762
219	108.06954971021	111.770614555748	107.985891290585	111.078146324097	126.811933040307	107.110254589715	116.504854368932	107.869249394673	137.468566638726	114.93107457233	107.403314917127	106.169523659057	114.538330151713	125.402817420127	115.678835748492	110.133843212237	110.601210905866	106.712739468469	114.088159031979	113.245317191745	115.218434949592	96.6813734893535	86.3861782114862	89.1277791351087	59.2528982395878	89.5698291101945	95.9384099096876	85.0590687977762
220	108.06954971021	111.770614555748	107.443248620783	111.79018572361	126.811933040307	108.327416573689	116.504854368932	107.869249394673	136.989582085978	114.266733100814	108.066298342541	106.169523659057	113.935496835125	124.850382101096	115.678835748492	110.133843212237	110.601210905866	106.712739468469	114.088159031979	112.673371145322	115.218434949592	98.9833109533858	86.3861782114862	87.9550451991205	59.2528982395878	88.3912787271656	96.5306223165375	86.726893676164
221	108.06954971021	109.579033878185	108.528533960387	111.078146324097	126.811933040307	109.544578557663	116.504854368932	108.595641646489	135.552628427733	113.602391629297	108.729281767956	106.169523659057	113.935496835125	124.297946782064	116.425150817837	110.133843212237	110.138444333038	106.712739468469	113.145281684608	112.673371145322	115.218434949592	97.8323422213697	84.466485362342	89.1277791351087	56.6766852726492	88.98055391868	96.5306223165375	85.0590687977762
222	108.06954971021	109.579033878185	109.071176630189	110.366106924583	126.811933040307	109.544578557663	116.504854368932	108.595641646489	135.552628427733	114.93107457233	108.729281767956	105.22158148353	113.935496835125	124.297946782064	117.171465887182	110.133843212237	110.138444333038	106.712739468469	114.088159031979	113.245317191745	114.066250600096	96.6813734893535	84.466485362342	89.7141461031028	56.6766852726492	90.1591043017089	95.9384099096876	86.726893676164
223	106.999554168524	110.674824216966	109.071176630189	110.366106924583	126.811933040307	110.761740541637	116.504854368932	107.869249394673	135.552628427733	113.602391629297	108.729281767956	106.169523659057	113.935496835125	124.297946782064	115.678835748492	110.133843212237	110.138444333038	106.102952385792	114.088159031979	113.245317191745	112.9140662506	96.6813734893535	84.466485362342	88.5414121671146	56.6766852726492	88.3912787271656	95.9384099096876	85.0590687977762
224	106.999554168524	111.770614555748	108.528533960387	111.078146324097	125.689703544375	107.110254589715	116.504854368932	108.232445520581	135.552628427733	114.266733100814	108.729281767956	106.169523659057	115.141163468301	124.297946782064	116.425150817837	110.133843212237	110.138444333038	106.102952385792	113.145281684608	112.673371145322	112.9140662506	97.8323422213697	86.3861782114862	89.1277791351087	56.6766852726492	89.5698291101945	96.5306223165375	86.726893676164
225	108.06954971021	111.770614555748	107.985891290585	110.366106924583	125.689703544375	109.544578557663	117.500622354991	108.232445520581	134.115674769489	113.602391629297	109.39226519337	106.169523659057	115.141163468301	123.745511463033	115.678835748492	110.133843212237	110.138444333038	106.102952385792	113.145281684608	112.673371145322	111.761881901104	96.6813734893535	84.466485362342	88.5414121671146	55.3885787891799	87.8020035356512	96.5306223165375	86.726893676164
226	108.06954971021	111.770614555748	107.443248620783	110.366106924583	126.811933040307	108.327416573689	116.504854368932	107.869249394673	133.636690216741	113.602391629297	109.39226519337	106.169523659057	115.141163468301	123.193076144001	114.932520679147	110.133843212237	110.138444333038	106.712739468469	113.145281684608	112.101425098899	112.9140662506	95.5304047573374	86.3861782114862	88.5414121671146	56.6766852726492	88.3912787271656	97.1228347233875	86.726893676164
227	106.999554168524	111.770614555748	107.985891290585	110.366106924583	123.445244552511	108.327416573689	116.504854368932	108.232445520581	133.636690216741	114.266733100814	109.39226519337	106.169523659057	114.538330151713	122.64064082497	114.186205609802	110.133843212237	109.67567776021	106.102952385792	112.202404337236	112.101425098899	112.9140662506	94.3794360253213	84.466485362342	86.7823112631322	57.9647917561185	88.98055391868	97.1228347233875	86.726893676164
228	106.999554168524	111.770614555748	106.900605950981	111.078146324097	123.445244552511	108.327416573689	116.504854368932	108.595641646489	132.678721111244	113.602391629297	108.729281767956	105.22158148353	114.538330151713	122.088205505939	114.932520679147	111.663479923518	109.67567776021	106.712739468469	112.202404337236	111.529479052476	112.9140662506	96.6813734893535	84.466485362342	86.7823112631322	59.2528982395878	88.3912787271656	97.7150471302374	86.726893676164
229	106.999554168524	112.86640489453	106.900605950981	111.078146324097	123.445244552511	108.327416573689	116.504854368932	107.142857142857	132.678721111244	113.602391629297	108.729281767956	106.169523659057	115.141163468301	122.088205505939	114.186205609802	111.663479923518	109.67567776021	106.102952385792	111.259526989864	112.101425098899	111.761881901104	94.3794360253213	84.466485362342	86.1959442951381	57.9647917561185	86.6234531526223	97.7150471302374	88.3947185545518
230	105.929558626839	112.86640489453	106.900605950981	109.65406752507	124.567474048443	109.544578557663	116.504854368932	107.142857142857	132.199736558496	113.602391629297	109.39226519337	106.169523659057	114.538330151713	122.088205505939	114.186205609802	111.663479923518	109.67567776021	106.102952385792	111.259526989864	111.529479052476	112.9140662506	94.3794360253213	86.3861782114862	85.0232103591498	57.9647917561185	86.6234531526223	97.7150471302374	90.0625434329395
231	105.929558626839	112.86640489453	106.357963281179	109.65406752507	123.445244552511	109.544578557663	116.504854368932	107.506053268765	132.678721111244	113.602391629297	110.055248618785	106.169523659057	114.538330151713	121.535770186907	114.186205609802	111.663479923518	109.67567776021	106.102952385792	111.259526989864	111.529479052476	112.9140662506	94.3794360253213	86.3861782114862	85.0232103591498	61.8291112065264	86.6234531526223	98.3072595370873	90.0625434329395
232	105.929558626839	111.770614555748	106.357963281179	110.366106924583	122.323015056579	109.544578557663	116.504854368932	107.506053268765	132.678721111244	113.602391629297	110.718232044199	106.169523659057	114.538330151713	121.535770186907	115.678835748492	111.663479923518	109.67567776021	106.102952385792	110.316649642492	111.529479052476	112.9140662506	94.3794360253213	86.3861782114862	85.0232103591498	61.8291112065264	86.6234531526223	98.3072595370873	88.3947185545518
233	105.929558626839	113.962195233312	106.357963281179	110.366106924583	121.200785560647	108.327416573689	116.504854368932	107.142857142857	131.720752005748	114.93107457233	109.39226519337	106.169523659057	114.538330151713	121.535770186907	114.932520679147	111.663479923518	109.67567776021	106.102952385792	111.259526989864	110.957533006053	111.761881901104	94.3794360253213	86.3861782114862	84.4368433911556	61.8291112065264	86.6234531526223	97.7150471302374	88.3947185545518
234	104.859563085154	113.962195233312	105.815320611377	110.366106924583	121.200785560647	107.110254589715	116.504854368932	107.142857142857	131.241767453	114.93107457233	110.055248618785	107.117465834584	114.538330151713	120.983334867876	114.932520679147	111.663479923518	109.212911187382	106.102952385792	110.316649642492	111.529479052476	112.9140662506	94.3794360253213	86.3861782114862	83.8504764231615	63.1172176899957	86.6234531526223	98.3072595370873	88.3947185545518
235	103.789567543469	113.962195233312	105.815320611377	110.366106924583	120.078556064715	107.110254589715	117.500622354991	107.506053268765	131.241767453	114.266733100814	110.055248618785	107.117465834584	115.141163468301	120.983334867876	114.932520679147	111.663479923518	109.212911187382	105.493165303115	108.430894947749	111.529479052476	114.066250600096	94.3794360253213	88.3058710606303	83.8504764231615	64.405324173465	86.0341779611078	97.7150471302374	86.726893676164
236	104.859563085154	113.962195233312	106.900605950981	110.366106924583	121.200785560647	107.110254589715	117.500622354991	107.142857142857	131.241767453	114.93107457233	109.39226519337	107.117465834584	114.538330151713	121.535770186907	114.186205609802	113.193116634799	109.212911187382	106.102952385792	109.373772295121	110.957533006053	114.066250600096	94.3794360253213	88.3058710606303	83.2641094551674	63.1172176899957	85.4449027695934	98.3072595370873	88.3947185545518
237	103.789567543469	115.057985572094	106.900605950981	110.366106924583	120.078556064715	108.327416573689	117.500622354991	107.142857142857	131.720752005748	115.595416043847	110.718232044199	107.117465834584	115.141163468301	120.983334867876	114.186205609802	113.193116634799	109.212911187382	106.102952385792	109.373772295121	110.957533006053	114.066250600096	94.3794360253213	90.2255639097744	82.0913755191791	61.8291112065264	84.2663523865645	97.1228347233875	88.3947185545518
238	103.789567543469	116.153775910876	106.900605950981	110.366106924583	118.956326568783	108.327416573689	118.496390341051	107.142857142857	130.762782900251	115.595416043847	110.055248618785	107.117465834584	114.538330151713	120.983334867876	114.932520679147	111.663479923518	109.212911187382	106.102952385792	109.373772295121	110.957533006053	112.9140662506	94.3794360253213	86.3861782114862	81.505008551185	60.5410047230571	86.0341779611078	98.3072595370873	85.0590687977762
239	103.789567543469	116.153775910876	105.815320611377	111.078146324097	118.956326568783	108.327416573689	117.500622354991	106.779661016949	130.283798347503	114.93107457233	109.39226519337	106.169523659057	115.141163468301	122.088205505939	114.932520679147	111.663479923518	109.212911187382	106.102952385792	108.430894947749	110.38558695963	112.9140662506	93.2284672933052	90.2255639097744	81.505008551185	60.5410047230571	83.6770771950501	97.7150471302374	88.3947185545518
240	103.789567543469	113.962195233312	106.357963281179	111.078146324097	116.711867576919	109.544578557663	118.496390341051	106.416464891041	130.283798347503	114.93107457233	110.718232044199	107.117465834584	115.141163468301	121.535770186907	114.932520679147	111.663479923518	108.750144614554	105.493165303115	109.373772295121	110.38558695963	114.066250600096	92.0774985612891	90.2255639097744	82.0913755191791	60.5410047230571	83.6770771950501	97.7150471302374	86.726893676164
241	104.859563085154	113.962195233312	106.357963281179	111.79018572361	116.711867576919	109.544578557663	118.496390341051	106.779661016949	129.804813794755	114.93107457233	110.055248618785	107.117465834584	113.935496835125	122.088205505939	114.186205609802	110.133843212237	108.750144614554	105.493165303115	107.488017600377	110.957533006053	115.218434949592	93.2284672933052	88.3058710606303	82.0913755191791	63.1172176899957	83.0878020035357	97.7150471302374	86.726893676164
242	103.789567543469	116.153775910876	106.357963281179	111.078146324097	116.711867576919	109.544578557663	120.487926313169	106.779661016949	130.283798347503	114.93107457233	110.055248618785	107.117465834584	114.538330151713	122.088205505939	114.186205609802	110.133843212237	108.750144614554	105.493165303115	108.430894947749	110.957533006053	114.066250600096	92.0774985612891	90.2255639097744	82.0913755191791	60.5410047230571	85.4449027695934	98.3072595370873	88.3947185545518
243	101.649576460098	116.153775910876	106.357963281179	110.366106924583	114.467408585056	108.327416573689	119.49215832711	106.779661016949	129.325829242007	116.259757515363	110.055248618785	107.117465834584	114.538330151713	121.535770186907	114.186205609802	111.663479923518	108.750144614554	105.493165303115	108.430894947749	110.957533006053	114.066250600096	93.2284672933052	90.2255639097744	80.9186415831908	61.8291112065264	84.855627578079	98.8994719439372	88.3947185545518
244	102.719572001783	115.057985572094	106.900605950981	111.078146324097	114.467408585056	108.327416573689	119.49215832711	106.053268765133	130.283798347503	114.93107457233	109.39226519337	107.117465834584	113.935496835125	121.535770186907	114.932520679147	111.663479923518	108.750144614554	105.493165303115	108.430894947749	110.957533006053	114.066250600096	93.2284672933052	88.3058710606303	80.9186415831908	61.8291112065264	85.4449027695934	98.3072595370873	88.3947185545518
245	101.649576460098	116.153775910876	105.815320611377	110.366106924583	113.345179089124	109.544578557663	119.49215832711	106.053268765133	130.762782900251	115.595416043847	110.718232044199	107.117465834584	114.538330151713	120.983334867876	114.186205609802	111.663479923518	108.750144614554	105.493165303115	107.488017600377	110.38558695963	114.066250600096	93.2284672933052	90.2255639097744	80.9186415831908	60.5410047230571	84.855627578079	98.3072595370873	88.3947185545518
246	102.719572001783	117.249566249658	106.900605950981	110.366106924583	113.345179089124	110.761740541637	120.487926313169	106.416464891041	129.325829242007	115.595416043847	110.718232044199	107.117465834584	114.538330151713	120.983334867876	114.186205609802	111.663479923518	108.750144614554	104.883378220438	107.488017600377	110.957533006053	114.066250600096	93.2284672933052	92.1452567589186	79.7459076472025	57.9647917561185	86.6234531526223	98.3072595370873	88.3947185545518
247	102.719572001783	118.345356588439	106.357963281179	109.65406752507	113.345179089124	110.761740541637	120.487926313169	106.416464891041	128.846844689259	115.595416043847	110.718232044199	107.117465834584	113.935496835125	120.983334867876	114.932520679147	110.133843212237	108.750144614554	104.883378220438	107.488017600377	110.957533006053	114.066250600096	92.0774985612891	92.1452567589186	80.3322746151967	59.2528982395878	84.855627578079	98.3072595370873	86.726893676164
248	101.649576460098	116.153775910876	106.357963281179	109.65406752507	113.345179089124	110.761740541637	120.487926313169	105.690072639225	128.846844689259	114.93107457233	110.055248618785	107.117465834584	113.935496835125	120.430899548844	113.439890540456	111.663479923518	108.750144614554	105.493165303115	107.488017600377	110.38558695963	114.066250600096	92.0774985612891	92.1452567589186	79.7459076472025	60.5410047230571	84.2663523865645	98.3072595370873	88.3947185545518
249	101.649576460098	117.249566249658	106.357963281179	110.366106924583	112.222949593192	111.978902525611	121.483694299228	105.326876513317	128.846844689259	115.595416043847	109.39226519337	107.117465834584	112.729830201949	120.430899548844	114.186205609802	110.133843212237	108.750144614554	104.883378220438	107.488017600377	110.957533006053	115.218434949592	93.2284672933052	92.1452567589186	79.7459076472025	61.8291112065264	84.2663523865645	97.7150471302374	88.3947185545518
250	102.719572001783	117.249566249658	105.815320611377	110.366106924583	111.10072009726	110.761740541637	121.483694299228	104.963680387409	128.846844689259	115.595416043847	110.718232044199	107.117465834584	113.332663518537	120.983334867876	114.186205609802	110.133843212237	108.750144614554	104.883378220438	107.488017600377	110.38558695963	114.066250600096	94.3794360253213	92.1452567589186	80.3322746151967	61.8291112065264	82.4985268120212	98.3072595370873	90.0625434329395
251	102.719572001783	117.249566249658	106.900605950981	110.366106924583	111.10072009726	109.544578557663	122.479462285288	104.963680387409	128.367860136511	115.595416043847	110.055248618785	106.169523659057	113.332663518537	120.430899548844	114.186205609802	111.663479923518	108.750144614554	104.883378220438	108.430894947749	110.38558695963	114.066250600096	94.3794360253213	92.1452567589186	80.9186415831908	63.1172176899957	80.7307012374779	98.3072595370873	88.3947185545518
252	102.719572001783	116.153775910876	106.357963281179	111.078146324097	109.978490601328	108.327416573689	122.479462285288	104.600484261501	128.367860136511	116.924098986879	110.055248618785	107.117465834584	113.332663518537	120.430899548844	113.439890540456	111.663479923518	108.750144614554	104.883378220438	108.430894947749	109.813640913207	115.218434949592	92.0774985612891	90.2255639097744	80.3322746151967	64.405324173465	81.9092516205068	98.3072595370873	90.0625434329395
253	103.789567543469	117.249566249658	105.815320611377	111.078146324097	108.856261105396	109.544578557663	122.479462285288	104.237288135593	128.367860136511	114.93107457233	109.39226519337	107.117465834584	113.332663518537	120.430899548844	112.693575471111	110.133843212237	108.750144614554	104.883378220438	107.488017600377	110.38558695963	114.066250600096	94.3794360253213	92.1452567589186	79.7459076472025	63.1172176899957	81.9092516205068	98.8994719439372	88.3947185545518
254	104.859563085154	117.249566249658	106.357963281179	111.078146324097	111.10072009726	109.544578557663	121.483694299228	104.600484261501	128.367860136511	115.595416043847	110.055248618785	107.117465834584	113.332663518537	120.430899548844	111.947260401766	111.663479923518	108.750144614554	104.883378220438	107.488017600377	109.813640913207	114.066250600096	93.2284672933052	92.1452567589186	79.7459076472025	61.8291112065264	81.9092516205068	98.8994719439372	88.3947185545518
255	104.859563085154	117.249566249658	106.357963281179	111.078146324097	109.978490601328	109.544578557663	120.487926313169	104.963680387409	127.888875583762	116.259757515363	110.718232044199	106.169523659057	113.332663518537	120.983334867876	111.947260401766	110.133843212237	108.750144614554	104.883378220438	108.430894947749	109.813640913207	112.9140662506	93.2284672933052	92.1452567589186	79.1595406792084	61.8291112065264	82.4985268120212	98.8994719439372	90.0625434329395
256	104.859563085154	117.249566249658	104.730035271774	111.078146324097	108.856261105396	108.327416573689	119.49215832711	105.326876513317	126.451921925518	116.924098986879	110.718232044199	107.117465834584	113.332663518537	120.983334867876	112.693575471111	110.133843212237	108.287378041726	104.883378220438	108.430894947749	109.813640913207	114.066250600096	93.2284672933052	92.1452567589186	79.1595406792084	61.8291112065264	83.0878020035357	98.3072595370873	88.3947185545518
257	105.929558626839	117.249566249658	104.730035271774	111.79018572361	108.856261105396	109.544578557663	120.487926313169	104.963680387409	125.014968267273	116.259757515363	110.718232044199	106.169523659057	113.332663518537	120.983334867876	112.693575471111	110.133843212237	107.824611468898	104.883378220438	109.373772295121	109.813640913207	114.066250600096	92.0774985612891	94.0649496080627	78.5731737112143	63.1172176899957	82.4985268120212	99.4916843507872	90.0625434329395
258	105.929558626839	116.153775910876	105.272677941575	111.078146324097	107.734031609464	109.544578557663	120.487926313169	104.963680387409	124.535983714525	115.595416043847	110.718232044199	107.117465834584	113.935496835125	120.430899548844	112.693575471111	110.133843212237	108.287378041726	104.883378220438	107.488017600377	109.241694866784	114.066250600096	93.2284672933052	94.0649496080627	77.400439775226	61.8291112065264	81.9092516205068	98.8994719439372	90.0625434329395
259	105.929558626839	117.249566249658	104.730035271774	111.79018572361	108.856261105396	109.544578557663	119.49215832711	104.237288135593	124.056999161777	114.93107457233	110.718232044199	105.22158148353	113.935496835125	120.983334867876	112.693575471111	108.604206500956	107.36184489607	104.883378220438	108.430894947749	109.813640913207	114.066250600096	93.2284672933052	94.0649496080627	77.9868067432201	63.1172176899957	81.9092516205068	98.8994719439372	88.3947185545518
260	106.999554168524	117.249566249658	104.730035271774	111.79018572361	107.734031609464	109.544578557663	119.49215832711	104.237288135593	124.056999161777	115.595416043847	112.044198895028	105.22158148353	113.332663518537	120.983334867876	112.693575471111	108.604206500956	107.36184489607	104.883378220438	106.545140253005	109.813640913207	114.066250600096	92.0774985612891	92.1452567589186	76.8140728072319	61.8291112065264	81.9092516205068	98.8994719439372	90.0625434329395
261	105.929558626839	116.153775910876	105.272677941575	111.078146324097	107.734031609464	109.544578557663	117.500622354991	103.510895883777	124.056999161777	115.595416043847	111.381215469613	105.22158148353	113.332663518537	120.430899548844	113.439890540456	108.604206500956	107.36184489607	104.883378220438	106.545140253005	109.813640913207	115.218434949592	92.0774985612891	92.1452567589186	76.8140728072319	60.5410047230571	81.3199764289923	98.8994719439372	90.0625434329395
262	105.929558626839	116.153775910876	105.272677941575	110.366106924583	106.611802113532	109.544578557663	116.504854368932	103.510895883777	125.014968267273	115.595416043847	112.044198895028	106.169523659057	113.332663518537	120.430899548844	112.693575471111	108.604206500956	107.824611468898	104.883378220438	107.488017600377	109.813640913207	114.066250600096	93.2284672933052	94.0649496080627	76.2277058392377	59.2528982395878	81.9092516205068	98.3072595370873	88.3947185545518
263	106.999554168524	116.153775910876	104.730035271774	111.078146324097	106.611802113532	109.544578557663	118.496390341051	103.510895883777	124.056999161777	114.93107457233	111.381215469613	106.169523659057	113.332663518537	120.430899548844	113.439890540456	107.074569789675	107.824611468898	104.883378220438	107.488017600377	109.241694866784	115.218434949592	93.2284672933052	95.9846424572068	75.6413388712436	60.5410047230571	81.9092516205068	98.3072595370873	90.0625434329395
264	106.999554168524	117.249566249658	105.272677941575	110.366106924583	107.734031609464	110.761740541637	116.504854368932	103.147699757869	124.056999161777	116.259757515363	111.381215469613	106.169523659057	112.126996885361	120.983334867876	113.439890540456	108.604206500956	107.824611468898	104.883378220438	107.488017600377	108.669748820361	115.218434949592	90.926529829273	95.9846424572068	75.0549719032495	60.5410047230571	81.3199764289923	98.3072595370873	91.7303683113273
265	105.929558626839	115.057985572094	104.730035271774	110.366106924583	105.4895726176	110.761740541637	117.500622354991	103.147699757869	123.578014609029	115.595416043847	112.707182320442	106.169523659057	112.729830201949	120.430899548844	113.439890540456	108.604206500956	107.824611468898	105.493165303115	107.488017600377	108.669748820361	115.218434949592	92.0774985612891	95.9846424572068	75.0549719032495	63.1172176899957	80.7307012374779	98.3072595370873	88.3947185545518
266	106.999554168524	115.057985572094	105.272677941575	108.942028125556	104.367343121668	110.761740541637	117.500622354991	103.147699757869	123.099030056281	114.93107457233	112.707182320442	106.169523659057	112.126996885361	119.878464229813	111.947260401766	108.604206500956	107.824611468898	104.273591137761	107.488017600377	108.097802773938	116.370619299088	92.0774985612891	97.904335306351	74.4686049352553	60.5410047230571	82.4985268120212	98.8994719439372	88.3947185545518
267	105.929558626839	116.153775910876	105.272677941575	109.65406752507	104.367343121668	109.544578557663	117.500622354991	102.784503631961	123.578014609029	114.266733100814	112.044198895028	106.169523659057	112.729830201949	120.430899548844	113.439890540456	108.604206500956	107.824611468898	104.273591137761	107.488017600377	108.097802773938	115.218434949592	92.0774985612891	97.904335306351	75.0549719032495	61.8291112065264	81.9092516205068	98.3072595370873	85.0590687977762
268	105.929558626839	117.249566249658	104.730035271774	111.078146324097	104.367343121668	109.544578557663	117.500622354991	102.421307506053	124.056999161777	113.602391629297	112.044198895028	106.169523659057	112.126996885361	120.983334867876	113.439890540456	108.604206500956	107.36184489607	104.273591137761	106.545140253005	108.669748820361	114.066250600096	92.0774985612891	97.904335306351	72.7095040312729	60.5410047230571	81.3199764289923	98.3072595370873	86.726893676164
269	105.929558626839	116.153775910876	104.187392601972	110.366106924583	102.122884129805	109.544578557663	116.504854368932	103.510895883777	124.535983714525	113.602391629297	112.707182320442	106.169523659057	112.126996885361	120.430899548844	114.186205609802	108.604206500956	107.36184489607	104.883378220438	106.545140253005	108.097802773938	115.218434949592	90.926529829273	99.8240281554951	72.7095040312729	59.2528982395878	83.0878020035357	98.8994719439372	90.0625434329395
270	105.929558626839	116.153775910876	104.730035271774	110.366106924583	104.367343121668	109.544578557663	116.504854368932	102.784503631961	125.014968267273	114.266733100814	112.707182320442	107.117465834584	112.126996885361	120.430899548844	113.439890540456	108.604206500956	107.824611468898	104.883378220438	106.545140253005	108.669748820361	115.218434949592	89.7755610972569	97.904335306351	72.1231370632788	60.5410047230571	81.3199764289923	98.8994719439372	88.3947185545518
271	106.999554168524	116.153775910876	105.272677941575	109.65406752507	104.367343121668	108.327416573689	116.504854368932	102.784503631961	125.014968267273	113.602391629297	112.707182320442	106.169523659057	112.729830201949	120.430899548844	111.947260401766	110.133843212237	107.36184489607	104.273591137761	107.488017600377	108.669748820361	114.066250600096	92.0774985612891	95.9846424572068	73.2958709992671	60.5410047230571	78.9628756629346	98.8994719439372	88.3947185545518
272	106.999554168524	117.249566249658	104.730035271774	108.942028125556	103.245113625736	109.544578557663	116.504854368932	102.421307506053	125.014968267273	113.602391629297	112.707182320442	107.117465834584	112.729830201949	119.878464229813	111.947260401766	110.133843212237	107.36184489607	104.883378220438	107.488017600377	108.097802773938	116.370619299088	92.0774985612891	95.9846424572068	74.4686049352553	57.9647917561185	80.1414260459635	99.4916843507872	88.3947185545518
273	105.929558626839	118.345356588439	104.730035271774	109.65406752507	102.122884129805	109.544578557663	115.509086382873	102.421307506053	125.97293737277	112.938050157781	113.370165745856	106.169523659057	112.126996885361	120.430899548844	111.947260401766	110.133843212237	107.36184489607	104.273591137761	107.488017600377	108.097802773938	115.218434949592	92.0774985612891	97.904335306351	75.0549719032495	59.2528982395878	80.7307012374779	98.8994719439372	88.3947185545518
274	106.999554168524	116.153775910876	104.187392601972	109.65406752507	102.122884129805	109.544578557663	115.509086382873	102.784503631961	125.014968267273	113.602391629297	112.707182320442	107.117465834584	112.126996885361	120.430899548844	111.947260401766	110.133843212237	107.36184489607	104.273591137761	107.488017600377	108.097802773938	115.218434949592	90.926529829273	97.904335306351	73.2958709992671	61.8291112065264	79.552150854449	98.8994719439372	88.3947185545518
275	106.999554168524	118.345356588439	104.730035271774	109.65406752507	102.122884129805	109.544578557663	116.504854368932	103.147699757869	126.451921925518	112.938050157781	113.370165745856	107.117465834584	112.126996885361	120.430899548844	111.947260401766	110.133843212237	107.36184489607	104.273591137761	106.545140253005	107.525856727515	115.218434949592	90.926529829273	95.9846424572068	72.7095040312729	63.1172176899957	80.1414260459635	98.8994719439372	86.726893676164
276	105.929558626839	119.441146927221	104.187392601972	110.366106924583	101.000654633873	108.327416573689	114.513318396814	103.147699757869	125.493952820022	114.266733100814	113.370165745856	106.169523659057	111.524163568773	120.983334867876	112.693575471111	110.133843212237	106.899078323242	104.273591137761	107.488017600377	108.097802773938	115.218434949592	89.7755610972569	95.9846424572068	73.8822379672612	65.6934306569343	81.3199764289923	98.8994719439372	88.3947185545518
277	108.06954971021	119.441146927221	104.730035271774	111.078146324097	101.000654633873	109.544578557663	115.509086382873	102.784503631961	125.014968267273	114.266733100814	112.707182320442	107.117465834584	110.921330252185	120.983334867876	112.693575471111	110.133843212237	106.899078323242	104.273591137761	106.545140253005	108.097802773938	115.218434949592	88.6245923652407	95.9846424572068	74.4686049352553	64.405324173465	81.9092516205068	98.3072595370873	88.3947185545518
278	106.999554168524	118.345356588439	104.730035271774	110.366106924583	99.8784251379407	107.110254589715	115.509086382873	102.421307506053	124.535983714525	114.266733100814	113.370165745856	107.117465834584	110.921330252185	121.535770186907	112.693575471111	110.133843212237	106.899078323242	104.273591137761	106.545140253005	108.097802773938	114.066250600096	89.7755610972569	97.904335306351	74.4686049352553	63.1172176899957	81.9092516205068	98.8994719439372	85.0590687977762
279	106.999554168524	118.345356588439	104.730035271774	110.366106924583	99.8784251379407	107.110254589715	115.509086382873	102.058111380145	124.056999161777	114.93107457233	112.707182320442	107.117465834584	110.921330252185	120.983334867876	112.693575471111	110.133843212237	106.899078323242	103.663804055084	106.545140253005	108.097802773938	115.218434949592	90.926529829273	97.904335306351	73.8822379672612	63.1172176899957	81.9092516205068	99.4916843507872	88.3947185545518
280	106.999554168524	118.345356588439	105.272677941575	110.366106924583	99.8784251379407	107.110254589715	115.509086382873	102.058111380145	123.578014609029	114.93107457233	113.370165745856	106.169523659057	110.921330252185	120.983334867876	112.693575471111	110.133843212237	106.899078323242	103.663804055084	105.602262905634	108.097802773938	115.218434949592	88.6245923652407	97.904335306351	74.4686049352553	64.405324173465	81.9092516205068	98.3072595370873	85.0590687977762
281	108.06954971021	119.441146927221	105.272677941575	110.366106924583	99.8784251379407	105.893092605741	114.513318396814	102.058111380145	123.578014609029	115.595416043847	113.370165745856	106.169523659057	110.921330252185	121.535770186907	111.947260401766	108.604206500956	107.36184489607	103.663804055084	105.602262905634	108.669748820361	114.066250600096	88.6245923652407	99.8240281554951	73.8822379672612	65.6934306569343	81.3199764289923	98.8994719439372	88.3947185545518
282	106.999554168524	119.441146927221	105.272677941575	109.65406752507	98.7561956420088	105.893092605741	114.513318396814	102.058111380145	124.056999161777	114.266733100814	113.370165745856	107.117465834584	110.921330252185	121.535770186907	111.200945332421	108.604206500956	106.899078323242	103.663804055084	105.602262905634	107.525856727515	115.218434949592	88.6245923652407	99.8240281554951	72.7095040312729	65.6934306569343	80.7307012374779	99.4916843507872	86.726893676164
283	108.06954971021	118.345356588439	104.730035271774	109.65406752507	98.7561956420088	105.893092605741	113.517550410754	102.421307506053	123.578014609029	114.266733100814	113.370165745856	107.117465834584	111.524163568773	120.983334867876	111.947260401766	110.133843212237	107.36184489607	104.273591137761	105.602262905634	108.097802773938	116.370619299088	87.4736236332246	99.8240281554951	73.8822379672612	68.2696436238729	81.9092516205068	98.8994719439372	88.3947185545518
284	106.999554168524	119.441146927221	104.187392601972	108.942028125556	99.8784251379407	107.110254589715	113.517550410754	102.058111380145	124.056999161777	113.602391629297	113.370165745856	107.117465834584	110.921330252185	120.430899548844	111.200945332421	110.133843212237	106.899078323242	104.273591137761	105.602262905634	108.097802773938	115.218434949592	86.3226549012085	99.8240281554951	73.8822379672612	69.5577501073422	80.7307012374779	98.8994719439372	88.3947185545518
285	106.999554168524	119.441146927221	103.64474993217	109.65406752507	98.7561956420088	105.893092605741	112.521782424695	102.058111380145	124.535983714525	113.602391629297	113.370165745856	107.117465834584	110.921330252185	120.983334867876	111.947260401766	108.604206500956	106.899078323242	104.273591137761	105.602262905634	107.525856727515	116.370619299088	86.3226549012085	101.743721004639	73.2958709992671	69.5577501073422	81.9092516205068	99.4916843507872	88.3947185545518
286	106.999554168524	118.345356588439	102.559464592566	108.942028125556	98.7561956420088	105.893092605741	113.517550410754	102.058111380145	124.535983714525	113.602391629297	113.370165745856	107.117465834584	110.318496935597	121.535770186907	113.439890540456	110.133843212237	106.899078323242	104.273591137761	104.659385558262	107.525856727515	115.218434949592	86.3226549012085	101.743721004639	73.2958709992671	66.9815371404036	81.3199764289923	98.8994719439372	86.726893676164
287	109.139545251895	118.345356588439	103.102107262368	108.229988726043	99.8784251379407	107.110254589715	113.517550410754	101.331719128329	124.056999161777	113.602391629297	113.370165745856	106.169523659057	110.921330252185	122.088205505939	112.693575471111	110.133843212237	107.36184489607	104.883378220438	105.602262905634	107.525856727515	115.218434949592	86.3226549012085	101.743721004639	74.4686049352553	64.405324173465	81.3199764289923	99.4916843507872	86.726893676164
288	108.06954971021	118.345356588439	104.187392601972	108.229988726043	99.8784251379407	107.110254589715	112.521782424695	100.968523002421	124.535983714525	112.938050157781	113.370165745856	106.169523659057	110.921330252185	121.535770186907	111.947260401766	108.604206500956	107.36184489607	104.273591137761	104.659385558262	108.097802773938	115.218434949592	84.0207174371763	101.743721004639	74.4686049352553	64.405324173465	80.7307012374779	99.4916843507872	86.726893676164
289	109.139545251895	119.441146927221	103.64474993217	108.942028125556	98.7561956420088	107.110254589715	110.530246452577	101.331719128329	124.056999161777	112.938050157781	114.033149171271	106.169523659057	110.318496935597	122.088205505939	111.200945332421	108.604206500956	107.36184489607	104.273591137761	105.602262905634	107.525856727515	115.218434949592	86.3226549012085	101.743721004639	74.4686049352553	64.405324173465	81.9092516205068	98.8994719439372	88.3947185545518
290	110.20954079358	118.345356588439	104.187392601972	109.65406752507	98.7561956420088	105.893092605741	110.530246452577	100.968523002421	123.099030056281	112.938050157781	113.370165745856	106.169523659057	111.524163568773	122.088205505939	111.200945332421	110.133843212237	107.36184489607	104.273591137761	105.602262905634	107.525856727515	115.218434949592	85.1716861691924	101.743721004639	75.6413388712436	64.405324173465	81.9092516205068	99.4916843507872	86.726893676164
291	111.279536335265	117.249566249658	104.730035271774	108.942028125556	98.7561956420088	107.110254589715	110.530246452577	100.242130750605	123.099030056281	112.938050157781	113.370165745856	106.169523659057	111.524163568773	122.088205505939	111.947260401766	108.604206500956	107.36184489607	104.273591137761	105.602262905634	107.525856727515	115.218434949592	85.1716861691924	103.663413853783	75.0549719032495	61.8291112065264	81.3199764289923	99.4916843507872	86.726893676164
292	111.279536335265	118.345356588439	104.187392601972	108.229988726043	98.7561956420088	107.110254589715	110.530246452577	99.8789346246973	122.141060950784	112.938050157781	112.707182320442	106.169523659057	110.318496935597	122.088205505939	109.708315193731	108.604206500956	107.36184489607	104.273591137761	104.659385558262	107.525856727515	114.066250600096	86.3226549012085	101.743721004639	75.6413388712436	64.405324173465	81.9092516205068	99.4916843507872	86.726893676164
293	110.20954079358	118.345356588439	103.64474993217	108.229988726043	98.7561956420088	107.110254589715	110.530246452577	100.242130750605	121.183091845288	112.273708686265	114.033149171271	107.117465834584	111.524163568773	122.088205505939	110.454630263076	108.604206500956	107.36184489607	104.273591137761	104.659385558262	107.525856727515	115.218434949592	85.1716861691924	101.743721004639	75.6413388712436	64.405324173465	81.9092516205068	100.083896757637	88.3947185545518
294	111.279536335265	118.345356588439	104.187392601972	108.229988726043	97.6339661460769	107.110254589715	109.534478466517	100.242130750605	120.70410729254	112.938050157781	113.370165745856	106.169523659057	110.921330252185	122.088205505939	110.454630263076	110.133843212237	107.824611468898	104.273591137761	104.659385558262	106.953910681092	114.066250600096	85.1716861691924	101.743721004639	75.6413388712436	61.8291112065264	81.9092516205068	99.4916843507872	88.3947185545518
295	111.279536335265	117.249566249658	104.730035271774	108.229988726043	97.6339661460769	105.893092605741	108.538710480458	99.8789346246973	120.225122739792	112.273708686265	114.033149171271	105.22158148353	110.921330252185	122.088205505939	111.200945332421	110.133843212237	107.824611468898	104.273591137761	105.602262905634	106.953910681092	114.066250600096	86.3226549012085	99.8240281554951	75.6413388712436	61.8291112065264	81.9092516205068	100.083896757637	90.0625434329395
296	111.279536335265	117.249566249658	104.187392601972	108.229988726043	97.6339661460769	107.110254589715	108.538710480458	99.1525423728814	121.183091845288	112.273708686265	114.033149171271	105.22158148353	111.524163568773	121.535770186907	111.200945332421	108.604206500956	107.36184489607	104.273591137761	105.602262905634	106.381964634669	112.9140662506	85.1716861691924	101.743721004639	76.8140728072319	61.8291112065264	81.3199764289923	100.083896757637	88.3947185545518
297	112.349531876951	117.249566249658	103.102107262368	108.942028125556	98.7561956420088	105.893092605741	108.538710480458	98.7893462469734	119.746138187043	112.938050157781	113.370165745856	105.22158148353	110.921330252185	122.088205505939	111.200945332421	110.133843212237	107.36184489607	104.273591137761	104.659385558262	106.953910681092	112.9140662506	85.1716861691924	101.743721004639	77.400439775226	61.8291112065264	81.9092516205068	100.676109164487	90.0625434329395
298	112.349531876951	117.249566249658	103.102107262368	108.942028125556	97.6339661460769	105.893092605741	108.538710480458	98.7893462469734	120.225122739792	112.273708686265	114.033149171271	105.22158148353	111.524163568773	122.088205505939	111.200945332421	110.133843212237	107.36184489607	104.273591137761	104.659385558262	106.953910681092	114.066250600096	85.1716861691924	101.743721004639	77.400439775226	63.1172176899957	81.3199764289923	100.083896757637	91.7303683113273
299	113.419527418636	117.249566249658	103.64474993217	108.942028125556	99.8784251379407	107.110254589715	109.534478466517	99.5157384987893	119.746138187043	112.273708686265	114.696132596685	106.169523659057	111.524163568773	120.983334867876	110.454630263076	110.133843212237	107.36184489607	103.663804055084	104.659385558262	107.525856727515	114.066250600096	86.3226549012085	99.8240281554951	77.9868067432201	66.9815371404036	80.7307012374779	100.676109164487	90.0625434329395
300	113.419527418636	118.345356588439	104.187392601972	108.229988726043	99.8784251379407	107.110254589715	108.538710480458	99.8789346246973	119.746138187043	112.273708686265	113.370165745856	106.169523659057	110.921330252185	120.983334867876	109.708315193731	111.663479923518	107.824611468898	104.273591137761	104.659385558262	107.525856727515	112.9140662506	85.1716861691924	99.8240281554951	77.400439775226	66.9815371404036	81.9092516205068	100.676109164487	90.0625434329395
301	113.419527418636	119.441146927221	104.187392601972	107.517949326529	101.000654633873	105.893092605741	108.538710480458	99.8789346246973	119.746138187043	112.273708686265	114.033149171271	105.22158148353	111.524163568773	119.878464229813	111.200945332421	111.663479923518	107.824611468898	104.273591137761	105.602262905634	106.953910681092	112.9140662506	85.1716861691924	101.743721004639	76.2277058392377	64.405324173465	81.3199764289923	100.676109164487	90.0625434329395
302	114.489522960321	118.345356588439	104.187392601972	108.229988726043	99.8784251379407	105.893092605741	107.542942494399	99.1525423728814	119.746138187043	112.273708686265	114.696132596685	105.22158148353	111.524163568773	119.878464229813	110.454630263076	111.663479923518	107.36184489607	104.273591137761	105.602262905634	106.381964634669	112.9140662506	85.1716861691924	99.8240281554951	75.6413388712436	65.6934306569343	80.7307012374779	100.676109164487	90.0625434329395
303	115.559518502006	117.249566249658	104.187392601972	109.65406752507	102.122884129805	107.110254589715	107.542942494399	99.5157384987893	119.746138187043	111.609367214748	114.033149171271	105.22158148353	110.921330252185	120.430899548844	110.454630263076	110.133843212237	107.36184489607	103.663804055084	105.602262905634	106.381964634669	111.761881901104	84.0207174371763	99.8240281554951	75.0549719032495	65.6934306569343	81.9092516205068	100.676109164487	91.7303683113273
304	114.489522960321	118.345356588439	104.187392601972	108.942028125556	101.000654633873	105.893092605741	106.54717450834	100.605326876513	118.309184528799	112.273708686265	114.033149171271	105.22158148353	111.524163568773	119.878464229813	110.454630263076	111.663479923518	107.36184489607	103.663804055084	105.602262905634	106.953910681092	112.9140662506	84.0207174371763	101.743721004639	75.0549719032495	64.405324173465	82.4985268120212	100.676109164487	93.3981931897151
305	115.559518502006	117.249566249658	104.730035271774	109.65406752507	101.000654633873	104.675930621767	106.54717450834	100.605326876513	118.309184528799	112.273708686265	114.033149171271	105.22158148353	110.318496935597	119.326028910782	108.962000124386	111.663479923518	107.36184489607	103.663804055084	105.602262905634	106.953910681092	111.761881901104	84.0207174371763	101.743721004639	73.8822379672612	64.405324173465	80.7307012374779	100.676109164487	93.3981931897151
306	114.489522960321	118.345356588439	103.64474993217	108.942028125556	101.000654633873	104.675930621767	105.55140652228	100.242130750605	118.788169081547	112.273708686265	113.370165745856	105.22158148353	109.715663619009	119.326028910782	108.962000124386	111.663479923518	107.36184489607	104.273591137761	105.602262905634	106.953910681092	112.9140662506	84.0207174371763	99.8240281554951	73.8822379672612	66.9815371404036	80.7307012374779	100.676109164487	91.7303683113273
307	114.489522960321	117.249566249658	103.64474993217	108.942028125556	102.122884129805	105.893092605741	104.555638536221	99.5157384987893	118.788169081547	111.609367214748	112.707182320442	105.22158148353	110.318496935597	119.326028910782	108.215685055041	111.663479923518	107.36184489607	104.273591137761	105.602262905634	106.953910681092	112.9140662506	84.0207174371763	99.8240281554951	74.4686049352553	65.6934306569343	81.9092516205068	101.268321571337	95.0660180681028
308	114.489522960321	118.345356588439	103.102107262368	108.229988726043	101.000654633873	105.893092605741	103.559870550162	99.8789346246973	117.830199976051	112.273708686265	114.033149171271	105.22158148353	110.318496935597	119.326028910782	108.215685055041	111.663479923518	107.36184489607	104.273591137761	105.602262905634	106.953910681092	111.761881901104	85.1716861691924	99.8240281554951	75.6413388712436	68.2696436238729	81.3199764289923	101.268321571337	93.3981931897151
309	114.489522960321	116.153775910876	103.64474993217	108.229988726043	101.000654633873	104.675930621767	101.568334578043	99.8789346246973	117.351215423303	112.273708686265	114.033149171271	105.22158148353	111.524163568773	119.326028910782	108.215685055041	113.193116634799	106.899078323242	104.273591137761	105.602262905634	106.381964634669	111.761881901104	84.0207174371763	97.904335306351	74.4686049352553	68.2696436238729	81.3199764289923	101.268321571337	93.3981931897151
310	114.489522960321	117.249566249658	104.187392601972	108.942028125556	102.122884129805	105.893092605741	102.564102564103	99.8789346246973	117.351215423303	111.609367214748	113.370165745856	106.169523659057	110.921330252185	118.221158272719	108.215685055041	113.193116634799	106.899078323242	104.273591137761	105.602262905634	106.381964634669	112.9140662506	84.0207174371763	99.8240281554951	74.4686049352553	69.5577501073422	80.7307012374779	101.268321571337	91.7303683113273
311	114.489522960321	116.153775910876	103.64474993217	108.942028125556	101.000654633873	105.893092605741	101.568334578043	99.8789346246973	117.351215423303	110.945025743232	113.370165745856	106.169523659057	110.318496935597	118.77359359175	107.469369985696	111.663479923518	106.899078323242	104.273591137761	104.659385558262	106.381964634669	112.9140662506	84.0207174371763	99.8240281554951	73.8822379672612	68.2696436238729	81.9092516205068	101.268321571337	93.3981931897151
312	114.489522960321	116.153775910876	104.187392601972	108.942028125556	102.122884129805	105.893092605741	100.572566591984	99.8789346246973	117.351215423303	110.280684271716	112.707182320442	105.22158148353	110.318496935597	118.221158272719	107.469369985696	113.193116634799	106.899078323242	104.273591137761	105.602262905634	106.381964634669	111.761881901104	85.1716861691924	99.8240281554951	74.4686049352553	66.9815371404036	81.3199764289923	101.268321571337	90.0625434329395
313	114.489522960321	115.057985572094	104.187392601972	108.229988726043	102.122884129805	104.675930621767	100.572566591984	100.605326876513	116.393246317806	111.609367214748	112.707182320442	105.22158148353	110.318496935597	117.668722953688	108.215685055041	113.193116634799	106.899078323242	103.663804055084	105.602262905634	105.810018588247	112.9140662506	85.1716861691924	99.8240281554951	74.4686049352553	70.8458565908115	82.4985268120212	101.268321571337	93.3981931897151
314	114.489522960321	116.153775910876	104.187392601972	108.229988726043	99.8784251379407	104.675930621767	101.568334578043	100.968523002421	116.393246317806	110.945025743232	113.370165745856	105.22158148353	110.318496935597	118.221158272719	107.469369985696	111.663479923518	106.436311750415	103.663804055084	104.659385558262	106.953910681092	111.761881901104	85.1716861691924	99.8240281554951	74.4686049352553	72.1339630742808	80.7307012374779	101.268321571337	93.3981931897151
315	113.419527418636	115.057985572094	103.102107262368	108.229988726043	101.000654633873	105.893092605741	101.568334578043	100.242130750605	116.393246317806	110.280684271716	113.370165745856	105.22158148353	110.921330252185	117.668722953688	108.215685055041	113.193116634799	106.436311750415	103.663804055084	104.659385558262	105.810018588247	112.9140662506	85.1716861691924	101.743721004639	75.0549719032495	73.4220695577501	78.9628756629346	101.268321571337	90.0625434329395
316	113.419527418636	116.153775910876	104.187392601972	108.942028125556	102.122884129805	105.893092605741	101.568334578043	99.5157384987893	116.872230870554	109.616342800199	113.370165745856	105.22158148353	110.318496935597	117.116287634656	108.215685055041	113.193116634799	106.899078323242	103.663804055084	105.602262905634	105.810018588247	111.761881901104	85.1716861691924	99.8240281554951	75.6413388712436	72.1339630742808	79.552150854449	101.860533978187	91.7303683113273
317	113.419527418636	116.153775910876	104.730035271774	108.942028125556	101.000654633873	104.675930621767	101.568334578043	99.5157384987893	116.872230870554	110.945025743232	112.707182320442	105.22158148353	110.921330252185	117.668722953688	107.469369985696	113.193116634799	106.899078323242	103.054016972407	103.71650821089	105.810018588247	111.761881901104	86.3226549012085	97.904335306351	75.6413388712436	70.8458565908115	81.9092516205068	100.676109164487	93.3981931897151
318	113.419527418636	116.153775910876	104.187392601972	108.942028125556	101.000654633873	105.893092605741	100.572566591984	99.8789346246973	116.393246317806	110.945025743232	113.370165745856	104.273639308002	109.715663619009	117.668722953688	108.215685055041	113.193116634799	106.436311750415	103.663804055084	104.659385558262	106.381964634669	112.9140662506	86.3226549012085	99.8240281554951	74.4686049352553	69.5577501073422	81.3199764289923	101.268321571337	91.7303683113273
319	113.419527418636	115.057985572094	104.187392601972	108.942028125556	99.8784251379407	103.458768637793	101.568334578043	99.1525423728814	114.956292659562	111.609367214748	112.707182320442	105.22158148353	110.318496935597	117.668722953688	108.215685055041	113.193116634799	106.899078323242	103.663804055084	103.71650821089	105.238072541824	111.761881901104	86.3226549012085	99.8240281554951	73.2958709992671	68.2696436238729	80.1414260459635	101.268321571337	93.3981931897151
320	112.349531876951	116.153775910876	104.187392601972	108.942028125556	99.8784251379407	103.458768637793	101.568334578043	99.1525423728814	114.477308106814	111.609367214748	112.707182320442	105.22158148353	110.318496935597	117.116287634656	108.215685055041	114.72275334608	106.436311750415	103.663804055084	104.659385558262	105.810018588247	111.761881901104	86.3226549012085	99.8240281554951	73.8822379672612	69.5577501073422	81.9092516205068	101.860533978187	91.7303683113273
321	112.349531876951	117.249566249658	104.730035271774	109.65406752507	98.7561956420088	103.458768637793	101.568334578043	99.8789346246973	114.477308106814	110.945025743232	112.707182320442	105.22158148353	110.318496935597	116.563852315625	107.469369985696	114.72275334608	106.436311750415	103.663804055084	104.659385558262	105.810018588247	110.609697551608	86.3226549012085	101.743721004639	74.4686049352553	69.5577501073422	81.3199764289923	101.268321571337	91.7303683113273
322	112.349531876951	116.153775910876	103.64474993217	109.65406752507	101.000654633873	103.458768637793	101.568334578043	99.8789346246973	114.477308106814	110.280684271716	112.044198895028	105.22158148353	110.318496935597	117.116287634656	107.469369985696	114.72275334608	106.436311750415	103.663804055084	104.659385558262	105.810018588247	111.761881901104	85.1716861691924	97.904335306351	75.0549719032495	70.8458565908115	80.7307012374779	101.860533978187	93.3981931897151
323	112.349531876951	116.153775910876	104.187392601972	108.942028125556	98.7561956420088	104.675930621767	99.5767986059248	100.242130750605	113.519339001317	109.616342800199	112.044198895028	105.22158148353	110.318496935597	117.116287634656	107.469369985696	116.252390057361	106.436311750415	103.663804055084	104.659385558262	105.810018588247	111.761881901104	84.0207174371763	99.8240281554951	75.0549719032495	72.1339630742808	80.1414260459635	102.452746385037	95.0660180681028
324	111.279536335265	116.153775910876	104.187392601972	109.65406752507	98.7561956420088	103.458768637793	101.568334578043	100.242130750605	113.040354448569	109.616342800199	113.370165745856	104.273639308002	110.318496935597	117.116287634656	106.723054916351	114.72275334608	106.436311750415	103.054016972407	104.659385558262	106.381964634669	111.761881901104	86.3226549012085	101.743721004639	75.6413388712436	72.1339630742808	79.552150854449	103.044958791887	95.0660180681028
325	111.279536335265	117.249566249658	105.272677941575	108.942028125556	99.8784251379407	102.241606653819	100.572566591984	99.5157384987893	113.040354448569	110.945025743232	111.381215469613	105.22158148353	110.318496935597	117.668722953688	105.976739847005	114.72275334608	106.436311750415	103.054016972407	103.71650821089	106.381964634669	111.761881901104	84.0207174371763	101.743721004639	74.4686049352553	69.5577501073422	80.7307012374779	102.452746385037	96.7338429464906
326	111.279536335265	116.153775910876	104.187392601972	110.366106924583	99.8784251379407	101.024444669845	100.572566591984	99.5157384987893	112.561369895821	111.609367214748	112.044198895028	104.273639308002	110.318496935597	118.221158272719	105.976739847005	114.72275334608	106.436311750415	103.663804055084	103.71650821089	106.953910681092	110.609697551608	85.1716861691924	97.904335306351	75.6413388712436	70.8458565908115	78.9628756629346	102.452746385037	96.7338429464906
327	112.349531876951	115.057985572094	104.187392601972	110.366106924583	98.7561956420088	102.241606653819	100.572566591984	98.7893462469734	112.561369895821	111.609367214748	112.044198895028	104.273639308002	110.318496935597	117.668722953688	106.723054916351	113.193116634799	106.436311750415	103.663804055084	103.71650821089	106.953910681092	111.761881901104	85.1716861691924	99.8240281554951	74.4686049352553	70.8458565908115	79.552150854449	103.044958791887	95.0660180681028
328	111.279536335265	116.153775910876	105.272677941575	110.366106924583	98.7561956420088	102.241606653819	100.572566591984	98.7893462469734	111.603400790325	111.609367214748	111.381215469613	104.273639308002	110.318496935597	117.668722953688	105.976739847005	114.72275334608	106.899078323242	103.663804055084	103.71650821089	106.953910681092	112.9140662506	86.3226549012085	101.743721004639	74.4686049352553	70.8458565908115	78.9628756629346	103.044958791887	95.0660180681028
329	111.279536335265	116.153775910876	105.272677941575	110.366106924583	99.8784251379407	102.241606653819	100.572566591984	98.0629539951574	111.124416237576	111.609367214748	111.381215469613	104.273639308002	110.318496935597	118.221158272719	105.976739847005	114.72275334608	106.899078323242	103.054016972407	103.71650821089	108.097802773938	111.761881901104	86.3226549012085	99.8240281554951	75.6413388712436	72.1339630742808	78.3736004714202	103.044958791887	93.3981931897151
330	111.279536335265	115.057985572094	104.730035271774	110.366106924583	98.7561956420088	103.458768637793	100.572566591984	98.4261501210654	111.603400790325	110.945025743232	112.044198895028	104.273639308002	110.318496935597	118.77359359175	105.976739847005	114.72275334608	106.899078323242	103.054016972407	103.71650821089	107.525856727515	111.761881901104	86.3226549012085	99.8240281554951	76.8140728072319	69.5577501073422	78.9628756629346	103.044958791887	95.0660180681028
331	111.279536335265	115.057985572094	104.730035271774	111.078146324097	98.7561956420088	103.458768637793	100.572566591984	98.4261501210654	110.645431684828	111.609367214748	112.707182320442	105.22158148353	109.715663619009	118.221158272719	106.723054916351	114.72275334608	107.36184489607	103.663804055084	103.71650821089	107.525856727515	111.761881901104	85.1716861691924	99.8240281554951	76.2277058392377	68.2696436238729	80.7307012374779	103.044958791887	95.0660180681028
332	110.20954079358	113.962195233312	104.187392601972	111.79018572361	97.6339661460769	103.458768637793	100.572566591984	98.7893462469734	110.16644713208	111.609367214748	112.707182320442	105.22158148353	109.715663619009	118.221158272719	106.723054916351	114.72275334608	107.36184489607	102.44422988973	103.71650821089	107.525856727515	110.609697551608	85.1716861691924	103.663413853783	75.0549719032495	69.5577501073422	79.552150854449	102.452746385037	95.0660180681028
333	111.279536335265	115.057985572094	103.64474993217	111.79018572361	98.7561956420088	102.241606653819	100.572566591984	99.1525423728814	109.687462579332	112.938050157781	112.044198895028	105.22158148353	110.318496935597	118.77359359175	106.723054916351	114.72275334608	107.36184489607	103.054016972407	103.71650821089	107.525856727515	110.609697551608	86.3226549012085	101.743721004639	74.4686049352553	70.8458565908115	80.1414260459635	103.637171198737	95.0660180681028
334	111.279536335265	116.153775910876	103.102107262368	111.79018572361	97.6339661460769	103.458768637793	100.572566591984	98.7893462469734	110.16644713208	111.609367214748	112.707182320442	105.22158148353	110.318496935597	118.221158272719	105.976739847005	116.252390057361	107.36184489607	103.054016972407	102.773630863518	108.097802773938	109.457513202112	85.1716861691924	101.743721004639	73.8822379672612	68.2696436238729	80.1414260459635	103.044958791887	95.0660180681028
335	110.20954079358	113.962195233312	103.64474993217	111.078146324097	97.6339661460769	103.458768637793	99.5767986059248	99.1525423728814	109.208478026584	112.273708686265	112.044198895028	104.273639308002	109.715663619009	118.221158272719	105.976739847005	114.72275334608	107.36184489607	103.054016972407	103.71650821089	108.097802773938	109.457513202112	86.3226549012085	101.743721004639	75.0549719032495	68.2696436238729	79.552150854449	103.044958791887	95.0660180681028
336	111.279536335265	112.86640489453	103.64474993217	111.078146324097	98.7561956420088	103.458768637793	100.572566591984	98.0629539951574	109.208478026584	111.609367214748	113.370165745856	105.22158148353	109.715663619009	117.116287634656	104.484109708315	114.72275334608	107.36184489607	103.054016972407	102.773630863518	107.525856727515	110.609697551608	86.3226549012085	101.743721004639	75.0549719032495	68.2696436238729	77.7843252799057	103.637171198737	96.7338429464906
337	111.279536335265	113.962195233312	103.102107262368	109.65406752507	98.7561956420088	103.458768637793	100.572566591984	98.4261501210654	109.687462579332	111.609367214748	113.370165745856	105.22158148353	110.318496935597	116.563852315625	105.23042477766	114.72275334608	107.36184489607	103.054016972407	103.71650821089	107.525856727515	110.609697551608	85.1716861691924	103.663413853783	73.8822379672612	69.5577501073422	77.1950500883913	104.229383605587	96.7338429464906
338	111.279536335265	115.057985572094	102.559464592566	110.366106924583	98.7561956420088	103.458768637793	99.5767986059248	99.1525423728814	110.645431684828	112.273708686265	112.707182320442	105.22158148353	110.318496935597	116.563852315625	105.23042477766	114.72275334608	107.36184489607	102.44422988973	103.71650821089	107.525856727515	110.609697551608	85.1716861691924	101.743721004639	74.4686049352553	70.8458565908115	77.1950500883913	103.637171198737	98.4016678248784
339	111.279536335265	112.86640489453	102.559464592566	110.366106924583	97.6339661460769	104.675930621767	99.5767986059248	99.5157384987893	110.645431684828	112.273708686265	114.033149171271	105.22158148353	110.921330252185	116.563852315625	105.23042477766	114.72275334608	107.36184489607	103.054016972407	102.773630863518	108.097802773938	110.609697551608	84.0207174371763	103.663413853783	74.4686049352553	72.1339630742808	77.7843252799057	103.044958791887	96.7338429464906
340	111.279536335265	111.770614555748	103.102107262368	109.65406752507	98.7561956420088	103.458768637793	99.5767986059248	99.1525423728814	110.16644713208	112.273708686265	113.370165745856	106.169523659057	110.318496935597	116.563852315625	104.484109708315	114.72275334608	107.36184489607	103.054016972407	103.71650821089	108.097802773938	110.609697551608	86.3226549012085	99.8240281554951	73.8822379672612	70.8458565908115	76.6057748968768	103.637171198737	98.4016678248784
341	111.279536335265	115.057985572094	103.102107262368	110.366106924583	97.6339661460769	102.241606653819	99.5767986059248	99.1525423728814	110.645431684828	111.609367214748	112.707182320442	106.169523659057	110.921330252185	116.011416996593	105.23042477766	116.252390057361	107.36184489607	103.054016972407	103.71650821089	107.525856727515	110.609697551608	85.1716861691924	99.8240281554951	73.8822379672612	69.5577501073422	76.6057748968768	103.637171198737	95.0660180681028
342	112.349531876951	115.057985572094	102.016821922764	111.078146324097	98.7561956420088	104.675930621767	99.5767986059248	98.7893462469734	109.687462579332	111.609367214748	114.033149171271	106.169523659057	110.921330252185	116.011416996593	105.976739847005	116.252390057361	107.824611468898	102.44422988973	102.773630863518	108.097802773938	109.457513202112	86.3226549012085	101.743721004639	73.8822379672612	69.5577501073422	76.6057748968768	103.637171198737	96.7338429464906
343	112.349531876951	115.057985572094	102.016821922764	111.078146324097	98.7561956420088	103.458768637793	100.572566591984	98.7893462469734	109.687462579332	112.273708686265	113.370165745856	106.169523659057	110.921330252185	116.011416996593	105.23042477766	116.252390057361	107.36184489607	102.44422988973	103.71650821089	106.953910681092	109.457513202112	86.3226549012085	101.743721004639	73.2958709992671	66.9815371404036	76.0164997053624	104.229383605587	96.7338429464906
344	113.419527418636	112.86640489453	102.016821922764	111.79018572361	98.7561956420088	104.675930621767	99.5767986059248	98.7893462469734	109.208478026584	112.273708686265	112.707182320442	105.22158148353	110.318496935597	116.563852315625	105.23042477766	116.252390057361	107.824611468898	102.44422988973	103.71650821089	108.097802773938	110.609697551608	87.4736236332246	101.743721004639	71.5367700952846	65.6934306569343	77.1950500883913	103.637171198737	95.0660180681028
345	112.349531876951	115.057985572094	102.559464592566	111.79018572361	98.7561956420088	104.675930621767	100.572566591984	98.7893462469734	109.208478026584	113.602391629297	112.707182320442	105.22158148353	110.318496935597	116.563852315625	105.976739847005	116.252390057361	107.824611468898	101.834442807053	102.773630863518	108.097802773938	109.457513202112	88.6245923652407	99.8240281554951	73.2958709992671	68.2696436238729	76.6057748968768	104.229383605587	95.0660180681028
346	113.419527418636	115.057985572094	104.187392601972	111.79018572361	97.6339661460769	104.675930621767	99.5767986059248	98.4261501210654	108.729493473835	112.938050157781	112.707182320442	105.22158148353	110.921330252185	115.458981677562	104.484109708315	116.252390057361	107.824611468898	101.834442807053	103.71650821089	108.097802773938	109.457513202112	86.3226549012085	99.8240281554951	72.7095040312729	68.2696436238729	77.1950500883913	NA	96.7338429464906
347	112.349531876951	113.962195233312	103.102107262368	112.502225123123	98.7561956420088	103.458768637793	99.5767986059248	99.1525423728814	109.208478026584	113.602391629297	112.707182320442	105.22158148353	110.318496935597	116.011416996593	105.23042477766	116.252390057361	107.824611468898	101.834442807053	104.659385558262	108.669748820361	109.457513202112	86.3226549012085	97.904335306351	72.1231370632788	69.5577501073422	77.7843252799057	NA	96.7338429464906
348	113.419527418636	115.057985572094	102.559464592566	112.502225123123	98.7561956420088	103.458768637793	99.5767986059248	99.1525423728814	108.729493473835	113.602391629297	112.707182320442	105.22158148353	110.921330252185	116.011416996593	105.976739847005	116.252390057361	107.36184489607	101.834442807053	103.71650821089	108.097802773938	108.305328852616	88.6245923652407	97.904335306351	71.5367700952846	69.5577501073422	78.3736004714202	NA	96.7338429464906
349	113.419527418636	111.770614555748	102.559464592566	111.79018572361	98.7561956420088	102.241606653819	100.572566591984	99.5157384987893	108.250508921087	113.602391629297	113.370165745856	105.22158148353	110.921330252185	116.011416996593	105.976739847005	116.252390057361	107.36184489607	101.834442807053	103.71650821089	108.097802773938	109.457513202112	87.4736236332246	99.8240281554951	72.1231370632788	72.1339630742808	77.1950500883913	NA	93.3981931897151
350	113.419527418636	112.86640489453	102.016821922764	111.79018572361	98.7561956420088	103.458768637793	100.572566591984	99.5157384987893	108.250508921087	113.602391629297	113.370165745856	105.22158148353	110.318496935597	116.011416996593	104.484109708315	114.72275334608	107.36184489607	101.834442807053	103.71650821089	108.097802773938	109.457513202112	87.4736236332246	99.8240281554951	70.3640361592964	73.4220695577501	78.3736004714202	NA	93.3981931897151
351	112.349531876951	116.153775910876	101.474179252962	112.502225123123	99.8784251379407	102.241606653819	100.572566591984	99.8789346246973	107.292539815591	113.602391629297	113.370165745856	105.22158148353	110.318496935597	116.563852315625	104.484109708315	116.252390057361	107.36184489607	101.834442807053	103.71650821089	108.097802773938	108.305328852616	87.4736236332246	97.904335306351	69.7776691913022	72.1339630742808	78.9628756629346	NA	93.3981931897151
352	112.349531876951	115.057985572094	101.474179252962	111.79018572361	99.8784251379407	102.241606653819	99.5767986059248	99.5157384987893	106.813555262843	113.602391629297	114.033149171271	105.22158148353	110.921330252185	116.563852315625	105.976739847005	116.252390057361	107.36184489607	101.224655724376	104.659385558262	108.669748820361	108.305328852616	86.3226549012085	101.743721004639	69.7776691913022	69.5577501073422	77.7843252799057	NA	95.0660180681028
353	112.349531876951	112.86640489453	101.474179252962	111.078146324097	99.8784251379407	102.241606653819	98.5810306198656	99.1525423728814	108.250508921087	113.602391629297	113.370165745856	104.273639308002	111.524163568773	116.011416996593	105.23042477766	116.252390057361	106.899078323242	101.224655724376	103.71650821089	108.669748820361	108.305328852616	85.1716861691924	101.743721004639	70.9504031272905	69.5577501073422	77.1950500883913	NA	95.0660180681028
354	112.349531876951	112.86640489453	101.474179252962	111.79018572361	99.8784251379407	103.458768637793	100.572566591984	99.1525423728814	108.250508921087	114.266733100814	113.370165745856	104.273639308002	111.524163568773	116.563852315625	105.23042477766	116.252390057361	106.899078323242	101.834442807053	102.773630863518	108.669748820361	109.457513202112	84.0207174371763	99.8240281554951	70.3640361592964	73.4220695577501	78.3736004714202	NA	95.0660180681028
355	113.419527418636	113.962195233312	100.93153658316	111.79018572361	101.000654633873	103.458768637793	99.5767986059248	98.7893462469734	108.729493473835	115.595416043847	112.707182320442	105.22158148353	110.921330252185	116.011416996593	104.484109708315	116.252390057361	106.899078323242	101.224655724376	103.71650821089	109.241694866784	107.15314450312	82.8697487051602	99.8240281554951	69.7776691913022	72.1339630742808	78.9628756629346	NA	95.0660180681028
356	113.419527418636	113.962195233312	101.474179252962	111.078146324097	99.8784251379407	103.458768637793	99.5767986059248	99.1525423728814	107.771524368339	114.93107457233	113.370165745856	105.22158148353	110.318496935597	116.563852315625	104.484109708315	116.252390057361	107.36184489607	101.224655724376	103.71650821089	109.813640913207	108.305328852616	84.0207174371763	99.8240281554951	69.1913022233081	72.1339630742808	78.3736004714202	NA	96.7338429464906
357	112.349531876951	113.962195233312	102.016821922764	111.078146324097	99.8784251379407	103.458768637793	99.5767986059248	99.5157384987893	107.292539815591	113.602391629297	114.696132596685	104.273639308002	110.318496935597	116.563852315625	103.73779463897	116.252390057361	107.36184489607	101.224655724376	104.659385558262	109.813640913207	108.305328852616	82.8697487051602	101.743721004639	68.0185682873198	73.4220695577501	78.3736004714202	NA	95.0660180681028
358	112.349531876951	112.86640489453	100.93153658316	111.078146324097	101.000654633873	101.024444669845	99.5767986059248	99.8789346246973	107.771524368339	114.266733100814	113.370165745856	104.273639308002	110.318496935597	115.458981677562	103.73779463897	116.252390057361	106.899078323242	101.224655724376	103.71650821089	109.241694866784	107.15314450312	81.7187799731441	101.743721004639	68.0185682873198	75.9982825246887	77.1950500883913	NA	95.0660180681028
359	112.349531876951	110.674824216966	101.474179252962	111.078146324097	98.7561956420088	101.024444669845	99.5767986059248	99.5157384987893	107.771524368339	115.595416043847	113.370165745856	104.273639308002	109.715663619009	116.011416996593	103.73779463897	116.252390057361	107.36184489607	101.834442807053	103.71650821089	108.669748820361	106.000960153625	80.5678112411279	101.743721004639	67.4322013193257	72.1339630742808	79.552150854449	NA	95.0660180681028
360	110.20954079358	109.579033878185	100.93153658316	111.79018572361	98.7561956420088	99.8072826858708	98.5810306198656	99.8789346246973	107.292539815591	115.595416043847	113.370165745856	104.273639308002	110.318496935597	116.011416996593	103.73779463897	114.72275334608	106.899078323242	101.224655724376	104.659385558262	108.669748820361	107.15314450312	82.8697487051602	101.743721004639	67.4322013193257	72.1339630742808	79.552150854449	NA	98.4016678248784
361	110.20954079358	110.674824216966	100.93153658316	111.078146324097	98.7561956420088	102.241606653819	98.5810306198656	99.5157384987893	107.771524368339	114.93107457233	113.370165745856	104.273639308002	110.318496935597	117.116287634656	102.991479569625	114.72275334608	106.899078323242	101.224655724376	103.71650821089	109.241694866784	107.15314450312	81.7187799731441	101.743721004639	68.604935255314	72.1339630742808	78.9628756629346	NA	100.069492703266
362	109.139545251895	110.674824216966	101.474179252962	111.078146324097	98.7561956420088	103.458768637793	98.5810306198656	99.8789346246973	107.292539815591	115.595416043847	113.370165745856	104.273639308002	109.112830302421	116.563852315625	103.73779463897	114.72275334608	107.36184489607	101.224655724376	103.71650821089	109.813640913207	107.15314450312	80.5678112411279	103.663413853783	68.604935255314	73.4220695577501	78.9628756629346	NA	100.069492703266
363	108.06954971021	111.770614555748	101.474179252962	111.078146324097	98.7561956420088	102.241606653819	99.5767986059248	99.5157384987893	107.292539815591	115.595416043847	114.033149171271	103.325697132475	110.318496935597	116.011416996593	104.484109708315	116.252390057361	107.36184489607	101.224655724376	103.71650821089	109.813640913207	108.305328852616	80.5678112411279	101.743721004639	68.604935255314	73.4220695577501	77.7843252799057	NA	98.4016678248784
364	110.20954079358	109.579033878185	100.93153658316	110.366106924583	99.8784251379407	105.893092605741	99.5767986059248	98.4261501210654	108.250508921087	115.595416043847	115.359116022099	103.325697132475	109.112830302421	116.011416996593	103.73779463897	114.72275334608	107.36184489607	101.224655724376	103.71650821089	109.813640913207	107.15314450312	79.4168425091118	103.663413853783	69.1913022233081	73.4220695577501	78.9628756629346	NA	98.4016678248784
365	109.139545251895	110.674824216966	101.474179252962	110.366106924583	99.8784251379407	105.893092605741	98.5810306198656	98.7893462469734	107.771524368339	115.595416043847	114.696132596685	103.325697132475	110.318496935597	116.563852315625	104.484109708315	114.72275334608	107.36184489607	101.224655724376	104.659385558262	109.813640913207	108.305328852616	78.2658737770957	101.743721004639	70.9504031272905	73.4220695577501	78.9628756629346	NA	96.7338429464906
366	110.20954079358	108.483243539403	100.93153658316	110.366106924583	99.8784251379407	104.675930621767	99.5767986059248	99.1525423728814	107.771524368339	116.259757515363	114.696132596685	102.377754956948	110.921330252185	116.563852315625	105.23042477766	114.72275334608	107.36184489607	101.224655724376	104.659385558262	109.241694866784	107.15314450312	77.1149050450796	105.583106702928	71.5367700952846	70.8458565908115	77.7843252799057	NA	100.069492703266
367	109.139545251895	108.483243539403	100.93153658316	111.078146324097	98.7561956420088	103.458768637793	100.572566591984	99.8789346246973	107.292539815591	116.259757515363	116.022099447514	102.377754956948	110.318496935597	116.563852315625	105.23042477766	116.252390057361	106.899078323242	101.224655724376	103.71650821089	109.813640913207	107.15314450312	77.1149050450796	103.663413853783	70.9504031272905	70.8458565908115	77.7843252799057	NA	98.4016678248784
368	109.139545251895	109.579033878185	101.474179252962	111.078146324097	98.7561956420088	104.675930621767	101.568334578043	99.1525423728814	108.250508921087	116.259757515363	114.696132596685	102.377754956948	109.715663619009	116.563852315625	105.23042477766	116.252390057361	106.899078323242	100.614868641699	103.71650821089	109.813640913207	107.15314450312	75.9639363130635	103.663413853783	70.3640361592964	70.8458565908115	78.9628756629346	NA	100.069492703266
369	109.139545251895	110.674824216966	100.93153658316	111.078146324097	99.8784251379407	105.893092605741	101.568334578043	99.1525423728814	108.250508921087	116.259757515363	115.359116022099	102.377754956948	109.715663619009	116.011416996593	105.23042477766	114.72275334608	107.36184489607	101.224655724376	103.71650821089	109.813640913207	107.15314450312	75.9639363130635	105.583106702928	70.3640361592964	68.2696436238729	79.552150854449	NA	100.069492703266
370	109.139545251895	108.483243539403	100.388893913358	111.078146324097	99.8784251379407	105.893092605741	101.568334578043	99.5157384987893	108.250508921087	115.595416043847	115.359116022099	102.377754956948	109.715663619009	116.563852315625	105.23042477766	116.252390057361	107.36184489607	101.224655724376	103.71650821089	109.813640913207	106.000960153625	73.6619988490313	103.663413853783	69.7776691913022	70.8458565908115	81.3199764289923	NA	101.737317581654
371	109.139545251895	109.579033878185	99.8462512435561	110.366106924583	101.000654633873	105.893092605741	101.568334578043	99.8789346246973	107.771524368339	116.259757515363	115.359116022099	102.377754956948	109.715663619009	116.011416996593	105.976739847005	116.252390057361	107.36184489607	100.614868641699	102.773630863518	110.38558695963	104.848775804129	73.6619988490313	105.583106702928	69.7776691913022	70.8458565908115	79.552150854449	NA	100.069492703266
372	108.06954971021	111.770614555748	100.388893913358	110.366106924583	99.8784251379407	107.110254589715	102.564102564103	99.8789346246973	107.771524368339	116.924098986879	115.359116022099	102.377754956948	109.715663619009	116.011416996593	105.976739847005	114.72275334608	106.899078323242	100.614868641699	103.71650821089	109.813640913207	106.000960153625	73.6619988490313	105.583106702928	69.1913022233081	73.4220695577501	80.7307012374779	NA	101.737317581654
373	106.999554168524	110.674824216966	99.8462512435561	111.078146324097	101.000654633873	107.110254589715	102.564102564103	99.8789346246973	108.250508921087	116.924098986879	116.022099447514	102.377754956948	109.715663619009	117.116287634656	105.23042477766	114.72275334608	106.899078323242	101.224655724376	102.773630863518	109.813640913207	104.848775804129	71.360061384999	105.583106702928	69.1913022233081	69.5577501073422	81.9092516205068	NA	100.069492703266
374	106.999554168524	109.579033878185	99.8462512435561	111.078146324097	101.000654633873	107.110254589715	101.568334578043	99.5157384987893	108.729493473835	116.924098986879	115.359116022099	102.377754956948	109.715663619009	116.563852315625	106.723054916351	114.72275334608	107.36184489607	101.224655724376	102.773630863518	109.241694866784	106.000960153625	70.2090926529829	103.663413853783	69.1913022233081	68.2696436238729	81.3199764289923	NA	100.069492703266
375	108.06954971021	111.770614555748	99.8462512435561	111.078146324097	101.000654633873	107.110254589715	102.564102564103	99.8789346246973	107.771524368339	118.252781929912	116.022099447514	102.377754956948	109.112830302421	117.116287634656	105.23042477766	114.72275334608	107.36184489607	101.224655724376	102.773630863518	109.813640913207	104.848775804129	70.2090926529829	105.583106702928	68.604935255314	66.9815371404036	81.9092516205068	NA	101.737317581654
376	106.999554168524	109.579033878185	99.8462512435561	110.366106924583	99.8784251379407	107.110254589715	102.564102564103	100.605326876513	107.771524368339	117.588440458396	115.359116022099	102.377754956948	109.112830302421	117.116287634656	105.23042477766	114.72275334608	107.36184489607	101.224655724376	101.830753516147	110.38558695963	106.000960153625	70.2090926529829	105.583106702928	68.0185682873198	68.2696436238729	81.3199764289923	NA	101.737317581654
377	106.999554168524	108.483243539403	99.3036085737542	110.366106924583	101.000654633873	108.327416573689	101.568334578043	100.242130750605	107.771524368339	117.588440458396	116.022099447514	102.377754956948	109.112830302421	116.563852315625	104.484109708315	114.72275334608	107.36184489607	101.224655724376	102.773630863518	110.38558695963	104.848775804129	69.0581239209668	103.663413853783	68.0185682873198	68.2696436238729	80.1414260459635	NA	100.069492703266
378	105.929558626839	110.674824216966	99.8462512435561	110.366106924583	101.000654633873	108.327416573689	102.564102564103	99.1525423728814	108.729493473835	117.588440458396	116.022099447514	102.377754956948	109.715663619009	116.563852315625	104.484109708315	114.72275334608	107.824611468898	101.224655724376	101.830753516147	109.813640913207	104.848775804129	67.9071551889507	103.663413853783	69.1913022233081	70.8458565908115	80.1414260459635	NA	103.405142460042
379	105.929558626839	110.674824216966	99.3036085737542	110.366106924583	103.245113625736	109.544578557663	102.564102564103	100.242130750605	109.208478026584	117.588440458396	116.022099447514	103.325697132475	109.112830302421	117.116287634656	104.484109708315	114.72275334608	107.824611468898	101.224655724376	102.773630863518	110.38558695963	104.848775804129	67.9071551889507	103.663413853783	69.7776691913022	73.4220695577501	80.7307012374779	NA	103.405142460042
380	106.999554168524	109.579033878185	97.6756805643484	110.366106924583	103.245113625736	110.761740541637	101.568334578043	100.242130750605	109.208478026584	116.924098986879	116.022099447514	102.377754956948	109.112830302421	117.116287634656	104.484109708315	113.193116634799	108.287378041726	100.614868641699	102.773630863518	109.813640913207	103.696591454633	67.9071551889507	103.663413853783	69.1913022233081	72.1339630742808	80.7307012374779	NA	103.405142460042
381	109.139545251895	109.579033878185	97.6756805643484	110.366106924583	103.245113625736	109.544578557663	102.564102564103	99.8789346246973	109.208478026584	117.588440458396	116.685082872928	102.377754956948	108.509996985833	117.668722953688	103.73779463897	113.193116634799	107.824611468898	100.614868641699	101.830753516147	109.813640913207	103.696591454633	67.9071551889507	103.663413853783	68.604935255314	72.1339630742808	81.9092516205068	NA	103.405142460042
382	109.139545251895	109.579033878185	98.7609659039522	110.366106924583	102.122884129805	109.544578557663	102.564102564103	100.242130750605	108.729493473835	118.917123401428	117.348066298343	102.377754956948	107.907163669245	117.116287634656	103.73779463897	113.193116634799	108.287378041726	100.614868641699	101.830753516147	110.38558695963	103.696591454633	67.9071551889507	105.583106702928	67.4322013193257	73.4220695577501	80.7307012374779	NA	103.405142460042
383	109.139545251895	109.579033878185	98.7609659039522	110.366106924583	102.122884129805	108.327416573689	102.564102564103	99.8789346246973	109.208478026584	118.917123401428	117.348066298343	102.377754956948	107.907163669245	117.116287634656	102.24516450028	113.193116634799	107.824611468898	100.614868641699	101.830753516147	109.813640913207	102.544407105137	67.9071551889507	105.583106702928	68.604935255314	72.1339630742808	81.9092516205068	NA	101.737317581654
384	109.139545251895	109.579033878185	97.6756805643484	110.366106924583	102.122884129805	109.544578557663	101.568334578043	99.8789346246973	110.16644713208	118.917123401428	116.022099447514	102.377754956948	108.509996985833	117.116287634656	103.73779463897	113.193116634799	107.824611468898	101.224655724376	101.830753516147	109.813640913207	102.544407105137	66.7561864569346	103.663413853783	68.0185682873198	72.1339630742808	81.9092516205068	NA	101.737317581654
385	110.20954079358	107.387453200621	97.1330378945464	110.366106924583	103.245113625736	110.761740541637	102.564102564103	100.605326876513	110.16644713208	117.588440458396	117.348066298343	101.42981278142	107.907163669245	116.563852315625	103.73779463897	113.193116634799	107.824611468898	100.614868641699	102.773630863518	110.38558695963	103.696591454633	66.7561864569346	105.583106702928	68.0185682873198	73.4220695577501	81.3199764289923	NA	101.737317581654
386	109.139545251895	108.483243539403	98.2183232341503	110.366106924583	103.245113625736	111.978902525611	102.564102564103	100.605326876513	110.16644713208	117.588440458396	116.685082872928	102.377754956948	107.907163669245	117.116287634656	104.484109708315	114.72275334608	107.824611468898	100.614868641699	102.773630863518	109.241694866784	103.696591454633	65.6052177249185	105.583106702928	67.4322013193257	72.1339630742808	81.9092516205068	NA	101.737317581654
387	109.139545251895	109.579033878185	97.6756805643484	109.65406752507	103.245113625736	110.761740541637	101.568334578043	101.331719128329	110.16644713208	117.588440458396	116.685082872928	102.377754956948	107.907163669245	117.668722953688	102.991479569625	113.193116634799	107.824611468898	100.614868641699	102.773630863518	109.241694866784	103.696591454633	65.6052177249185	107.502799552072	67.4322013193257	72.1339630742808	81.3199764289923	NA	103.405142460042
388	109.139545251895	109.579033878185	97.1330378945464	109.65406752507	103.245113625736	109.544578557663	101.568334578043	101.694915254237	111.603400790325	118.252781929912	118.011049723757	102.377754956948	107.304330352657	117.116287634656	103.73779463897	113.193116634799	107.824611468898	100.614868641699	104.659385558262	108.669748820361	103.696591454633	64.4542489929024	105.583106702928	68.0185682873198	73.4220695577501	81.9092516205068	NA	103.405142460042
389	109.139545251895	109.579033878185	97.6756805643484	109.65406752507	103.245113625736	108.327416573689	102.564102564103	100.968523002421	110.645431684828	117.588440458396	118.011049723757	101.42981278142	107.907163669245	117.116287634656	102.991479569625	113.193116634799	107.36184489607	101.224655724376	104.659385558262	108.669748820361	103.696591454633	65.6052177249185	107.502799552072	67.4322013193257	73.4220695577501	81.3199764289923	NA	103.405142460042
390	108.06954971021	110.674824216966	97.6756805643484	109.65406752507	104.367343121668	108.327416573689	102.564102564103	100.968523002421	110.645431684828	117.588440458396	116.685082872928	100.481870605893	107.907163669245	116.563852315625	102.991479569625	113.193116634799	107.36184489607	100.614868641699	104.659385558262	108.097802773938	102.544407105137	64.4542489929024	105.583106702928	66.8458343513315	73.4220695577501	81.3199764289923	NA	103.405142460042
391	108.06954971021	111.770614555748	97.6756805643484	108.942028125556	103.245113625736	108.327416573689	102.564102564103	101.331719128329	110.645431684828	118.252781929912	116.685082872928	100.481870605893	108.509996985833	117.116287634656	103.73779463897	113.193116634799	107.36184489607	100.614868641699	104.659385558262	108.097802773938	103.696591454633	65.6052177249185	109.422492401216	66.2594673833374	73.4220695577501	79.552150854449	NA	101.737317581654
392	109.139545251895	110.674824216966	98.2183232341503	109.65406752507	104.367343121668	108.327416573689	102.564102564103	101.331719128329	110.645431684828	118.252781929912	117.348066298343	100.481870605893	108.509996985833	117.116287634656	103.73779463897	113.193116634799	106.899078323242	101.224655724376	104.659385558262	108.669748820361	102.544407105137	65.6052177249185	105.583106702928	65.6731004153433	72.1339630742808	80.7307012374779	NA	101.737317581654
393	109.139545251895	108.483243539403	98.2183232341503	109.65406752507	102.122884129805	108.327416573689	102.564102564103	100.968523002421	109.687462579332	116.924098986879	117.348066298343	100.481870605893	107.907163669245	116.563852315625	104.484109708315	113.193116634799	106.899078323242	101.224655724376	104.659385558262	109.241694866784	102.544407105137	64.4542489929024	105.583106702928	65.0867334473491	72.1339630742808	81.9092516205068	NA	101.737317581654
394	109.139545251895	108.483243539403	99.3036085737542	108.942028125556	103.245113625736	107.110254589715	102.564102564103	100.605326876513	109.208478026584	117.588440458396	117.348066298343	99.5339284303657	107.304330352657	117.116287634656	104.484109708315	111.663479923518	106.899078323242	100.614868641699	104.659385558262	108.097802773938	103.696591454633	65.6052177249185	105.583106702928	65.6731004153433	73.4220695577501	81.3199764289923	NA	101.737317581654
395	109.139545251895	108.483243539403	98.2183232341503	110.366106924583	103.245113625736	105.893092605741	102.564102564103	100.242130750605	109.687462579332	117.588440458396	117.348066298343	101.42981278142	108.509996985833	116.563852315625	103.73779463897	113.193116634799	106.899078323242	100.614868641699	104.659385558262	108.669748820361	102.544407105137	64.4542489929024	107.502799552072	65.0867334473491	70.8458565908115	81.3199764289923	NA	100.069492703266
396	109.139545251895	109.579033878185	98.2183232341503	110.366106924583	103.245113625736	107.110254589715	102.564102564103	101.331719128329	110.16644713208	117.588440458396	116.685082872928	101.42981278142	107.907163669245	117.668722953688	105.23042477766	111.663479923518	107.36184489607	100.614868641699	104.659385558262	108.669748820361	101.392222755641	64.4542489929024	107.502799552072	65.0867334473491	68.2696436238729	82.4985268120212	NA	98.4016678248784
397	106.999554168524	108.483243539403	98.2183232341503	111.078146324097	104.367343121668	105.893092605741	102.564102564103	101.694915254237	110.16644713208	117.588440458396	116.685082872928	100.481870605893	107.304330352657	118.221158272719	104.484109708315	111.663479923518	107.36184489607	100.005081559022	104.659385558262	108.669748820361	101.392222755641	65.6052177249185	103.663413853783	63.9139995113609	68.2696436238729	83.0878020035357	NA	98.4016678248784
398	108.06954971021	108.483243539403	98.2183232341503	111.078146324097	103.245113625736	107.110254589715	102.564102564103	101.694915254237	110.645431684828	116.924098986879	116.685082872928	100.481870605893	107.304330352657	117.668722953688	104.484109708315	113.193116634799	107.36184489607	100.614868641699	103.71650821089	108.669748820361	101.392222755641	64.4542489929024	105.583106702928	63.9139995113609	66.9815371404036	82.4985268120212	NA	100.069492703266
399	106.999554168524	108.483243539403	99.3036085737542	111.078146324097	104.367343121668	105.893092605741	102.564102564103	100.605326876513	110.645431684828	115.595416043847	117.348066298343	100.481870605893	106.70149703607	118.221158272719	104.484109708315	113.193116634799	106.899078323242	100.614868641699	104.659385558262	108.669748820361	100.240038406145	64.4542489929024	103.663413853783	63.9139995113609	64.405324173465	81.9092516205068	NA	98.4016678248784
400	106.999554168524	109.579033878185	98.2183232341503	111.078146324097	103.245113625736	105.893092605741	102.564102564103	100.605326876513	111.124416237576	115.595416043847	116.685082872928	99.5339284303657	107.304330352657	118.221158272719	104.484109708315	113.193116634799	106.899078323242	100.005081559022	104.659385558262	108.097802773938	100.240038406145	64.4542489929024	107.502799552072	65.0867334473491	65.6934306569343	83.0878020035357	NA	100.069492703266
401	105.929558626839	108.483243539403	97.6756805643484	109.65406752507	105.4895726176	107.110254589715	103.559870550162	100.242130750605	111.124416237576	116.259757515363	117.348066298343	98.5859862548385	106.70149703607	118.77359359175	103.73779463897	111.663479923518	106.899078323242	100.005081559022	104.659385558262	108.097802773938	101.392222755641	64.4542489929024	107.502799552072	65.0867334473491	65.6934306569343	83.6770771950501	NA	101.737317581654
402	106.999554168524	108.483243539403	98.7609659039522	110.366106924583	104.367343121668	105.893092605741	103.559870550162	100.605326876513	111.603400790325	116.924098986879	116.685082872928	98.5859862548385	106.70149703607	118.221158272719	102.991479569625	111.663479923518	106.899078323242	100.614868641699	104.659385558262	108.669748820361	101.392222755641	63.3032802608862	109.422492401216	65.6731004153433	66.9815371404036	84.855627578079	NA	100.069492703266
403	106.999554168524	107.387453200621	98.7609659039522	110.366106924583	104.367343121668	105.893092605741	102.564102564103	100.605326876513	110.645431684828	116.924098986879	116.022099447514	98.5859862548385	106.70149703607	118.221158272719	102.991479569625	111.663479923518	106.436311750415	100.005081559022	104.659385558262	109.241694866784	101.392222755641	64.4542489929024	107.502799552072	66.8458343513315	66.9815371404036	83.0878020035357	NA	100.069492703266
404	106.999554168524	108.483243539403	99.8462512435561	108.942028125556	104.367343121668	104.675930621767	103.559870550162	100.242130750605	111.603400790325	116.259757515363	117.348066298343	98.5859862548385	106.70149703607	118.221158272719	102.991479569625	111.663479923518	106.436311750415	100.005081559022	103.71650821089	108.669748820361	100.240038406145	63.3032802608862	107.502799552072	67.4322013193257	68.2696436238729	83.0878020035357	NA	101.737317581654
405	106.999554168524	107.387453200621	99.8462512435561	108.229988726043	104.367343121668	103.458768637793	101.568334578043	99.8789346246973	111.603400790325	115.595416043847	117.348066298343	98.5859862548385	106.70149703607	118.221158272719	102.24516450028	111.663479923518	106.436311750415	100.614868641699	104.659385558262	108.669748820361	101.392222755641	63.3032802608862	107.502799552072	66.2594673833374	68.2696436238729	83.6770771950501	NA	101.737317581654
406	106.999554168524	109.579033878185	99.3036085737542	108.942028125556	104.367343121668	103.458768637793	102.564102564103	99.8789346246973	111.603400790325	116.924098986879	118.011049723757	98.5859862548385	106.70149703607	118.77359359175	102.24516450028	110.133843212237	105.973545177587	100.614868641699	104.659385558262	108.669748820361	101.392222755641	64.4542489929024	109.422492401216	66.2594673833374	69.5577501073422	84.2663523865645	NA	100.069492703266
407	106.999554168524	109.579033878185	99.3036085737542	108.229988726043	104.367343121668	104.675930621767	102.564102564103	100.242130750605	111.124416237576	116.259757515363	118.011049723757	99.5339284303657	106.70149703607	118.221158272719	103.73779463897	111.663479923518	105.973545177587	100.614868641699	103.71650821089	108.097802773938	101.392222755641	64.4542489929024	111.34218525036	66.8458343513315	68.2696436238729	81.9092516205068	NA	100.069492703266
408	106.999554168524	107.387453200621	99.8462512435561	108.229988726043	104.367343121668	104.675930621767	102.564102564103	99.8789346246973	111.603400790325	116.259757515363	118.011049723757	99.5339284303657	106.098663719482	118.221158272719	103.73779463897	111.663479923518	106.436311750415	100.614868641699	104.659385558262	108.097802773938	102.544407105137	63.3032802608862	111.34218525036	66.8458343513315	66.9815371404036	81.9092516205068	NA	100.069492703266
409	103.789567543469	108.483243539403	99.8462512435561	108.942028125556	105.4895726176	105.893092605741	102.564102564103	98.7893462469734	112.082385343073	116.924098986879	117.348066298343	99.5339284303657	106.098663719482	118.221158272719	103.73779463897	113.193116634799	106.436311750415	101.224655724376	104.659385558262	108.097802773938	101.392222755641	63.3032802608862	109.422492401216	65.6731004153433	65.6934306569343	81.9092516205068	NA	101.737317581654
410	102.719572001783	108.483243539403	99.8462512435561	108.942028125556	105.4895726176	105.893092605741	102.564102564103	99.1525423728814	112.561369895821	116.259757515363	117.348066298343	98.5859862548385	106.098663719482	117.668722953688	104.484109708315	113.193116634799	106.436311750415	100.614868641699	103.71650821089	108.669748820361	101.392222755641	63.3032802608862	109.422492401216	66.8458343513315	66.9815371404036	81.3199764289923	NA	101.737317581654
411	104.859563085154	107.387453200621	100.388893913358	107.517949326529	104.367343121668	107.110254589715	101.568334578043	99.1525423728814	112.082385343073	116.259757515363	116.022099447514	98.5859862548385	106.098663719482	117.668722953688	102.991479569625	111.663479923518	106.436311750415	100.614868641699	103.71650821089	108.669748820361	101.392222755641	62.1523115288701	109.422492401216	66.8458343513315	66.9815371404036	81.3199764289923	NA	101.737317581654
412	103.789567543469	106.291662861839	100.388893913358	108.942028125556	103.245113625736	105.893092605741	102.564102564103	99.8789346246973	112.561369895821	116.259757515363	116.685082872928	98.5859862548385	105.495830402894	117.116287634656	103.73779463897	113.193116634799	105.973545177587	101.224655724376	103.71650821089	108.097802773938	102.544407105137	62.1523115288701	107.502799552072	67.4322013193257	66.9815371404036	81.3199764289923	NA	101.737317581654
413	105.929558626839	106.291662861839	100.93153658316	109.65406752507	104.367343121668	107.110254589715	103.559870550162	100.242130750605	112.561369895821	116.259757515363	116.685082872928	99.5339284303657	105.495830402894	117.668722953688	103.73779463897	113.193116634799	106.436311750415	101.224655724376	104.659385558262	108.669748820361	102.544407105137	63.3032802608862	107.502799552072	66.8458343513315	68.2696436238729	82.4985268120212	NA	101.737317581654
414	104.859563085154	106.291662861839	99.3036085737542	108.942028125556	104.367343121668	107.110254589715	102.564102564103	99.8789346246973	112.082385343073	114.93107457233	117.348066298343	99.5339284303657	105.495830402894	117.668722953688	102.24516450028	111.663479923518	106.436311750415	100.614868641699	104.659385558262	108.669748820361	101.392222755641	64.4542489929024	107.502799552072	67.4322013193257	64.405324173465	81.9092516205068	NA	100.069492703266
415	104.859563085154	107.387453200621	99.3036085737542	108.942028125556	104.367343121668	107.110254589715	102.564102564103	99.8789346246973	112.082385343073	114.266733100814	117.348066298343	99.5339284303657	105.495830402894	117.668722953688	102.24516450028	111.663479923518	106.436311750415	101.224655724376	103.71650821089	108.097802773938	103.696591454633	65.6052177249185	109.422492401216	66.8458343513315	68.2696436238729	81.3199764289923	NA	101.737317581654
416	103.789567543469	106.291662861839	99.3036085737542	108.942028125556	105.4895726176	105.893092605741	102.564102564103	99.1525423728814	112.082385343073	114.93107457233	116.685082872928	98.5859862548385	106.098663719482	117.668722953688	102.24516450028	113.193116634799	106.436311750415	101.224655724376	103.71650821089	108.669748820361	102.544407105137	63.3032802608862	109.422492401216	66.2594673833374	68.2696436238729	81.9092516205068	NA	101.737317581654
417	104.859563085154	106.291662861839	99.8462512435561	108.229988726043	105.4895726176	107.110254589715	102.564102564103	99.1525423728814	113.040354448569	115.595416043847	116.022099447514	99.5339284303657	106.098663719482	117.668722953688	102.991479569625	111.663479923518	105.973545177587	101.224655724376	102.773630863518	107.525856727515	101.392222755641	64.4542489929024	107.502799552072	66.2594673833374	69.5577501073422	81.3199764289923	NA	100.069492703266
418	103.789567543469	105.195872523057	99.8462512435561	108.229988726043	103.245113625736	108.327416573689	102.564102564103	98.7893462469734	112.082385343073	115.595416043847	117.348066298343	99.5339284303657	105.495830402894	118.77359359175	102.24516450028	111.663479923518	106.436311750415	100.614868641699	103.71650821089	108.669748820361	102.544407105137	65.6052177249185	107.502799552072	66.2594673833374	66.9815371404036	81.3199764289923	NA	101.737317581654
419	102.719572001783	108.483243539403	99.3036085737542	106.805909927016	104.367343121668	108.327416573689	101.568334578043	99.1525423728814	111.603400790325	114.93107457233	117.348066298343	99.5339284303657	104.892997086306	118.77359359175	102.24516450028	113.193116634799	105.973545177587	100.614868641699	103.71650821089	108.669748820361	103.696591454633	65.6052177249185	109.422492401216	66.2594673833374	66.9815371404036	78.9628756629346	NA	101.737317581654
420	104.859563085154	108.483243539403	99.3036085737542	106.805909927016	105.4895726176	108.327416573689	102.564102564103	98.7893462469734	111.603400790325	114.93107457233	118.011049723757	98.5859862548385	104.892997086306	118.77359359175	102.991479569625	113.193116634799	106.436311750415	101.224655724376	102.773630863518	109.241694866784	103.696591454633	64.4542489929024	107.502799552072	65.6731004153433	68.2696436238729	80.7307012374779	NA	98.4016678248784
421	103.789567543469	107.387453200621	98.2183232341503	106.805909927016	104.367343121668	105.893092605741	102.564102564103	98.0629539951574	109.687462579332	114.93107457233	116.685082872928	98.5859862548385	104.892997086306	118.77359359175	102.991479569625	111.663479923518	105.973545177587	101.224655724376	102.773630863518	108.097802773938	102.544407105137	65.6052177249185	105.583106702928	65.6731004153433	68.2696436238729	79.552150854449	NA	96.7338429464906
