# Supplementary material for: Transient nicotine exposure in early adolescent male mice freezes their dopamine circuits in an immature state
Source: Nat Commun. 2024 Oct 18;15:9017. doi: 10.1038/s41467-024-53327-w (PMC11489768; doi:10.1038/s41467-024-53327-w)
Supplement: Supplementary file 4 — Source Data [file 41467_2024_53327_MOESM4_ESM.zip › source_data/Juxta_adult_nic_moyf_act.csv]

	V1	V2	V3	V4	V5	V6	V7	V8	V9	V10	V11	V12	V13	V14	V15	V16	V17	V18	V19	V20	V21
1	96.6442953020134	102.732240437158	102.647657841141	96.8833481745325	105.997210599721	104.084720121029	101.366459627329	100.633484162896	98.623578695392	101.902398676592	97.8369384359401	101.88679245283	99.5475113122172	102.479338842975	101.492537313433	100.571428571429	97.968659315148	100.076277650648	99.8822143698469	100.071479628306	99.2784992784993
2	96.6442953020134	101.639344262295	100.475220638153	99.7328584149599	104.881450488145	104.084720121029	100.372670807453	100.633484162896	100.059844404548	99.9172870140612	97.171381031614	101.88679245283	98.9441930618401	103.030303030303	100	102.095238095238	98.4329657573999	100.076277650648	100.824499411072	100.071479628306	102.741702741703
3	96.6442953020134	100.546448087432	98.8458927359131	98.3081032947462	101.534170153417	99.2435703479576	101.366459627329	99.5475113122172	101.97486535009	99.9172870140612	97.171381031614	100.943396226415	98.9441930618401	102.479338842975	102.238805970149	102.095238095238	98.8972721996518	100.076277650648	100.824499411072	98.927805575411	100.4329004329
4	100.939597315436	99.4535519125683	97.2165648336728	101.157613535174	101.534170153417	96.8229954614221	97.3913043478261	99.5475113122172	103.411131059246	99.2555831265509	98.5024958402662	100	100.150829562594	100.275482093664	102.985074626866	99.047619047619	99.8258850841556	99.4660564454615	100.824499411072	98.3559685489636	99.2784992784993
5	102.013422818792	100.546448087432	98.8458927359131	99.7328584149599	98.186889818689	98.0332829046899	99.3788819875777	99.9095022624434	101.017354877319	99.9172870140612	101.164725457571	99.0566037735849	100.150829562594	99.7245179063361	99.2537313432836	100.571428571429	99.8258850841556	99.4660564454615	100.824499411072	99.4996426018585	99.2784992784993
6	105.234899328859	99.4535519125683	99.9321113374067	98.3081032947462	95.955369595537	99.2435703479576	100.372670807453	100.27149321267	99.5810891681628	99.2555831265509	102.495840266223	100	100.754147812971	97.5206611570248	98.5074626865672	99.047619047619	101.218804410911	99.4660564454615	99.8822143698469	100.643316654753	99.2784992784993
7	100.939597315436	98.3606557377049	99.9321113374067	102.582368655387	95.955369595537	99.2435703479576	99.3788819875777	100.27149321267	98.623578695392	99.2555831265509	103.161397670549	99.0566037735849	101.357466063348	96.969696969697	97.0149253731343	99.047619047619	101.683110853163	100.076277650648	98.9399293286219	101.215153681201	99.2784992784993
8	100.939597315436	97.2677595628415	102.104548540394	103.294746215494	95.955369595537	99.2435703479576	100.372670807453	99.185520361991	96.7085577498504	100.578990901572	102.495840266223	97.1698113207547	100.150829562594	97.5206611570248	98.5074626865672	97.5238095238095	102.147417295415	101.296720061022	97.9976442873969	101.215153681201	100.4329004329
9	100.939597315436	96.1748633879781	99.9321113374067	103.294746215494	94.839609483961	96.8229954614221	98.3850931677019	94.841628959276	97.6660682226212	97.9321753515302	103.161397670549	95.2830188679245	99.5475113122172	96.4187327823691	100.746268656716	96	103.076030179919	101.296720061022	98.9399293286219	100.643316654753	100.4329004329
10	102.013422818792	95.0819672131148	104.820095044128	107.569011576135	101.534170153417	100.453857791225	100.372670807453	95.5656108597285	109.156193895871	101.240694789082	105.158069883527	96.2264150943396	95.9276018099548	101.928374655647	100.746268656716	100.571428571429	105.397562391178	101.906941266209	103.651354534747	102.358827734096	103.896103896104
11	106.308724832215	99.4535519125683	110.251188051595	108.281389136242	111.576011157601	104.084720121029	103.354037267081	98.4615384615385	123.040095751047	103.887510339123	106.48918469218	99.0566037735849	97.737556561086	107.438016528926	107.462686567164	105.142857142857	109.112013929193	102.517162471396	109.305064782097	106.933523945675	109.66810966811
12	108.456375838926	102.732240437158	111.337406653089	109.706144256456	118.270571827057	110.136157337368	106.335403726708	101.719457013575	135.487731897068	106.534325889165	108.485856905158	102.830188679245	100.150829562594	115.151515151515	112.686567164179	111.238095238095	111.897852582705	103.127383676583	113.074204946996	112.080057183703	114.285714285714
13	109.530201342282	104.918032786885	114.59606245757	114.692787177204	129.428172942817	113.767019667171	112.298136645963	108.597285067873	148.414123279473	111.827956989247	109.151414309484	105.660377358491	104.374057315234	123.415977961433	117.164179104478	114.285714285714	113.755078351712	104.958047292143	118.727915194346	116.082916368835	118.903318903319
14	109.530201342282	109.289617486339	111.880515953836	113.26803205699	130.543933054393	108.9258698941	114.285714285714	108.597285067873	147.456612806703	113.151364764268	109.81697171381	106.603773584906	111.613876319759	126.170798898072	122.388059701493	112.761904761905	113.29077190946	106.178489702517	114.958775029446	117.22659042173	117.748917748918
15	109.530201342282	108.196721311475	108.078750848608	111.843276936777	126.080892608089	107.715582450832	114.285714285714	109.321266968326	141.232794733692	114.474772539289	109.151414309484	106.603773584906	113.42383107089	126.721763085399	117.910447761194	109.714285714286	111.433546140453	106.178489702517	112.131919905771	114.93924231594	115.440115440115
16	108.456375838926	111.475409836066	107.535641547862	110.418521816563	126.080892608089	107.715582450832	116.273291925466	107.511312217195	133.572710951526	113.151364764268	109.81697171381	105.660377358491	115.233785822021	122.865013774105	114.925373134328	109.714285714286	110.504933255949	106.788710907704	113.074204946996	112.080057183703	113.131313131313
17	105.234899328859	113.661202185792	106.449422946368	111.843276936777	116.039051603905	108.9258698941	118.260869565217	106.425339366516	129.742669060443	114.474772539289	110.482529118136	106.603773584906	114.027149321267	121.763085399449	114.179104477612	109.714285714286	109.112013929193	105.56826849733	107.420494699647	110.936383130808	115.440115440115
18	105.234899328859	116.939890710383	104.820095044128	111.13089937667	108.228730822873	107.715582450832	119.254658385093	104.977375565611	126.391382405745	116.45988420182	111.148086522463	106.603773584906	113.42383107089	120.661157024793	112.686567164179	109.714285714286	108.647707486941	104.958047292143	108.362779740872	109.792709077913	114.285714285714
19	107.38255033557	115.846994535519	105.363204344874	109.706144256456	103.765690376569	107.715582450832	116.273291925466	102.443438914027	124.955116696589	113.151364764268	113.144758735441	105.660377358491	112.820512820513	120.110192837466	111.940298507463	109.714285714286	107.719094602438	104.347826086957	107.420494699647	108.649035025018	114.285714285714
20	107.38255033557	118.032786885246	102.647657841141	108.993766696349	98.186889818689	105.295007564297	113.291925465839	101.719457013575	124.476361460203	113.151364764268	113.810316139767	106.603773584906	110.407239819005	121.212121212121	113.432835820896	109.714285714286	107.254788160186	104.347826086957	104.593639575972	107.505360972123	115.440115440115
21	113.825503355705	118.032786885246	103.733876442634	106.856634016029	100.418410041841	104.084720121029	107.329192546584	99.5475113122172	117.773788150808	111.827956989247	113.810316139767	104.716981132075	111.010558069382	119.00826446281	110.44776119403	109.714285714286	108.183401044689	103.73760488177	103.651354534747	106.933523945675	111.976911976912
