# Supplementary material for: Transient nicotine exposure in early adolescent male mice freezes their dopamine circuits in an immature state
Source: Nat Commun. 2024 Oct 18;15:9017. doi: 10.1038/s41467-024-53327-w (PMC11489768; doi:10.1038/s41467-024-53327-w)
Supplement: Supplementary file 4 — Source Data [file 41467_2024_53327_MOESM4_ESM.zip › source_data/Juxta_adult_sal_list.csv]

	x
1	-1.6042780748663
2	3.77833753148613
3	14.5960624575696
4	2.81923714759536
5	0.831024930747915
6	2.22882615156018
7	-8.02139037433155
8	-1.03777501037774
9	4.71910112359549
10	6.09097918272938
11	6.30782169890664
12	2.77078085642319
13	1.83958793230316
14	2.03223545900489
15	2.95519542421353
16	8.33333333333333
17	5.42635658914729
18	2.48447204968944
19	3.2258064516129
20	3.73626373626374
21	-0.529100529100532
22	1.56918687589159
23	-4.39024390243901
24	-23.6657681940701
25	-19.448275862069
26	-10.2651257647859
27	-1.32158590308372
28	-13.1672597864769
