# Supplementary material for: Transient nicotine exposure in early adolescent male mice freezes their dopamine circuits in an immature state
Source: Nat Commun. 2024 Oct 18;15:9017. doi: 10.1038/s41467-024-53327-w (PMC11489768; doi:10.1038/s41467-024-53327-w)
Supplement: Supplementary file 4 — Source Data [file 41467_2024_53327_MOESM4_ESM.zip › source_data/Juxta_adol_nic_list.csv]

	x
1	18.1272509003601
2	12.2128174123337
3	81.3953488372093
4	43.0894308943089
5	12.9146083274524
6	14.0712945590994
7	19.0826482042406
8	17.864768683274
9	22.1463414634146
10	26.5399239543726
11	37.9816513761468
12	38.4615384615384
13	35.9591539022611
14	56.25
15	-19.8542805100182
16	-21.1697393515575
17	-11.0338835794961
18	-11.5606936416185
19	-6.78127984718243
20	-14.9409312022238
21	-55.0032701111838
22	-10.6357694592989
23	-49.4204425711275
24	-76.1973875181422
