# Supplementary material for: Transient nicotine exposure in early adolescent male mice freezes their dopamine circuits in an immature state
Source: Nat Commun. 2024 Oct 18;15:9017. doi: 10.1038/s41467-024-53327-w (PMC11489768; doi:10.1038/s41467-024-53327-w)
Supplement: Supplementary file 4 — Source Data [file 41467_2024_53327_MOESM4_ESM.zip › source_data/Juxta_times.csv]

	x
1	-180
2	-179
3	-178
4	-177
5	-176
6	-175
7	-174
8	-173
9	-172
10	-171
11	-170
12	-169
13	-168
14	-167
15	-166
16	-165
17	-164
18	-163
19	-162
20	-161
21	-160
22	-159
23	-158
24	-157
25	-156
26	-155
27	-154
28	-153
29	-152
30	-151
31	-150
32	-149
33	-148
34	-147
35	-146
36	-145
37	-144
38	-143
39	-142
40	-141
41	-140
42	-139
43	-138
44	-137
45	-136
46	-135
47	-134
48	-133
49	-132
50	-131
51	-130
52	-129
53	-128
54	-127
55	-126
56	-125
57	-124
58	-123
59	-122
60	-121
61	-120
62	-119
63	-118
64	-117
65	-116
66	-115
67	-114
68	-113
69	-112
70	-111
71	-110
72	-109
73	-108
74	-107
75	-106
76	-105
77	-104
78	-103
79	-102
80	-101
81	-100
82	-99
83	-98
84	-97
85	-96
86	-95
87	-94
88	-93
89	-92
90	-91
91	-90
92	-89
93	-88
94	-87
95	-86
96	-85
97	-84
98	-83
99	-82
100	-81
101	-80
102	-79
103	-78
104	-77
105	-76
106	-75
107	-74
108	-73
109	-72
110	-71
111	-70
112	-69
113	-68
114	-67
115	-66
116	-65
117	-64
118	-63
119	-62
120	-61
121	-60
122	-59
123	-58
124	-57
125	-56
126	-55
127	-54
128	-53
129	-52
130	-51
131	-50
132	-49
133	-48
134	-47
135	-46
136	-45
137	-44
138	-43
139	-42
140	-41
141	-40
142	-39
143	-38
144	-37
145	-36
146	-35
147	-34
148	-33
149	-32
150	-31
151	-30
152	-29
153	-28
154	-27
155	-26
156	-25
157	-24
158	-23
159	-22
160	-21
161	-20
162	-19
163	-18
164	-17
165	-16
166	-15
167	-14
168	-13
169	-12
170	-11
171	-10
172	-9
173	-8
174	-7
175	-6
176	-5
177	-4
178	-3
179	-2
180	-1
181	0
182	1
183	2
184	3
185	4
186	5
187	6
188	7
189	8
190	9
191	10
192	11
193	12
194	13
195	14
196	15
197	16
198	17
199	18
200	19
201	20
202	21
203	22
204	23
205	24
206	25
207	26
208	27
209	28
210	29
211	30
212	31
213	32
214	33
215	34
216	35
217	36
218	37
219	38
220	39
221	40
222	41
223	42
224	43
225	44
226	45
227	46
228	47
229	48
230	49
231	50
232	51
233	52
234	53
235	54
236	55
237	56
238	57
239	58
240	59
241	60
242	61
243	62
244	63
245	64
246	65
247	66
248	67
249	68
250	69
251	70
252	71
253	72
254	73
255	74
256	75
257	76
258	77
259	78
260	79
261	80
262	81
263	82
264	83
265	84
266	85
267	86
268	87
269	88
270	89
271	90
272	91
273	92
274	93
275	94
276	95
277	96
278	97
279	98
280	99
281	100
282	101
283	102
284	103
285	104
286	105
287	106
288	107
289	108
290	109
291	110
292	111
293	112
294	113
295	114
296	115
297	116
298	117
299	118
300	119
301	120
302	121
303	122
304	123
305	124
306	125
307	126
308	127
309	128
310	129
311	130
312	131
313	132
314	133
315	134
316	135
317	136
318	137
319	138
320	139
321	140
322	141
323	142
324	143
325	144
326	145
327	146
328	147
329	148
330	149
331	150
332	151
333	152
334	153
335	154
336	155
337	156
338	157
339	158
340	159
341	160
342	161
343	162
344	163
345	164
346	165
347	166
348	167
349	168
350	169
351	170
352	171
353	172
354	173
355	174
356	175
357	176
358	177
359	178
360	179
361	180
362	181
363	182
364	183
365	184
366	185
367	186
368	187
369	188
370	189
371	190
372	191
373	192
374	193
375	194
376	195
377	196
378	197
379	198
380	199
381	200
382	201
383	202
384	203
385	204
386	205
387	206
388	207
389	208
390	209
391	210
392	211
393	212
394	213
395	214
396	215
397	216
398	217
399	218
400	219
401	220
402	221
403	222
404	223
405	224
406	225
407	226
408	227
409	228
410	229
411	230
412	231
413	232
414	233
415	234
416	235
417	236
418	237
419	238
420	239
421	240
