# Supplementary material for: Transient nicotine exposure in early adolescent male mice freezes their dopamine circuits in an immature state
Source: Nat Commun. 2024 Oct 18;15:9017. doi: 10.1038/s41467-024-53327-w (PMC11489768; doi:10.1038/s41467-024-53327-w)
Supplement: Supplementary file 4 — Source Data [file 41467_2024_53327_MOESM4_ESM.zip › source_data/Patch_nic_current_TAU.csv]

TAU	ChargeTransfer	PTX
215.638	-136.662	SAC
173.153	-25.379	SAC
218.214	-19.399	SAC
183.156	-5.337	SAC
304.986	-3.862	SAC
160.298	-30.519	SAC
159.747	-17.001	SAC
240.832	-41.943	SAC
265.529	-68.941	SAC
85.43	-75.525	SAC
197.648	-41.201	SAC
241.674	-58.891	SAC
234.267	-75.518	SAC
56.21	-3.39	NIC
71.19	-10.632	NIC
109.23	-2.149	NIC
127.26	-2.847	NIC
77.33	-7.044	NIC
57.21	-8	NIC
88.84	-5.913	NIC
73.99	-6.969	NIC
38.8	-41.163	NIC
172.606	-25.348	NIC
69.63	-18.819	NIC
14.72	-52.025	NIC
9.38	-44.523	NIC
104.95	-15.543	NIC
