# Supplementary material for: Transient nicotine exposure in early adolescent male mice freezes their dopamine circuits in an immature state
Source: Nat Commun. 2024 Oct 18;15:9017. doi: 10.1038/s41467-024-53327-w (PMC11489768; doi:10.1038/s41467-024-53327-w)
Supplement: Supplementary file 4 — Source Data [file 41467_2024_53327_MOESM4_ESM.zip › source_data/Juxta_adolNIC_sal_moyf.csv]

	V1	V2	V3	V4	V5	V6	V7	V8	V9	V10	V11	V12	V13	V14	V15	V16	V17	V18	V19	V20	V21	V22	V23	V24	V25	V26	V27	V28	V29	V30	V31	V32	V33	V34	V35	V36	V37	V38	V39	V40	V41	V42	V43	V44	V45	V46	V47	V48	V49
1	94.9033391915641	98.0392156862745	95.2266442226765	98.3693256941384	94.3798132066197	98.2105701206825	98.613251155624	98.4243470753292	99.1242038216561	101.76245210728	99.7856168388229	102.865540044085	95.3933958418263	102.446483180428	103.015865881613	104.536361876492	95.949309798597	95.8508986021744	99.004848175555	104.865681303269	104.232731283607	98.205570988813	99.1415477957787	100.649734199646	98.1906188774922	103.20819112628	102.399314481577	104.847396768402	102.257024412713	97.9991833401388	98.4329089128306	106.373429084381	101.156284968295	99.3878285920058	102.618398012787	101.328529610448	105.568841817561	92.1701249570102	98.2253945386681	102.009273570325	95.3968457494551	97.6501782938649	100.903614457831	103.933747412008	104.899369790608	99.4582580914016	99.4255413168361	98.6817637092442	114.3583227446
2	97.5395430579965	98.0392156862745	95.2266442226765	99.4270603790216	96.3460593150909	99.8751560549313	99.2980653997603	97.1292898769696	99.1242038216561	102.375478927203	99.0060417072695	102.865540044085	96.6163880962087	102.446483180428	103.015865881613	104.536361876492	96.8544919665083	95.8508986021744	100.025516713447	103.571043262488	102.578243485454	98.205570988813	99.1415477957787	100.649734199646	96.8076524144289	103.20819112628	102.399314481577	106.283662477558	103.638876093966	99.2241731318906	98.4329089128306	106.373429084381	100.261096605744	99.3878285920058	102.12973897463	104.030623733393	104.54390160574	93.5457984638312	98.2253945386681	104.070066975786	98.4741633542762	97.6501782938649	100.903614457831	103.933747412008	106.119129904452	98.902625364634	99.4255413168361	99.1776519690896	112.452350698856
3	97.5395430579965	98.9729225023343	95.2266442226765	98.3693256941384	96.3460593150909	98.2105701206825	99.2980653997603	98.4243470753292	99.1242038216561	102.375478927203	99.7856168388229	102.865540044085	96.6163880962087	102.446483180428	103.015865881613	103.762018455185	96.8544919665083	95.8508986021744	100.025516713447	103.571043262488	102.578243485454	99.1065395299947	99.9160911379333	100.649734199646	96.8076524144289	103.20819112628	102.827763496144	106.283662477558	103.638876093966	99.2241731318906	98.4329089128306	105.026929982047	102.051473330847	97.9474252790781	102.618398012787	101.328529610448	104.54390160574	93.5457984638312	99.0111976949774	105.100463678516	96.9355045518656	96.552985279327	100.903614457831	103.933747412008	104.899369790608	99.4582580914016	99.4255413168361	99.1776519690896	112.452350698856
4	96.2214411247803	98.0392156862745	95.2266442226765	97.3115910092552	94.3798132066197	99.8751560549313	99.2980653997603	97.1292898769696	98.5270700636943	101.76245210728	99.7856168388229	99.9265246142542	96.6163880962087	102.446483180428	103.015865881613	103.762018455185	96.8544919665083	97.1821610827601	102.066853789232	104.865681303269	102.578243485454	98.205570988813	101.465177822242	100.649734199646	98.1906188774922	103.20819112628	101.970865467009	104.847396768402	105.020727775219	97.9991833401388	98.4329089128306	105.026929982047	102.051473330847	97.9474252790781	104.084375127255	101.328529610448	104.54390160574	93.5457984638312	99.0111976949774	104.070066975786	98.4741633542762	98.7473713084027	101.40562248996	103.51966873706	103.679609676764	100.569523544937	100.088378258948	99.6735402289351	108.64040660737
5	96.2214411247803	97.1055088702148	95.2266442226765	96.253856324372	94.3798132066197	99.8751560549313	99.9828796438966	97.1292898769696	99.1242038216561	101.76245210728	99.7856168388229	102.865540044085	96.6163880962087	103.211009174312	103.555215964762	104.536361876492	96.8544919665083	97.1821610827601	102.066853789232	103.571043262488	99.2692678891493	98.205570988813	101.465177822242	102.067336089781	98.1906188774922	103.20819112628	102.399314481577	104.847396768402	102.257024412713	99.2241731318906	99.1674828599412	105.026929982047	103.841850055949	96.5070219661505	105.061693203567	101.328529610448	104.54390160574	93.5457984638312	99.7970008512868	104.070066975786	96.9355045518656	98.7473713084027	100.903614457831	103.933747412008	104.899369790608	100.569523544937	100.088378258948	98.6817637092442	108.64040660737
6	96.2214411247803	97.1055088702148	95.2266442226765	97.3115910092552	100.278551532033	99.8751560549313	100.667693888033	98.4243470753292	99.1242038216561	101.76245210728	99.7856168388229	101.39603232917	97.8393803505911	102.446483180428	105.173266214212	105.3107052978	95.949309798597	97.1821610827601	101.04618525134	103.571043262488	99.2692678891493	98.205570988813	101.465177822242	100.649734199646	98.1906188774922	103.20819112628	101.970865467009	104.847396768402	102.257024412713	97.9991833401388	99.1674828599412	103.680430879713	103.841850055949	97.9474252790781	104.573034165411	101.328529610448	104.54390160574	94.9214719706523	99.0111976949774	103.039670273055	98.4741633542762	97.6501782938649	100.903614457831	103.51966873706	103.679609676764	100.569523544937	99.4255413168361	98.6817637092442	106.734434561626
7	96.2214411247803	98.0392156862745	96.6694721654443	94.1383869546056	98.3123054235622	99.8751560549313	101.352508132169	98.4243470753292	99.1242038216561	101.76245210728	99.0060417072695	101.39603232917	99.0623726049735	102.446483180428	105.712616297362	105.3107052978	96.8544919665083	97.1821610827601	102.066853789232	103.571043262488	102.578243485454	98.205570988813	102.239721164397	100.649734199646	98.1906188774922	103.20819112628	101.970865467009	104.847396768402	102.257024412713	99.2241731318906	99.1674828599412	105.026929982047	102.946661693398	99.3878285920058	104.084375127255	104.030623733393	103.518961393919	94.9214719706523	99.0111976949774	104.070066975786	98.4741633542762	97.6501782938649	101.40562248996	103.51966873706	104.899369790608	100.013890818169	100.088378258948	99.1776519690896	108.64040660737
8	96.2214411247803	98.0392156862745	96.6694721654443	94.1383869546056	96.3460593150909	99.8751560549313	100.667693888033	98.4243470753292	99.7213375796178	101.149425287356	99.7856168388229	101.39603232917	97.8393803505911	103.211009174312	103.555215964762	105.3107052978	96.8544919665083	97.1821610827601	102.066853789232	102.276405221707	102.578243485454	99.1065395299947	102.239721164397	100.649734199646	96.8076524144289	104.846416382253	102.827763496144	106.283662477558	100.87517273146	97.9991833401388	98.4329089128306	105.026929982047	102.946661693398	100.828231904933	104.084375127255	102.679576671921	103.518961393919	94.9214719706523	99.7970008512868	103.039670273055	98.4741633542762	96.552985279327	100.903614457831	103.933747412008	104.899369790608	100.569523544937	100.088378258948	99.1776519690896	106.734434561626
9	96.2214411247803	97.1055088702148	96.6694721654443	96.253856324372	96.3460593150909	99.8751560549313	99.9828796438966	98.4243470753292	99.7213375796178	102.375478927203	99.7856168388229	99.9265246142542	99.0623726049735	102.446483180428	103.015865881613	105.3107052978	97.7596741344196	95.8508986021744	100.025516713447	102.276405221707	102.578243485454	98.205570988813	101.465177822242	99.2321323095098	96.8076524144289	104.846416382253	102.827763496144	104.847396768402	100.87517273146	97.9991833401388	98.4329089128306	105.026929982047	104.737038418501	100.828231904933	103.107057050943	102.679576671921	104.54390160574	96.2971454774734	98.2253945386681	100.978876867594	101.551480959097	96.552985279327	100.401606425703	103.51966873706	104.899369790608	100.569523544937	100.088378258948	99.1776519690896	108.64040660737
10	94.9033391915641	97.1055088702148	95.2266442226765	97.3115910092552	96.3460593150909	98.2105701206825	100.667693888033	95.83423267861	99.1242038216561	102.988505747126	98.2264665757162	102.865540044085	99.0623726049735	103.211009174312	103.015865881613	104.536361876492	97.7596741344196	95.8508986021744	101.04618525134	103.571043262488	102.578243485454	98.205570988813	101.465177822242	99.2321323095098	98.1906188774922	104.846416382253	102.399314481577	104.847396768402	99.4933210502073	99.2241731318906	98.4329089128306	105.026929982047	105.632226781052	102.268635217861	103.595716089099	104.030623733393	104.54390160574	96.2971454774734	99.7970008512868	103.039670273055	101.551480959097	96.552985279327	100.401606425703	103.51966873706	104.899369790608	101.125156271704	99.4255413168361	98.6817637092442	110.546378653113
11	94.9033391915641	97.1055088702148	95.2266442226765	95.1961216394888	98.3123054235622	98.2105701206825	100.667693888033	97.1292898769696	99.7213375796178	102.988505747126	98.2264665757162	105.804555473916	100.285364859356	103.211009174312	103.015865881613	106.085048719107	96.8544919665083	95.8508986021744	100.025516713447	102.276405221707	100.923755687302	98.205570988813	102.239721164397	99.2321323095098	95.4246859513657	104.846416382253	103.256212510711	106.283662477558	99.4933210502073	100.449162923642	98.4329089128306	103.680430879713	105.632226781052	102.268635217861	105.550352241723	102.679576671921	104.54390160574	96.2971454774734	99.0111976949774	102.009273570325	100.012822156687	95.4557922647892	100.401606425703	103.51966873706	104.899369790608	102.23642172524	99.4255413168361	98.6817637092442	110.546378653113
12	96.2214411247803	97.1055088702148	95.2266442226765	96.253856324372	98.3123054235622	98.2105701206825	99.9828796438966	97.1292898769696	100.31847133758	102.988505747126	99.0060417072695	104.335047759001	97.8393803505911	102.446483180428	103.555215964762	105.3107052978	96.8544919665083	95.8508986021744	97.9841796376627	102.276405221707	100.923755687302	98.205570988813	101.465177822242	99.2321323095098	95.4246859513657	106.484641638225	102.827763496144	103.411131059246	100.87517273146	99.2241731318906	98.4329089128306	105.026929982047	104.737038418501	100.828231904933	103.595716089099	104.030623733393	104.54390160574	96.2971454774734	99.0111976949774	103.039670273055	100.012822156687	95.4557922647892	100.401606425703	103.105590062112	103.679609676764	101.125156271704	99.4255413168361	99.1776519690896	104.828462515883
13	96.2214411247803	98.0392156862745	96.6694721654443	96.253856324372	100.278551532033	98.2105701206825	100.667693888033	95.83423267861	100.31847133758	102.988505747126	99.0060417072695	105.804555473916	100.285364859356	102.446483180428	104.094566047912	106.859392140414	96.8544919665083	97.1821610827601	99.004848175555	102.276405221707	99.2692678891493	98.205570988813	101.465177822242	99.2321323095098	95.4246859513657	106.484641638225	102.827763496144	103.411131059246	102.257024412713	99.2241731318906	99.1674828599412	103.680430879713	104.737038418501	100.828231904933	103.107057050943	102.679576671921	103.518961393919	94.9214719706523	99.7970008512868	102.009273570325	101.551480959097	96.552985279327	100.401606425703	103.51966873706	102.459849562919	100.013890818169	99.4255413168361	99.1776519690896	106.734434561626
14	96.2214411247803	98.0392156862745	96.6694721654443	95.1961216394888	98.3123054235622	99.8751560549313	99.9828796438966	95.83423267861	100.31847133758	102.988505747126	99.0060417072695	105.804555473916	100.285364859356	103.211009174312	104.094566047912	107.633735561722	96.8544919665083	95.8508986021744	97.9841796376627	100.981767180926	100.923755687302	99.1065395299947	102.239721164397	100.649734199646	95.4246859513657	106.484641638225	102.399314481577	103.411131059246	99.4933210502073	99.2241731318906	99.1674828599412	102.333931777379	104.737038418501	102.268635217861	104.084375127255	102.679576671921	102.494021182098	96.2971454774734	99.7970008512868	103.039670273055	98.4741633542762	95.4557922647892	100.903614457831	104.347826086957	103.679609676764	100.569523544937	99.4255413168361	99.1776519690896	104.828462515883
15	97.5395430579965	98.9729225023343	98.1123001082121	97.3115910092552	98.3123054235622	98.2105701206825	100.667693888033	94.5391754802504	100.31847133758	102.988505747126	99.7856168388229	102.865540044085	99.0623726049735	103.211009174312	103.555215964762	106.859392140414	96.8544919665083	95.8508986021744	99.004848175555	102.276405221707	100.923755687302	99.1065395299947	102.239721164397	100.649734199646	99.5735853405555	106.484641638225	102.399314481577	103.411131059246	99.4933210502073	99.2241731318906	99.1674828599412	100.987432675045	104.737038418501	102.268635217861	103.107057050943	104.030623733393	103.518961393919	96.2971454774734	99.0111976949774	103.039670273055	100.012822156687	96.552985279327	100.401606425703	104.347826086957	103.679609676764	101.125156271704	100.088378258948	99.6735402289351	104.828462515883
16	97.5395430579965	98.0392156862745	96.6694721654443	96.253856324372	98.3123054235622	96.5459841864336	99.9828796438966	93.2441182818908	100.31847133758	102.988505747126	100.565191970376	104.335047759001	99.0623726049735	103.211009174312	104.094566047912	106.859392140414	96.8544919665083	95.8508986021744	99.004848175555	100.981767180926	102.578243485454	99.1065395299947	101.465177822242	99.2321323095098	98.1906188774922	104.846416382253	101.970865467009	103.411131059246	99.4933210502073	99.2241731318906	99.1674828599412	100.987432675045	103.841850055949	103.709038530789	101.152420898318	105.381670794866	104.54390160574	97.6728189842944	99.7970008512868	102.009273570325	103.090139761508	96.552985279327	100.903614457831	104.347826086957	103.679609676764	101.125156271704	99.4255413168361	99.1776519690896	106.734434561626
17	97.5395430579965	98.0392156862745	98.1123001082121	97.3115910092552	98.3123054235622	98.2105701206825	100.667693888033	94.5391754802504	99.7213375796178	102.988505747126	99.0060417072695	105.804555473916	97.8393803505911	102.446483180428	105.173266214212	107.633735561722	97.7596741344196	95.8508986021744	99.004848175555	102.276405221707	100.923755687302	99.1065395299947	100.690634480088	99.2321323095098	96.8076524144289	104.846416382253	101.970865467009	103.411131059246	99.4933210502073	100.449162923642	99.9020568070519	102.333931777379	102.946661693398	103.709038530789	101.152420898318	105.381670794866	103.518961393919	97.6728189842944	100.582804007596	103.039670273055	101.551480959097	97.6501782938649	100.401606425703	104.347826086957	103.679609676764	101.125156271704	99.4255413168361	99.1776519690896	106.734434561626
18	98.8576449912127	98.9729225023343	99.5551280509799	97.3115910092552	96.3460593150909	98.2105701206825	99.9828796438966	95.83423267861	100.31847133758	103.60153256705	99.0060417072695	104.335047759001	97.8393803505911	102.446483180428	106.251966380511	107.633735561722	97.7596741344196	95.8508986021744	97.9841796376627	102.276405221707	104.232731283607	98.205570988813	101.465177822242	99.2321323095098	96.8076524144289	103.20819112628	101.970865467009	104.847396768402	99.4933210502073	99.2241731318906	99.1674828599412	100.987432675045	102.946661693398	103.709038530789	102.618398012787	104.030623733393	104.54390160574	96.2971454774734	100.582804007596	103.039670273055	101.551480959097	96.552985279327	100.401606425703	104.347826086957	103.679609676764	101.680788998472	99.4255413168361	98.6817637092442	108.64040660737
19	98.8576449912127	98.9729225023343	99.5551280509799	95.1961216394888	98.3123054235622	98.2105701206825	99.9828796438966	97.1292898769696	99.7213375796178	103.60153256705	99.0060417072695	104.335047759001	99.0623726049735	103.211009174312	105.712616297362	106.859392140414	97.7596741344196	95.8508986021744	97.9841796376627	102.276405221707	104.232731283607	99.1065395299947	101.465177822242	99.2321323095098	96.8076524144289	103.20819112628	101.970865467009	104.847396768402	99.4933210502073	99.2241731318906	99.1674828599412	102.333931777379	101.156284968295	105.149441843716	102.618398012787	105.381670794866	104.54390160574	99.0484924911154	99.7970008512868	102.009273570325	100.012822156687	96.552985279327	100.903614457831	104.347826086957	104.899369790608	100.569523544937	99.4255413168361	99.1776519690896	110.546378653113
20	98.8576449912127	98.9729225023343	100.997955993748	95.1961216394888	96.3460593150909	98.2105701206825	99.9828796438966	95.83423267861	99.1242038216561	103.60153256705	99.0060417072695	104.335047759001	100.285364859356	102.446483180428	105.173266214212	106.859392140414	96.8544919665083	97.1821610827601	97.9841796376627	100.981767180926	104.232731283607	99.1065395299947	102.239721164397	99.2321323095098	95.4246859513657	103.20819112628	101.970865467009	103.411131059246	98.1114693689544	99.2241731318906	98.4329089128306	100.987432675045	102.051473330847	103.709038530789	102.618398012787	104.030623733393	103.518961393919	99.0484924911154	101.368607163905	103.039670273055	100.012822156687	97.6501782938649	100.401606425703	103.933747412008	102.459849562919	100.569523544937	99.4255413168361	99.1776519690896	106.734434561626
21	98.8576449912127	98.0392156862745	100.997955993748	96.253856324372	98.3123054235622	99.8751560549313	99.2980653997603	97.1292898769696	98.5270700636943	102.988505747126	98.2264665757162	104.335047759001	100.285364859356	102.446483180428	106.251966380511	106.085048719107	97.7596741344196	97.1821610827601	99.004848175555	99.6871291401446	105.887219081759	99.1065395299947	100.690634480088	99.2321323095098	96.8076524144289	103.20819112628	102.399314481577	103.411131059246	98.1114693689544	99.2241731318906	98.4329089128306	102.333931777379	101.156284968295	103.709038530789	102.618398012787	104.030623733393	104.54390160574	99.0484924911154	101.368607163905	102.009273570325	98.4741633542762	98.7473713084027	100.903614457831	103.51966873706	101.240089449075	100.013890818169	99.4255413168361	98.6817637092442	108.64040660737
22	97.5395430579965	98.9729225023343	102.440783936516	95.1961216394888	98.3123054235622	98.2105701206825	99.9828796438966	95.83423267861	98.5270700636943	102.988505747126	97.4468914441629	104.335047759001	100.285364859356	101.681957186544	105.173266214212	106.085048719107	97.7596741344196	97.1821610827601	100.025516713447	100.981767180926	105.887219081759	100.007508071177	100.690634480088	99.2321323095098	96.8076524144289	103.20819112628	101.970865467009	101.97486535009	98.1114693689544	100.449162923642	99.1674828599412	100.987432675045	101.156284968295	103.709038530789	103.107057050943	104.030623733393	103.518961393919	100.424165997936	101.368607163905	102.009273570325	96.9355045518656	97.6501782938649	101.40562248996	103.51966873706	102.459849562919	100.569523544937	99.4255413168361	99.1776519690896	110.546378653113
23	97.5395430579965	98.9729225023343	102.440783936516	97.3115910092552	100.278551532033	98.2105701206825	99.9828796438966	98.4243470753292	98.5270700636943	102.988505747126	98.2264665757162	101.39603232917	101.508357113738	100.917431192661	104.094566047912	106.085048719107	97.7596741344196	97.1821610827601	99.004848175555	100.981767180926	104.232731283607	100.007508071177	101.465177822242	100.649734199646	96.8076524144289	104.846416382253	101.542416452442	103.411131059246	98.1114693689544	99.2241731318906	98.4329089128306	100.987432675045	101.156284968295	103.709038530789	102.618398012787	104.030623733393	104.54390160574	99.0484924911154	100.582804007596	102.009273570325	98.4741633542762	97.6501782938649	100.903614457831	103.105590062112	102.459849562919	100.013890818169	99.4255413168361	99.6735402289351	108.64040660737
24	98.8576449912127	98.9729225023343	103.883611879283	96.253856324372	96.3460593150909	99.8751560549313	99.9828796438966	98.4243470753292	99.1242038216561	102.988505747126	97.4468914441629	99.9265246142542	101.508357113738	100.152905198777	105.712616297362	106.085048719107	97.7596741344196	95.8508986021744	100.025516713447	102.276405221707	105.887219081759	100.007508071177	100.690634480088	100.649734199646	98.1906188774922	104.846416382253	101.542416452442	103.411131059246	98.1114693689544	97.9991833401388	97.6983349657199	102.333931777379	101.156284968295	105.149441843716	103.595716089099	104.030623733393	103.518961393919	99.0484924911154	101.368607163905	102.009273570325	96.9355045518656	97.6501782938649	100.903614457831	103.105590062112	102.459849562919	100.569523544937	99.4255413168361	99.1776519690896	108.64040660737
25	100.175746924429	98.9729225023343	103.883611879283	94.1383869546056	96.3460593150909	96.5459841864336	100.667693888033	98.4243470753292	99.1242038216561	103.60153256705	97.4468914441629	102.865540044085	101.508357113738	100.152905198777	105.712616297362	106.859392140414	97.7596741344196	95.8508986021744	100.025516713447	102.276405221707	104.232731283607	100.007508071177	101.465177822242	99.2321323095098	96.8076524144289	104.846416382253	100.685518423308	101.97486535009	99.4933210502073	99.2241731318906	97.6983349657199	99.6409335727109	102.051473330847	103.709038530789	102.618398012787	102.679576671921	103.518961393919	100.424165997936	100.582804007596	103.039670273055	96.9355045518656	97.6501782938649	100.903614457831	102.277432712215	101.240089449075	101.680788998472	99.4255413168361	99.1776519690896	108.64040660737
26	100.175746924429	98.9729225023343	103.883611879283	94.1383869546056	96.3460593150909	98.2105701206825	100.667693888033	99.7194042736888	99.1242038216561	102.988505747126	97.4468914441629	104.335047759001	101.508357113738	100.152905198777	105.173266214212	106.859392140414	98.6648563023308	98.5134235633459	101.04618525134	100.981767180926	107.541706879912	100.007508071177	101.465177822242	99.2321323095098	98.1906188774922	104.846416382253	100.685518423308	101.97486535009	96.7296176877015	97.9991833401388	98.4329089128306	99.6409335727109	102.051473330847	103.709038530789	103.595716089099	106.732717856339	103.518961393919	100.424165997936	101.368607163905	103.039670273055	98.4741633542762	98.7473713084027	100.903614457831	101.863354037267	102.459849562919	101.125156271704	98.7627043747238	99.6735402289351	108.64040660737
27	100.175746924429	98.0392156862745	103.883611879283	95.1961216394888	96.3460593150909	99.8751560549313	100.667693888033	99.7194042736888	99.1242038216561	102.988505747126	97.4468914441629	101.39603232917	101.508357113738	101.681957186544	104.633916131062	106.085048719107	99.5700384702421	98.5134235633459	101.04618525134	100.981767180926	105.887219081759	99.1065395299947	102.239721164397	99.2321323095098	99.5735853405555	104.846416382253	100.25706940874	103.411131059246	96.7296176877015	99.2241731318906	98.4329089128306	99.6409335727109	101.156284968295	103.709038530789	103.595716089099	105.381670794866	103.518961393919	99.0484924911154	101.368607163905	104.070066975786	100.012822156687	99.8445643229405	100.903614457831	101.863354037267	100.020329335231	101.125156271704	98.7627043747238	99.1776519690896	110.546378653113
28	101.493848857645	98.0392156862745	103.883611879283	93.0806522697223	94.3798132066197	99.8751560549313	99.9828796438966	99.7194042736888	98.5270700636943	102.375478927203	96.6673163126096	101.39603232917	99.0623726049735	101.681957186544	105.173266214212	106.085048719107	99.5700384702421	97.1821610827601	100.025516713447	100.981767180926	105.887219081759	99.1065395299947	102.239721164397	100.649734199646	99.5735853405555	104.846416382253	99.8286203941731	104.847396768402	99.4933210502073	97.9991833401388	98.4329089128306	99.6409335727109	101.156284968295	103.709038530789	102.12973897463	105.381670794866	103.518961393919	99.0484924911154	102.154410320215	104.070066975786	100.012822156687	96.552985279327	100.903614457831	101.863354037267	101.240089449075	100.013890818169	98.7627043747238	100.169428488781	112.452350698856
29	100.175746924429	98.9729225023343	103.883611879283	94.1383869546056	98.3123054235622	98.2105701206825	99.9828796438966	98.4243470753292	99.1242038216561	102.988505747126	97.4468914441629	102.865540044085	96.6163880962087	102.446483180428	104.633916131062	105.3107052978	98.6648563023308	98.5134235633459	99.004848175555	102.276405221707	105.887219081759	99.1065395299947	102.239721164397	100.649734199646	99.5735853405555	103.20819112628	99.8286203941731	104.847396768402	99.4933210502073	97.9991833401388	98.4329089128306	99.6409335727109	101.156284968295	105.149441843716	101.152420898318	102.679576671921	103.518961393919	100.424165997936	101.368607163905	104.070066975786	100.012822156687	97.6501782938649	100.401606425703	101.449275362319	100.020329335231	100.569523544937	99.4255413168361	99.6735402289351	112.452350698856
30	100.175746924429	98.9729225023343	103.883611879283	96.253856324372	98.3123054235622	101.53974198918	99.9828796438966	97.1292898769696	99.1242038216561	102.988505747126	98.2264665757162	102.865540044085	96.6163880962087	102.446483180428	105.173266214212	106.085048719107	98.6648563023308	98.5134235633459	100.025516713447	100.981767180926	102.578243485454	100.007508071177	103.014264506551	100.649734199646	102.339518266682	103.20819112628	99.8286203941731	103.411131059246	99.4933210502073	99.2241731318906	98.4329089128306	99.6409335727109	102.051473330847	103.709038530789	102.12973897463	104.030623733393	105.568841817561	100.424165997936	102.154410320215	105.100463678516	100.012822156687	97.6501782938649	100.401606425703	102.277432712215	101.240089449075	101.680788998472	99.4255413168361	100.169428488781	112.452350698856
31	101.493848857645	98.9729225023343	103.883611879283	95.1961216394888	98.3123054235622	101.53974198918	100.667693888033	98.4243470753292	99.1242038216561	102.375478927203	99.0060417072695	101.39603232917	97.8393803505911	103.211009174312	104.633916131062	106.085048719107	98.6648563023308	98.5134235633459	101.04618525134	102.276405221707	100.923755687302	100.007508071177	102.239721164397	100.649734199646	100.956551803619	103.20819112628	100.25706940874	103.411131059246	99.4933210502073	99.2241731318906	99.1674828599412	99.6409335727109	101.156284968295	103.709038530789	105.061693203567	102.679576671921	103.518961393919	100.424165997936	101.368607163905	105.100463678516	98.4741633542762	96.552985279327	100.401606425703	101.863354037267	101.240089449075	101.680788998472	99.4255413168361	99.6735402289351	112.452350698856
32	100.175746924429	98.9729225023343	103.883611879283	94.1383869546056	98.3123054235622	101.53974198918	100.667693888033	97.1292898769696	99.1242038216561	102.375478927203	98.2264665757162	101.39603232917	97.8393803505911	102.446483180428	104.094566047912	106.859392140414	98.6648563023308	97.1821610827601	99.004848175555	99.6871291401446	104.232731283607	99.1065395299947	102.239721164397	99.2321323095098	100.956551803619	103.20819112628	100.685518423308	101.97486535009	99.4933210502073	97.9991833401388	99.1674828599412	99.6409335727109	102.051473330847	103.709038530789	104.084375127255	102.679576671921	103.518961393919	101.799839504758	101.368607163905	104.070066975786	98.4741633542762	97.6501782938649	99.8995983935743	101.449275362319	101.240089449075	101.125156271704	99.4255413168361	99.6735402289351	112.452350698856
33	102.811950790861	98.0392156862745	105.326439822051	93.0806522697223	100.278551532033	101.53974198918	101.352508132169	98.4243470753292	99.1242038216561	101.76245210728	98.2264665757162	101.39603232917	100.285364859356	103.211009174312	104.094566047912	105.3107052978	97.7596741344196	98.5134235633459	99.004848175555	102.276405221707	104.232731283607	99.1065395299947	101.465177822242	100.649734199646	98.1906188774922	103.20819112628	100.25706940874	103.411131059246	99.4933210502073	99.2241731318906	99.1674828599412	98.294434470377	102.946661693398	103.709038530789	103.107057050943	101.328529610448	103.518961393919	101.799839504758	101.368607163905	103.039670273055	96.9355045518656	97.6501782938649	100.401606425703	100.621118012422	101.240089449075	101.680788998472	98.7627043747238	100.169428488781	110.546378653113
34	101.493848857645	98.9729225023343	105.326439822051	94.1383869546056	102.244797640505	101.53974198918	99.9828796438966	99.7194042736888	99.1242038216561	101.76245210728	98.2264665757162	101.39603232917	100.285364859356	102.446483180428	104.633916131062	106.085048719107	97.7596741344196	99.8446860439317	97.9841796376627	102.276405221707	104.232731283607	99.1065395299947	102.239721164397	100.649734199646	99.5735853405555	103.20819112628	100.685518423308	103.411131059246	99.4933210502073	97.9991833401388	99.1674828599412	99.6409335727109	102.946661693398	105.149441843716	102.12973897463	99.9774825489755	103.518961393919	103.175513011579	100.582804007596	102.009273570325	98.4741633542762	99.8445643229405	100.903614457831	101.035196687371	101.240089449075	100.569523544937	99.4255413168361	100.169428488781	108.64040660737
35	101.493848857645	98.0392156862745	105.326439822051	95.1961216394888	102.244797640505	101.53974198918	99.9828796438966	97.1292898769696	99.1242038216561	101.76245210728	99.0060417072695	101.39603232917	100.285364859356	102.446483180428	106.251966380511	106.085048719107	97.7596741344196	99.8446860439317	99.004848175555	103.571043262488	102.578243485454	99.1065395299947	102.239721164397	102.067336089781	99.5735853405555	103.20819112628	100.685518423308	104.847396768402	100.87517273146	97.9991833401388	99.1674828599412	99.6409335727109	102.946661693398	103.709038530789	102.12973897463	101.328529610448	103.518961393919	100.424165997936	101.368607163905	102.009273570325	98.4741633542762	98.7473713084027	100.903614457831	100.621118012422	101.240089449075	101.125156271704	99.4255413168361	100.169428488781	106.734434561626
36	100.175746924429	98.9729225023343	105.326439822051	95.1961216394888	102.244797640505	101.53974198918	99.9828796438966	97.1292898769696	99.1242038216561	101.76245210728	98.2264665757162	96.9875091844232	99.0623726049735	102.446483180428	105.173266214212	105.3107052978	97.7596741344196	98.5134235633459	100.025516713447	102.276405221707	102.578243485454	100.007508071177	101.465177822242	102.067336089781	99.5735853405555	103.20819112628	101.542416452442	103.411131059246	98.1114693689544	99.2241731318906	99.1674828599412	99.6409335727109	102.051473330847	103.709038530789	102.618398012787	101.328529610448	103.518961393919	101.799839504758	100.582804007596	102.009273570325	98.4741633542762	99.8445643229405	100.903614457831	100.621118012422	101.240089449075	101.680788998472	99.4255413168361	100.169428488781	106.734434561626
37	97.5395430579965	98.9729225023343	105.326439822051	95.1961216394888	102.244797640505	101.53974198918	100.667693888033	94.5391754802504	98.5270700636943	101.149425287356	98.2264665757162	96.9875091844232	100.285364859356	102.446483180428	104.094566047912	106.085048719107	98.6648563023308	98.5134235633459	99.004848175555	103.571043262488	104.232731283607	100.007508071177	102.239721164397	102.067336089781	100.956551803619	103.20819112628	101.113967437875	104.847396768402	98.1114693689544	100.449162923642	99.1674828599412	98.294434470377	102.051473330847	103.709038530789	102.618398012787	101.328529610448	103.518961393919	100.424165997936	99.7970008512868	100.978876867594	98.4741633542762	99.8445643229405	100.903614457831	100.207039337474	102.459849562919	101.125156271704	99.4255413168361	99.6735402289351	106.734434561626
38	100.175746924429	99.906629318394	105.326439822051	95.1961216394888	104.211043748976	101.53974198918	101.352508132169	93.2441182818908	99.1242038216561	101.149425287356	99.0060417072695	96.9875091844232	101.508357113738	102.446483180428	104.633916131062	106.859392140414	97.7596741344196	98.5134235633459	97.9841796376627	103.571043262488	105.887219081759	100.007508071177	101.465177822242	100.649734199646	99.5735853405555	103.20819112628	101.542416452442	103.411131059246	98.1114693689544	101.674152715394	98.4329089128306	96.9479353680431	102.946661693398	102.268635217861	102.12973897463	101.328529610448	103.518961393919	101.799839504758	100.582804007596	104.070066975786	98.4741633542762	98.7473713084027	100.401606425703	100.207039337474	103.679609676764	101.125156271704	99.4255413168361	100.169428488781	108.64040660737
39	100.175746924429	99.906629318394	105.326439822051	94.1383869546056	102.244797640505	103.204327923429	100.667693888033	90.6540038851716	99.1242038216561	100.536398467433	99.0060417072695	96.9875091844232	101.508357113738	100.917431192661	104.094566047912	105.3107052978	97.7596741344196	97.1821610827601	99.004848175555	100.981767180926	107.541706879912	99.1065395299947	101.465177822242	100.649734199646	99.5735853405555	103.20819112628	101.113967437875	104.847396768402	98.1114693689544	100.449162923642	98.4329089128306	96.9479353680431	102.051473330847	103.709038530789	102.618398012787	99.9774825489755	104.54390160574	103.175513011579	100.582804007596	102.009273570325	101.551480959097	100.941757337478	101.40562248996	99.7929606625259	102.459849562919	101.125156271704	100.088378258948	100.169428488781	106.734434561626
40	101.493848857645	100.840336134454	105.326439822051	95.1961216394888	102.244797640505	103.204327923429	99.9828796438966	93.2441182818908	98.5270700636943	100.536398467433	99.0060417072695	96.9875091844232	100.285364859356	100.917431192661	103.555215964762	104.536361876492	96.8544919665083	98.5134235633459	100.025516713447	102.276405221707	104.232731283607	99.1065395299947	102.239721164397	100.649734199646	102.339518266682	103.20819112628	101.542416452442	104.847396768402	98.1114693689544	101.674152715394	98.4329089128306	96.9479353680431	101.156284968295	103.709038530789	102.12973897463	99.9774825489755	103.518961393919	103.175513011579	100.582804007596	100.978876867594	100.012822156687	99.8445643229405	100.903614457831	98.9648033126294	102.459849562919	101.680788998472	99.4255413168361	99.6735402289351	104.828462515883
41	100.175746924429	99.906629318394	105.326439822051	95.1961216394888	102.244797640505	101.53974198918	101.352508132169	93.2441182818908	98.5270700636943	99.9233716475096	98.2264665757162	98.4570168993387	101.508357113738	100.152905198777	101.937165715313	103.762018455185	97.7596741344196	99.8446860439317	102.066853789232	100.981767180926	104.232731283607	99.1065395299947	103.014264506551	102.067336089781	100.956551803619	104.846416382253	101.113967437875	103.411131059246	96.7296176877015	101.674152715394	99.1674828599412	95.6014362657091	102.051473330847	102.268635217861	104.084375127255	99.9774825489755	104.54390160574	101.799839504758	99.7970008512868	102.009273570325	96.9355045518656	100.941757337478	101.40562248996	98.9648033126294	102.459849562919	101.125156271704	100.088378258948	100.169428488781	102.92249047014
42	100.175746924429	98.9729225023343	105.326439822051	95.1961216394888	102.244797640505	103.204327923429	101.352508132169	94.5391754802504	98.5270700636943	99.9233716475096	98.2264665757162	96.9875091844232	102.731349368121	99.388379204893	102.476515798463	103.762018455185	97.7596741344196	101.175948524517	101.04618525134	102.276405221707	102.578243485454	100.007508071177	102.239721164397	100.649734199646	100.956551803619	104.846416382253	101.542416452442	103.411131059246	96.7296176877015	102.899142507146	99.1674828599412	96.9479353680431	102.051473330847	102.268635217861	102.618398012787	101.328529610448	103.518961393919	103.175513011579	101.368607163905	100.978876867594	96.9355045518656	99.8445643229405	100.903614457831	98.9648033126294	100.020329335231	101.125156271704	100.088378258948	99.6735402289351	102.92249047014
43	100.175746924429	100.840336134454	105.326439822051	94.1383869546056	102.244797640505	103.204327923429	101.352508132169	95.83423267861	99.1242038216561	100.536398467433	99.0060417072695	98.4570168993387	102.731349368121	99.388379204893	101.397815632163	103.762018455185	97.7596741344196	99.8446860439317	99.004848175555	100.981767180926	102.578243485454	100.007508071177	101.465177822242	99.2321323095098	102.339518266682	104.846416382253	101.542416452442	103.411131059246	95.3477660064486	102.899142507146	99.9020568070519	95.6014362657091	100.261096605744	102.268635217861	102.618398012787	101.328529610448	103.518961393919	101.799839504758	99.7970008512868	99.9484801648635	95.3968457494551	99.8445643229405	100.903614457831	98.5507246376812	101.240089449075	100.569523544937	100.088378258948	99.6735402289351	101.016518424396
44	100.175746924429	100.840336134454	105.326439822051	94.1383869546056	102.244797640505	103.204327923429	102.037322376305	95.83423267861	99.1242038216561	100.536398467433	98.2264665757162	101.39603232917	101.508357113738	100.152905198777	101.397815632163	103.762018455185	97.7596741344196	99.8446860439317	99.004848175555	100.981767180926	104.232731283607	99.1065395299947	103.014264506551	100.649734199646	103.722484729745	104.846416382253	101.113967437875	101.97486535009	95.3477660064486	102.899142507146	99.1674828599412	95.6014362657091	99.3659082431928	103.709038530789	103.107057050943	101.328529610448	103.518961393919	101.799839504758	99.7970008512868	99.9484801648635	96.9355045518656	100.941757337478	100.903614457831	98.1366459627329	101.240089449075	100.013890818169	100.088378258948	99.6735402289351	102.92249047014
45	101.493848857645	100.840336134454	105.326439822051	96.253856324372	104.211043748976	104.868913857678	101.352508132169	95.83423267861	99.1242038216561	99.9233716475096	97.4468914441629	99.9265246142542	100.285364859356	98.6238532110092	101.937165715313	102.987675033878	98.6648563023308	101.175948524517	100.025516713447	100.981767180926	104.232731283607	99.1065395299947	103.014264506551	99.2321323095098	100.956551803619	104.846416382253	101.542416452442	101.97486535009	95.3477660064486	102.899142507146	99.1674828599412	95.6014362657091	100.261096605744	105.149441843716	103.595716089099	99.9774825489755	102.494021182098	101.799839504758	100.582804007596	100.978876867594	100.012822156687	99.8445643229405	100.903614457831	98.5507246376812	100.020329335231	100.569523544937	100.088378258948	99.6735402289351	101.016518424396
46	101.493848857645	101.774042950514	103.883611879283	95.1961216394888	104.211043748976	103.204327923429	101.352508132169	98.4243470753292	99.7213375796178	99.9233716475096	97.4468914441629	98.4570168993387	102.731349368121	100.152905198777	100.319115465864	103.762018455185	98.6648563023308	102.507211005103	97.9841796376627	100.981767180926	100.923755687302	99.1065395299947	103.014264506551	99.2321323095098	100.956551803619	104.846416382253	101.113967437875	101.97486535009	96.7296176877015	101.674152715394	99.9020568070519	96.9479353680431	100.261096605744	105.149441843716	103.107057050943	101.328529610448	102.494021182098	100.424165997936	99.7970008512868	100.978876867594	98.4741633542762	100.941757337478	101.40562248996	98.1366459627329	100.020329335231	100.569523544937	99.4255413168361	99.6735402289351	101.016518424396
47	102.811950790861	100.840336134454	105.326439822051	94.1383869546056	102.244797640505	104.868913857678	102.037322376305	97.1292898769696	99.7213375796178	99.9233716475096	98.2264665757162	101.39603232917	101.508357113738	100.917431192661	101.937165715313	102.987675033878	98.6648563023308	102.507211005103	96.9635110997703	100.981767180926	100.923755687302	100.007508071177	103.014264506551	99.2321323095098	100.956551803619	104.846416382253	101.542416452442	101.97486535009	96.7296176877015	101.674152715394	99.9020568070519	95.6014362657091	101.156284968295	105.149441843716	103.595716089099	101.328529610448	103.518961393919	100.424165997936	99.7970008512868	100.978876867594	100.012822156687	100.941757337478	101.40562248996	98.1366459627329	100.020329335231	100.569523544937	100.088378258948	99.6735402289351	101.016518424396
48	102.811950790861	101.774042950514	105.326439822051	93.0806522697223	104.211043748976	103.204327923429	101.352508132169	99.7194042736888	99.7213375796178	99.3103448275862	98.2264665757162	102.865540044085	101.508357113738	101.681957186544	100.858465549013	102.987675033878	98.6648563023308	102.507211005103	96.9635110997703	100.981767180926	100.923755687302	100.007508071177	103.014264506551	100.649734199646	102.339518266682	104.846416382253	101.542416452442	101.97486535009	96.7296176877015	102.899142507146	100.636630754163	96.9479353680431	101.156284968295	106.589845156644	103.107057050943	99.9774825489755	102.494021182098	101.799839504758	99.7970008512868	100.978876867594	100.012822156687	100.941757337478	100.903614457831	97.3084886128364	100.020329335231	99.4582580914016	100.088378258948	99.6735402289351	99.1105463786531
49	102.811950790861	100.840336134454	105.326439822051	94.1383869546056	104.211043748976	104.868913857678	101.352508132169	102.309518670408	99.1242038216561	99.3103448275862	98.2264665757162	102.865540044085	100.285364859356	101.681957186544	101.397815632163	102.21333161257	99.5700384702421	102.507211005103	97.9841796376627	100.981767180926	104.232731283607	100.007508071177	103.014264506551	100.649734199646	102.339518266682	103.20819112628	101.113967437875	101.97486535009	95.3477660064486	102.899142507146	99.1674828599412	96.9479353680431	100.261096605744	105.149441843716	102.618398012787	99.9774825489755	101.469080970277	100.424165997936	99.7970008512868	100.978876867594	100.012822156687	99.8445643229405	101.40562248996	97.7225672877847	98.8005692213865	99.4582580914016	100.088378258948	99.6735402289351	101.016518424396
50	101.493848857645	100.840336134454	105.326439822051	95.1961216394888	102.244797640505	103.204327923429	101.352508132169	101.014461472048	99.1242038216561	99.9233716475096	98.2264665757162	105.804555473916	100.285364859356	101.681957186544	103.015865881613	102.21333161257	99.5700384702421	102.507211005103	97.9841796376627	102.276405221707	102.578243485454	99.1065395299947	102.239721164397	100.649734199646	102.339518266682	104.846416382253	100.685518423308	101.97486535009	95.3477660064486	101.674152715394	99.9020568070519	95.6014362657091	101.156284968295	103.709038530789	102.618398012787	99.9774825489755	102.494021182098	100.424165997936	99.7970008512868	99.9484801648635	100.012822156687	100.941757337478	101.40562248996	97.7225672877847	100.020329335231	100.013890818169	99.4255413168361	100.169428488781	99.1105463786531
51	102.811950790861	100.840336134454	105.326439822051	95.1961216394888	104.211043748976	103.204327923429	101.352508132169	99.7194042736888	99.1242038216561	99.3103448275862	98.2264665757162	104.335047759001	100.285364859356	100.917431192661	103.015865881613	101.438988191263	99.5700384702421	102.507211005103	99.004848175555	100.981767180926	102.578243485454	100.007508071177	103.014264506551	100.649734199646	103.722484729745	103.20819112628	100.25706940874	101.97486535009	95.3477660064486	102.899142507146	99.1674828599412	96.9479353680431	100.261096605744	103.709038530789	103.107057050943	97.2753884260302	101.469080970277	100.424165997936	100.582804007596	100.978876867594	100.012822156687	98.7473713084027	101.40562248996	97.3084886128364	100.020329335231	100.013890818169	100.088378258948	99.6735402289351	99.1105463786531
52	102.811950790861	100.840336134454	105.326439822051	94.1383869546056	102.244797640505	104.868913857678	101.352508132169	101.014461472048	99.1242038216561	99.3103448275862	98.2264665757162	105.804555473916	100.285364859356	101.681957186544	101.937165715313	101.438988191263	99.5700384702421	102.507211005103	99.004848175555	102.276405221707	100.923755687302	99.1065395299947	102.239721164397	100.649734199646	103.722484729745	104.846416382253	100.25706940874	101.97486535009	92.5840626439429	101.674152715394	99.9020568070519	96.9479353680431	100.261096605744	103.709038530789	101.152420898318	97.2753884260302	101.469080970277	101.799839504758	100.582804007596	100.978876867594	101.551480959097	99.8445643229405	101.907630522088	97.7225672877847	98.8005692213865	99.4582580914016	100.751215201061	99.6735402289351	101.016518424396
53	102.811950790861	98.9729225023343	105.326439822051	93.0806522697223	104.211043748976	103.204327923429	101.352508132169	101.014461472048	99.1242038216561	99.3103448275862	98.2264665757162	105.804555473916	101.508357113738	101.681957186544	101.397815632163	100.664644769955	99.5700384702421	102.507211005103	100.025516713447	100.981767180926	99.2692678891493	99.1065395299947	103.014264506551	100.649734199646	105.105451192809	103.20819112628	100.685518423308	101.97486535009	93.9659143251958	101.674152715394	99.9020568070519	96.9479353680431	100.261096605744	103.709038530789	101.152420898318	98.6264354875028	101.469080970277	101.799839504758	99.0111976949774	100.978876867594	100.012822156687	99.8445643229405	101.907630522088	98.1366459627329	100.020329335231	100.013890818169	100.088378258948	99.6735402289351	99.1105463786531
54	101.493848857645	99.906629318394	103.883611879283	94.1383869546056	104.211043748976	103.204327923429	101.352508132169	102.309518670408	99.1242038216561	99.3103448275862	100.565191970376	107.274063188832	101.508357113738	101.681957186544	99.240415299564	99.8903013486481	99.5700384702421	102.507211005103	101.04618525134	99.6871291401446	97.6147800909968	99.1065395299947	102.239721164397	100.649734199646	103.722484729745	101.569965870307	99.4001713796058	103.411131059246	93.9659143251958	100.449162923642	99.1674828599412	95.6014362657091	100.261096605744	105.149441843716	99.6864437838498	97.2753884260302	102.494021182098	101.799839504758	101.368607163905	99.9484801648635	100.012822156687	99.8445643229405	101.907630522088	97.7225672877847	101.240089449075	100.569523544937	99.4255413168361	99.6735402289351	97.2045743329098
55	101.493848857645	100.840336134454	103.883611879283	95.1961216394888	102.244797640505	103.204327923429	101.352508132169	103.604575868768	99.1242038216561	99.9233716475096	100.565191970376	104.335047759001	102.731349368121	101.681957186544	100.858465549013	100.664644769955	98.6648563023308	101.175948524517	102.066853789232	98.3924910993635	99.2692678891493	99.1065395299947	103.014264506551	102.067336089781	102.339518266682	101.569965870307	100.685518423308	101.97486535009	95.3477660064486	101.674152715394	99.9020568070519	95.6014362657091	101.156284968295	103.709038530789	101.152420898318	97.2753884260302	101.469080970277	100.424165997936	100.582804007596	98.9180834621329	100.012822156687	99.8445643229405	101.907630522088	98.1366459627329	100.020329335231	100.013890818169	100.088378258948	100.169428488781	97.2045743329098
56	101.493848857645	100.840336134454	103.883611879283	95.1961216394888	104.211043748976	101.53974198918	101.352508132169	103.604575868768	99.1242038216561	99.9233716475096	99.7856168388229	107.274063188832	103.954341622503	100.917431192661	100.319115465864	99.8903013486481	99.5700384702421	102.507211005103	101.04618525134	99.6871291401446	97.6147800909968	100.007508071177	102.239721164397	102.067336089781	103.722484729745	101.569965870307	100.25706940874	101.97486535009	93.9659143251958	101.674152715394	99.9020568070519	96.9479353680431	100.261096605744	103.709038530789	100.175102822006	98.6264354875028	100.444140758456	100.424165997936	99.7970008512868	98.9180834621329	103.090139761508	100.941757337478	101.40562248996	97.3084886128364	101.240089449075	100.013890818169	100.088378258948	99.6735402289351	97.2045743329098
57	100.175746924429	100.840336134454	103.883611879283	95.1961216394888	102.244797640505	103.204327923429	101.352508132169	102.309518670408	99.1242038216561	100.536398467433	99.7856168388229	104.335047759001	102.731349368121	99.388379204893	100.319115465864	99.1159579273408	99.5700384702421	102.507211005103	100.025516713447	99.6871291401446	99.2692678891493	100.007508071177	102.239721164397	103.484937979917	103.722484729745	101.569965870307	100.25706940874	103.411131059246	93.9659143251958	100.449162923642	99.9020568070519	96.9479353680431	100.261096605744	102.268635217861	100.663761860162	97.2753884260302	100.444140758456	99.0484924911154	99.7970008512868	98.9180834621329	104.628798563918	100.941757337478	100.903614457831	97.7225672877847	101.240089449075	100.569523544937	100.088378258948	99.6735402289351	97.2045743329098
58	100.175746924429	101.774042950514	103.883611879283	94.1383869546056	100.278551532033	101.53974198918	101.352508132169	102.309518670408	99.1242038216561	100.536398467433	99.0060417072695	105.804555473916	101.508357113738	100.152905198777	101.937165715313	99.8903013486481	99.5700384702421	102.507211005103	99.004848175555	99.6871291401446	97.6147800909968	100.007508071177	101.465177822242	102.067336089781	102.339518266682	101.569965870307	99.8286203941731	101.97486535009	95.3477660064486	100.449162923642	100.636630754163	95.6014362657091	101.156284968295	102.268635217861	99.1977847456937	97.2753884260302	99.4192005466348	100.424165997936	99.0111976949774	97.8876867594024	103.090139761508	99.8445643229405	100.903614457831	97.7225672877847	98.8005692213865	101.125156271704	100.751215201061	100.169428488781	93.3926302414231
59	101.493848857645	101.774042950514	103.883611879283	95.1961216394888	102.244797640505	99.8751560549313	100.667693888033	101.014461472048	99.1242038216561	101.149425287356	99.7856168388229	102.865540044085	102.731349368121	99.388379204893	101.937165715313	99.1159579273408	99.5700384702421	101.175948524517	99.004848175555	99.6871291401446	99.2692678891493	100.007508071177	101.465177822242	103.484937979917	102.339518266682	101.569965870307	99.8286203941731	101.97486535009	95.3477660064486	101.674152715394	100.636630754163	96.9479353680431	101.156284968295	102.268635217861	99.6864437838498	95.9243413645575	100.444140758456	100.424165997936	99.0111976949774	97.8876867594024	101.551480959097	99.8445643229405	100.903614457831	98.1366459627329	98.8005692213865	100.569523544937	100.088378258948	100.169428488781	97.2045743329098
60	101.493848857645	101.774042950514	102.440783936516	96.253856324372	104.211043748976	101.53974198918	102.037322376305	102.309518670408	99.1242038216561	101.149425287356	99.7856168388229	102.865540044085	102.731349368121	99.388379204893	100.858465549013	99.8903013486481	99.5700384702421	101.175948524517	99.004848175555	99.6871291401446	95.9602922928443	99.1065395299947	101.465177822242	103.484937979917	102.339518266682	101.569965870307	98.9717223650386	101.97486535009	93.9659143251958	101.674152715394	99.9020568070519	96.9479353680431	101.156284968295	103.709038530789	99.6864437838498	97.2753884260302	99.4192005466348	100.424165997936	99.0111976949774	98.9180834621329	101.551480959097	99.8445643229405	100.903614457831	98.5507246376812	100.020329335231	100.569523544937	100.088378258948	100.169428488781	95.2986022871665
61	101.493848857645	102.707749766573	102.440783936516	96.253856324372	102.244797640505	101.53974198918	101.352508132169	102.309518670408	99.1242038216561	101.149425287356	99.0060417072695	101.39603232917	102.731349368121	98.6238532110092	99.240415299564	98.3416145060334	100.475220638153	101.175948524517	97.9841796376627	100.981767180926	97.6147800909968	100.007508071177	103.014264506551	102.067336089781	100.956551803619	101.569965870307	98.9717223650386	101.97486535009	95.3477660064486	101.674152715394	99.9020568070519	96.9479353680431	101.156284968295	102.268635217861	98.7091257075376	98.6264354875028	99.4192005466348	99.0484924911154	100.582804007596	98.9180834621329	103.090139761508	99.8445643229405	100.903614457831	97.7225672877847	100.020329335231	100.569523544937	100.088378258948	100.169428488781	95.2986022871665
62	100.175746924429	102.707749766573	102.440783936516	96.253856324372	102.244797640505	99.8751560549313	99.9828796438966	104.899633067127	99.7213375796178	100.536398467433	99.7856168388229	102.865540044085	101.508357113738	99.388379204893	100.319115465864	99.1159579273408	99.5700384702421	102.507211005103	97.9841796376627	100.981767180926	97.6147800909968	100.007508071177	103.014264506551	102.067336089781	102.339518266682	101.569965870307	98.9717223650386	100.538599640934	93.9659143251958	101.674152715394	99.9020568070519	96.9479353680431	101.156284968295	102.268635217861	98.7091257075376	95.9243413645575	100.444140758456	99.0484924911154	100.582804007596	97.8876867594024	101.551480959097	98.7473713084027	100.903614457831	98.1366459627329	98.8005692213865	100.569523544937	100.751215201061	99.6735402289351	97.2045743329098
63	101.493848857645	102.707749766573	103.883611879283	97.3115910092552	102.244797640505	101.53974198918	100.667693888033	102.309518670408	99.7213375796178	100.536398467433	99.7856168388229	102.865540044085	102.731349368121	99.388379204893	100.319115465864	98.3416145060334	99.5700384702421	102.507211005103	99.004848175555	102.276405221707	95.9602922928443	100.007508071177	102.239721164397	102.067336089781	102.339518266682	99.9317406143345	99.4001713796058	100.538599640934	93.9659143251958	100.449162923642	99.9020568070519	98.294434470377	101.156284968295	103.709038530789	98.7091257075376	97.2753884260302	100.444140758456	99.0484924911154	100.582804007596	97.8876867594024	101.551480959097	100.941757337478	100.401606425703	98.5507246376812	98.8005692213865	100.569523544937	100.088378258948	100.169428488781	97.2045743329098
64	101.493848857645	103.641456582633	103.883611879283	98.3693256941384	104.211043748976	99.8751560549313	100.667693888033	102.309518670408	100.31847133758	101.149425287356	100.565191970376	102.865540044085	101.508357113738	99.388379204893	99.240415299564	98.3416145060334	99.5700384702421	101.175948524517	97.9841796376627	99.6871291401446	95.9602922928443	100.908476612358	102.239721164397	103.484937979917	100.956551803619	99.9317406143345	99.8286203941731	100.538599640934	93.9659143251958	101.674152715394	99.9020568070519	98.294434470377	101.156284968295	105.149441843716	97.7318076312253	99.9774825489755	100.444140758456	101.799839504758	99.7970008512868	97.8876867594024	101.551480959097	99.8445643229405	99.8995983935743	98.5507246376812	98.8005692213865	100.569523544937	100.088378258948	99.6735402289351	97.2045743329098
65	101.493848857645	103.641456582633	103.883611879283	98.3693256941384	106.177289857447	99.8751560549313	99.9828796438966	102.309518670408	99.7213375796178	101.149425287356	99.7856168388229	104.335047759001	102.731349368121	99.388379204893	97.0830149669648	98.3416145060334	99.5700384702421	102.507211005103	97.9841796376627	100.981767180926	99.2692678891493	100.908476612358	102.239721164397	102.067336089781	102.339518266682	99.9317406143345	99.8286203941731	99.1023339317774	95.3477660064486	100.449162923642	99.9020568070519	98.294434470377	99.3659082431928	105.149441843716	97.2431485930692	98.6264354875028	100.444140758456	104.5511865184	99.0111976949774	98.9180834621329	101.551480959097	99.8445643229405	100.401606425703	98.9648033126294	97.5808091075422	100.013890818169	100.751215201061	100.169428488781	97.2045743329098
66	101.493848857645	102.707749766573	103.883611879283	100.484795063905	102.244797640505	101.53974198918	98.613251155624	99.7194042736888	99.7213375796178	100.536398467433	99.7856168388229	102.865540044085	101.508357113738	101.681957186544	96.543664883815	98.3416145060334	100.475220638153	102.507211005103	99.004848175555	100.981767180926	99.2692678891493	100.908476612358	101.465177822242	102.067336089781	100.956551803619	99.9317406143345	99.8286203941731	100.538599640934	95.3477660064486	100.449162923642	100.636630754163	98.294434470377	98.4707198806415	105.149441843716	97.7318076312253	98.6264354875028	98.3942603348138	103.175513011579	101.368607163905	98.9180834621329	101.551480959097	100.941757337478	100.401606425703	98.9648033126294	97.5808091075422	100.013890818169	100.751215201061	100.665316748626	97.2045743329098
67	101.493848857645	102.707749766573	102.440783936516	102.600264433671	102.244797640505	101.53974198918	97.9284369114878	101.014461472048	99.1242038216561	99.3103448275862	99.7856168388229	102.865540044085	101.508357113738	101.681957186544	97.0830149669648	96.7929276634187	100.475220638153	101.175948524517	99.004848175555	102.276405221707	95.9602922928443	100.007508071177	100.690634480088	102.067336089781	99.5735853405555	99.9317406143345	98.9717223650386	100.538599640934	93.9659143251958	100.449162923642	100.636630754163	96.9479353680431	97.5755315180903	103.709038530789	97.7318076312253	97.2753884260302	99.4192005466348	103.175513011579	101.368607163905	96.8572900566718	103.090139761508	98.7473713084027	100.401606425703	99.3788819875776	97.5808091075422	99.4582580914016	100.751215201061	100.169428488781	97.2045743329098
68	101.493848857645	102.707749766573	102.440783936516	101.542529748788	102.244797640505	99.8751560549313	98.613251155624	101.014461472048	99.1242038216561	99.9233716475096	99.0060417072695	101.39603232917	101.508357113738	100.152905198777	98.1617151332644	97.5672710847261	100.475220638153	102.507211005103	99.004848175555	102.276405221707	97.6147800909968	100.007508071177	101.465177822242	102.067336089781	100.956551803619	98.2935153583618	99.8286203941731	99.1023339317774	95.3477660064486	100.449162923642	101.371204701273	96.9479353680431	98.4707198806415	103.709038530789	95.7771714786008	97.2753884260302	99.4192005466348	103.175513011579	99.7970008512868	95.8268933539413	103.090139761508	99.8445643229405	100.401606425703	99.3788819875776	97.5808091075422	99.4582580914016	100.088378258948	100.169428488781	99.1105463786531
69	100.175746924429	103.641456582633	102.440783936516	100.484795063905	102.244797640505	99.8751560549313	99.2980653997603	101.014461472048	99.1242038216561	98.6973180076628	99.0060417072695	101.39603232917	101.508357113738	100.152905198777	98.7010652164142	96.0185842421114	100.475220638153	102.507211005103	99.004848175555	100.981767180926	95.9602922928443	100.908476612358	101.465177822242	102.067336089781	99.5735853405555	98.2935153583618	99.4001713796058	99.1023339317774	96.7296176877015	101.674152715394	101.371204701273	96.9479353680431	99.3659082431928	103.709038530789	97.2431485930692	98.6264354875028	98.3942603348138	101.799839504758	100.582804007596	98.9180834621329	101.551480959097	100.941757337478	100.401606425703	99.7929606625259	98.8005692213865	99.4582580914016	100.751215201061	99.6735402289351	97.2045743329098
70	101.493848857645	103.641456582633	102.440783936516	101.542529748788	106.177289857447	99.8751560549313	99.2980653997603	99.7194042736888	99.7213375796178	99.3103448275862	99.0060417072695	101.39603232917	101.508357113738	99.388379204893	99.240415299564	96.0185842421114	100.475220638153	102.507211005103	99.004848175555	99.6871291401446	97.6147800909968	100.908476612358	101.465177822242	102.067336089781	99.5735853405555	98.2935153583618	99.4001713796058	99.1023339317774	98.1114693689544	100.449162923642	100.636630754163	96.9479353680431	99.3659082431928	103.709038530789	96.2658305167569	97.2753884260302	98.3942603348138	101.799839504758	100.582804007596	96.8572900566718	100.012822156687	99.8445643229405	100.903614457831	99.7929606625259	96.3610489936979	100.013890818169	100.751215201061	100.169428488781	97.2045743329098
71	102.811950790861	103.641456582633	102.440783936516	102.600264433671	104.211043748976	99.8751560549313	98.613251155624	99.7194042736888	99.7213375796178	99.3103448275862	99.7856168388229	99.9265246142542	99.0623726049735	99.388379204893	97.6223650501146	95.244240820804	101.380402806065	102.507211005103	100.025516713447	100.981767180926	97.6147800909968	100.908476612358	101.465177822242	100.649734199646	100.956551803619	98.2935153583618	98.5432733504713	97.6660682226212	99.4933210502073	100.449162923642	101.371204701273	98.294434470377	99.3659082431928	103.709038530789	96.2658305167569	98.6264354875028	97.3693201229928	101.799839504758	100.582804007596	97.8876867594024	101.551480959097	99.8445643229405	100.903614457831	99.3788819875776	97.5808091075422	98.902625364634	100.751215201061	100.169428488781	97.2045743329098
72	101.493848857645	103.641456582633	102.440783936516	101.542529748788	102.244797640505	99.8751560549313	99.2980653997603	99.7194042736888	99.1242038216561	99.3103448275862	99.0060417072695	99.9265246142542	101.508357113738	99.388379204893	97.6223650501146	96.0185842421114	100.475220638153	102.507211005103	101.04618525134	99.6871291401446	97.6147800909968	100.007508071177	101.465177822242	100.649734199646	102.339518266682	98.2935153583618	98.5432733504713	99.1023339317774	98.1114693689544	100.449162923642	100.636630754163	98.294434470377	99.3659082431928	103.709038530789	96.2658305167569	98.6264354875028	98.3942603348138	100.424165997936	99.7970008512868	97.8876867594024	101.551480959097	100.941757337478	100.401606425703	99.7929606625259	97.5808091075422	99.4582580914016	100.751215201061	100.169428488781	99.1105463786531
73	101.493848857645	102.707749766573	100.997955993748	102.600264433671	100.278551532033	99.8751560549313	98.613251155624	101.014461472048	99.1242038216561	98.6973180076628	99.7856168388229	98.4570168993387	99.0623726049735	99.388379204893	97.6223650501146	94.4698973994967	101.380402806065	101.175948524517	100.025516713447	99.6871291401446	100.923755687302	100.007508071177	101.465177822242	100.649734199646	100.956551803619	98.2935153583618	98.114824335904	99.1023339317774	98.1114693689544	101.674152715394	100.636630754163	98.294434470377	99.3659082431928	103.709038530789	96.7544895549131	98.6264354875028	98.3942603348138	100.424165997936	100.582804007596	98.9180834621329	100.012822156687	100.941757337478	100.401606425703	99.3788819875776	100.020329335231	101.125156271704	100.751215201061	100.169428488781	97.2045743329098
74	101.493848857645	102.707749766573	100.997955993748	104.715733803438	98.3123054235622	101.53974198918	98.613251155624	99.7194042736888	99.1242038216561	99.3103448275862	99.7856168388229	98.4570168993387	97.8393803505911	99.388379204893	98.7010652164142	95.244240820804	101.380402806065	102.507211005103	100.025516713447	99.6871291401446	99.2692678891493	100.007508071177	100.690634480088	99.2321323095098	100.956551803619	98.2935153583618	98.5432733504713	99.1023339317774	100.87517273146	100.449162923642	99.9020568070519	99.6409335727109	99.3659082431928	103.709038530789	96.2658305167569	97.2753884260302	98.3942603348138	99.0484924911154	99.7970008512868	98.9180834621329	101.551480959097	100.941757337478	100.401606425703	98.9648033126294	98.8005692213865	100.013890818169	100.751215201061	100.665316748626	99.1105463786531
75	100.175746924429	102.707749766573	99.5551280509799	101.542529748788	102.244797640505	99.8751560549313	98.613251155624	101.014461472048	99.1242038216561	99.3103448275862	99.0060417072695	98.4570168993387	99.0623726049735	99.388379204893	99.7797653827138	93.6955539781893	101.380402806065	102.507211005103	99.004848175555	99.6871291401446	100.923755687302	100.007508071177	101.465177822242	100.649734199646	96.8076524144289	98.2935153583618	98.9717223650386	99.1023339317774	102.257024412713	101.674152715394	100.636630754163	99.6409335727109	99.3659082431928	102.268635217861	97.2431485930692	97.2753884260302	97.3693201229928	100.424165997936	101.368607163905	99.9484801648635	100.012822156687	100.941757337478	100.401606425703	99.3788819875776	97.5808091075422	100.569523544937	100.751215201061	100.169428488781	97.2045743329098
76	100.175746924429	102.707749766573	100.997955993748	103.657999118554	100.278551532033	99.8751560549313	99.2980653997603	101.014461472048	99.1242038216561	99.3103448275862	99.7856168388229	98.4570168993387	99.0623726049735	99.388379204893	98.1617151332644	93.6955539781893	101.380402806065	102.507211005103	99.004848175555	99.6871291401446	100.923755687302	100.007508071177	100.690634480088	100.649734199646	98.1906188774922	96.6552901023891	98.9717223650386	99.1023339317774	100.87517273146	101.674152715394	99.9020568070519	99.6409335727109	100.261096605744	99.3878285920058	98.7091257075376	98.6264354875028	97.3693201229928	101.799839504758	99.7970008512868	99.9484801648635	98.4741633542762	100.941757337478	99.8995983935743	98.5507246376812	96.3610489936979	100.013890818169	101.414052143173	100.665316748626	97.2045743329098
77	101.493848857645	102.707749766573	99.5551280509799	102.600264433671	102.244797640505	99.8751560549313	98.613251155624	101.014461472048	99.7213375796178	98.6973180076628	99.7856168388229	96.9875091844232	99.0623726049735	99.388379204893	98.7010652164142	92.921210556882	101.380402806065	101.175948524517	99.004848175555	98.3924910993635	99.2692678891493	100.007508071177	100.690634480088	100.649734199646	98.1906188774922	98.2935153583618	99.4001713796058	99.1023339317774	100.87517273146	100.449162923642	99.9020568070519	98.294434470377	101.156284968295	99.3878285920058	97.7318076312253	97.2753884260302	98.3942603348138	101.799839504758	99.0111976949774	99.9484801648635	100.012822156687	100.941757337478	100.401606425703	98.5507246376812	97.5808091075422	99.4582580914016	100.751215201061	100.665316748626	97.2045743329098
78	100.175746924429	102.707749766573	98.1123001082121	101.542529748788	102.244797640505	99.8751560549313	99.9828796438966	101.014461472048	99.7213375796178	98.0842911877395	99.7856168388229	96.9875091844232	99.0623726049735	98.6238532110092	97.0830149669648	92.921210556882	101.380402806065	102.507211005103	99.004848175555	98.3924910993635	99.2692678891493	100.007508071177	100.690634480088	100.649734199646	96.8076524144289	98.2935153583618	99.8286203941731	97.6660682226212	100.87517273146	101.674152715394	100.636630754163	98.294434470377	100.261096605744	99.3878285920058	97.2431485930692	97.2753884260302	98.3942603348138	101.799839504758	98.2253945386681	98.9180834621329	100.012822156687	100.941757337478	100.401606425703	98.5507246376812	97.5808091075422	99.4582580914016	100.088378258948	100.665316748626	95.2986022871665
79	100.175746924429	103.641456582633	98.1123001082121	103.657999118554	98.3123054235622	99.8751560549313	99.2980653997603	102.309518670408	99.7213375796178	97.4712643678161	100.565191970376	96.9875091844232	99.0623726049735	97.8593272171254	97.0830149669648	93.6955539781893	101.380402806065	102.507211005103	97.9841796376627	99.6871291401446	99.2692678891493	100.007508071177	99.9160911379333	99.2321323095098	98.1906188774922	98.2935153583618	99.4001713796058	97.6660682226212	99.4933210502073	100.449162923642	100.636630754163	99.6409335727109	100.261096605744	97.9474252790781	97.2431485930692	95.9243413645575	97.3693201229928	100.424165997936	99.7970008512868	98.9180834621329	98.4741633542762	102.038950352016	99.8995983935743	98.5507246376812	97.5808091075422	100.569523544937	100.751215201061	100.169428488781	93.3926302414231
80	98.8576449912127	102.707749766573	96.6694721654443	102.600264433671	102.244797640505	99.8751560549313	99.2980653997603	104.899633067127	100.31847133758	96.2452107279694	100.565191970376	95.5180014695077	99.0623726049735	98.6238532110092	96.0043148006652	94.4698973994967	102.285584973976	102.507211005103	99.004848175555	100.981767180926	99.2692678891493	100.007508071177	99.1415477957787	100.649734199646	98.1906188774922	98.2935153583618	99.4001713796058	97.6660682226212	99.4933210502073	101.674152715394	101.371204701273	99.6409335727109	98.4707198806415	97.9474252790781	98.2204666693815	97.2753884260302	98.3942603348138	99.0484924911154	99.0111976949774	98.9180834621329	98.4741633542762	100.941757337478	99.8995983935743	98.9648033126294	97.5808091075422	100.013890818169	100.751215201061	100.169428488781	95.2986022871665
81	98.8576449912127	102.707749766573	98.1123001082121	102.600264433671	98.3123054235622	99.8751560549313	99.9828796438966	104.899633067127	100.915605095541	96.2452107279694	100.565191970376	96.9875091844232	97.8393803505911	98.6238532110092	95.4649647175154	95.244240820804	102.285584973976	102.507211005103	97.9841796376627	100.981767180926	99.2692678891493	100.007508071177	99.9160911379333	100.649734199646	98.1906188774922	98.2935153583618	98.9717223650386	97.6660682226212	100.87517273146	102.899142507146	100.636630754163	99.6409335727109	100.261096605744	96.5070219661505	96.7544895549131	97.2753884260302	97.3693201229928	99.0484924911154	99.0111976949774	98.9180834621329	98.4741633542762	100.941757337478	99.3975903614458	98.5507246376812	98.8005692213865	100.569523544937	100.751215201061	100.665316748626	91.4866581956798
82	98.8576449912127	101.774042950514	96.6694721654443	103.657999118554	100.278551532033	99.8751560549313	99.2980653997603	104.899633067127	100.915605095541	96.2452107279694	101.344767101929	98.4570168993387	97.8393803505911	98.6238532110092	96.543664883815	95.244240820804	102.285584973976	101.175948524517	97.9841796376627	99.6871291401446	99.2692678891493	100.007508071177	99.9160911379333	100.649734199646	98.1906188774922	98.2935153583618	98.5432733504713	97.6660682226212	100.87517273146	101.674152715394	99.9020568070519	98.294434470377	100.261096605744	99.3878285920058	97.2431485930692	97.2753884260302	98.3942603348138	99.0484924911154	99.7970008512868	99.9484801648635	100.012822156687	102.038950352016	99.3975903614458	98.5507246376812	98.8005692213865	100.013890818169	100.088378258948	100.169428488781	89.5806861499365
83	98.8576449912127	100.840336134454	96.6694721654443	102.600264433671	100.278551532033	98.2105701206825	99.9828796438966	101.014461472048	100.915605095541	95.632183908046	101.344767101929	98.4570168993387	96.6163880962087	99.388379204893	98.1617151332644	96.0185842421114	101.380402806065	101.175948524517	99.004848175555	99.6871291401446	99.2692678891493	100.007508071177	99.1415477957787	99.2321323095098	98.1906188774922	96.6552901023891	99.4001713796058	97.6660682226212	99.4933210502073	101.674152715394	100.636630754163	99.6409335727109	98.4707198806415	97.9474252790781	98.2204666693815	97.2753884260302	96.3443799111718	100.424165997936	99.7970008512868	99.9484801648635	100.012822156687	102.038950352016	99.3975903614458	98.5507246376812	98.8005692213865	100.013890818169	100.751215201061	100.169428488781	93.3926302414231
84	100.175746924429	99.906629318394	95.2266442226765	104.715733803438	100.278551532033	98.2105701206825	99.2980653997603	102.309518670408	100.915605095541	95.0191570881226	102.124342233483	98.4570168993387	95.3933958418263	100.152905198777	96.543664883815	94.4698973994967	101.380402806065	101.175948524517	99.004848175555	99.6871291401446	97.6147800909968	100.007508071177	99.9160911379333	100.649734199646	96.8076524144289	96.6552901023891	98.9717223650386	97.6660682226212	100.87517273146	101.674152715394	101.371204701273	98.294434470377	98.4707198806415	97.9474252790781	98.2204666693815	97.2753884260302	97.3693201229928	100.424165997936	98.2253945386681	99.9484801648635	100.012822156687	100.941757337478	99.8995983935743	98.5507246376812	100.020329335231	99.4582580914016	100.088378258948	100.665316748626	93.3926302414231
85	97.5395430579965	100.840336134454	95.2266442226765	105.773468488321	102.244797640505	99.8751560549313	99.2980653997603	101.014461472048	100.915605095541	95.0191570881226	102.124342233483	96.9875091844232	96.6163880962087	100.152905198777	95.4649647175154	94.4698973994967	101.380402806065	102.507211005103	99.004848175555	98.3924910993635	97.6147800909968	100.007508071177	99.1415477957787	99.2321323095098	99.5735853405555	96.6552901023891	99.4001713796058	97.6660682226212	99.4933210502073	101.674152715394	101.371204701273	98.294434470377	97.5755315180903	97.9474252790781	98.2204666693815	97.2753884260302	96.3443799111718	99.0484924911154	99.0111976949774	98.9180834621329	100.012822156687	99.8445643229405	99.8995983935743	98.9648033126294	101.240089449075	99.4582580914016	100.751215201061	100.665316748626	93.3926302414231
86	98.8576449912127	102.707749766573	93.7838162799086	105.773468488321	104.211043748976	99.8751560549313	99.2980653997603	103.604575868768	100.915605095541	95.0191570881226	102.124342233483	95.5180014695077	96.6163880962087	98.6238532110092	94.9256146343656	94.4698973994967	101.380402806065	101.175948524517	97.9841796376627	98.3924910993635	95.9602922928443	100.007508071177	98.3670044536242	99.2321323095098	98.1906188774922	96.6552901023891	98.9717223650386	97.6660682226212	99.4933210502073	101.674152715394	101.371204701273	98.294434470377	98.4707198806415	97.9474252790781	96.7544895549131	94.5732943030849	97.3693201229928	99.0484924911154	99.0111976949774	97.8876867594024	98.4741633542762	100.941757337478	99.3975903614458	98.5507246376812	98.8005692213865	99.4582580914016	100.751215201061	100.665316748626	91.4866581956798
87	98.8576449912127	102.707749766573	93.7838162799086	106.831203173204	102.244797640505	98.2105701206825	99.9828796438966	102.309518670408	100.915605095541	95.0191570881226	102.903917365036	96.9875091844232	95.3933958418263	99.388379204893	95.4649647175154	94.4698973994967	101.380402806065	101.175948524517	97.9841796376627	98.3924910993635	95.9602922928443	100.007508071177	97.5924611114697	99.2321323095098	98.1906188774922	96.6552901023891	99.8286203941731	96.229802513465	99.4933210502073	100.449162923642	100.636630754163	98.294434470377	98.4707198806415	99.3878285920058	97.7318076312253	95.9243413645575	96.3443799111718	99.0484924911154	99.0111976949774	95.8268933539413	96.9355045518656	100.941757337478	99.3975903614458	98.5507246376812	101.240089449075	100.013890818169	100.751215201061	100.665316748626	89.5806861499365
88	97.5395430579965	101.774042950514	95.2266442226765	108.94667254297	104.211043748976	99.8751560549313	99.9828796438966	101.014461472048	101.512738853503	96.2452107279694	102.903917365036	98.4570168993387	97.8393803505911	99.388379204893	95.4649647175154	96.0185842421114	101.380402806065	102.507211005103	100.025516713447	99.6871291401446	95.9602922928443	100.007508071177	98.3670044536242	99.2321323095098	99.5735853405555	96.6552901023891	100.25706940874	94.7935368043088	98.1114693689544	100.449162923642	100.636630754163	98.294434470377	98.4707198806415	97.9474252790781	98.2204666693815	94.5732943030849	96.3443799111718	99.0484924911154	99.0111976949774	96.8572900566718	96.9355045518656	102.038950352016	98.8955823293173	98.1366459627329	100.020329335231	100.013890818169	100.751215201061	100.665316748626	89.5806861499365
89	98.8576449912127	101.774042950514	95.2266442226765	105.773468488321	102.244797640505	101.53974198918	99.9828796438966	102.309518670408	101.512738853503	95.632183908046	102.903917365036	98.4570168993387	100.285364859356	97.8593272171254	96.543664883815	96.0185842421114	101.380402806065	102.507211005103	100.025516713447	98.3924910993635	95.9602922928443	100.007508071177	97.5924611114697	99.2321323095098	99.5735853405555	96.6552901023891	99.8286203941731	94.7935368043088	98.1114693689544	100.449162923642	101.371204701273	98.294434470377	98.4707198806415	96.5070219661505	99.6864437838498	97.2753884260302	95.3194396993509	99.0484924911154	98.2253945386681	96.8572900566718	98.4741633542762	100.941757337478	99.8995983935743	98.5507246376812	100.020329335231	100.013890818169	100.751215201061	100.665316748626	93.3926302414231
90	98.8576449912127	100.840336134454	95.2266442226765	105.773468488321	100.278551532033	98.2105701206825	99.9828796438966	101.014461472048	101.512738853503	96.2452107279694	102.124342233483	96.9875091844232	100.285364859356	97.8593272171254	96.0043148006652	96.0185842421114	102.285584973976	101.175948524517	99.004848175555	98.3924910993635	97.6147800909968	100.007508071177	97.5924611114697	99.2321323095098	99.5735853405555	96.6552901023891	99.8286203941731	94.7935368043088	98.1114693689544	100.449162923642	101.371204701273	99.6409335727109	97.5755315180903	96.5070219661505	99.1977847456937	95.9243413645575	95.3194396993509	99.0484924911154	98.2253945386681	96.8572900566718	100.012822156687	102.038950352016	99.3975903614458	98.1366459627329	98.8005692213865	99.4582580914016	100.088378258948	100.665316748626	91.4866581956798
91	98.8576449912127	99.906629318394	95.2266442226765	106.831203173204	98.3123054235622	98.2105701206825	99.9828796438966	102.309518670408	100.915605095541	96.2452107279694	101.344767101929	99.9265246142542	100.285364859356	97.0948012232416	93.846914468066	96.0185842421114	102.285584973976	101.175948524517	97.9841796376627	98.3924910993635	99.2692678891493	100.007508071177	98.3670044536242	99.2321323095098	99.5735853405555	96.6552901023891	99.8286203941731	94.7935368043088	98.1114693689544	100.449162923642	100.636630754163	99.6409335727109	98.4707198806415	96.5070219661505	96.7544895549131	97.2753884260302	96.3443799111718	100.424165997936	99.0111976949774	96.8572900566718	100.012822156687	102.038950352016	99.8995983935743	97.7225672877847	100.020329335231	99.4582580914016	100.088378258948	100.665316748626	93.3926302414231
92	98.8576449912127	99.906629318394	95.2266442226765	106.831203173204	98.3123054235622	98.2105701206825	99.2980653997603	102.309518670408	100.915605095541	96.8582375478927	102.124342233483	98.4570168993387	101.508357113738	97.0948012232416	93.3075643849162	96.0185842421114	102.285584973976	101.175948524517	100.025516713447	99.6871291401446	97.6147800909968	100.908476612358	98.3670044536242	99.2321323095098	98.1906188774922	96.6552901023891	99.8286203941731	94.7935368043088	99.4933210502073	101.674152715394	100.636630754163	100.987432675045	97.5755315180903	96.5070219661505	97.7318076312253	95.9243413645575	95.3194396993509	99.0484924911154	99.7970008512868	95.8268933539413	100.012822156687	100.941757337478	99.8995983935743	98.5507246376812	98.8005692213865	99.4582580914016	100.088378258948	101.161205008471	91.4866581956798
93	98.8576449912127	100.840336134454	95.2266442226765	107.888937858087	98.3123054235622	98.2105701206825	99.2980653997603	103.604575868768	101.512738853503	97.4712643678161	102.124342233483	96.9875091844232	100.285364859356	96.3302752293578	93.3075643849162	95.244240820804	103.190767141887	99.8446860439317	101.04618525134	97.0978530585824	97.6147800909968	100.908476612358	98.3670044536242	97.8145304193739	100.956551803619	96.6552901023891	99.8286203941731	96.229802513465	99.4933210502073	99.2241731318906	100.636630754163	100.987432675045	96.680343155539	95.0666186532229	97.2431485930692	97.2753884260302	95.3194396993509	99.0484924911154	99.0111976949774	95.8268933539413	100.012822156687	103.136143366554	99.3975903614458	98.5507246376812	98.8005692213865	98.902625364634	100.088378258948	100.665316748626	93.3926302414231
94	98.8576449912127	100.840336134454	95.2266442226765	106.831203173204	96.3460593150909	98.2105701206825	99.2980653997603	103.604575868768	101.512738853503	97.4712643678161	101.344767101929	96.9875091844232	100.285364859356	97.0948012232416	94.3862645512158	94.4698973994967	103.190767141887	98.5134235633459	102.066853789232	98.3924910993635	94.3058044946918	100.908476612358	96.8179177693152	99.2321323095098	99.5735853405555	95.0170648464164	99.4001713796058	94.7935368043088	99.4933210502073	100.449162923642	101.371204701273	99.6409335727109	97.5755315180903	95.0666186532229	98.7091257075376	97.2753884260302	95.3194396993509	99.0484924911154	99.7970008512868	96.8572900566718	100.012822156687	102.038950352016	98.8955823293173	98.1366459627329	98.8005692213865	99.4582580914016	100.088378258948	101.161205008471	93.3926302414231
95	98.8576449912127	100.840336134454	95.2266442226765	105.773468488321	102.244797640505	98.2105701206825	99.9828796438966	104.899633067127	101.512738853503	97.4712643678161	102.124342233483	96.9875091844232	100.285364859356	97.0948012232416	94.3862645512158	94.4698973994967	103.190767141887	99.8446860439317	102.066853789232	97.0978530585824	95.9602922928443	100.908476612358	96.8179177693152	99.2321323095098	99.5735853405555	95.0170648464164	99.4001713796058	94.7935368043088	99.4933210502073	100.449162923642	101.371204701273	99.6409335727109	97.5755315180903	95.0666186532229	98.2204666693815	94.5732943030849	95.3194396993509	100.424165997936	99.0111976949774	96.8572900566718	100.012822156687	103.136143366554	98.8955823293173	97.7225672877847	97.5808091075422	98.3469926378664	99.4255413168361	100.665316748626	95.2986022871665
96	100.175746924429	99.906629318394	95.2266442226765	105.773468488321	100.278551532033	99.8751560549313	99.9828796438966	106.194690265487	100.915605095541	97.4712643678161	101.344767101929	98.4570168993387	99.0623726049735	97.0948012232416	94.9256146343656	96.0185842421114	103.190767141887	99.8446860439317	101.04618525134	98.3924910993635	95.9602922928443	100.908476612358	96.8179177693152	99.2321323095098	99.5735853405555	95.0170648464164	99.4001713796058	96.229802513465	102.257024412713	99.2241731318906	100.636630754163	100.987432675045	96.680343155539	95.0666186532229	97.2431485930692	95.9243413645575	94.2944994875299	99.0484924911154	99.7970008512868	97.8876867594024	100.012822156687	102.038950352016	98.3935742971887	98.1366459627329	97.5808091075422	98.3469926378664	100.088378258948	100.665316748626	95.2986022871665
97	101.493848857645	99.906629318394	95.2266442226765	106.831203173204	98.3123054235622	99.8751560549313	100.667693888033	108.784804662206	101.512738853503	97.4712643678161	102.124342233483	98.4570168993387	100.285364859356	97.0948012232416	94.9256146343656	94.4698973994967	103.190767141887	101.175948524517	102.066853789232	97.0978530585824	95.9602922928443	100.908476612358	96.0433744271607	99.2321323095098	100.956551803619	95.0170648464164	99.4001713796058	93.3572710951526	100.87517273146	99.2241731318906	100.636630754163	99.6409335727109	97.5755315180903	95.0666186532229	97.2431485930692	95.9243413645575	95.3194396993509	100.424165997936	99.7970008512868	97.8876867594024	100.012822156687	100.941757337478	98.8955823293173	98.1366459627329	97.5808091075422	98.902625364634	99.4255413168361	101.161205008471	93.3926302414231
98	100.175746924429	99.906629318394	95.2266442226765	107.888937858087	98.3123054235622	98.2105701206825	99.9828796438966	107.489747463846	100.915605095541	97.4712643678161	101.344767101929	98.4570168993387	97.8393803505911	97.0948012232416	95.4649647175154	92.921210556882	103.190767141887	101.175948524517	102.066853789232	98.3924910993635	95.9602922928443	100.007508071177	96.0433744271607	99.2321323095098	100.956551803619	95.0170648464164	99.4001713796058	93.3572710951526	100.87517273146	99.2241731318906	100.636630754163	102.333931777379	97.5755315180903	95.0666186532229	97.7318076312253	95.9243413645575	94.2944994875299	99.0484924911154	99.7970008512868	95.8268933539413	101.551480959097	103.136143366554	98.8955823293173	98.5507246376812	97.5808091075422	98.902625364634	100.088378258948	100.665316748626	91.4866581956798
99	101.493848857645	99.906629318394	96.6694721654443	105.773468488321	98.3123054235622	99.8751560549313	100.667693888033	108.784804662206	100.915605095541	98.0842911877395	101.344767101929	98.4570168993387	99.0623726049735	97.8593272171254	96.0043148006652	94.4698973994967	102.285584973976	102.507211005103	101.04618525134	99.6871291401446	94.3058044946918	100.908476612358	96.8179177693152	99.2321323095098	102.339518266682	95.0170648464164	98.5432733504713	93.3572710951526	102.257024412713	97.9991833401388	101.371204701273	102.333931777379	97.5755315180903	93.6262153402953	97.2431485930692	98.6264354875028	93.2695592757089	100.424165997936	99.0111976949774	97.8876867594024	98.4741633542762	100.941757337478	98.3935742971887	98.9648033126294	97.5808091075422	98.3469926378664	99.4255413168361	100.665316748626	93.3926302414231
100	101.493848857645	99.906629318394	96.6694721654443	104.715733803438	98.3123054235622	98.2105701206825	100.667693888033	107.489747463846	101.512738853503	98.0842911877395	101.344767101929	98.4570168993387	99.0623726049735	99.388379204893	96.543664883815	95.244240820804	103.190767141887	102.507211005103	99.004848175555	98.3924910993635	95.9602922928443	100.908476612358	95.2688310850061	99.2321323095098	99.5735853405555	95.0170648464164	98.5432733504713	93.3572710951526	102.257024412713	97.9991833401388	102.105778648384	103.680430879713	96.680343155539	95.0666186532229	97.7318076312253	99.9774825489755	94.2944994875299	100.424165997936	99.7970008512868	97.8876867594024	98.4741633542762	102.038950352016	98.3935742971887	99.3788819875776	97.5808091075422	97.7913599110988	100.088378258948	101.161205008471	91.4866581956798
101	100.175746924429	98.9729225023343	96.6694721654443	105.773468488321	100.278551532033	98.2105701206825	99.9828796438966	106.194690265487	101.512738853503	98.6973180076628	101.344767101929	95.5180014695077	99.0623726049735	98.6238532110092	97.6223650501146	95.244240820804	103.190767141887	101.175948524517	99.004848175555	98.3924910993635	97.6147800909968	100.908476612358	95.2688310850061	97.8145304193739	102.339518266682	93.3788395904437	98.9717223650386	93.3572710951526	103.638876093966	97.9991833401388	101.371204701273	103.680430879713	96.680343155539	93.6262153402953	96.2658305167569	99.9774825489755	94.2944994875299	101.799839504758	99.7970008512868	96.8572900566718	101.551480959097	100.941757337478	98.3935742971887	98.9648033126294	96.3610489936979	97.7913599110988	100.088378258948	100.169428488781	91.4866581956798
102	101.493848857645	98.9729225023343	96.6694721654443	105.773468488321	96.3460593150909	98.2105701206825	99.9828796438966	103.604575868768	101.512738853503	98.0842911877395	101.344767101929	96.9875091844232	99.0623726049735	97.8593272171254	96.543664883815	96.7929276634187	103.190767141887	99.8446860439317	100.025516713447	97.0978530585824	100.923755687302	100.908476612358	96.0433744271607	100.649734199646	102.339518266682	93.3788395904437	98.5432733504713	93.3572710951526	103.638876093966	97.9991833401388	102.105778648384	102.333931777379	95.7851547929877	93.6262153402953	96.7544895549131	98.6264354875028	95.3194396993509	100.424165997936	99.7970008512868	97.8876867594024	101.551480959097	100.941757337478	97.8915662650602	99.3788819875776	98.8005692213865	97.7913599110988	99.4255413168361	100.665316748626	91.4866581956798
103	101.493848857645	98.0392156862745	96.6694721654443	106.831203173204	98.3123054235622	99.8751560549313	99.9828796438966	103.604575868768	101.512738853503	98.0842911877395	100.565191970376	96.9875091844232	101.508357113738	97.8593272171254	97.0830149669648	95.244240820804	103.190767141887	101.175948524517	101.04618525134	95.8032150178013	99.2692678891493	100.908476612358	96.0433744271607	100.649734199646	102.339518266682	93.3788395904437	98.5432733504713	94.7935368043088	103.638876093966	97.9991833401388	101.371204701273	102.333931777379	96.680343155539	93.6262153402953	97.2431485930692	98.6264354875028	95.3194396993509	100.424165997936	100.582804007596	97.8876867594024	103.090139761508	103.136143366554	97.8915662650602	99.3788819875776	97.5808091075422	98.3469926378664	100.088378258948	100.665316748626	91.4866581956798
104	101.493848857645	98.9729225023343	96.6694721654443	106.831203173204	96.3460593150909	99.8751560549313	99.2980653997603	103.604575868768	101.512738853503	98.0842911877395	100.565191970376	95.5180014695077	101.508357113738	97.0948012232416	97.0830149669648	96.0185842421114	103.190767141887	101.175948524517	101.04618525134	95.8032150178013	97.6147800909968	101.80944515354	95.2688310850061	99.2321323095098	102.339518266682	93.3788395904437	98.114824335904	94.7935368043088	105.020727775219	97.9991833401388	101.371204701273	103.680430879713	96.680343155539	90.74540871444	97.2431485930692	98.6264354875028	95.3194396993509	100.424165997936	100.582804007596	97.8876867594024	103.090139761508	100.941757337478	97.3895582329317	99.3788819875776	97.5808091075422	99.4582580914016	99.4255413168361	100.665316748626	91.4866581956798
105	100.175746924429	98.9729225023343	96.6694721654443	105.773468488321	94.3798132066197	98.2105701206825	99.9828796438966	103.604575868768	101.512738853503	98.6973180076628	101.344767101929	96.9875091844232	101.508357113738	97.0948012232416	94.3862645512158	95.244240820804	103.190767141887	101.175948524517	101.04618525134	97.0978530585824	97.6147800909968	101.80944515354	95.2688310850061	99.2321323095098	100.956551803619	93.3788395904437	98.114824335904	94.7935368043088	105.020727775219	97.9991833401388	101.371204701273	103.680430879713	96.680343155539	92.1858120273677	96.7544895549131	99.9774825489755	96.3443799111718	100.424165997936	99.7970008512868	96.8572900566718	101.551480959097	103.136143366554	97.8915662650602	98.9648033126294	98.8005692213865	98.3469926378664	100.088378258948	100.665316748626	91.4866581956798
106	101.493848857645	98.9729225023343	98.1123001082121	107.888937858087	98.3123054235622	99.8751560549313	98.613251155624	102.309518670408	100.915605095541	98.6973180076628	101.344767101929	96.9875091844232	100.285364859356	97.0948012232416	93.846914468066	94.4698973994967	103.190767141887	99.8446860439317	103.087522327124	97.0978530585824	95.9602922928443	101.80944515354	95.2688310850061	100.649734199646	102.339518266682	93.3788395904437	98.114824335904	94.7935368043088	106.402579456472	99.2241731318906	101.371204701273	102.333931777379	97.5755315180903	92.1858120273677	96.2658305167569	98.6264354875028	96.3443799111718	101.799839504758	100.582804007596	95.8268933539413	100.012822156687	100.941757337478	97.3895582329317	98.9648033126294	98.8005692213865	98.3469926378664	100.088378258948	100.665316748626	93.3926302414231
107	100.175746924429	98.0392156862745	96.6694721654443	108.94667254297	96.3460593150909	98.2105701206825	98.613251155624	102.309518670408	100.915605095541	98.6973180076628	101.344767101929	96.9875091844232	100.285364859356	97.0948012232416	93.846914468066	95.244240820804	103.190767141887	99.8446860439317	104.108190865017	97.0978530585824	95.9602922928443	101.80944515354	94.4942877428516	100.649734199646	102.339518266682	93.3788395904437	97.6863753213368	94.7935368043088	106.402579456472	99.2241731318906	101.371204701273	102.333931777379	96.680343155539	92.1858120273677	95.7771714786008	99.9774825489755	95.3194396993509	101.799839504758	100.582804007596	96.8572900566718	100.012822156687	100.941757337478	97.8915662650602	99.3788819875776	97.5808091075422	98.902625364634	100.088378258948	100.169428488781	91.4866581956798
108	100.175746924429	98.0392156862745	96.6694721654443	108.94667254297	96.3460593150909	99.8751560549313	99.2980653997603	99.7194042736888	100.915605095541	99.3103448275862	101.344767101929	95.5180014695077	101.508357113738	96.3302752293578	94.3862645512158	95.244240820804	103.190767141887	98.5134235633459	104.108190865017	97.0978530585824	94.3058044946918	101.80944515354	94.4942877428516	99.2321323095098	102.339518266682	93.3788395904437	97.6863753213368	93.3572710951526	106.402579456472	97.9991833401388	100.636630754163	102.333931777379	96.680343155539	90.74540871444	95.2885124404447	99.9774825489755	96.3443799111718	100.424165997936	100.582804007596	96.8572900566718	100.012822156687	102.038950352016	97.8915662650602	99.3788819875776	97.5808091075422	99.4582580914016	100.088378258948	100.665316748626	89.5806861499365
109	100.175746924429	98.0392156862745	96.6694721654443	106.831203173204	98.3123054235622	98.2105701206825	98.613251155624	97.1292898769696	101.512738853503	99.3103448275862	102.124342233483	96.9875091844232	101.508357113738	97.0948012232416	93.846914468066	96.0185842421114	103.190767141887	98.5134235633459	103.087522327124	95.8032150178013	94.3058044946918	101.80944515354	94.4942877428516	99.2321323095098	100.956551803619	95.0170648464164	98.114824335904	94.7935368043088	106.402579456472	97.9991833401388	101.371204701273	102.333931777379	96.680343155539	90.74540871444	96.2658305167569	99.9774825489755	95.3194396993509	101.799839504758	100.582804007596	97.8876867594024	100.012822156687	100.941757337478	97.3895582329317	98.9648033126294	96.3610489936979	99.4582580914016	100.088378258948	100.665316748626	91.4866581956798
110	101.493848857645	98.9729225023343	96.6694721654443	105.773468488321	100.278551532033	98.2105701206825	98.613251155624	101.014461472048	101.512738853503	99.3103448275862	102.124342233483	92.5789860396767	101.508357113738	96.3302752293578	93.3075643849162	95.244240820804	103.190767141887	99.8446860439317	102.066853789232	94.5085769770202	97.6147800909968	102.710413694722	94.4942877428516	97.8145304193739	100.956551803619	93.3788395904437	97.6863753213368	93.3572710951526	107.784431137725	97.9991833401388	100.636630754163	102.333931777379	96.680343155539	92.1858120273677	95.2885124404447	101.328529610448	94.2944994875299	101.799839504758	101.368607163905	97.8876867594024	100.012822156687	102.038950352016	97.3895582329317	99.3788819875776	96.3610489936979	98.902625364634	100.751215201061	100.169428488781	93.3926302414231
111	100.175746924429	98.0392156862745	96.6694721654443	106.831203173204	100.278551532033	96.5459841864336	99.2980653997603	103.604575868768	101.512738853503	99.9233716475096	102.903917365036	98.4570168993387	101.508357113738	97.8593272171254	94.9256146343656	95.244240820804	103.190767141887	98.5134235633459	101.04618525134	94.5085769770202	97.6147800909968	100.908476612358	94.4942877428516	97.8145304193739	100.956551803619	93.3788395904437	97.6863753213368	94.7935368043088	107.784431137725	97.9991833401388	101.371204701273	100.987432675045	96.680343155539	90.74540871444	95.7771714786008	102.679576671921	94.2944994875299	103.175513011579	100.582804007596	98.9180834621329	101.551480959097	103.136143366554	96.8875502008032	99.3788819875776	96.3610489936979	98.902625364634	100.088378258948	100.169428488781	91.4866581956798
112	101.493848857645	98.9729225023343	96.6694721654443	107.888937858087	98.3123054235622	96.5459841864336	98.613251155624	102.309518670408	101.512738853503	99.9233716475096	102.903917365036	94.0484937545922	101.508357113738	96.3302752293578	96.0043148006652	95.244240820804	102.285584973976	99.8446860439317	102.066853789232	94.5085769770202	95.9602922928443	101.80944515354	94.4942877428516	97.8145304193739	100.956551803619	91.740614334471	97.6863753213368	94.7935368043088	109.166282818977	97.9991833401388	101.371204701273	100.987432675045	95.7851547929877	92.1858120273677	96.7544895549131	102.679576671921	95.3194396993509	101.799839504758	99.7970008512868	98.9180834621329	101.551480959097	102.038950352016	96.8875502008032	99.3788819875776	96.3610489936979	99.4582580914016	100.088378258948	100.665316748626	89.5806861499365
113	101.493848857645	98.9729225023343	98.1123001082121	105.773468488321	98.3123054235622	96.5459841864336	98.613251155624	102.309518670408	102.109872611465	99.9233716475096	102.903917365036	92.5789860396767	100.285364859356	96.3302752293578	97.0830149669648	96.0185842421114	102.285584973976	101.175948524517	103.087522327124	95.8032150178013	99.2692678891493	101.80944515354	94.4942877428516	96.396928529238	99.5735853405555	93.3788395904437	97.2579263067695	94.7935368043088	109.166282818977	97.9991833401388	102.105778648384	102.333931777379	96.680343155539	92.1858120273677	96.7544895549131	101.328529610448	95.3194396993509	101.799839504758	100.582804007596	97.8876867594024	101.551480959097	103.136143366554	97.3895582329317	98.9648033126294	97.5808091075422	98.902625364634	100.088378258948	100.169428488781	93.3926302414231
114	102.811950790861	98.9729225023343	98.1123001082121	106.831203173204	96.3460593150909	96.5459841864336	98.613251155624	101.014461472048	102.109872611465	100.536398467433	102.124342233483	92.5789860396767	101.508357113738	97.0948012232416	98.1617151332644	96.0185842421114	102.285584973976	101.175948524517	102.066853789232	95.8032150178013	97.6147800909968	101.80944515354	95.2688310850061	96.396928529238	99.5735853405555	93.3788395904437	97.6863753213368	93.3572710951526	110.54813450023	99.2241731318906	102.105778648384	102.333931777379	96.680343155539	90.74540871444	97.2431485930692	102.679576671921	95.3194396993509	101.799839504758	99.7970008512868	98.9180834621329	103.090139761508	103.136143366554	96.8875502008032	98.9648033126294	96.3610489936979	99.4582580914016	100.751215201061	100.169428488781	93.3926302414231
115	101.493848857645	98.0392156862745	98.1123001082121	107.888937858087	98.3123054235622	98.2105701206825	98.613251155624	99.7194042736888	102.109872611465	100.536398467433	103.683492496589	94.0484937545922	99.0623726049735	96.3302752293578	98.1617151332644	95.244240820804	103.190767141887	101.175948524517	102.066853789232	95.8032150178013	95.9602922928443	101.80944515354	94.4942877428516	94.9793266391022	102.339518266682	93.3788395904437	96.401028277635	96.229802513465	109.166282818977	97.9991833401388	101.371204701273	103.680430879713	95.7851547929877	92.1858120273677	97.2431485930692	101.328529610448	95.3194396993509	103.175513011579	99.7970008512868	98.9180834621329	103.090139761508	102.038950352016	97.3895582329317	98.9648033126294	96.3610489936979	99.4582580914016	100.088378258948	100.169428488781	93.3926302414231
116	101.493848857645	98.9729225023343	98.1123001082121	107.888937858087	98.3123054235622	98.2105701206825	97.9284369114878	98.4243470753292	102.109872611465	99.9233716475096	103.683492496589	92.5789860396767	100.285364859356	97.0948012232416	97.6223650501146	95.244240820804	102.285584973976	101.175948524517	103.087522327124	95.8032150178013	95.9602922928443	101.80944515354	95.2688310850061	94.9793266391022	102.339518266682	93.3788395904437	95.9725792630677	96.229802513465	109.166282818977	99.2241731318906	101.371204701273	102.333931777379	95.7851547929877	93.6262153402953	98.7091257075376	99.9774825489755	96.3443799111718	103.175513011579	99.7970008512868	97.8876867594024	101.551480959097	100.941757337478	97.3895582329317	99.3788819875776	95.1412888798536	98.902625364634	100.751215201061	100.665316748626	95.2986022871665
117	102.811950790861	98.0392156862745	98.1123001082121	106.831203173204	98.3123054235622	98.2105701206825	98.613251155624	97.1292898769696	101.512738853503	99.9233716475096	103.683492496589	94.0484937545922	100.285364859356	98.6238532110092	97.6223650501146	96.0185842421114	102.285584973976	101.175948524517	104.108190865017	95.8032150178013	95.9602922928443	101.80944515354	96.0433744271607	96.396928529238	100.956551803619	93.3788395904437	95.9725792630677	94.7935368043088	110.54813450023	99.2241731318906	100.636630754163	102.333931777379	95.7851547929877	93.6262153402953	97.7318076312253	101.328529610448	95.3194396993509	103.175513011579	99.7970008512868	98.9180834621329	100.012822156687	104.233336381092	97.8915662650602	99.3788819875776	96.3610489936979	98.3469926378664	100.088378258948	100.665316748626	97.2045743329098
118	102.811950790861	98.0392156862745	98.1123001082121	106.831203173204	100.278551532033	98.2105701206825	97.9284369114878	97.1292898769696	102.109872611465	99.9233716475096	104.463067628143	92.5789860396767	101.508357113738	97.8593272171254	97.0830149669648	96.0185842421114	102.285584973976	101.175948524517	105.128859402909	93.2139389362391	99.2692678891493	101.80944515354	96.0433744271607	96.396928529238	102.339518266682	93.3788395904437	95.9725792630677	94.7935368043088	110.54813450023	97.9991833401388	100.636630754163	102.333931777379	96.680343155539	93.6262153402953	98.7091257075376	101.328529610448	96.3443799111718	101.799839504758	99.7970008512868	99.9484801648635	100.012822156687	103.136143366554	97.8915662650602	99.3788819875776	96.3610489936979	97.7913599110988	100.088378258948	100.169428488781	99.1105463786531
119	101.493848857645	97.1055088702148	99.5551280509799	106.831203173204	100.278551532033	99.8751560549313	99.2980653997603	98.4243470753292	102.109872611465	98.6973180076628	102.903917365036	92.5789860396767	100.285364859356	97.0948012232416	97.0830149669648	95.244240820804	102.285584973976	101.175948524517	104.108190865017	93.2139389362391	97.6147800909968	100.908476612358	96.0433744271607	94.9793266391022	102.339518266682	93.3788395904437	96.401028277635	94.7935368043088	109.166282818977	97.9991833401388	100.636630754163	100.987432675045	95.7851547929877	93.6262153402953	98.2204666693815	99.9774825489755	96.3443799111718	101.799839504758	99.7970008512868	98.9180834621329	101.551480959097	104.233336381092	97.3895582329317	98.5507246376812	96.3610489936979	98.3469926378664	100.088378258948	100.169428488781	99.1105463786531
120	101.493848857645	96.171802054155	99.5551280509799	105.773468488321	96.3460593150909	99.8751560549313	98.613251155624	98.4243470753292	102.109872611465	98.6973180076628	102.903917365036	92.5789860396767	101.508357113738	97.0948012232416	96.0043148006652	93.6955539781893	102.285584973976	102.507211005103	103.087522327124	94.5085769770202	97.6147800909968	102.710413694722	96.0433744271607	94.9793266391022	102.339518266682	91.740614334471	96.8294772922022	94.7935368043088	110.54813450023	99.2241731318906	101.371204701273	100.987432675045	94.8899664304364	92.1858120273677	97.7318076312253	101.328529610448	97.3693201229928	103.175513011579	99.7970008512868	97.8876867594024	103.090139761508	103.136143366554	97.8915662650602	98.9648033126294	96.3610489936979	98.3469926378664	100.751215201061	100.665316748626	101.016518424396
121	101.493848857645	97.1055088702148	99.5551280509799	104.715733803438	96.3460593150909	99.8751560549313	98.613251155624	98.4243470753292	101.512738853503	98.6973180076628	103.683492496589	92.5789860396767	102.731349368121	97.0948012232416	98.1617151332644	95.244240820804	102.285584973976	102.507211005103	104.108190865017	94.5085769770202	95.9602922928443	102.710413694722	95.2688310850061	94.9793266391022	105.105451192809	91.740614334471	95.9725792630677	94.7935368043088	110.54813450023	99.2241731318906	101.371204701273	100.987432675045	95.7851547929877	92.1858120273677	97.7318076312253	99.9774825489755	96.3443799111718	103.175513011579	99.0111976949774	97.8876867594024	101.551480959097	104.233336381092	97.3895582329317	98.9648033126294	97.5808091075422	98.3469926378664	100.088378258948	100.169428488781	101.016518424396
122	102.811950790861	96.171802054155	99.5551280509799	104.715733803438	96.3460593150909	99.8751560549313	99.2980653997603	97.1292898769696	101.512738853503	99.3103448275862	103.683492496589	91.1094783247612	102.731349368121	96.3302752293578	98.7010652164142	93.6955539781893	103.190767141887	101.175948524517	106.149527940801	94.5085769770202	95.9602922928443	101.80944515354	94.4942877428516	94.9793266391022	106.488417655872	93.3788395904437	95.9725792630677	94.7935368043088	111.929986181483	97.9991833401388	101.371204701273	100.987432675045	95.7851547929877	92.1858120273677	98.2204666693815	101.328529610448	96.3443799111718	104.5511865184	99.7970008512868	97.8876867594024	101.551480959097	104.233336381092	97.3895582329317	98.5507246376812	98.8005692213865	98.902625364634	100.088378258948	100.169428488781	101.016518424396
123	102.811950790861	96.171802054155	98.1123001082121	104.715733803438	92.4135670981484	99.8751560549313	99.2980653997603	101.014461472048	101.512738853503	99.3103448275862	104.463067628143	89.6399706098457	102.731349368121	97.0948012232416	98.1617151332644	94.4698973994967	103.190767141887	101.175948524517	104.108190865017	94.5085769770202	95.9602922928443	101.80944515354	95.2688310850061	96.396928529238	106.488417655872	95.0170648464164	95.9725792630677	94.7935368043088	110.54813450023	97.9991833401388	102.105778648384	100.987432675045	94.8899664304364	92.1858120273677	97.7318076312253	99.9774825489755	96.3443799111718	104.5511865184	99.0111976949774	97.8876867594024	101.551480959097	104.233336381092	97.8915662650602	98.9648033126294	97.5808091075422	98.902625364634	100.088378258948	100.169428488781	101.016518424396
124	101.493848857645	95.2380952380952	98.1123001082121	103.657999118554	92.4135670981484	99.8751560549313	99.2980653997603	99.7194042736888	101.512738853503	99.3103448275862	103.683492496589	89.6399706098457	102.731349368121	96.3302752293578	99.7797653827138	94.4698973994967	102.285584973976	102.507211005103	105.128859402909	95.8032150178013	95.9602922928443	101.80944515354	95.2688310850061	94.9793266391022	106.488417655872	95.0170648464164	95.5441302485004	94.7935368043088	109.166282818977	96.7741935483871	101.371204701273	100.987432675045	95.7851547929877	92.1858120273677	97.7318076312253	98.6264354875028	96.3443799111718	101.799839504758	99.7970008512868	96.8572900566718	101.551480959097	104.233336381092	97.8915662650602	98.9648033126294	98.8005692213865	98.3469926378664	100.088378258948	100.169428488781	102.92249047014
125	102.811950790861	95.2380952380952	98.1123001082121	104.715733803438	94.3798132066197	99.8751560549313	99.9828796438966	98.4243470753292	102.109872611465	99.3103448275862	103.683492496589	86.7009551800147	102.731349368121	97.0948012232416	101.937165715313	93.6955539781893	103.190767141887	101.175948524517	104.108190865017	95.8032150178013	94.3058044946918	101.80944515354	95.2688310850061	94.9793266391022	106.488417655872	95.0170648464164	95.1156812339332	94.7935368043088	109.166282818977	97.9991833401388	101.371204701273	100.987432675045	97.5755315180903	92.1858120273677	97.7318076312253	98.6264354875028	95.3194396993509	100.424165997936	99.7970008512868	95.8268933539413	101.551480959097	105.33052939563	97.8915662650602	98.1366459627329	100.020329335231	98.902625364634	99.4255413168361	100.169428488781	102.92249047014
126	102.811950790861	96.171802054155	99.5551280509799	102.600264433671	92.4135670981484	98.2105701206825	100.667693888033	99.7194042736888	102.109872611465	99.3103448275862	104.463067628143	88.1704628949302	102.731349368121	96.3302752293578	102.476515798463	92.921210556882	103.190767141887	102.507211005103	104.108190865017	95.8032150178013	92.6513166965394	101.80944515354	95.2688310850061	94.9793266391022	107.871384118935	95.0170648464164	94.6872322193659	93.3572710951526	110.54813450023	97.9991833401388	100.636630754163	100.987432675045	97.5755315180903	92.1858120273677	98.2204666693815	99.9774825489755	96.3443799111718	99.0484924911154	98.2253945386681	96.8572900566718	101.551480959097	104.233336381092	97.8915662650602	98.5507246376812	100.020329335231	99.4582580914016	100.088378258948	100.169428488781	104.828462515883
127	101.493848857645	95.2380952380952	99.5551280509799	101.542529748788	94.3798132066197	98.2105701206825	101.352508132169	98.4243470753292	102.109872611465	99.9233716475096	104.463067628143	92.5789860396767	101.508357113738	97.0948012232416	101.937165715313	94.4698973994967	103.190767141887	102.507211005103	103.087522327124	95.8032150178013	94.3058044946918	102.710413694722	95.2688310850061	94.9793266391022	107.871384118935	95.0170648464164	95.5441302485004	93.3572710951526	110.54813450023	96.7741935483871	101.371204701273	100.987432675045	99.3659082431928	92.1858120273677	98.2204666693815	98.6264354875028	95.3194396993509	100.424165997936	99.0111976949774	96.8572900566718	100.012822156687	106.427722410167	97.3895582329317	98.1366459627329	98.8005692213865	99.4582580914016	99.4255413168361	100.169428488781	104.828462515883
128	100.175746924429	96.171802054155	99.5551280509799	103.657999118554	94.3798132066197	99.8751560549313	100.667693888033	99.7194042736888	102.109872611465	99.9233716475096	104.463067628143	91.1094783247612	103.954341622503	97.8593272171254	100.858465549013	94.4698973994967	103.190767141887	102.507211005103	103.087522327124	97.0978530585824	95.9602922928443	102.710413694722	94.4942877428516	94.9793266391022	109.254350581998	95.0170648464164	94.6872322193659	93.3572710951526	110.54813450023	96.7741935483871	100.636630754163	102.333931777379	98.4707198806415	92.1858120273677	99.1977847456937	99.9774825489755	96.3443799111718	101.799839504758	99.7970008512868	96.8572900566718	100.012822156687	106.427722410167	97.3895582329317	98.5507246376812	98.8005692213865	98.902625364634	100.088378258948	99.6735402289351	104.828462515883
129	104.130052724077	94.3043884220355	99.5551280509799	102.600264433671	94.3798132066197	98.2105701206825	100.667693888033	102.309518670408	102.109872611465	99.9233716475096	104.463067628143	92.5789860396767	102.731349368121	98.6238532110092	100.858465549013	96.0185842421114	102.285584973976	102.507211005103	104.108190865017	97.0978530585824	97.6147800909968	102.710413694722	94.4942877428516	96.396928529238	110.637317045062	95.0170648464164	94.6872322193659	94.7935368043088	107.784431137725	96.7741935483871	101.371204701273	102.333931777379	95.7851547929877	92.1858120273677	99.6864437838498	98.6264354875028	96.3443799111718	101.799839504758	99.0111976949774	95.8268933539413	100.012822156687	105.33052939563	97.8915662650602	98.5507246376812	97.5808091075422	99.4582580914016	99.4255413168361	100.169428488781	106.734434561626
130	101.493848857645	94.3043884220355	99.5551280509799	101.542529748788	92.4135670981484	99.8751560549313	99.9828796438966	101.014461472048	102.109872611465	99.9233716475096	105.242642759696	89.6399706098457	102.731349368121	98.6238532110092	99.7797653827138	96.0185842421114	102.285584973976	102.507211005103	104.108190865017	97.0978530585824	95.9602922928443	102.710413694722	94.4942877428516	96.396928529238	109.254350581998	95.0170648464164	95.1156812339332	94.7935368043088	106.402579456472	96.7741935483871	101.371204701273	100.987432675045	94.8899664304364	92.1858120273677	98.7091257075376	99.9774825489755	96.3443799111718	103.175513011579	99.0111976949774	95.8268933539413	100.012822156687	105.33052939563	97.3895582329317	98.1366459627329	98.8005692213865	99.4582580914016	100.088378258948	100.169428488781	106.734434561626
131	101.493848857645	95.2380952380952	99.5551280509799	101.542529748788	92.4135670981484	99.8751560549313	99.9828796438966	101.014461472048	101.512738853503	99.9233716475096	103.683492496589	88.1704628949302	102.731349368121	97.0948012232416	100.858465549013	96.0185842421114	102.285584973976	102.507211005103	103.087522327124	95.8032150178013	95.9602922928443	102.710413694722	93.7197444006971	96.396928529238	109.254350581998	95.0170648464164	95.5441302485004	94.7935368043088	106.402579456472	96.7741935483871	100.636630754163	100.987432675045	94.8899664304364	92.1858120273677	98.7091257075376	97.2753884260302	97.3693201229928	103.175513011579	99.7970008512868	96.8572900566718	101.551480959097	107.524915424705	97.3895582329317	98.5507246376812	97.5808091075422	100.013890818169	100.088378258948	100.169428488781	106.734434561626
132	101.493848857645	95.2380952380952	99.5551280509799	102.600264433671	94.3798132066197	99.8751560549313	98.613251155624	102.309518670408	102.109872611465	99.3103448275862	104.463067628143	89.6399706098457	102.731349368121	96.3302752293578	100.858465549013	96.0185842421114	102.285584973976	103.838473485689	103.087522327124	97.0978530585824	94.3058044946918	103.611382235904	94.4942877428516	96.396928529238	109.254350581998	93.3788395904437	95.9725792630677	94.7935368043088	106.402579456472	96.7741935483871	100.636630754163	99.6409335727109	94.8899664304364	92.1858120273677	99.6864437838498	97.2753884260302	96.3443799111718	104.5511865184	99.7970008512868	96.8572900566718	101.551480959097	106.427722410167	97.8915662650602	98.5507246376812	97.5808091075422	99.4582580914016	100.088378258948	99.6735402289351	106.734434561626
133	101.493848857645	95.2380952380952	99.5551280509799	101.542529748788	92.4135670981484	101.53974198918	98.613251155624	101.014461472048	102.109872611465	99.9233716475096	103.683492496589	91.1094783247612	102.731349368121	95.565749235474	100.858465549013	95.244240820804	102.285584973976	105.169735966275	102.066853789232	97.0978530585824	92.6513166965394	102.710413694722	94.4942877428516	96.396928529238	109.254350581998	93.3788395904437	95.9725792630677	94.7935368043088	107.784431137725	96.7741935483871	101.371204701273	99.6409335727109	94.8899664304364	92.1858120273677	99.1977847456937	98.6264354875028	96.3443799111718	104.5511865184	98.2253945386681	96.8572900566718	101.551480959097	106.427722410167	97.8915662650602	98.5507246376812	96.3610489936979	98.902625364634	99.4255413168361	99.6735402289351	106.734434561626
134	100.175746924429	95.2380952380952	100.997955993748	98.3693256941384	94.3798132066197	99.8751560549313	98.613251155624	103.604575868768	102.109872611465	99.3103448275862	103.683492496589	91.1094783247612	103.954341622503	95.565749235474	99.240415299564	95.244240820804	102.285584973976	103.838473485689	103.087522327124	98.3924910993635	94.3058044946918	102.710413694722	94.4942877428516	96.396928529238	110.637317045062	95.0170648464164	95.5441302485004	94.7935368043088	106.402579456472	96.7741935483871	101.371204701273	98.294434470377	93.9947780678851	90.74540871444	98.7091257075376	97.2753884260302	97.3693201229928	104.5511865184	99.7970008512868	94.7964966512107	101.551480959097	106.427722410167	97.3895582329317	98.9648033126294	97.5808091075422	99.4582580914016	99.4255413168361	99.1776519690896	104.828462515883
135	100.175746924429	96.171802054155	100.997955993748	100.484795063905	90.4473209896772	99.8751560549313	97.9284369114878	102.309518670408	102.109872611465	99.9233716475096	103.683492496589	91.1094783247612	102.731349368121	94.8012232415902	97.6223650501146	96.7929276634187	101.380402806065	103.838473485689	103.087522327124	97.0978530585824	94.3058044946918	102.710413694722	92.9452010585426	94.9793266391022	110.637317045062	93.3788395904437	95.5441302485004	94.7935368043088	106.402579456472	96.7741935483871	100.636630754163	99.6409335727109	94.8899664304364	92.1858120273677	98.7091257075376	98.6264354875028	97.3693201229928	104.5511865184	99.0111976949774	94.7964966512107	101.551480959097	105.33052939563	97.3895582329317	98.9648033126294	100.020329335231	98.902625364634	99.4255413168361	99.6735402289351	106.734434561626
136	100.175746924429	97.1055088702148	99.5551280509799	100.484795063905	92.4135670981484	99.8751560549313	97.9284369114878	102.309518670408	101.512738853503	99.9233716475096	102.903917365036	91.1094783247612	102.731349368121	94.8012232415902	98.7010652164142	96.7929276634187	101.380402806065	105.169735966275	103.087522327124	97.0978530585824	92.6513166965394	102.710413694722	93.7197444006971	94.9793266391022	110.637317045062	96.6552901023891	95.9725792630677	94.7935368043088	107.784431137725	96.7741935483871	100.636630754163	99.6409335727109	94.8899664304364	93.6262153402953	97.2431485930692	97.2753884260302	97.3693201229928	103.175513011579	98.2253945386681	94.7964966512107	101.551480959097	105.33052939563	97.3895582329317	98.9648033126294	100.020329335231	99.4582580914016	99.4255413168361	99.1776519690896	104.828462515883
137	98.8576449912127	96.171802054155	99.5551280509799	102.600264433671	90.4473209896772	99.8751560549313	97.9284369114878	102.309518670408	101.512738853503	99.9233716475096	103.683492496589	89.6399706098457	105.177333876885	94.8012232415902	97.0830149669648	98.3416145060334	101.380402806065	105.169735966275	103.087522327124	97.0978530585824	94.3058044946918	102.710413694722	93.7197444006971	94.9793266391022	110.637317045062	95.0170648464164	95.5441302485004	94.7935368043088	106.402579456472	96.7741935483871	102.105778648384	99.6409335727109	93.0995897053338	93.6262153402953	98.2204666693815	95.9243413645575	97.3693201229928	104.5511865184	99.0111976949774	93.7660999484802	101.551480959097	105.33052939563	97.3895582329317	99.3788819875776	100.020329335231	100.013890818169	99.4255413168361	99.1776519690896	104.828462515883
138	98.8576449912127	95.2380952380952	99.5551280509799	101.542529748788	92.4135670981484	99.8751560549313	97.2436226673515	103.604575868768	101.512738853503	99.9233716475096	103.683492496589	91.1094783247612	103.954341622503	94.8012232415902	97.0830149669648	98.3416145060334	100.475220638153	105.169735966275	104.108190865017	98.3924910993635	92.6513166965394	103.611382235904	93.7197444006971	96.396928529238	113.403249971188	95.0170648464164	95.5441302485004	93.3572710951526	106.402579456472	96.7741935483871	100.636630754163	99.6409335727109	93.9947780678851	93.6262153402953	97.2431485930692	95.9243413645575	96.3443799111718	104.5511865184	99.7970008512868	93.7660999484802	101.551480959097	106.427722410167	97.3895582329317	98.9648033126294	100.020329335231	98.902625364634	100.088378258948	99.6735402289351	108.64040660737
139	98.8576449912127	95.2380952380952	99.5551280509799	100.484795063905	94.3798132066197	101.53974198918	97.2436226673515	101.014461472048	102.109872611465	99.9233716475096	102.903917365036	91.1094783247612	103.954341622503	95.565749235474	98.7010652164142	97.5672710847261	100.475220638153	105.169735966275	105.128859402909	98.3924910993635	94.3058044946918	103.611382235904	92.9452010585426	96.396928529238	112.020283508125	95.0170648464164	95.5441302485004	93.3572710951526	106.402579456472	97.9991833401388	101.371204701273	98.294434470377	94.8899664304364	93.6262153402953	97.7318076312253	97.2753884260302	96.3443799111718	104.5511865184	99.0111976949774	94.7964966512107	103.090139761508	105.33052939563	97.8915662650602	99.3788819875776	100.020329335231	99.4582580914016	99.4255413168361	99.6735402289351	108.64040660737
140	98.8576449912127	95.2380952380952	99.5551280509799	101.542529748788	90.4473209896772	101.53974198918	97.9284369114878	102.309518670408	101.512738853503	101.149425287356	102.903917365036	91.1094783247612	103.954341622503	94.8012232415902	98.7010652164142	96.7929276634187	100.475220638153	105.169735966275	103.087522327124	97.0978530585824	94.3058044946918	103.611382235904	92.9452010585426	94.9793266391022	113.403249971188	95.0170648464164	95.5441302485004	93.3572710951526	106.402579456472	96.7741935483871	101.371204701273	99.6409335727109	95.7851547929877	93.6262153402953	96.7544895549131	97.2753884260302	96.3443799111718	104.5511865184	99.7970008512868	94.7964966512107	103.090139761508	105.33052939563	97.8915662650602	99.7929606625259	100.020329335231	100.569523544937	99.4255413168361	99.6735402289351	108.64040660737
141	100.175746924429	94.3043884220355	98.1123001082121	103.657999118554	92.4135670981484	99.8751560549313	97.2436226673515	103.604575868768	101.512738853503	101.149425287356	102.903917365036	92.5789860396767	103.954341622503	95.565749235474	99.240415299564	96.0185842421114	101.380402806065	103.838473485689	103.087522327124	97.0978530585824	92.6513166965394	103.611382235904	92.9452010585426	94.9793266391022	112.020283508125	93.3788395904437	95.5441302485004	93.3572710951526	105.020727775219	96.7741935483871	102.105778648384	98.294434470377	94.8899664304364	95.0666186532229	97.2431485930692	95.9243413645575	97.3693201229928	105.926860025221	99.7970008512868	94.7964966512107	104.628798563918	105.33052939563	97.8915662650602	99.7929606625259	98.8005692213865	100.013890818169	99.4255413168361	99.6735402289351	110.546378653113
142	100.175746924429	95.2380952380952	99.5551280509799	102.600264433671	88.481074881206	101.53974198918	97.9284369114878	104.899633067127	101.512738853503	101.76245210728	102.124342233483	89.6399706098457	103.954341622503	95.565749235474	99.240415299564	96.7929276634187	100.475220638153	105.169735966275	103.087522327124	98.3924910993635	92.6513166965394	103.611382235904	92.9452010585426	94.9793266391022	112.020283508125	95.0170648464164	95.9725792630677	93.3572710951526	106.402579456472	97.9991833401388	102.840352595495	99.6409335727109	94.8899664304364	92.1858120273677	96.2658305167569	97.2753884260302	95.3194396993509	104.5511865184	99.0111976949774	94.7964966512107	101.551480959097	104.233336381092	97.3895582329317	99.7929606625259	98.8005692213865	100.013890818169	100.088378258948	100.169428488781	110.546378653113
143	100.175746924429	95.2380952380952	99.5551280509799	102.600264433671	88.481074881206	103.204327923429	97.9284369114878	106.194690265487	100.915605095541	101.76245210728	101.344767101929	91.1094783247612	103.954341622503	95.565749235474	99.240415299564	95.244240820804	101.380402806065	106.50099844686	103.087522327124	97.0978530585824	92.6513166965394	103.611382235904	92.9452010585426	96.396928529238	112.020283508125	95.0170648464164	95.9725792630677	91.9210053859964	105.020727775219	99.2241731318906	102.840352595495	98.294434470377	96.680343155539	93.6262153402953	96.2658305167569	98.6264354875028	96.3443799111718	104.5511865184	99.7970008512868	93.7660999484802	101.551480959097	103.136143366554	97.3895582329317	99.7929606625259	100.020329335231	99.4582580914016	99.4255413168361	99.6735402289351	108.64040660737
144	98.8576449912127	96.171802054155	99.5551280509799	100.484795063905	88.481074881206	103.204327923429	97.9284369114878	106.194690265487	100.915605095541	102.375478927203	101.344767101929	92.5789860396767	106.400326131268	96.3302752293578	101.397815632163	96.0185842421114	101.380402806065	106.50099844686	104.108190865017	97.0978530585824	92.6513166965394	103.611382235904	92.9452010585426	94.9793266391022	114.786216434251	93.3788395904437	95.5441302485004	91.9210053859964	105.020727775219	99.2241731318906	102.105778648384	99.6409335727109	95.7851547929877	92.1858120273677	96.2658305167569	98.6264354875028	96.3443799111718	104.5511865184	100.582804007596	93.7660999484802	101.551480959097	104.233336381092	97.3895582329317	99.7929606625259	98.8005692213865	100.569523544937	100.088378258948	99.1776519690896	108.64040660737
145	100.175746924429	96.171802054155	99.5551280509799	102.600264433671	88.481074881206	103.204327923429	98.613251155624	108.784804662206	100.915605095541	102.375478927203	100.565191970376	91.1094783247612	105.177333876885	96.3302752293578	102.476515798463	96.0185842421114	101.380402806065	106.50099844686	103.087522327124	97.0978530585824	95.9602922928443	103.611382235904	92.9452010585426	96.396928529238	113.403249971188	93.3788395904437	95.5441302485004	91.9210053859964	105.020727775219	97.9991833401388	102.105778648384	99.6409335727109	96.680343155539	92.1858120273677	96.2658305167569	98.6264354875028	97.3693201229928	104.5511865184	100.582804007596	94.7964966512107	101.551480959097	104.233336381092	97.3895582329317	99.3788819875776	96.3610489936979	100.013890818169	99.4255413168361	99.6735402289351	108.64040660737
146	98.8576449912127	94.3043884220355	99.5551280509799	101.542529748788	88.481074881206	103.204327923429	97.9284369114878	103.604575868768	100.915605095541	102.375478927203	101.344767101929	91.1094783247612	107.62331838565	96.3302752293578	103.015865881613	96.0185842421114	101.380402806065	105.169735966275	102.066853789232	98.3924910993635	94.3058044946918	103.611382235904	93.7197444006971	97.8145304193739	113.403249971188	93.3788395904437	95.9725792630677	91.9210053859964	105.020727775219	99.2241731318906	101.371204701273	99.6409335727109	94.8899664304364	92.1858120273677	97.2431485930692	97.2753884260302	97.3693201229928	104.5511865184	99.7970008512868	94.7964966512107	101.551480959097	103.136143366554	97.3895582329317	100.207039337474	98.8005692213865	100.569523544937	100.088378258948	99.1776519690896	112.452350698856
147	98.8576449912127	94.3043884220355	100.997955993748	101.542529748788	88.481074881206	104.868913857678	97.9284369114878	104.899633067127	100.915605095541	102.375478927203	100.565191970376	88.1704628949302	107.62331838565	94.8012232415902	103.015865881613	96.0185842421114	102.285584973976	106.50099844686	102.066853789232	98.3924910993635	94.3058044946918	103.611382235904	93.7197444006971	97.8145304193739	112.020283508125	93.3788395904437	95.5441302485004	93.3572710951526	105.020727775219	99.2241731318906	102.105778648384	99.6409335727109	95.7851547929877	90.74540871444	94.7998534022885	97.2753884260302	97.3693201229928	104.5511865184	100.582804007596	94.7964966512107	100.012822156687	103.136143366554	97.3895582329317	100.207039337474	97.5808091075422	100.013890818169	100.088378258948	99.1776519690896	112.452350698856
148	98.8576449912127	95.2380952380952	99.5551280509799	99.4270603790216	88.481074881206	103.204327923429	97.9284369114878	106.194690265487	100.915605095541	102.375478927203	99.7856168388229	86.7009551800147	107.62331838565	95.565749235474	102.476515798463	94.4698973994967	101.380402806065	105.169735966275	102.066853789232	97.0978530585824	94.3058044946918	103.611382235904	92.9452010585426	96.396928529238	112.020283508125	93.3788395904437	95.1156812339332	93.3572710951526	105.020727775219	99.2241731318906	102.105778648384	99.6409335727109	95.7851547929877	93.6262153402953	94.7998534022885	98.6264354875028	97.3693201229928	104.5511865184	100.582804007596	94.7964966512107	100.012822156687	103.136143366554	97.3895582329317	100.207039337474	97.5808091075422	100.013890818169	100.088378258948	98.6817637092442	112.452350698856
149	98.8576449912127	95.2380952380952	99.5551280509799	100.484795063905	86.5148287727347	103.204327923429	97.2436226673515	104.899633067127	100.915605095541	102.375478927203	99.7856168388229	86.7009551800147	106.400326131268	96.3302752293578	101.397815632163	95.244240820804	102.285584973976	106.50099844686	102.066853789232	97.0978530585824	94.3058044946918	104.512350777085	92.9452010585426	96.396928529238	110.637317045062	93.3788395904437	95.1156812339332	91.9210053859964	105.020727775219	100.449162923642	102.105778648384	100.987432675045	94.8899664304364	92.1858120273677	94.7998534022885	97.2753884260302	97.3693201229928	104.5511865184	101.368607163905	94.7964966512107	100.012822156687	105.33052939563	97.3895582329317	99.7929606625259	98.8005692213865	100.569523544937	100.088378258948	99.1776519690896	108.64040660737
150	97.5395430579965	96.171802054155	99.5551280509799	100.484795063905	90.4473209896772	103.204327923429	97.2436226673515	108.784804662206	100.915605095541	101.76245210728	100.565191970376	88.1704628949302	107.62331838565	96.3302752293578	99.7797653827138	94.4698973994967	102.285584973976	106.50099844686	101.04618525134	97.0978530585824	94.3058044946918	103.611382235904	92.9452010585426	96.396928529238	110.637317045062	93.3788395904437	95.5441302485004	91.9210053859964	103.638876093966	99.2241731318906	102.105778648384	99.6409335727109	95.7851547929877	92.1858120273677	94.7998534022885	97.2753884260302	97.3693201229928	105.926860025221	100.582804007596	93.7660999484802	98.4741633542762	104.233336381092	97.3895582329317	99.7929606625259	97.5808091075422	100.569523544937	100.088378258948	98.6817637092442	110.546378653113
151	98.8576449912127	97.1055088702148	99.5551280509799	99.4270603790216	90.4473209896772	103.204327923429	97.2436226673515	104.899633067127	100.915605095541	101.76245210728	100.565191970376	86.7009551800147	105.177333876885	96.3302752293578	99.7797653827138	94.4698973994967	102.285584973976	106.50099844686	101.04618525134	97.0978530585824	92.6513166965394	104.512350777085	91.3961143742335	96.396928529238	110.637317045062	93.3788395904437	95.1156812339332	91.9210053859964	103.638876093966	100.449162923642	102.105778648384	100.987432675045	94.8899664304364	93.6262153402953	95.7771714786008	97.2753884260302	96.3443799111718	104.5511865184	100.582804007596	94.7964966512107	98.4741633542762	104.233336381092	97.3895582329317	100.207039337474	97.5808091075422	100.569523544937	100.088378258948	98.6817637092442	112.452350698856
152	100.175746924429	96.171802054155	100.997955993748	100.484795063905	90.4473209896772	103.204327923429	97.2436226673515	106.194690265487	100.915605095541	101.76245210728	100.565191970376	86.7009551800147	106.400326131268	96.3302752293578	100.858465549013	93.6955539781893	102.285584973976	106.50099844686	101.04618525134	98.3924910993635	92.6513166965394	103.611382235904	92.170657716388	97.8145304193739	112.020283508125	93.3788395904437	95.1156812339332	91.9210053859964	103.638876093966	99.2241731318906	102.105778648384	99.6409335727109	96.680343155539	93.6262153402953	94.7998534022885	98.6264354875028	97.3693201229928	105.926860025221	98.2253945386681	94.7964966512107	96.9355045518656	105.33052939563	97.3895582329317	99.7929606625259	97.5808091075422	100.013890818169	100.088378258948	98.6817637092442	114.3583227446
153	98.8576449912127	96.171802054155	99.5551280509799	100.484795063905	90.4473209896772	103.204327923429	97.2436226673515	104.899633067127	100.915605095541	101.76245210728	101.344767101929	88.1704628949302	106.400326131268	97.0948012232416	100.858465549013	94.4698973994967	102.285584973976	107.832260927446	101.04618525134	99.6871291401446	94.3058044946918	104.512350777085	92.170657716388	97.8145304193739	110.637317045062	93.3788395904437	95.1156812339332	90.4847396768402	103.638876093966	100.449162923642	101.371204701273	99.6409335727109	97.5755315180903	93.6262153402953	95.2885124404447	95.9243413645575	97.3693201229928	105.926860025221	100.582804007596	95.8268933539413	98.4741633542762	104.233336381092	97.3895582329317	99.3788819875776	98.8005692213865	100.569523544937	100.751215201061	98.6817637092442	112.452350698856
154	100.175746924429	95.2380952380952	99.5551280509799	99.4270603790216	90.4473209896772	103.204327923429	97.2436226673515	102.309518670408	100.915605095541	101.76245210728	101.344767101929	88.1704628949302	106.400326131268	96.3302752293578	100.858465549013	95.244240820804	102.285584973976	107.832260927446	101.04618525134	99.6871291401446	95.9602922928443	103.611382235904	92.9452010585426	96.396928529238	112.020283508125	95.0170648464164	95.5441302485004	90.4847396768402	103.638876093966	100.449162923642	101.371204701273	100.987432675045	96.680343155539	93.6262153402953	94.7998534022885	95.9243413645575	96.3443799111718	105.926860025221	99.7970008512868	95.8268933539413	98.4741633542762	104.233336381092	97.3895582329317	99.3788819875776	97.5808091075422	100.569523544937	100.088378258948	98.6817637092442	114.3583227446
155	100.175746924429	96.171802054155	99.5551280509799	99.4270603790216	86.5148287727347	103.204327923429	97.2436226673515	106.194690265487	100.915605095541	101.149425287356	101.344767101929	86.7009551800147	106.400326131268	96.3302752293578	100.858465549013	95.244240820804	101.380402806065	106.50099844686	100.025516713447	99.6871291401446	94.3058044946918	103.611382235904	92.9452010585426	96.396928529238	112.020283508125	95.0170648464164	95.5441302485004	90.4847396768402	103.638876093966	100.449162923642	101.371204701273	100.987432675045	96.680343155539	92.1858120273677	94.7998534022885	94.5732943030849	97.3693201229928	105.926860025221	99.7970008512868	94.7964966512107	100.012822156687	103.136143366554	97.3895582329317	99.3788819875776	98.8005692213865	101.680788998472	100.751215201061	98.6817637092442	110.546378653113
156	98.8576449912127	95.2380952380952	100.997955993748	99.4270603790216	86.5148287727347	101.53974198918	97.9284369114878	103.604575868768	101.512738853503	101.149425287356	102.124342233483	83.7619397501837	107.62331838565	95.565749235474	100.858465549013	94.4698973994967	101.380402806065	107.832260927446	100.025516713447	98.3924910993635	94.3058044946918	103.611382235904	92.9452010585426	96.396928529238	113.403249971188	95.0170648464164	95.1156812339332	89.048473967684	103.638876093966	100.449162923642	101.371204701273	99.6409335727109	97.5755315180903	93.6262153402953	95.7771714786008	94.5732943030849	97.3693201229928	107.302533532042	99.7970008512868	95.8268933539413	98.4741633542762	105.33052939563	97.3895582329317	98.9648033126294	98.8005692213865	101.680788998472	100.088378258948	99.1776519690896	110.546378653113
157	100.175746924429	95.2380952380952	100.997955993748	99.4270603790216	90.4473209896772	101.53974198918	97.2436226673515	101.014461472048	100.915605095541	101.76245210728	101.344767101929	85.2314474650992	106.400326131268	96.3302752293578	100.319115465864	95.244240820804	101.380402806065	107.832260927446	100.025516713447	98.3924910993635	92.6513166965394	103.611382235904	92.9452010585426	97.8145304193739	112.020283508125	95.0170648464164	95.9725792630677	90.4847396768402	103.638876093966	99.2241731318906	101.371204701273	100.987432675045	95.7851547929877	93.6262153402953	95.2885124404447	93.2222472416122	96.3443799111718	105.926860025221	99.7970008512868	95.8268933539413	98.4741633542762	106.427722410167	96.8875502008032	98.9648033126294	97.5808091075422	101.125156271704	100.751215201061	98.6817637092442	112.452350698856
158	100.175746924429	96.171802054155	100.997955993748	97.3115910092552	90.4473209896772	103.204327923429	97.9284369114878	101.014461472048	101.512738853503	101.76245210728	101.344767101929	85.2314474650992	106.400326131268	95.565749235474	99.7797653827138	96.0185842421114	101.380402806065	107.832260927446	100.025516713447	98.3924910993635	94.3058044946918	104.512350777085	92.9452010585426	97.8145304193739	112.020283508125	95.0170648464164	95.5441302485004	90.4847396768402	105.020727775219	99.2241731318906	102.105778648384	99.6409335727109	94.8899664304364	93.6262153402953	94.7998534022885	93.2222472416122	97.3693201229928	107.302533532042	99.7970008512868	95.8268933539413	98.4741633542762	104.233336381092	97.3895582329317	98.5507246376812	97.5808091075422	101.125156271704	100.088378258948	98.6817637092442	110.546378653113
159	97.5395430579965	95.2380952380952	100.997955993748	98.3693256941384	90.4473209896772	101.53974198918	97.9284369114878	101.014461472048	101.512738853503	101.76245210728	101.344767101929	85.2314474650992	105.177333876885	94.0366972477064	99.7797653827138	95.244240820804	101.380402806065	106.50099844686	100.025516713447	97.0978530585824	94.3058044946918	104.512350777085	92.9452010585426	97.8145304193739	113.403249971188	95.0170648464164	96.401028277635	90.4847396768402	103.638876093966	100.449162923642	101.371204701273	99.6409335727109	93.0995897053338	93.6262153402953	94.7998534022885	93.2222472416122	98.3942603348138	105.926860025221	99.7970008512868	94.7964966512107	100.012822156687	106.427722410167	97.3895582329317	98.1366459627329	97.5808091075422	101.680788998472	100.088378258948	99.1776519690896	110.546378653113
160	97.5395430579965	95.2380952380952	100.997955993748	99.4270603790216	88.481074881206	103.204327923429	97.9284369114878	101.014461472048	101.512738853503	101.76245210728	102.124342233483	83.7619397501837	106.400326131268	93.2721712538226	100.319115465864	95.244240820804	101.380402806065	107.832260927446	101.04618525134	97.0978530585824	92.6513166965394	104.512350777085	92.9452010585426	97.8145304193739	113.403249971188	96.6552901023891	96.401028277635	90.4847396768402	103.638876093966	100.449162923642	100.636630754163	99.6409335727109	93.9947780678851	92.1858120273677	94.3111943641324	91.8712001801396	97.3693201229928	107.302533532042	99.0111976949774	94.7964966512107	100.012822156687	106.427722410167	97.8915662650602	98.1366459627329	98.8005692213865	101.680788998472	99.4255413168361	99.1776519690896	112.452350698856
161	98.8576449912127	94.3043884220355	102.440783936516	99.4270603790216	88.481074881206	101.53974198918	97.9284369114878	101.014461472048	101.512738853503	101.76245210728	102.903917365036	83.7619397501837	106.400326131268	94.8012232415902	100.858465549013	96.0185842421114	101.380402806065	107.832260927446	100.025516713447	95.8032150178013	92.6513166965394	104.512350777085	92.9452010585426	97.8145304193739	113.403249971188	96.6552901023891	95.9725792630677	90.4847396768402	100.87517273146	100.449162923642	100.636630754163	99.6409335727109	93.9947780678851	95.0666186532229	94.7998534022885	91.8712001801396	97.3693201229928	107.302533532042	100.582804007596	95.8268933539413	100.012822156687	105.33052939563	97.3895582329317	98.1366459627329	98.8005692213865	101.125156271704	99.4255413168361	99.6735402289351	112.452350698856
162	98.8576449912127	96.171802054155	102.440783936516	98.3693256941384	90.4473209896772	101.53974198918	98.613251155624	99.7194042736888	101.512738853503	102.375478927203	102.903917365036	85.2314474650992	106.400326131268	95.565749235474	101.397815632163	95.244240820804	101.380402806065	109.163523408032	100.025516713447	97.0978530585824	87.6878533020819	104.512350777085	91.3961143742335	97.8145304193739	113.403249971188	96.6552901023891	96.8294772922022	90.4847396768402	102.257024412713	99.2241731318906	99.9020568070519	99.6409335727109	94.8899664304364	95.0666186532229	94.7998534022885	90.520153118667	97.3693201229928	108.678207038863	99.7970008512868	94.7964966512107	98.4741633542762	104.233336381092	97.8915662650602	97.7225672877847	98.8005692213865	101.125156271704	100.088378258948	99.6735402289351	112.452350698856
163	98.8576449912127	96.171802054155	102.440783936516	96.253856324372	90.4473209896772	99.8751560549313	98.613251155624	98.4243470753292	101.512738853503	102.375478927203	102.903917365036	85.2314474650992	102.731349368121	95.565749235474	100.858465549013	97.5672710847261	101.380402806065	107.832260927446	100.025516713447	98.3924910993635	89.3423411002344	104.512350777085	92.170657716388	97.8145304193739	113.403249971188	96.6552901023891	95.9725792630677	89.048473967684	102.257024412713	99.2241731318906	100.636630754163	100.987432675045	94.8899664304364	95.0666186532229	94.3111943641324	91.8712001801396	96.3443799111718	108.678207038863	99.7970008512868	94.7964966512107	100.012822156687	102.038950352016	98.3935742971887	98.1366459627329	98.8005692213865	102.23642172524	99.4255413168361	99.6735402289351	112.452350698856
164	98.8576449912127	95.2380952380952	102.440783936516	97.3115910092552	90.4473209896772	99.8751560549313	98.613251155624	99.7194042736888	100.915605095541	102.375478927203	102.903917365036	86.7009551800147	103.954341622503	95.565749235474	101.397815632163	95.244240820804	101.380402806065	109.163523408032	100.025516713447	97.0978530585824	89.3423411002344	104.512350777085	92.170657716388	97.8145304193739	113.403249971188	96.6552901023891	97.2579263067695	89.048473967684	100.87517273146	99.2241731318906	100.636630754163	99.6409335727109	94.8899664304364	96.5070219661505	94.3111943641324	90.520153118667	97.3693201229928	108.678207038863	100.582804007596	93.7660999484802	98.4741633542762	104.233336381092	98.3935742971887	98.1366459627329	98.8005692213865	101.125156271704	100.088378258948	100.169428488781	114.3583227446
165	101.493848857645	94.3043884220355	103.883611879283	98.3693256941384	92.4135670981484	99.8751560549313	98.613251155624	99.7194042736888	100.915605095541	102.375478927203	102.903917365036	85.2314474650992	105.177333876885	96.3302752293578	103.015865881613	96.7929276634187	101.380402806065	107.832260927446	99.004848175555	95.8032150178013	90.9968288983869	104.512350777085	92.170657716388	97.8145304193739	116.169182897315	96.6552901023891	96.8294772922022	87.6122082585278	100.87517273146	99.2241731318906	100.636630754163	99.6409335727109	94.8899664304364	95.0666186532229	94.3111943641324	89.1691060571943	97.3693201229928	107.302533532042	100.582804007596	94.7964966512107	98.4741633542762	102.038950352016	97.8915662650602	98.5507246376812	97.5808091075422	102.23642172524	100.088378258948	99.6735402289351	112.452350698856
166	98.8576449912127	94.3043884220355	102.440783936516	96.253856324372	88.481074881206	99.8751560549313	99.2980653997603	98.4243470753292	101.512738853503	102.375478927203	103.683492496589	88.1704628949302	105.177333876885	95.565749235474	102.476515798463	98.3416145060334	101.380402806065	107.832260927446	99.004848175555	95.8032150178013	92.6513166965394	103.611382235904	92.170657716388	97.8145304193739	NA	96.6552901023891	96.8294772922022	89.048473967684	100.87517273146	99.2241731318906	100.636630754163	99.6409335727109	93.0995897053338	95.0666186532229	94.3111943641324	90.520153118667	97.3693201229928	108.678207038863	100.582804007596	95.8268933539413	98.4741633542762	103.136143366554	97.8915662650602	98.5507246376812	100.020329335231	102.23642172524	100.088378258948	99.6735402289351	112.452350698856
167	100.175746924429	94.3043884220355	102.440783936516	96.253856324372	90.4473209896772	99.8751560549313	99.2980653997603	99.7194042736888	101.512738853503	102.375478927203	102.903917365036	85.2314474650992	106.400326131268	94.8012232415902	101.397815632163	97.5672710847261	101.380402806065	109.163523408032	99.004848175555	97.0978530585824	90.9968288983869	103.611382235904	92.170657716388	97.8145304193739	NA	96.6552901023891	96.8294772922022	87.6122082585278	100.87517273146	99.2241731318906	100.636630754163	99.6409335727109	93.0995897053338	95.0666186532229	94.3111943641324	89.1691060571943	97.3693201229928	110.053880545684	101.368607163905	93.7660999484802	100.012822156687	102.038950352016	97.3895582329317	98.1366459627329	98.8005692213865	102.23642172524	100.088378258948	100.169428488781	112.452350698856
168	100.175746924429	94.3043884220355	103.883611879283	97.3115910092552	90.4473209896772	99.8751560549313	99.9828796438966	99.7194042736888	101.512738853503	102.375478927203	102.903917365036	88.1704628949302	105.177333876885	94.8012232415902	100.319115465864	96.7929276634187	100.475220638153	110.494785888618	99.004848175555	98.3924910993635	92.6513166965394	103.611382235904	92.170657716388	97.8145304193739	NA	98.2935153583618	96.8294772922022	87.6122082585278	99.4933210502073	100.449162923642	101.371204701273	100.987432675045	93.9947780678851	95.0666186532229	94.3111943641324	89.1691060571943	97.3693201229928	110.053880545684	101.368607163905	93.7660999484802	100.012822156687	102.038950352016	97.8915662650602	97.7225672877847	100.020329335231	102.23642172524	99.4255413168361	100.169428488781	112.452350698856
169	100.175746924429	95.2380952380952	103.883611879283	98.3693256941384	88.481074881206	99.8751560549313	99.9828796438966	99.7194042736888	101.512738853503	102.375478927203	102.124342233483	86.7009551800147	103.954341622503	94.8012232415902	101.397815632163	96.0185842421114	100.475220638153	110.494785888618	97.9841796376627	98.3924910993635	90.9968288983869	103.611382235904	92.170657716388	99.2321323095098	NA	96.6552901023891	96.401028277635	86.1759425493716	100.87517273146	100.449162923642	101.371204701273	100.987432675045	93.9947780678851	95.0666186532229	94.3111943641324	91.8712001801396	97.3693201229928	108.678207038863	101.368607163905	91.7053065430191	100.012822156687	102.038950352016	97.8915662650602	97.7225672877847	101.240089449075	101.125156271704	100.088378258948	100.169428488781	108.64040660737
170	100.175746924429	93.3706816059757	103.883611879283	98.3693256941384	90.4473209896772	98.2105701206825	100.667693888033	99.7194042736888	101.512738853503	101.76245210728	102.124342233483	91.1094783247612	103.954341622503	94.8012232415902	100.858465549013	95.244240820804	100.475220638153	109.163523408032	97.9841796376627	99.6871291401446	89.3423411002344	103.611382235904	92.9452010585426	100.649734199646	NA	96.6552901023891	96.401028277635	87.6122082585278	98.1114693689544	100.449162923642	101.371204701273	100.987432675045	93.9947780678851	93.6262153402953	93.8225353259763	91.8712001801396	98.3942603348138	108.678207038863	101.368607163905	92.7357032457496	101.551480959097	102.038950352016	98.3935742971887	97.3084886128364	100.020329335231	101.680788998472	100.088378258948	100.169428488781	104.828462515883
171	100.175746924429	94.3043884220355	103.883611879283	97.3115910092552	88.481074881206	101.53974198918	99.9828796438966	99.7194042736888	101.512738853503	101.76245210728	101.344767101929	86.7009551800147	103.954341622503	94.0366972477064	100.319115465864	95.244240820804	100.475220638153	111.826048369203	100.025516713447	99.6871291401446	87.6878533020819	104.512350777085	92.9452010585426	100.649734199646	NA	98.2935153583618	96.401028277635	84.7396768402154	99.4933210502073	99.2241731318906	101.371204701273	100.987432675045	93.9947780678851	95.0666186532229	92.3565582115079	90.520153118667	98.3942603348138	108.678207038863	100.582804007596	90.6749098402885	98.4741633542762	100.941757337478	98.3935742971887	98.1366459627329	100.020329335231	102.23642172524	100.088378258948	100.169428488781	108.64040660737
172	98.8576449912127	94.3043884220355	103.883611879283	95.1961216394888	90.4473209896772	101.53974198918	99.9828796438966	99.7194042736888	101.512738853503	101.149425287356	99.7856168388229	88.1704628949302	103.954341622503	94.8012232415902	99.7797653827138	95.244240820804	101.380402806065	110.494785888618	99.004848175555	98.3924910993635	89.3423411002344	104.512350777085	92.9452010585426	99.2321323095098	NA	99.9317406143345	96.401028277635	84.7396768402154	98.1114693689544	100.449162923642	100.636630754163	100.987432675045	94.8899664304364	93.6262153402953	92.3565582115079	90.520153118667	97.3693201229928	108.678207038863	102.154410320215	91.7053065430191	100.012822156687	102.038950352016	98.8955823293173	98.1366459627329	100.020329335231	102.23642172524	99.4255413168361	100.169428488781	106.734434561626
173	97.5395430579965	94.3043884220355	102.440783936516	96.253856324372	88.481074881206	101.53974198918	99.9828796438966	99.7194042736888	101.512738853503	101.149425287356	100.565191970376	89.6399706098457	105.177333876885	94.8012232415902	98.1617151332644	94.4698973994967	101.380402806065	110.494785888618	97.9841796376627	97.0978530585824	89.3423411002344	104.512350777085	92.9452010585426	100.649734199646	NA	99.9317406143345	96.8294772922022	84.7396768402154	98.1114693689544	100.449162923642	99.9020568070519	99.6409335727109	95.7851547929877	93.6262153402953	92.845217249664	89.1691060571943	97.3693201229928	110.053880545684	102.154410320215	92.7357032457496	98.4741633542762	102.038950352016	98.3935742971887	98.1366459627329	100.020329335231	102.23642172524	100.088378258948	100.169428488781	104.828462515883
174	97.5395430579965	95.2380952380952	103.883611879283	96.253856324372	90.4473209896772	101.53974198918	100.667693888033	101.014461472048	101.512738853503	101.149425287356	100.565191970376	89.6399706098457	103.954341622503	94.8012232415902	99.240415299564	93.6955539781893	101.380402806065	110.494785888618	97.9841796376627	98.3924910993635	89.3423411002344	104.512350777085	92.170657716388	100.649734199646	NA	99.9317406143345	97.2579263067695	84.7396768402154	96.7296176877015	100.449162923642	99.9020568070519	99.6409335727109	94.8899664304364	93.6262153402953	92.845217249664	89.1691060571943	96.3443799111718	108.678207038863	102.154410320215	91.7053065430191	96.9355045518656	100.941757337478	97.8915662650602	98.5507246376812	98.8005692213865	102.23642172524	99.4255413168361	100.169428488781	102.92249047014
175	98.8576449912127	95.2380952380952	103.883611879283	96.253856324372	90.4473209896772	99.8751560549313	100.667693888033	102.309518670408	101.512738853503	100.536398467433	100.565191970376	89.6399706098457	106.400326131268	94.0366972477064	97.6223650501146	93.6955539781893	101.380402806065	110.494785888618	97.9841796376627	98.3924910993635	90.9968288983869	104.512350777085	92.9452010585426	102.067336089781	NA	99.9317406143345	97.2579263067695	83.3034111310592	96.7296176877015	100.449162923642	100.636630754163	98.294434470377	94.8899664304364	93.6262153402953	92.845217249664	90.520153118667	97.3693201229928	108.678207038863	102.940213476524	92.7357032457496	96.9355045518656	102.038950352016	97.8915662650602	98.1366459627329	100.020329335231	101.680788998472	100.088378258948	100.169428488781	102.92249047014
176	97.5395430579965	94.3043884220355	103.883611879283	95.1961216394888	88.481074881206	101.53974198918	101.352508132169	103.604575868768	100.915605095541	101.149425287356	100.565191970376	91.1094783247612	105.177333876885	93.2721712538226	97.0830149669648	92.921210556882	102.285584973976	110.494785888618	95.942842561878	97.0978530585824	89.3423411002344	104.512350777085	92.9452010585426	102.067336089781	NA	99.9317406143345	97.2579263067695	83.3034111310592	98.1114693689544	99.2241731318906	100.636630754163	98.294434470377	93.9947780678851	92.1858120273677	91.8678991733518	90.520153118667	96.3443799111718	108.678207038863	102.940213476524	91.7053065430191	96.9355045518656	103.136143366554	97.3895582329317	98.1366459627329	98.8005692213865	101.125156271704	99.4255413168361	100.665316748626	99.1105463786531
177	97.5395430579965	96.171802054155	103.883611879283	95.1961216394888	90.4473209896772	101.53974198918	100.667693888033	104.899633067127	102.109872611465	101.149425287356	101.344767101929	91.1094783247612	106.400326131268	93.2721712538226	97.0830149669648	92.921210556882	102.285584973976	111.826048369203	95.942842561878	98.3924910993635	89.3423411002344	103.611382235904	92.170657716388	100.649734199646	NA	99.9317406143345	97.6863753213368	83.3034111310592	96.7296176877015	100.449162923642	100.636630754163	98.294434470377	93.0995897053338	92.1858120273677	91.3792401351957	89.1691060571943	97.3693201229928	108.678207038863	102.940213476524	90.6749098402885	96.9355045518656	102.038950352016	97.8915662650602	98.1366459627329	97.5808091075422	101.680788998472	99.4255413168361	100.169428488781	97.2045743329098
178	97.5395430579965	95.2380952380952	103.883611879283	96.253856324372	88.481074881206	101.53974198918	101.352508132169	106.194690265487	102.109872611465	101.149425287356	100.565191970376	91.1094783247612	105.177333876885	94.0366972477064	97.6223650501146	91.3725237142673	102.285584973976	110.494785888618	96.9635110997703	99.6871291401446	87.6878533020819	103.611382235904	92.9452010585426	102.067336089781	NA	99.9317406143345	97.2579263067695	83.3034111310592	96.7296176877015	101.674152715394	100.636630754163	98.294434470377	91.3092129802313	93.6262153402953	92.3565582115079	89.1691060571943	97.3693201229928	110.053880545684	102.154410320215	89.644513137558	98.4741633542762	103.136143366554	97.8915662650602	98.1366459627329	97.5808091075422	101.680788998472	99.4255413168361	100.169428488781	97.2045743329098
179	97.5395430579965	95.2380952380952	102.440783936516	97.3115910092552	90.4473209896772	101.53974198918	99.9828796438966	104.899633067127	102.109872611465	102.375478927203	101.344767101929	91.1094783247612	105.177333876885	94.8012232415902	97.0830149669648	92.921210556882	102.285584973976	111.826048369203	96.9635110997703	99.6871291401446	87.6878533020819	104.512350777085	92.170657716388	102.067336089781	NA	99.9317406143345	97.2579263067695	83.3034111310592	96.7296176877015	101.674152715394	101.371204701273	98.294434470377	92.2044013427825	93.6262153402953	90.8905810970395	90.520153118667	96.3443799111718	110.053880545684	102.940213476524	89.644513137558	96.9355045518656	103.136143366554	97.8915662650602	98.5507246376812	97.5808091075422	101.125156271704	99.4255413168361	100.665316748626	95.2986022871665
180	97.5395430579965	96.171802054155	103.883611879283	97.3115910092552	90.4473209896772	101.53974198918	99.9828796438966	103.604575868768	102.109872611465	102.375478927203	102.124342233483	89.6399706098457	105.177333876885	94.8012232415902	96.543664883815	93.6955539781893	102.285584973976	111.826048369203	96.9635110997703	99.6871291401446	87.6878533020819	103.611382235904	91.3961143742335	102.067336089781	NA	101.569965870307	96.8294772922022	83.3034111310592	96.7296176877015	100.449162923642	100.636630754163	98.294434470377	93.0995897053338	93.6262153402953	91.3792401351957	89.1691060571943	96.3443799111718	110.053880545684	102.154410320215	90.6749098402885	95.3968457494551	103.136143366554	96.8875502008032	98.5507246376812	97.5808091075422	101.680788998472	99.4255413168361	99.6735402289351	93.3926302414231
181	98.8576449912127	96.171802054155	103.883611879283	96.253856324372	92.4135670981484	101.53974198918	99.9828796438966	103.604575868768	102.109872611465	102.375478927203	101.344767101929	91.1094783247612	103.954341622503	94.8012232415902	95.4649647175154	92.921210556882	102.285584973976	111.826048369203	94.9221740239857	99.6871291401446	86.0333655039294	103.611382235904	91.3961143742335	103.484937979917	NA	101.569965870307	96.401028277635	83.3034111310592	96.7296176877015	100.449162923642	101.371204701273	98.294434470377	93.0995897053338	93.6262153402953	92.3565582115079	87.8180589957217	97.3693201229928	110.053880545684	101.368607163905	92.7357032457496	95.3968457494551	100.941757337478	97.8915662650602	98.5507246376812	96.3610489936979	101.125156271704	100.088378258948	99.6735402289351	93.3926302414231
182	97.5395430579965	96.171802054155	103.883611879283	96.253856324372	92.4135670981484	103.204327923429	99.9828796438966	104.899633067127	102.109872611465	101.76245210728	102.124342233483	94.0484937545922	105.177333876885	94.0366972477064	94.9256146343656	94.4698973994967	102.285584973976	113.157310849789	93.9015054860934	99.6871291401446	89.3423411002344	104.512350777085	92.170657716388	103.484937979917	NA	99.9317406143345	96.401028277635	83.3034111310592	95.3477660064486	101.674152715394	101.371204701273	98.294434470377	93.0995897053338	95.0666186532229	91.8678991733518	87.8180589957217	97.3693201229928	110.053880545684	101.368607163905	92.7357032457496	95.3968457494551	100.941757337478	98.3935742971887	98.5507246376812	95.1412888798536	101.680788998472	100.088378258948	100.169428488781	93.3926302414231
183	97.5395430579965	96.171802054155	103.883611879283	96.253856324372	94.3798132066197	103.204327923429	99.9828796438966	102.309518670408	102.109872611465	101.76245210728	100.565191970376	92.5789860396767	103.954341622503	93.2721712538226	94.9256146343656	94.4698973994967	102.285584973976	113.157310849789	95.942842561878	98.3924910993635	89.3423411002344	104.512350777085	91.3961143742335	102.067336089781	NA	99.9317406143345	95.9725792630677	83.3034111310592	96.7296176877015	101.674152715394	100.636630754163	96.9479353680431	93.0995897053338	95.0666186532229	92.3565582115079	87.8180589957217	98.3942603348138	111.429554052505	101.368607163905	91.7053065430191	95.3968457494551	100.941757337478	97.8915662650602	98.5507246376812	96.3610489936979	101.680788998472	100.088378258948	99.6735402289351	91.4866581956798
184	98.8576449912127	97.1055088702148	103.883611879283	97.3115910092552	94.3798132066197	103.204327923429	99.9828796438966	104.899633067127	101.512738853503	101.76245210728	100.565191970376	94.0484937545922	103.954341622503	94.0366972477064	94.3862645512158	96.0185842421114	103.190767141887	111.826048369203	95.942842561878	98.3924910993635	89.3423411002344	104.512350777085	91.3961143742335	102.067336089781	NA	99.9317406143345	95.9725792630677	81.867145421903	98.1114693689544	102.899142507146	101.371204701273	98.294434470377	93.9947780678851	93.6262153402953	92.3565582115079	87.8180589957217	97.3693201229928	111.429554052505	101.368607163905	91.7053065430191	95.3968457494551	99.8445643229405	98.3935742971887	98.5507246376812	96.3610489936979	101.680788998472	100.088378258948	100.169428488781	93.3926302414231
185	97.5395430579965	96.171802054155	105.326439822051	96.253856324372	90.4473209896772	103.204327923429	99.9828796438966	107.489747463846	100.915605095541	101.149425287356	100.565191970376	94.0484937545922	103.954341622503	93.2721712538226	94.3862645512158	96.7929276634187	102.285584973976	111.826048369203	96.9635110997703	98.3924910993635	89.3423411002344	104.512350777085	91.3961143742335	102.067336089781	NA	99.9317406143345	95.5441302485004	81.867145421903	96.7296176877015	101.674152715394	101.371204701273	96.9479353680431	91.3092129802313	93.6262153402953	92.3565582115079	89.1691060571943	98.3942603348138	111.429554052505	101.368607163905	93.7660999484802	95.3968457494551	99.8445643229405	97.8915662650602	98.9648033126294	95.1412888798536	101.680788998472	100.751215201061	100.169428488781	91.4866581956798
186	100.175746924429	96.171802054155	103.883611879283	96.253856324372	90.4473209896772	103.204327923429	99.9828796438966	107.489747463846	100.915605095541	101.76245210728	99.7856168388229	94.0484937545922	103.954341622503	93.2721712538226	92.2288642186166	96.7929276634187	102.285584973976	110.494785888618	95.942842561878	98.3924910993635	89.3423411002344	104.512350777085	92.170657716388	102.067336089781	NA	101.569965870307	95.9725792630677	81.867145421903	96.7296176877015	102.899142507146	101.371204701273	98.294434470377	92.2044013427825	93.6262153402953	91.3792401351957	89.1691060571943	97.3693201229928	112.805227559326	101.368607163905	93.7660999484802	96.9355045518656	99.8445643229405	97.8915662650602	98.9648033126294	95.1412888798536	100.569523544937	100.088378258948	100.169428488781	89.5806861499365
187	100.175746924429	98.0392156862745	103.883611879283	96.253856324372	90.4473209896772	103.204327923429	99.2980653997603	107.489747463846	100.915605095541	102.375478927203	99.7856168388229	92.5789860396767	105.177333876885	92.5076452599388	92.2288642186166	96.0185842421114	101.380402806065	111.826048369203	96.9635110997703	97.0978530585824	89.3423411002344	104.512350777085	92.170657716388	102.067336089781	NA	101.569965870307	95.9725792630677	81.867145421903	95.3477660064486	102.899142507146	100.636630754163	98.294434470377	91.3092129802313	93.6262153402953	91.3792401351957	87.8180589957217	98.3942603348138	112.805227559326	101.368607163905	92.7357032457496	96.9355045518656	99.8445643229405	98.3935742971887	98.9648033126294	96.3610489936979	101.125156271704	100.751215201061	100.169428488781	89.5806861499365
188	100.175746924429	97.1055088702148	103.883611879283	95.1961216394888	92.4135670981484	103.204327923429	99.2980653997603	107.489747463846	100.915605095541	102.375478927203	100.565191970376	92.5789860396767	103.954341622503	93.2721712538226	93.846914468066	96.7929276634187	101.380402806065	111.826048369203	96.9635110997703	95.8032150178013	89.3423411002344	104.512350777085	91.3961143742335	102.067336089781	NA	101.569965870307	95.5441302485004	81.867145421903	96.7296176877015	102.899142507146	101.371204701273	96.9479353680431	92.2044013427825	92.1858120273677	91.8678991733518	85.1159648727764	98.3942603348138	111.429554052505	101.368607163905	93.7660999484802	96.9355045518656	99.8445643229405	98.3935742971887	98.5507246376812	96.3610489936979	101.125156271704	100.088378258948	100.169428488781	87.6747141041931
189	97.5395430579965	98.0392156862745	103.883611879283	96.253856324372	92.4135670981484	106.533499791927	99.2980653997603	107.489747463846	100.915605095541	102.988505747126	99.7856168388229	91.1094783247612	102.731349368121	92.5076452599388	93.846914468066	96.0185842421114	102.285584973976	111.826048369203	95.942842561878	95.8032150178013	89.3423411002344	104.512350777085	91.3961143742335	100.649734199646	NA	101.569965870307	95.5441302485004	80.4308797127469	98.1114693689544	102.899142507146	101.371204701273	96.9479353680431	93.9947780678851	93.6262153402953	90.4019220588834	85.1159648727764	98.3942603348138	112.805227559326	102.154410320215	93.7660999484802	96.9355045518656	100.941757337478	98.3935742971887	98.5507246376812	95.1412888798536	100.569523544937	100.088378258948	100.665316748626	83.8627700127065
190	100.175746924429	98.0392156862745	103.883611879283	98.3693256941384	90.4473209896772	104.868913857678	99.2980653997603	107.489747463846	100.915605095541	102.988505747126	99.7856168388229	91.1094783247612	103.954341622503	92.5076452599388	94.3862645512158	96.7929276634187	102.285584973976	111.826048369203	94.9221740239857	95.8032150178013	87.6878533020819	104.512350777085	91.3961143742335	100.649734199646	NA	101.569965870307	95.5441302485004	80.4308797127469	98.1114693689544	104.124132298898	101.371204701273	96.9479353680431	94.8899664304364	92.1858120273677	92.845217249664	83.7649178113038	98.3942603348138	111.429554052505	102.154410320215	93.7660999484802	98.4741633542762	100.941757337478	97.8915662650602	98.5507246376812	95.1412888798536	100.013890818169	100.088378258948	100.169428488781	83.8627700127065
191	100.175746924429	98.0392156862745	105.326439822051	97.3115910092552	90.4473209896772	104.868913857678	99.2980653997603	110.079861860566	101.512738853503	102.988505747126	101.344767101929	95.5180014695077	106.400326131268	93.2721712538226	93.846914468066	96.0185842421114	102.285584973976	113.157310849789	95.942842561878	97.0978530585824	87.6878533020819	104.512350777085	91.3961143742335	100.649734199646	NA	101.569965870307	95.1156812339332	80.4308797127469	98.1114693689544	102.899142507146	101.371204701273	98.294434470377	94.8899664304364	92.1858120273677	91.8678991733518	85.1159648727764	97.3693201229928	112.805227559326	100.582804007596	92.7357032457496	96.9355045518656	99.8445643229405	98.3935742971887	98.5507246376812	96.3610489936979	100.569523544937	100.088378258948	100.169428488781	81.9567979669632
192	98.8576449912127	97.1055088702148	105.326439822051	96.253856324372	92.4135670981484	104.868913857678	100.667693888033	107.489747463846	101.512738853503	102.988505747126	100.565191970376	92.5789860396767	105.177333876885	93.2721712538226	93.3075643849162	96.7929276634187	103.190767141887	111.826048369203	95.942842561878	98.3924910993635	90.9968288983869	104.512350777085	90.621571032079	100.649734199646	NA	101.569965870307	95.1156812339332	80.4308797127469	96.7296176877015	102.899142507146	102.105778648384	98.294434470377	93.9947780678851	92.1858120273677	91.3792401351957	82.4138707498311	99.4192005466348	112.805227559326	101.368607163905	92.7357032457496	96.9355045518656	99.8445643229405	97.3895582329317	98.5507246376812	96.3610489936979	101.125156271704	100.088378258948	100.665316748626	81.9567979669632
193	98.8576449912127	98.0392156862745	105.326439822051	97.3115910092552	92.4135670981484	103.204327923429	101.352508132169	107.489747463846	100.915605095541	102.375478927203	100.565191970376	94.0484937545922	106.400326131268	94.0366972477064	92.7682143017664	96.7929276634187	103.190767141887	111.826048369203	96.9635110997703	98.3924910993635	89.3423411002344	105.413319318267	90.621571032079	100.649734199646	NA	101.569965870307	95.5441302485004	80.4308797127469	96.7296176877015	102.899142507146	102.105778648384	98.294434470377	93.0995897053338	93.6262153402953	91.3792401351957	82.4138707498311	98.3942603348138	114.180901066147	101.368607163905	92.7357032457496	96.9355045518656	98.7473713084027	97.8915662650602	98.5507246376812	96.3610489936979	101.125156271704	100.751215201061	100.665316748626	81.9567979669632
194	100.175746924429	98.0392156862745	103.883611879283	99.4270603790216	92.4135670981484	103.204327923429	102.037322376305	107.489747463846	100.915605095541	102.988505747126	100.565191970376	94.0484937545922	105.177333876885	94.0366972477064	92.7682143017664	96.0185842421114	103.190767141887	111.826048369203	95.942842561878	98.3924910993635	89.3423411002344	105.413319318267	90.621571032079	102.067336089781	NA	99.9317406143345	96.401028277635	80.4308797127469	96.7296176877015	102.899142507146	102.105778648384	98.294434470377	93.9947780678851	93.6262153402953	91.3792401351957	82.4138707498311	97.3693201229928	114.180901066147	100.582804007596	93.7660999484802	96.9355045518656	98.7473713084027	98.3935742971887	98.1366459627329	95.1412888798536	100.569523544937	100.751215201061	101.161205008471	80.0508259212198
195	100.175746924429	97.1055088702148	103.883611879283	98.3693256941384	94.3798132066197	106.533499791927	102.037322376305	108.784804662206	100.915605095541	101.149425287356	101.344767101929	94.0484937545922	105.177333876885	94.0366972477064	93.846914468066	96.0185842421114	104.095949309799	111.826048369203	94.9221740239857	98.3924910993635	89.3423411002344	105.413319318267	91.3961143742335	102.067336089781	NA	101.569965870307	95.9725792630677	78.9946140035907	93.9659143251958	101.674152715394	102.105778648384	96.9479353680431	92.2044013427825	93.6262153402953	91.8678991733518	82.4138707498311	98.3942603348138	112.805227559326	101.368607163905	92.7357032457496	96.9355045518656	100.941757337478	98.3935742971887	97.7225672877847	95.1412888798536	101.125156271704	100.751215201061	100.665316748626	78.1448538754765
196	100.175746924429	96.171802054155	105.326439822051	98.3693256941384	92.4135670981484	104.868913857678	102.037322376305	108.784804662206	101.512738853503	99.9233716475096	102.124342233483	94.0484937545922	103.954341622503	94.0366972477064	94.9256146343656	96.0185842421114	104.095949309799	111.826048369203	94.9221740239857	97.0978530585824	90.9968288983869	105.413319318267	92.170657716388	102.067336089781	NA	99.9317406143345	95.1156812339332	78.9946140035907	95.3477660064486	101.674152715394	102.840352595495	96.9479353680431	92.2044013427825	93.6262153402953	92.845217249664	82.4138707498311	98.3942603348138	114.180901066147	102.154410320215	93.7660999484802	96.9355045518656	100.941757337478	98.8955823293173	98.1366459627329	95.1412888798536	101.680788998472	100.088378258948	101.161205008471	78.1448538754765
197	101.493848857645	97.1055088702148	105.326439822051	95.1961216394888	94.3798132066197	104.868913857678	102.037322376305	108.784804662206	101.512738853503	100.536398467433	101.344767101929	94.0484937545922	102.731349368121	94.0366972477064	94.3862645512158	93.6955539781893	104.095949309799	113.157310849789	94.9221740239857	98.3924910993635	90.9968288983869	105.413319318267	91.3961143742335	102.067336089781	NA	103.20819112628	95.5441302485004	78.9946140035907	95.3477660064486	102.899142507146	101.371204701273	98.294434470377	93.9947780678851	93.6262153402953	93.3338762878202	83.7649178113038	97.3693201229928	114.180901066147	102.154410320215	94.7964966512107	95.3968457494551	99.8445643229405	98.3935742971887	97.3084886128364	93.9215287660094	101.680788998472	100.751215201061	101.161205008471	78.1448538754765
198	102.811950790861	96.171802054155	105.326439822051	96.253856324372	94.3798132066197	106.533499791927	102.722136620442	108.784804662206	101.512738853503	101.149425287356	101.344767101929	94.0484937545922	103.954341622503	94.0366972477064	93.3075643849162	94.4698973994967	105.00113147771	111.826048369203	93.9015054860934	97.0978530585824	89.3423411002344	105.413319318267	91.3961143742335	100.649734199646	NA	101.569965870307	95.1156812339332	80.4308797127469	93.9659143251958	102.899142507146	102.105778648384	98.294434470377	93.9947780678851	95.0666186532229	93.3338762878202	83.7649178113038	98.3942603348138	114.180901066147	101.368607163905	94.7964966512107	96.9355045518656	98.7473713084027	98.8955823293173	97.7225672877847	93.9215287660094	101.680788998472	100.088378258948	100.665316748626	76.2388818297331
199	102.811950790861	96.171802054155	105.326439822051	98.3693256941384	92.4135670981484	104.868913857678	102.722136620442	108.784804662206	101.512738853503	101.149425287356	102.124342233483	95.5180014695077	105.177333876885	92.5076452599388	91.6895141354668	95.244240820804	105.00113147771	111.826048369203	92.8808369482011	95.8032150178013	86.0333655039294	105.413319318267	92.170657716388	100.649734199646	NA	101.569965870307	95.9725792630677	80.4308797127469	95.3477660064486	102.899142507146	102.840352595495	98.294434470377	93.9947780678851	95.0666186532229	93.3338762878202	82.4138707498311	98.3942603348138	115.556574572968	101.368607163905	94.7964966512107	96.9355045518656	98.7473713084027	98.3935742971887	96.8944099378882	93.9215287660094	101.125156271704	100.751215201061	101.161205008471	76.2388818297331
200	104.130052724077	97.1055088702148	105.326439822051	97.3115910092552	94.3798132066197	104.868913857678	102.722136620442	107.489747463846	102.109872611465	101.149425287356	102.124342233483	96.9875091844232	103.954341622503	92.5076452599388	91.6895141354668	96.0185842421114	105.00113147771	110.494785888618	95.942842561878	97.0978530585824	87.6878533020819	105.413319318267	92.170657716388	100.649734199646	NA	101.569965870307	95.5441302485004	80.4308797127469	95.3477660064486	102.899142507146	101.371204701273	96.9479353680431	93.0995897053338	95.0666186532229	93.3338762878202	81.0628236883585	98.3942603348138	115.556574572968	101.368607163905	93.7660999484802	96.9355045518656	98.7473713084027	98.8955823293173	96.4803312629399	93.9215287660094	101.125156271704	100.088378258948	101.161205008471	76.2388818297331
201	102.811950790861	98.0392156862745	106.769267764819	96.253856324372	94.3798132066197	106.533499791927	102.722136620442	108.784804662206	102.109872611465	101.76245210728	102.124342233483	92.5789860396767	105.177333876885	91.743119266055	89.5321138028676	96.0185842421114	104.095949309799	111.826048369203	95.942842561878	97.0978530585824	89.3423411002344	105.413319318267	91.3961143742335	100.649734199646	NA	103.20819112628	96.401028277635	80.4308797127469	96.7296176877015	101.674152715394	102.105778648384	96.9479353680431	93.0995897053338	93.6262153402953	93.3338762878202	82.4138707498311	98.3942603348138	115.556574572968	101.368607163905	94.7964966512107	95.3968457494551	99.8445643229405	98.8955823293173	96.8944099378882	95.1412888798536	101.125156271704	100.751215201061	100.665316748626	74.3329097839898
202	102.811950790861	96.171802054155	105.326439822051	96.253856324372	96.3460593150909	104.868913857678	102.037322376305	107.489747463846	102.109872611465	101.76245210728	102.124342233483	94.0484937545922	105.177333876885	91.743119266055	90.6108139691672	94.4698973994967	105.00113147771	111.826048369203	94.9221740239857	94.5085769770202	87.6878533020819	105.413319318267	91.3961143742335	102.067336089781	NA	101.569965870307	95.9725792630677	80.4308797127469	95.3477660064486	101.674152715394	101.371204701273	96.9479353680431	92.2044013427825	95.0666186532229	93.8225353259763	79.7117766268858	100.444140758456	115.556574572968	100.582804007596	93.7660999484802	96.9355045518656	100.941757337478	99.3975903614458	96.8944099378882	93.9215287660094	101.125156271704	100.088378258948	100.169428488781	76.2388818297331
203	102.811950790861	96.171802054155	105.326439822051	96.253856324372	96.3460593150909	103.204327923429	101.352508132169	108.784804662206	102.707006369427	101.76245210728	102.903917365036	92.5789860396767	106.400326131268	90.9785932721713	89.5321138028676	96.0185842421114	104.095949309799	110.494785888618	95.942842561878	97.0978530585824	87.6878533020819	105.413319318267	91.3961143742335	100.649734199646	NA	101.569965870307	96.401028277635	80.4308797127469	96.7296176877015	100.449162923642	102.105778648384	96.9479353680431	92.2044013427825	93.6262153402953	93.8225353259763	77.0096825039406	99.4192005466348	115.556574572968	99.7970008512868	94.7964966512107	96.9355045518656	102.038950352016	99.3975903614458	96.8944099378882	92.7017686521651	102.23642172524	100.751215201061	100.665316748626	74.3329097839898
204	101.493848857645	97.1055088702148	105.326439822051	98.3693256941384	96.3460593150909	104.868913857678	102.037322376305	107.489747463846	102.109872611465	101.76245210728	102.903917365036	92.5789860396767	105.177333876885	90.9785932721713	88.4534136365679	96.0185842421114	104.095949309799	110.494785888618	94.9221740239857	97.0978530585824	89.3423411002344	105.413319318267	92.170657716388	100.649734199646	NA	104.846416382253	96.8294772922022	80.4308797127469	95.3477660064486	100.449162923642	102.105778648384	96.9479353680431	92.2044013427825	96.5070219661505	94.7998534022885	77.0096825039406	98.3942603348138	116.932248079789	100.582804007596	93.7660999484802	95.3968457494551	103.136143366554	98.8955823293173	96.8944099378882	93.9215287660094	101.680788998472	100.088378258948	101.161205008471	72.4269377382465
205	102.811950790861	96.171802054155	105.326439822051	96.253856324372	94.3798132066197	104.868913857678	102.037322376305	107.489747463846	102.109872611465	101.76245210728	102.124342233483	95.5180014695077	106.400326131268	91.743119266055	87.3747134702683	96.7929276634187	104.095949309799	110.494785888618	94.9221740239857	97.0978530585824	87.6878533020819	105.413319318267	91.3961143742335	100.649734199646	NA	104.846416382253	96.8294772922022	80.4308797127469	96.7296176877015	101.674152715394	102.105778648384	96.9479353680431	91.3092129802313	96.5070219661505	94.7998534022885	77.0096825039406	98.3942603348138	116.932248079789	100.582804007596	92.7357032457496	95.3968457494551	103.136143366554	98.8955823293173	96.8944099378882	95.1412888798536	102.23642172524	100.751215201061	100.665316748626	74.3329097839898
206	102.811950790861	95.2380952380952	105.326439822051	97.3115910092552	92.4135670981484	104.868913857678	102.037322376305	108.784804662206	102.109872611465	101.76245210728	101.344767101929	95.5180014695077	102.731349368121	90.9785932721713	86.8353633871185	96.0185842421114	104.095949309799	111.826048369203	95.942842561878	94.5085769770202	89.3423411002344	104.512350777085	91.3961143742335	99.2321323095098	NA	104.846416382253	96.8294772922022	80.4308797127469	98.1114693689544	101.674152715394	102.840352595495	96.9479353680431	92.2044013427825	96.5070219661505	93.3338762878202	79.7117766268858	98.3942603348138	116.932248079789	100.582804007596	93.7660999484802	96.9355045518656	103.136143366554	99.3975903614458	96.4803312629399	96.3610489936979	101.680788998472	100.088378258948	100.665316748626	70.5209656925032
207	102.811950790861	98.0392156862745	105.326439822051	96.253856324372	94.3798132066197	103.204327923429	102.037322376305	107.489747463846	102.109872611465	101.149425287356	101.344767101929	95.5180014695077	103.954341622503	91.743119266055	86.2960133039687	96.0185842421114	102.285584973976	110.494785888618	95.942842561878	95.8032150178013	89.3423411002344	106.314287859449	91.3961143742335	99.2321323095098	NA	104.846416382253	96.401028277635	80.4308797127469	98.1114693689544	101.674152715394	101.371204701273	95.6014362657091	92.2044013427825	96.5070219661505	95.2885124404447	79.7117766268858	98.3942603348138	116.932248079789	100.582804007596	93.7660999484802	96.9355045518656	103.136143366554	99.3975903614458	96.4803312629399	95.1412888798536	102.23642172524	100.088378258948	101.161205008471	68.6149936467598
208	102.811950790861	97.1055088702148	105.326439822051	95.1961216394888	94.3798132066197	106.533499791927	102.722136620442	108.784804662206	102.109872611465	101.149425287356	102.124342233483	94.0484937545922	103.954341622503	90.9785932721713	86.8353633871185	96.0185842421114	103.190767141887	110.494785888618	93.9015054860934	95.8032150178013	89.3423411002344	105.413319318267	91.3961143742335	100.649734199646	NA	104.846416382253	96.401028277635	80.4308797127469	98.1114693689544	102.899142507146	101.371204701273	96.9479353680431	92.2044013427825	95.0666186532229	94.7998534022885	81.0628236883585	97.3693201229928	118.30792158661	100.582804007596	94.7964966512107	98.4741633542762	103.136143366554	99.8995983935743	96.4803312629399	95.1412888798536	102.792054452007	100.751215201061	101.657093268317	68.6149936467598
209	102.811950790861	97.1055088702148	105.326439822051	96.253856324372	96.3460593150909	106.533499791927	103.406950864578	110.079861860566	102.109872611465	101.149425287356	102.124342233483	95.5180014695077	103.954341622503	90.2140672782874	87.3747134702683	95.244240820804	103.190767141887	110.494785888618	93.9015054860934	95.8032150178013	89.3423411002344	104.512350777085	91.3961143742335	100.649734199646	NA	104.846416382253	96.401028277635	81.867145421903	98.1114693689544	101.674152715394	101.371204701273	95.6014362657091	93.0995897053338	97.9474252790781	95.2885124404447	79.7117766268858	98.3942603348138	118.30792158661	100.582804007596	95.8268933539413	96.9355045518656	102.038950352016	99.3975903614458	96.8944099378882	95.1412888798536	102.792054452007	100.088378258948	101.161205008471	68.6149936467598
210	102.811950790861	96.171802054155	105.326439822051	96.253856324372	94.3798132066197	106.533499791927	103.406950864578	111.374919058925	102.109872611465	101.76245210728	102.124342233483	94.0484937545922	103.954341622503	90.9785932721713	87.9140635534181	96.0185842421114	104.095949309799	110.494785888618	94.9221740239857	95.8032150178013	87.6878533020819	106.314287859449	91.3961143742335	100.649734199646	NA	104.846416382253	95.5441302485004	81.867145421903	98.1114693689544	101.674152715394	101.371204701273	95.6014362657091	91.3092129802313	97.9474252790781	95.7771714786008	81.0628236883585	99.4192005466348	116.932248079789	100.582804007596	95.8268933539413	96.9355045518656	102.038950352016	99.8995983935743	96.4803312629399	96.3610489936979	102.792054452007	100.088378258948	101.657093268317	68.6149936467598
211	102.811950790861	95.2380952380952	105.326439822051	98.3693256941384	96.3460593150909	106.533499791927	102.722136620442	111.374919058925	102.707006369427	101.76245210728	102.124342233483	95.5180014695077	103.954341622503	90.9785932721713	90.0714638860173	96.7929276634187	103.190767141887	110.494785888618	94.9221740239857	95.8032150178013	90.9968288983869	105.413319318267	92.170657716388	100.649734199646	NA	104.846416382253	95.9725792630677	81.867145421903	98.1114693689544	101.674152715394	102.105778648384	95.6014362657091	93.0995897053338	96.5070219661505	95.7771714786008	81.0628236883585	99.4192005466348	118.30792158661	101.368607163905	94.7964966512107	98.4741633542762	102.038950352016	99.3975903614458	96.4803312629399	95.1412888798536	102.792054452007	99.4255413168361	101.657093268317	64.8030495552732
212	101.493848857645	96.171802054155	103.883611879283	97.3115910092552	96.3460593150909	108.198085726176	104.091765108714	110.079861860566	102.707006369427	101.149425287356	102.124342233483	95.5180014695077	102.731349368121	90.9785932721713	90.0714638860173	96.0185842421114	103.190767141887	111.826048369203	94.9221740239857	95.8032150178013	89.3423411002344	106.314287859449	91.3961143742335	99.2321323095098	NA	104.846416382253	95.5441302485004	81.867145421903	98.1114693689544	101.674152715394	102.105778648384	96.9479353680431	92.2044013427825	96.5070219661505	95.7771714786008	81.0628236883585	98.3942603348138	119.683595093431	101.368607163905	95.8268933539413	100.012822156687	102.038950352016	99.8995983935743	96.4803312629399	96.3610489936979	103.347687178775	100.088378258948	101.657093268317	64.8030495552732
213	102.811950790861	95.2380952380952	103.883611879283	97.3115910092552	96.3460593150909	108.198085726176	103.406950864578	108.784804662206	102.707006369427	99.9233716475096	101.344767101929	95.5180014695077	102.731349368121	90.2140672782874	89.5321138028676	96.7929276634187	103.190767141887	110.494785888618	93.9015054860934	95.8032150178013	90.9968288983869	105.413319318267	91.3961143742335	99.2321323095098	NA	106.484641638225	95.5441302485004	81.867145421903	96.7296176877015	102.899142507146	102.840352595495	96.9479353680431	92.2044013427825	96.5070219661505	94.7998534022885	82.4138707498311	98.3942603348138	118.30792158661	99.7970008512868	94.7964966512107	98.4741633542762	100.941757337478	99.8995983935743	96.8944099378882	93.9215287660094	103.347687178775	100.088378258948	102.152981528162	66.7090216010165
214	101.493848857645	96.171802054155	103.883611879283	97.3115910092552	96.3460593150909	108.198085726176	104.091765108714	110.079861860566	102.707006369427	99.9233716475096	102.124342233483	95.5180014695077	103.954341622503	90.9785932721713	90.0714638860173	96.0185842421114	103.190767141887	111.826048369203	93.9015054860934	94.5085769770202	89.3423411002344	106.314287859449	91.3961143742335	99.2321323095098	NA	106.484641638225	95.5441302485004	81.867145421903	98.1114693689544	101.674152715394	101.371204701273	95.6014362657091	91.3092129802313	97.9474252790781	93.8225353259763	82.4138707498311	99.4192005466348	119.683595093431	100.582804007596	93.7660999484802	100.012822156687	102.038950352016	100.401606425703	96.8944099378882	95.1412888798536	103.903319905542	100.088378258948	101.657093268317	66.7090216010165
215	101.493848857645	96.171802054155	103.883611879283	96.253856324372	98.3123054235622	108.198085726176	103.406950864578	106.194690265487	102.707006369427	99.9233716475096	101.344767101929	96.9875091844232	102.731349368121	90.9785932721713	89.5321138028676	96.0185842421114	105.00113147771	110.494785888618	94.9221740239857	93.2139389362391	87.6878533020819	105.413319318267	90.621571032079	99.2321323095098	NA	106.484641638225	95.1156812339332	81.867145421903	96.7296176877015	102.899142507146	102.105778648384	96.9479353680431	89.5188362551287	97.9474252790781	94.3111943641324	82.4138707498311	98.3942603348138	119.683595093431	100.582804007596	94.7964966512107	96.9355045518656	103.136143366554	100.401606425703	97.3084886128364	93.9215287660094	103.903319905542	100.088378258948	101.657093268317	66.7090216010165
216	102.811950790861	97.1055088702148	103.883611879283	95.1961216394888	98.3123054235622	108.198085726176	103.406950864578	107.489747463846	102.707006369427	99.9233716475096	101.344767101929	98.4570168993387	103.954341622503	90.9785932721713	88.9927637197177	95.244240820804	105.00113147771	110.494785888618	95.942842561878	94.5085769770202	87.6878533020819	106.314287859449	90.621571032079	99.2321323095098	NA	106.484641638225	94.6872322193659	81.867145421903	95.3477660064486	102.899142507146	102.105778648384	95.6014362657091	88.6236478925774	97.9474252790781	93.3338762878202	82.4138707498311	98.3942603348138	118.30792158661	100.582804007596	94.7964966512107	98.4741633542762	102.038950352016	100.903614457831	97.3084886128364	93.9215287660094	103.347687178775	100.751215201061	101.161205008471	66.7090216010165
217	101.493848857645	96.171802054155	103.883611879283	94.1383869546056	96.3460593150909	109.862671660424	104.091765108714	107.489747463846	103.304140127389	99.9233716475096	102.124342233483	99.9265246142542	103.954341622503	90.9785932721713	87.9140635534181	95.244240820804	104.095949309799	109.163523408032	96.9635110997703	93.2139389362391	89.3423411002344	106.314287859449	90.621571032079	99.2321323095098	NA	106.484641638225	94.2587832047986	81.867145421903	95.3477660064486	102.899142507146	102.840352595495	96.9479353680431	89.5188362551287	96.5070219661505	94.3111943641324	82.4138707498311	100.444140758456	118.30792158661	100.582804007596	93.7660999484802	98.4741633542762	102.038950352016	100.401606425703	97.3084886128364	95.1412888798536	103.903319905542	100.088378258948	101.657093268317	64.8030495552732
218	101.493848857645	95.2380952380952	103.883611879283	96.253856324372	96.3460593150909	109.862671660424	102.037322376305	110.079861860566	103.304140127389	99.9233716475096	102.124342233483	99.9265246142542	105.177333876885	90.9785932721713	86.2960133039687	95.244240820804	104.095949309799	110.494785888618	96.9635110997703	93.2139389362391	87.6878533020819	106.314287859449	91.3961143742335	99.2321323095098	NA	106.484641638225	94.2587832047986	81.867145421903	93.9659143251958	102.899142507146	102.840352595495	96.9479353680431	90.41402461768	97.9474252790781	93.8225353259763	82.4138707498311	99.4192005466348	118.30792158661	100.582804007596	93.7660999484802	96.9355045518656	102.038950352016	99.8995983935743	97.3084886128364	93.9215287660094	103.903319905542	100.088378258948	101.657093268317	66.7090216010165
219	102.811950790861	96.171802054155	102.440783936516	97.3115910092552	94.3798132066197	109.862671660424	101.352508132169	110.079861860566	103.304140127389	99.3103448275862	102.124342233483	98.4570168993387	106.400326131268	93.2721712538226	86.8353633871185	95.244240820804	105.00113147771	111.826048369203	96.9635110997703	93.2139389362391	87.6878533020819	106.314287859449	89.8470276899245	99.2321323095098	NA	106.484641638225	94.2587832047986	81.867145421903	93.9659143251958	102.899142507146	102.840352595495	98.294434470377	92.2044013427825	97.9474252790781	94.3111943641324	82.4138707498311	98.3942603348138	119.683595093431	101.368607163905	94.7964966512107	98.4741633542762	100.941757337478	100.401606425703	98.1366459627329	95.1412888798536	103.903319905542	100.751215201061	101.657093268317	66.7090216010165
220	102.811950790861	96.171802054155	102.440783936516	97.3115910092552	94.3798132066197	111.527257594673	101.352508132169	108.784804662206	103.304140127389	99.3103448275862	101.344767101929	99.9265246142542	103.954341622503	94.0366972477064	85.7566632208189	95.244240820804	105.00113147771	110.494785888618	95.942842561878	94.5085769770202	89.3423411002344	106.314287859449	89.8470276899245	99.2321323095098	NA	106.484641638225	94.2587832047986	81.867145421903	93.9659143251958	102.899142507146	102.840352595495	96.9479353680431	92.2044013427825	97.9474252790781	94.3111943641324	82.4138707498311	99.4192005466348	118.30792158661	101.368607163905	94.7964966512107	96.9355045518656	100.941757337478	99.8995983935743	97.3084886128364	93.9215287660094	103.903319905542	101.414052143173	101.161205008471	64.8030495552732
221	102.811950790861	96.171802054155	100.997955993748	96.253856324372	94.3798132066197	113.191843528922	100.667693888033	108.784804662206	103.304140127389	98.6973180076628	100.565191970376	101.39603232917	103.954341622503	93.2721712538226	85.7566632208189	95.244240820804	105.00113147771	110.494785888618	95.942842561878	95.8032150178013	87.6878533020819	105.413319318267	89.8470276899245	100.649734199646	NA	106.484641638225	94.2587832047986	81.867145421903	96.7296176877015	104.124132298898	102.840352595495	98.294434470377	91.3092129802313	96.5070219661505	94.3111943641324	82.4138707498311	98.3942603348138	116.932248079789	100.582804007596	92.7357032457496	98.4741633542762	103.136143366554	100.401606425703	97.7225672877847	93.9215287660094	104.45895263231	100.751215201061	101.161205008471	64.8030495552732
222	101.493848857645	94.3043884220355	100.997955993748	96.253856324372	94.3798132066197	113.191843528922	100.667693888033	108.784804662206	102.707006369427	98.6973180076628	101.344767101929	99.9265246142542	102.731349368121	93.2721712538226	85.2173131376691	95.244240820804	105.00113147771	110.494785888618	95.942842561878	94.5085769770202	90.9968288983869	105.413319318267	90.621571032079	97.8145304193739	NA	106.484641638225	93.8303341902314	81.867145421903	93.9659143251958	104.124132298898	102.840352595495	98.294434470377	91.3092129802313	96.5070219661505	92.845217249664	83.7649178113038	98.3942603348138	116.932248079789	100.582804007596	94.7964966512107	98.4741633542762	104.233336381092	100.401606425703	97.7225672877847	93.9215287660094	103.903319905542	100.088378258948	101.161205008471	64.8030495552732
223	101.493848857645	95.2380952380952	102.440783936516	97.3115910092552	94.3798132066197	113.191843528922	100.667693888033	108.784804662206	103.304140127389	98.6973180076628	101.344767101929	99.9265246142542	102.731349368121	94.0366972477064	85.2173131376691	92.921210556882	105.00113147771	110.494785888618	96.9635110997703	94.5085769770202	90.9968288983869	105.413319318267	90.621571032079	99.2321323095098	NA	106.484641638225	94.6872322193659	81.867145421903	93.9659143251958	104.124132298898	102.840352595495	96.9479353680431	90.41402461768	97.9474252790781	93.3338762878202	82.4138707498311	99.4192005466348	116.932248079789	101.368607163905	94.7964966512107	96.9355045518656	104.233336381092	100.401606425703	97.7225672877847	93.9215287660094	103.903319905542	100.751215201061	101.161205008471	66.7090216010165
224	102.811950790861	95.2380952380952	102.440783936516	96.253856324372	96.3460593150909	113.191843528922	101.352508132169	108.784804662206	103.90127388535	98.6973180076628	101.344767101929	96.9875091844232	103.954341622503	94.0366972477064	85.2173131376691	95.244240820804	105.00113147771	110.494785888618	95.942842561878	94.5085769770202	90.9968288983869	105.413319318267	89.8470276899245	99.2321323095098	NA	106.484641638225	93.8303341902314	81.867145421903	93.9659143251958	102.899142507146	103.574926542605	96.9479353680431	90.41402461768	97.9474252790781	93.3338762878202	83.7649178113038	99.4192005466348	116.932248079789	100.582804007596	94.7964966512107	95.3968457494551	103.136143366554	100.401606425703	97.3084886128364	92.7017686521651	103.903319905542	100.088378258948	100.665316748626	62.8970775095299
225	100.175746924429	96.171802054155	100.997955993748	95.1961216394888	92.4135670981484	113.191843528922	100.667693888033	108.784804662206	103.304140127389	98.6973180076628	101.344767101929	95.5180014695077	103.954341622503	93.2721712538226	85.7566632208189	95.244240820804	105.00113147771	110.494785888618	96.9635110997703	94.5085769770202	90.9968288983869	105.413319318267	90.621571032079	99.2321323095098	NA	106.484641638225	94.2587832047986	83.3034111310592	93.9659143251958	104.124132298898	103.574926542605	96.9479353680431	89.5188362551287	97.9474252790781	93.3338762878202	85.1159648727764	98.3942603348138	118.30792158661	101.368607163905	94.7964966512107	95.3968457494551	104.233336381092	100.903614457831	97.7225672877847	93.9215287660094	102.792054452007	100.088378258948	100.665316748626	62.8970775095299
226	101.493848857645	96.171802054155	100.997955993748	97.3115910092552	96.3460593150909	113.191843528922	100.667693888033	108.784804662206	103.304140127389	98.6973180076628	101.344767101929	96.9875091844232	103.954341622503	94.0366972477064	86.8353633871185	92.921210556882	104.095949309799	110.494785888618	96.9635110997703	94.5085769770202	89.3423411002344	106.314287859449	89.07248434777	97.8145304193739	NA	106.484641638225	94.2587832047986	80.4308797127469	92.5840626439429	102.899142507146	102.105778648384	96.9479353680431	91.3092129802313	97.9474252790781	93.8225353259763	82.4138707498311	97.3693201229928	118.30792158661	101.368607163905	93.7660999484802	98.4741633542762	105.33052939563	100.903614457831	97.7225672877847	91.4820085383208	103.347687178775	100.088378258948	101.161205008471	60.9911054637865
227	101.493848857645	97.1055088702148	100.997955993748	97.3115910092552	94.3798132066197	113.191843528922	99.2980653997603	107.489747463846	103.304140127389	98.6973180076628	101.344767101929	96.9875091844232	102.731349368121	95.565749235474	87.3747134702683	93.6955539781893	104.095949309799	110.494785888618	99.004848175555	94.5085769770202	90.9968288983869	106.314287859449	89.07248434777	97.8145304193739	NA	106.484641638225	94.2587832047986	83.3034111310592	93.9659143251958	104.124132298898	102.840352595495	96.9479353680431	92.2044013427825	97.9474252790781	94.3111943641324	83.7649178113038	97.3693201229928	116.932248079789	100.582804007596	95.8268933539413	96.9355045518656	106.427722410167	101.40562248996	97.3084886128364	93.9215287660094	102.792054452007	100.088378258948	100.665316748626	59.0851334180432
228	101.493848857645	96.171802054155	99.5551280509799	97.3115910092552	94.3798132066197	113.191843528922	99.2980653997603	107.489747463846	103.304140127389	98.6973180076628	101.344767101929	95.5180014695077	103.954341622503	95.565749235474	87.3747134702683	94.4698973994967	105.00113147771	110.494785888618	99.004848175555	93.2139389362391	90.9968288983869	106.314287859449	89.07248434777	97.8145304193739	NA	104.846416382253	94.2587832047986	83.3034111310592	93.9659143251958	104.124132298898	102.105778648384	95.6014362657091	89.5188362551287	99.3878285920058	94.3111943641324	83.7649178113038	96.3443799111718	118.30792158661	100.582804007596	94.7964966512107	96.9355045518656	104.233336381092	101.40562248996	97.3084886128364	92.7017686521651	102.792054452007	100.088378258948	100.169428488781	60.9911054637865
229	100.175746924429	96.171802054155	99.5551280509799	95.1961216394888	94.3798132066197	113.191843528922	99.9828796438966	107.489747463846	103.304140127389	98.6973180076628	101.344767101929	96.9875091844232	106.400326131268	94.8012232415902	85.2173131376691	94.4698973994967	105.00113147771	110.494785888618	100.025516713447	93.2139389362391	89.3423411002344	106.314287859449	89.07248434777	94.9793266391022	NA	106.484641638225	94.2587832047986	83.3034111310592	93.9659143251958	104.124132298898	102.105778648384	95.6014362657091	89.5188362551287	99.3878285920058	93.3338762878202	81.0628236883585	97.3693201229928	118.30792158661	101.368607163905	95.8268933539413	96.9355045518656	105.33052939563	100.903614457831	97.3084886128364	92.7017686521651	103.347687178775	100.088378258948	100.169428488781	64.8030495552732
230	100.175746924429	97.1055088702148	99.5551280509799	95.1961216394888	92.4135670981484	114.856429463171	99.2980653997603	106.194690265487	103.90127388535	99.3103448275862	102.124342233483	94.0484937545922	106.400326131268	94.0366972477064	85.2173131376691	96.0185842421114	105.00113147771	111.826048369203	101.04618525134	91.919300895458	89.3423411002344	106.314287859449	88.2979410056154	94.9793266391022	NA	108.122866894198	94.6872322193659	83.3034111310592	93.9659143251958	105.349122090649	102.105778648384	96.9479353680431	89.5188362551287	99.3878285920058	94.3111943641324	79.7117766268858	97.3693201229928	119.683595093431	100.582804007596	94.7964966512107	95.3968457494551	105.33052939563	100.903614457831	97.3084886128364	93.9215287660094	103.347687178775	99.4255413168361	100.665316748626	66.7090216010165
231	102.811950790861	96.171802054155	99.5551280509799	97.3115910092552	94.3798132066197	113.191843528922	99.9828796438966	106.194690265487	103.90127388535	99.3103448275862	101.344767101929	94.0484937545922	106.400326131268	93.2721712538226	85.2173131376691	96.7929276634187	105.00113147771	110.494785888618	99.004848175555	93.2139389362391	90.9968288983869	106.314287859449	88.2979410056154	96.396928529238	NA	106.484641638225	94.2587832047986	84.7396768402154	93.9659143251958	105.349122090649	102.840352595495	96.9479353680431	89.5188362551287	99.3878285920058	95.2885124404447	81.0628236883585	98.3942603348138	118.30792158661	100.582804007596	95.8268933539413	96.9355045518656	106.427722410167	100.903614457831	96.8944099378882	95.1412888798536	102.792054452007	100.088378258948	100.169428488781	62.8970775095299
232	102.811950790861	96.171802054155	99.5551280509799	97.3115910092552	94.3798132066197	113.191843528922	99.9828796438966	106.194690265487	103.90127388535	99.9233716475096	102.903917365036	92.5789860396767	105.177333876885	94.0366972477064	86.2960133039687	96.0185842421114	105.00113147771	110.494785888618	100.025516713447	93.2139389362391	89.3423411002344	106.314287859449	88.2979410056154	96.396928529238	NA	106.484641638225	94.2587832047986	84.7396768402154	96.7296176877015	104.124132298898	102.840352595495	96.9479353680431	89.5188362551287	100.828231904933	96.2658305167569	82.4138707498311	98.3942603348138	118.30792158661	99.7970008512868	94.7964966512107	95.3968457494551	105.33052939563	100.401606425703	96.4803312629399	95.1412888798536	102.792054452007	100.088378258948	100.169428488781	64.8030495552732
233	102.811950790861	96.171802054155	99.5551280509799	97.3115910092552	94.3798132066197	114.856429463171	99.9828796438966	106.194690265487	103.304140127389	99.9233716475096	102.124342233483	94.0484937545922	106.400326131268	94.0366972477064	86.2960133039687	96.0185842421114	105.00113147771	109.163523408032	100.025516713447	93.2139389362391	86.0333655039294	106.314287859449	87.5233976634609	96.396928529238	NA	106.484641638225	94.2587832047986	84.7396768402154	95.3477660064486	104.124132298898	103.574926542605	98.294434470377	88.6236478925774	100.828231904933	95.2885124404447	83.7649178113038	98.3942603348138	116.932248079789	100.582804007596	94.7964966512107	96.9355045518656	105.33052939563	100.903614457831	96.4803312629399	93.9215287660094	103.347687178775	100.088378258948	100.169428488781	62.8970775095299
234	102.811950790861	95.2380952380952	98.1123001082121	96.253856324372	94.3798132066197	114.856429463171	99.2980653997603	103.604575868768	103.304140127389	99.9233716475096	102.903917365036	92.5789860396767	105.177333876885	94.0366972477064	85.7566632208189	97.5672710847261	105.00113147771	110.494785888618	102.066853789232	91.919300895458	87.6878533020819	106.314287859449	87.5233976634609	96.396928529238	NA	106.484641638225	93.8303341902314	84.7396768402154	95.3477660064486	104.124132298898	103.574926542605	98.294434470377	89.5188362551287	100.828231904933	95.2885124404447	83.7649178113038	98.3942603348138	118.30792158661	100.582804007596	95.8268933539413	95.3968457494551	105.33052939563	101.40562248996	95.6521739130435	93.9215287660094	102.23642172524	100.751215201061	100.665316748626	64.8030495552732
235	102.811950790861	97.1055088702148	98.1123001082121	95.1961216394888	92.4135670981484	113.191843528922	99.2980653997603	103.604575868768	103.304140127389	99.9233716475096	102.124342233483	94.0484937545922	103.954341622503	94.0366972477064	85.7566632208189	97.5672710847261	105.00113147771	110.494785888618	101.04618525134	91.919300895458	86.0333655039294	106.314287859449	85.9743109791519	93.5617247489664	NA	106.484641638225	93.8303341902314	84.7396768402154	95.3477660064486	104.124132298898	103.574926542605	98.294434470377	89.5188362551287	100.828231904933	94.7998534022885	83.7649178113038	98.3942603348138	118.30792158661	99.0111976949774	94.7964966512107	96.9355045518656	106.427722410167	101.40562248996	96.0662525879917	93.9215287660094	102.23642172524	100.088378258948	100.169428488781	62.8970775095299
236	104.130052724077	96.171802054155	98.1123001082121	96.253856324372	94.3798132066197	113.191843528922	99.2980653997603	102.309518670408	103.90127388535	99.9233716475096	102.124342233483	91.1094783247612	102.731349368121	95.565749235474	85.7566632208189	97.5672710847261	105.00113147771	110.494785888618	103.087522327124	93.2139389362391	89.3423411002344	105.413319318267	85.9743109791519	93.5617247489664	NA	106.484641638225	94.2587832047986	84.7396768402154	95.3477660064486	104.124132298898	103.574926542605	99.6409335727109	91.3092129802313	100.828231904933	95.2885124404447	82.4138707498311	100.444140758456	119.683595093431	99.0111976949774	95.8268933539413	95.3968457494551	106.427722410167	102.409638554217	95.6521739130435	96.3610489936979	102.792054452007	100.751215201061	99.6735402289351	62.8970775095299
237	104.130052724077	95.2380952380952	98.1123001082121	97.3115910092552	92.4135670981484	111.527257594673	99.2980653997603	104.899633067127	103.304140127389	100.536398467433	100.565191970376	92.5789860396767	103.954341622503	95.565749235474	85.2173131376691	98.3416145060334	105.00113147771	109.163523408032	102.066853789232	93.2139389362391	87.6878533020819	107.215256400631	85.9743109791519	94.9793266391022	NA	106.484641638225	93.4018851756641	84.7396768402154	95.3477660064486	102.899142507146	103.574926542605	99.6409335727109	92.2044013427825	100.828231904933	95.7771714786008	81.0628236883585	99.4192005466348	119.683595093431	99.0111976949774	95.8268933539413	96.9355045518656	104.233336381092	102.409638554217	95.6521739130435	96.3610489936979	103.347687178775	101.414052143173	99.6735402289351	60.9911054637865
238	102.811950790861	95.2380952380952	98.1123001082121	97.3115910092552	94.3798132066197	113.191843528922	99.2980653997603	104.899633067127	103.304140127389	99.9233716475096	100.565191970376	92.5789860396767	103.954341622503	95.565749235474	85.2173131376691	99.1159579273408	105.00113147771	111.826048369203	99.004848175555	93.2139389362391	87.6878533020819	107.215256400631	85.9743109791519	93.5617247489664	NA	106.484641638225	93.4018851756641	84.7396768402154	96.7296176877015	101.674152715394	103.574926542605	99.6409335727109	93.9947780678851	99.3878285920058	95.7771714786008	81.0628236883585	98.3942603348138	119.683595093431	100.582804007596	97.8876867594024	96.9355045518656	105.33052939563	102.409638554217	95.6521739130435	97.5808091075422	103.347687178775	100.751215201061	100.169428488781	60.9911054637865
239	102.811950790861	95.2380952380952	98.1123001082121	94.1383869546056	92.4135670981484	111.527257594673	100.667693888033	104.899633067127	103.304140127389	99.9233716475096	99.7856168388229	92.5789860396767	105.177333876885	95.565749235474	86.2960133039687	98.3416145060334	105.00113147771	111.826048369203	99.004848175555	93.2139389362391	86.0333655039294	107.215256400631	85.9743109791519	93.5617247489664	NA	106.484641638225	93.4018851756641	86.1759425493716	96.7296176877015	102.899142507146	102.840352595495	99.6409335727109	93.9947780678851	99.3878285920058	97.2431485930692	79.7117766268858	98.3942603348138	122.434942107073	99.7970008512868	96.8572900566718	95.3968457494551	103.136143366554	102.409638554217	95.6521739130435	97.5808091075422	102.792054452007	101.414052143173	99.6735402289351	60.9911054637865
240	104.130052724077	96.171802054155	96.6694721654443	93.0806522697223	94.3798132066197	113.191843528922	99.9828796438966	106.194690265487	103.304140127389	99.9233716475096	99.7856168388229	92.5789860396767	105.177333876885	95.565749235474	87.9140635534181	98.3416145060334	105.00113147771	110.494785888618	97.9841796376627	91.919300895458	87.6878533020819	107.215256400631	85.9743109791519	93.5617247489664	NA	104.846416382253	93.8303341902314	86.1759425493716	96.7296176877015	102.899142507146	102.840352595495	98.294434470377	93.9947780678851	99.3878285920058	97.2431485930692	79.7117766268858	98.3942603348138	122.434942107073	100.582804007596	96.8572900566718	98.4741633542762	103.136143366554	103.413654618474	94.824016563147	96.3610489936979	101.680788998472	100.751215201061	100.665316748626	64.8030495552732
241	102.811950790861	96.171802054155	96.6694721654443	95.1961216394888	96.3460593150909	113.191843528922	100.667693888033	107.489747463846	103.90127388535	99.3103448275862	99.7856168388229	89.6399706098457	105.177333876885	95.565749235474	87.3747134702683	98.3416145060334	105.00113147771	110.494785888618	99.004848175555	91.919300895458	87.6878533020819	107.215256400631	85.9743109791519	92.1441228588305	NA	104.846416382253	94.6872322193659	86.1759425493716	96.7296176877015	104.124132298898	102.840352595495	98.294434470377	93.9947780678851	99.3878285920058	97.2431485930692	81.0628236883585	98.3942603348138	122.434942107073	101.368607163905	94.7964966512107	96.9355045518656	104.233336381092	102.911646586345	95.2380952380952	97.5808091075422	102.23642172524	100.751215201061	100.665316748626	62.8970775095299
242	102.811950790861	96.171802054155	96.6694721654443	95.1961216394888	94.3798132066197	111.527257594673	100.667693888033	106.194690265487	103.90127388535	99.9233716475096	99.0060417072695	89.6399706098457	105.177333876885	95.565749235474	86.8353633871185	97.5672710847261	104.095949309799	110.494785888618	99.004848175555	91.919300895458	84.3788777057769	106.314287859449	85.9743109791519	92.1441228588305	NA	106.484641638225	94.2587832047986	86.1759425493716	98.1114693689544	102.899142507146	102.840352595495	99.6409335727109	93.9947780678851	97.9474252790781	97.2431485930692	82.4138707498311	98.3942603348138	121.059268600252	100.582804007596	95.8268933539413	98.4741633542762	105.33052939563	102.911646586345	95.2380952380952	98.8005692213865	101.680788998472	100.751215201061	100.169428488781	62.8970775095299
243	100.175746924429	95.2380952380952	96.6694721654443	95.1961216394888	94.3798132066197	111.527257594673	99.9828796438966	104.899633067127	103.90127388535	99.9233716475096	99.7856168388229	91.1094783247612	105.177333876885	95.565749235474	87.3747134702683	98.3416145060334	104.095949309799	110.494785888618	99.004848175555	90.6246628546769	84.3788777057769	106.314287859449	85.9743109791519	92.1441228588305	NA	106.484641638225	94.2587832047986	86.1759425493716	96.7296176877015	102.899142507146	103.574926542605	99.6409335727109	93.0995897053338	97.9474252790781	97.2431485930692	82.4138707498311	98.3942603348138	121.059268600252	100.582804007596	95.8268933539413	98.4741633542762	104.233336381092	102.911646586345	94.824016563147	98.8005692213865	101.680788998472	100.751215201061	99.6735402289351	62.8970775095299
244	101.493848857645	96.171802054155	96.6694721654443	95.1961216394888	94.3798132066197	111.527257594673	100.667693888033	103.604575868768	104.498407643312	99.9233716475096	100.565191970376	91.1094783247612	105.177333876885	94.8012232415902	86.8353633871185	96.7929276634187	104.095949309799	110.494785888618	97.9841796376627	90.6246628546769	84.3788777057769	106.314287859449	85.9743109791519	92.1441228588305	NA	106.484641638225	95.1156812339332	87.6122082585278	95.3477660064486	102.899142507146	102.840352595495	98.294434470377	93.0995897053338	97.9474252790781	98.2204666693815	82.4138707498311	98.3942603348138	119.683595093431	100.582804007596	96.8572900566718	98.4741633542762	105.33052939563	102.409638554217	94.824016563147	97.5808091075422	102.23642172524	100.088378258948	98.6817637092442	60.9911054637865
245	104.130052724077	97.1055088702148	96.6694721654443	95.1961216394888	96.3460593150909	111.527257594673	99.9828796438966	103.604575868768	105.095541401274	99.9233716475096	100.565191970376	91.1094783247612	105.177333876885	94.8012232415902	85.7566632208189	98.3416145060334	104.095949309799	111.826048369203	97.9841796376627	91.919300895458	84.3788777057769	107.215256400631	85.9743109791519	93.5617247489664	NA	106.484641638225	94.6872322193659	87.6122082585278	95.3477660064486	102.899142507146	102.840352595495	99.6409335727109	94.8899664304364	97.9474252790781	97.7318076312253	81.0628236883585	98.3942603348138	119.683595093431	100.582804007596	94.7964966512107	98.4741633542762	106.427722410167	102.409638554217	94.4099378881988	97.5808091075422	102.23642172524	100.088378258948	99.1776519690896	60.9911054637865
246	101.493848857645	96.171802054155	96.6694721654443	95.1961216394888	98.3123054235622	111.527257594673	100.667693888033	103.604575868768	105.095541401274	99.9233716475096	100.565191970376	91.1094783247612	105.177333876885	94.0366972477064	85.7566632208189	97.5672710847261	104.095949309799	111.826048369203	97.9841796376627	91.919300895458	86.0333655039294	106.314287859449	85.9743109791519	93.5617247489664	NA	104.846416382253	94.6872322193659	87.6122082585278	93.9659143251958	102.899142507146	103.574926542605	98.294434470377	94.8899664304364	97.9474252790781	98.7091257075376	79.7117766268858	98.3942603348138	118.30792158661	101.368607163905	93.7660999484802	98.4741633542762	106.427722410167	102.911646586345	94.4099378881988	98.8005692213865	102.792054452007	100.088378258948	98.6817637092442	60.9911054637865
247	102.811950790861	95.2380952380952	96.6694721654443	96.253856324372	98.3123054235622	111.527257594673	100.667693888033	103.604575868768	105.095541401274	99.9233716475096	101.344767101929	89.6399706098457	105.177333876885	94.0366972477064	86.2960133039687	96.7929276634187	104.095949309799	111.826048369203	97.9841796376627	91.919300895458	86.0333655039294	106.314287859449	85.1997676369973	93.5617247489664	NA	104.846416382253	94.6872322193659	87.6122082585278	95.3477660064486	102.899142507146	103.574926542605	99.6409335727109	94.8899664304364	97.9474252790781	98.7091257075376	81.0628236883585	98.3942603348138	118.30792158661	100.582804007596	94.7964966512107	96.9355045518656	105.33052939563	102.409638554217	94.4099378881988	98.8005692213865	102.792054452007	99.4255413168361	98.6817637092442	59.0851334180432
248	104.130052724077	96.171802054155	96.6694721654443	97.3115910092552	96.3460593150909	111.527257594673	100.667693888033	102.309518670408	105.095541401274	99.9233716475096	100.565191970376	91.1094783247612	105.177333876885	93.2721712538226	85.7566632208189	96.0185842421114	104.095949309799	110.494785888618	99.004848175555	93.2139389362391	84.3788777057769	106.314287859449	85.9743109791519	93.5617247489664	NA	104.846416382253	95.1156812339332	87.6122082585278	95.3477660064486	102.899142507146	104.309500489716	100.987432675045	93.9947780678851	99.3878285920058	98.2204666693815	82.4138707498311	97.3693201229928	119.683595093431	99.7970008512868	94.7964966512107	98.4741633542762	105.33052939563	102.409638554217	94.4099378881988	98.8005692213865	103.347687178775	100.088378258948	98.6817637092442	60.9911054637865
249	104.130052724077	96.171802054155	96.6694721654443	96.253856324372	94.3798132066197	109.862671660424	99.9828796438966	99.7194042736888	105.095541401274	100.536398467433	101.344767101929	91.1094783247612	107.62331838565	93.2721712538226	86.2960133039687	96.0185842421114	104.095949309799	110.494785888618	99.004848175555	93.2139389362391	84.3788777057769	106.314287859449	85.1997676369973	93.5617247489664	NA	104.846416382253	95.1156812339332	87.6122082585278	95.3477660064486	102.899142507146	103.574926542605	100.987432675045	93.9947780678851	97.9474252790781	99.1977847456937	82.4138707498311	98.3942603348138	118.30792158661	99.7970008512868	94.7964966512107	96.9355045518656	104.233336381092	102.409638554217	94.4099378881988	98.8005692213865	102.792054452007	100.088378258948	98.6817637092442	60.9911054637865
250	102.811950790861	96.171802054155	96.6694721654443	94.1383869546056	96.3460593150909	111.527257594673	100.667693888033	101.014461472048	104.498407643312	99.9233716475096	101.344767101929	92.5789860396767	106.400326131268	94.0366972477064	86.8353633871185	95.244240820804	105.00113147771	111.826048369203	99.004848175555	94.5085769770202	84.3788777057769	106.314287859449	85.1997676369973	93.5617247489664	NA	104.846416382253	94.6872322193659	87.6122082585278	95.3477660064486	101.674152715394	104.309500489716	102.333931777379	93.9947780678851	96.5070219661505	97.7318076312253	82.4138707498311	97.3693201229928	119.683595093431	99.7970008512868	94.7964966512107	96.9355045518656	104.233336381092	102.911646586345	94.824016563147	100.020329335231	102.792054452007	99.4255413168361	98.6817637092442	59.0851334180432
251	102.811950790861	95.2380952380952	95.2266442226765	94.1383869546056	96.3460593150909	109.862671660424	100.667693888033	101.014461472048	104.498407643312	99.9233716475096	100.565191970376	89.6399706098457	103.954341622503	94.8012232415902	87.3747134702683	96.0185842421114	105.00113147771	110.494785888618	99.004848175555	93.2139389362391	84.3788777057769	106.314287859449	84.4252242948428	93.5617247489664	NA	104.846416382253	95.1156812339332	87.6122082585278	92.5840626439429	102.899142507146	104.309500489716	100.987432675045	92.2044013427825	95.0666186532229	97.7318076312253	83.7649178113038	97.3693201229928	119.683595093431	100.582804007596	94.7964966512107	95.3968457494551	103.136143366554	102.911646586345	94.824016563147	98.8005692213865	102.23642172524	99.4255413168361	99.1776519690896	60.9911054637865
252	104.130052724077	96.171802054155	96.6694721654443	95.1961216394888	92.4135670981484	109.862671660424	100.667693888033	102.309518670408	104.498407643312	100.536398467433	100.565191970376	92.5789860396767	103.954341622503	94.8012232415902	86.8353633871185	96.0185842421114	104.095949309799	110.494785888618	100.025516713447	93.2139389362391	82.7243899076244	106.314287859449	85.9743109791519	93.5617247489664	NA	104.846416382253	94.6872322193659	87.6122082585278	95.3477660064486	102.899142507146	103.574926542605	100.987432675045	93.9947780678851	96.5070219661505	97.7318076312253	83.7649178113038	96.3443799111718	121.059268600252	99.7970008512868	94.7964966512107	95.3968457494551	104.233336381092	103.413654618474	94.824016563147	98.8005692213865	102.23642172524	100.088378258948	98.1858754493987	59.0851334180432
253	105.448154657293	96.171802054155	96.6694721654443	94.1383869546056	94.3798132066197	109.862671660424	99.9828796438966	102.309518670408	105.095541401274	101.149425287356	100.565191970376	88.1704628949302	102.731349368121	94.8012232415902	86.2960133039687	96.7929276634187	104.095949309799	110.494785888618	101.04618525134	93.2139389362391	84.3788777057769	106.314287859449	85.1997676369973	93.5617247489664	NA	104.846416382253	94.6872322193659	87.6122082585278	93.9659143251958	102.899142507146	103.574926542605	100.987432675045	94.8899664304364	93.6262153402953	98.2204666693815	82.4138707498311	97.3693201229928	119.683595093431	101.368607163905	94.7964966512107	96.9355045518656	105.33052939563	102.911646586345	94.4099378881988	98.8005692213865	101.680788998472	99.4255413168361	98.6817637092442	59.0851334180432
254	102.811950790861	95.2380952380952	96.6694721654443	93.0806522697223	94.3798132066197	109.862671660424	99.9828796438966	101.014461472048	105.095541401274	101.149425287356	101.344767101929	91.1094783247612	102.731349368121	95.565749235474	86.2960133039687	96.7929276634187	104.095949309799	110.494785888618	101.04618525134	93.2139389362391	84.3788777057769	106.314287859449	85.9743109791519	93.5617247489664	NA	104.846416382253	94.2587832047986	87.6122082585278	93.9659143251958	102.899142507146	104.309500489716	100.987432675045	93.9947780678851	95.0666186532229	97.7318076312253	83.7649178113038	97.3693201229928	121.059268600252	100.582804007596	95.8268933539413	96.9355045518656	106.427722410167	102.409638554217	94.4099378881988	100.020329335231	102.23642172524	100.088378258948	98.6817637092442	60.9911054637865
255	104.130052724077	95.2380952380952	96.6694721654443	93.0806522697223	92.4135670981484	108.198085726176	99.9828796438966	99.7194042736888	105.095541401274	102.375478927203	100.565191970376	91.1094783247612	106.400326131268	95.565749235474	86.8353633871185	96.7929276634187	104.095949309799	111.826048369203	102.066853789232	91.919300895458	81.0699021094719	106.314287859449	85.9743109791519	93.5617247489664	NA	104.846416382253	94.2587832047986	89.048473967684	95.3477660064486	104.124132298898	104.309500489716	100.987432675045	94.8899664304364	93.6262153402953	98.2204666693815	82.4138707498311	97.3693201229928	122.434942107073	100.582804007596	96.8572900566718	96.9355045518656	104.233336381092	102.911646586345	94.824016563147	100.020329335231	102.23642172524	99.4255413168361	98.6817637092442	60.9911054637865
256	105.448154657293	96.171802054155	95.2266442226765	93.0806522697223	94.3798132066197	109.862671660424	99.9828796438966	102.309518670408	105.095541401274	103.60153256705	99.7856168388229	91.1094783247612	106.400326131268	94.8012232415902	84.6779630545193	96.7929276634187	104.095949309799	110.494785888618	102.066853789232	94.5085769770202	81.0699021094719	106.314287859449	84.4252242948428	93.5617247489664	NA	104.846416382253	94.2587832047986	89.048473967684	93.9659143251958	104.124132298898	104.309500489716	102.333931777379	94.8899664304364	95.0666186532229	98.2204666693815	83.7649178113038	96.3443799111718	121.059268600252	100.582804007596	97.8876867594024	96.9355045518656	104.233336381092	102.409638554217	95.2380952380952	101.240089449075	101.680788998472	100.088378258948	97.6899871895533	59.0851334180432
257	104.130052724077	95.2380952380952	95.2266442226765	95.1961216394888	94.3798132066197	109.862671660424	99.9828796438966	101.014461472048	104.498407643312	102.988505747126	101.344767101929	92.5789860396767	105.177333876885	95.565749235474	84.1386129713695	97.5672710847261	103.190767141887	110.494785888618	104.108190865017	94.5085769770202	79.4154143113195	106.314287859449	85.1997676369973	92.1441228588305	NA	103.20819112628	93.8303341902314	89.048473967684	93.9659143251958	104.124132298898	104.309500489716	100.987432675045	94.8899664304364	95.0666186532229	98.2204666693815	85.1159648727764	97.3693201229928	119.683595093431	101.368607163905	99.9484801648635	98.4741633542762	104.233336381092	102.911646586345	95.2380952380952	102.459849562919	102.23642172524	99.4255413168361	98.1858754493987	59.0851334180432
258	102.811950790861	96.171802054155	95.2266442226765	94.1383869546056	94.3798132066197	108.198085726176	99.9828796438966	101.014461472048	104.498407643312	102.988505747126	101.344767101929	91.1094783247612	106.400326131268	95.565749235474	85.7566632208189	97.5672710847261	103.190767141887	110.494785888618	104.108190865017	94.5085769770202	82.7243899076244	106.314287859449	85.1997676369973	92.1441228588305	NA	104.846416382253	93.8303341902314	89.048473967684	95.3477660064486	105.349122090649	104.309500489716	100.987432675045	93.9947780678851	92.1858120273677	98.2204666693815	85.1159648727764	96.3443799111718	119.683595093431	100.582804007596	102.009273570325	96.9355045518656	105.33052939563	102.409638554217	95.2380952380952	101.240089449075	102.23642172524	100.088378258948	98.6817637092442	59.0851334180432
259	104.130052724077	97.1055088702148	95.2266442226765	93.0806522697223	94.3798132066197	109.862671660424	99.2980653997603	102.309518670408	104.498407643312	103.60153256705	101.344767101929	91.1094783247612	105.177333876885	96.3302752293578	86.2960133039687	96.7929276634187	103.190767141887	110.494785888618	104.108190865017	95.8032150178013	84.3788777057769	106.314287859449	85.1997676369973	92.1441228588305	NA	104.846416382253	92.9734361610968	87.6122082585278	92.5840626439429	105.349122090649	102.840352595495	100.987432675045	93.0995897053338	93.6262153402953	98.2204666693815	85.1159648727764	97.3693201229928	119.683595093431	101.368607163905	104.070066975786	96.9355045518656	105.33052939563	102.409638554217	95.6521739130435	102.459849562919	101.680788998472	99.4255413168361	97.6899871895533	59.0851334180432
260	102.811950790861	96.171802054155	95.2266442226765	95.1961216394888	94.3798132066197	109.862671660424	99.2980653997603	102.309518670408	104.498407643312	102.988505747126	101.344767101929	89.6399706098457	106.400326131268	97.0948012232416	87.3747134702683	96.0185842421114	103.190767141887	110.494785888618	102.066853789232	94.5085769770202	82.7243899076244	106.314287859449	85.1997676369973	93.5617247489664	NA	104.846416382253	92.9734361610968	87.6122082585278	95.3477660064486	105.349122090649	103.574926542605	102.333931777379	93.9947780678851	93.6262153402953	99.1977847456937	85.1159648727764	96.3443799111718	121.059268600252	99.7970008512868	105.100463678516	96.9355045518656	106.427722410167	101.907630522088	96.0662525879917	102.459849562919	100.569523544937	100.088378258948	98.1858754493987	59.0851334180432
261	102.811950790861	98.0392156862745	95.2266442226765	93.0806522697223	92.4135670981484	108.198085726176	99.9828796438966	98.4243470753292	103.90127388535	102.988505747126	101.344767101929	94.0484937545922	106.400326131268	97.0948012232416	88.9927637197177	96.7929276634187	103.190767141887	111.826048369203	103.087522327124	95.8032150178013	81.0699021094719	106.314287859449	85.9743109791519	93.5617247489664	NA	104.846416382253	92.9734361610968	87.6122082585278	92.5840626439429	105.349122090649	103.574926542605	100.987432675045	93.0995897053338	93.6262153402953	99.1977847456937	86.467011934249	95.3194396993509	121.059268600252	100.582804007596	105.100463678516	96.9355045518656	104.233336381092	102.409638554217	95.6521739130435	101.240089449075	101.125156271704	99.4255413168361	98.1858754493987	60.9911054637865
262	101.493848857645	97.1055088702148	95.2266442226765	94.1383869546056	94.3798132066197	109.862671660424	99.9828796438966	99.7194042736888	103.90127388535	101.76245210728	102.903917365036	92.5789860396767	106.400326131268	97.8593272171254	88.4534136365679	96.7929276634187	103.190767141887	110.494785888618	104.108190865017	97.0978530585824	81.0699021094719	106.314287859449	85.9743109791519	90.7265209686946	NA	104.846416382253	92.9734361610968	89.048473967684	93.9659143251958	105.349122090649	103.574926542605	102.333931777379	93.9947780678851	93.6262153402953	99.1977847456937	87.8180589957217	95.3194396993509	121.059268600252	101.368607163905	107.161257083977	98.4741633542762	105.33052939563	101.907630522088	96.0662525879917	101.240089449075	101.125156271704	99.4255413168361	98.1858754493987	60.9911054637865
263	101.493848857645	98.0392156862745	95.2266442226765	93.0806522697223	92.4135670981484	109.862671660424	100.667693888033	98.4243470753292	103.90127388535	102.375478927203	102.124342233483	95.5180014695077	105.177333876885	97.0948012232416	88.4534136365679	96.7929276634187	104.095949309799	111.826048369203	103.087522327124	95.8032150178013	81.0699021094719	106.314287859449	85.9743109791519	90.7265209686946	NA	104.846416382253	92.1165381319623	89.048473967684	93.9659143251958	105.349122090649	103.574926542605	102.333931777379	93.9947780678851	95.0666186532229	98.7091257075376	89.1691060571943	95.3194396993509	121.059268600252	100.582804007596	107.161257083977	98.4741633542762	105.33052939563	102.409638554217	95.6521739130435	102.459849562919	100.569523544937	99.4255413168361	98.1858754493987	60.9911054637865
264	102.811950790861	96.171802054155	95.2266442226765	93.0806522697223	96.3460593150909	108.198085726176	99.9828796438966	98.4243470753292	104.498407643312	101.76245210728	102.124342233483	92.5789860396767	105.177333876885	97.8593272171254	88.9927637197177	96.7929276634187	104.095949309799	111.826048369203	103.087522327124	94.5085769770202	82.7243899076244	106.314287859449	85.1997676369973	92.1441228588305	NA	103.20819112628	91.688089117395	87.6122082585278	93.9659143251958	106.574111882401	103.574926542605	100.987432675045	94.8899664304364	93.6262153402953	96.7544895549131	89.1691060571943	96.3443799111718	121.059268600252	99.7970008512868	107.161257083977	100.012822156687	102.038950352016	102.409638554217	96.0662525879917	101.240089449075	100.013890818169	99.4255413168361	97.6899871895533	62.8970775095299
265	102.811950790861	97.1055088702148	95.2266442226765	93.0806522697223	96.3460593150909	109.862671660424	99.2980653997603	97.1292898769696	104.498407643312	101.76245210728	102.903917365036	91.1094783247612	103.954341622503	97.0948012232416	90.6108139691672	96.7929276634187	103.190767141887	111.826048369203	104.108190865017	95.8032150178013	81.0699021094719	106.314287859449	85.9743109791519	92.1441228588305	NA	103.20819112628	91.688089117395	87.6122082585278	93.9659143251958	105.349122090649	104.309500489716	102.333931777379	94.8899664304364	93.6262153402953	96.2658305167569	89.1691060571943	95.3194396993509	121.059268600252	99.7970008512868	107.161257083977	100.012822156687	103.136143366554	102.409638554217	96.0662525879917	101.240089449075	98.902625364634	99.4255413168361	97.6899871895533	60.9911054637865
266	104.130052724077	98.9729225023343	95.2266442226765	92.0229175848391	98.3123054235622	109.862671660424	99.9828796438966	97.1292898769696	103.90127388535	101.76245210728	102.903917365036	94.0484937545922	105.177333876885	99.388379204893	89.5321138028676	96.0185842421114	103.190767141887	111.826048369203	104.108190865017	98.3924910993635	79.4154143113195	107.215256400631	85.9743109791519	92.1441228588305	NA	103.20819112628	91.688089117395	87.6122082585278	93.9659143251958	105.349122090649	103.574926542605	102.333931777379	94.8899664304364	93.6262153402953	96.7544895549131	87.8180589957217	95.3194396993509	121.059268600252	99.7970008512868	106.130860381247	98.4741633542762	103.136143366554	102.409638554217	96.0662525879917	100.020329335231	100.013890818169	99.4255413168361	98.1858754493987	60.9911054637865
267	105.448154657293	95.2380952380952	95.2266442226765	92.0229175848391	100.278551532033	109.862671660424	99.2980653997603	95.83423267861	103.90127388535	102.375478927203	102.903917365036	95.5180014695077	105.177333876885	99.388379204893	88.9927637197177	96.0185842421114	104.095949309799	113.157310849789	104.108190865017	97.0978530585824	79.4154143113195	106.314287859449	85.9743109791519	92.1441228588305	NA	103.20819112628	92.1165381319623	89.048473967684	92.5840626439429	105.349122090649	104.309500489716	102.333931777379	94.8899664304364	93.6262153402953	97.7318076312253	87.8180589957217	95.3194396993509	121.059268600252	99.0111976949774	106.130860381247	100.012822156687	103.136143366554	102.911646586345	96.4803312629399	102.459849562919	99.4582580914016	99.4255413168361	97.6899871895533	60.9911054637865
268	105.448154657293	97.1055088702148	95.2266442226765	94.1383869546056	100.278551532033	108.198085726176	99.2980653997603	93.2441182818908	103.90127388535	101.76245210728	103.683492496589	96.9875091844232	103.954341622503	97.8593272171254	86.8353633871185	95.244240820804	104.095949309799	113.157310849789	104.108190865017	97.0978530585824	79.4154143113195	107.215256400631	85.1997676369973	90.7265209686946	NA	103.20819112628	92.1165381319623	89.048473967684	95.3477660064486	104.124132298898	104.309500489716	102.333931777379	94.8899664304364	93.6262153402953	97.7318076312253	89.1691060571943	96.3443799111718	119.683595093431	99.0111976949774	105.100463678516	100.012822156687	103.136143366554	102.409638554217	96.4803312629399	102.459849562919	99.4582580914016	98.7627043747238	97.1940989297078	59.0851334180432
269	105.448154657293	97.1055088702148	95.2266442226765	93.0806522697223	98.3123054235622	106.533499791927	98.613251155624	93.2441182818908	103.90127388535	101.76245210728	103.683492496589	95.5180014695077	103.954341622503	97.8593272171254	86.8353633871185	95.244240820804	104.095949309799	111.826048369203	104.108190865017	95.8032150178013	79.4154143113195	107.215256400631	85.9743109791519	90.7265209686946	NA	103.20819112628	92.1165381319623	89.048473967684	93.9659143251958	105.349122090649	103.574926542605	102.333931777379	94.8899664304364	92.1858120273677	97.7318076312253	90.520153118667	96.3443799111718	119.683595093431	98.2253945386681	104.070066975786	101.551480959097	103.136143366554	102.911646586345	96.8944099378882	101.240089449075	98.3469926378664	99.4255413168361	97.6899871895533	60.9911054637865
270	105.448154657293	97.1055088702148	95.2266442226765	92.0229175848391	100.278551532033	108.198085726176	99.2980653997603	89.358946686812	103.90127388535	101.76245210728	103.683492496589	95.5180014695077	103.954341622503	97.8593272171254	87.9140635534181	95.244240820804	103.190767141887	113.157310849789	105.128859402909	97.0978530585824	81.0699021094719	106.314287859449	85.9743109791519	92.1441228588305	NA	103.20819112628	92.1165381319623	89.048473967684	95.3477660064486	105.349122090649	103.574926542605	102.333931777379	95.7851547929877	92.1858120273677	96.7544895549131	89.1691060571943	95.3194396993509	119.683595093431	98.2253945386681	104.070066975786	100.012822156687	103.136143366554	102.409638554217	97.3084886128364	101.240089449075	98.3469926378664	100.088378258948	97.1940989297078	59.0851334180432
271	105.448154657293	98.0392156862745	95.2266442226765	92.0229175848391	98.3123054235622	108.198085726176	99.9828796438966	90.6540038851716	103.90127388535	101.149425287356	103.683492496589	94.0484937545922	106.400326131268	97.8593272171254	87.3747134702683	95.244240820804	104.095949309799	114.488573330375	105.128859402909	95.8032150178013	77.760926513167	106.314287859449	86.7488543213064	92.1441228588305	NA	104.846416382253	92.1165381319623	89.048473967684	95.3477660064486	105.349122090649	103.574926542605	100.987432675045	94.8899664304364	92.1858120273677	96.2658305167569	90.520153118667	96.3443799111718	119.683595093431	97.4395913823587	104.070066975786	98.4741633542762	103.136143366554	102.911646586345	98.1366459627329	102.459849562919	98.3469926378664	100.088378258948	97.1940989297078	59.0851334180432
272	105.448154657293	98.0392156862745	96.6694721654443	93.0806522697223	98.3123054235622	106.533499791927	97.9284369114878	90.6540038851716	103.90127388535	101.76245210728	102.903917365036	94.0484937545922	106.400326131268	98.6238532110092	87.3747134702683	95.244240820804	104.095949309799	113.157310849789	105.128859402909	94.5085769770202	79.4154143113195	105.413319318267	85.9743109791519	92.1441228588305	NA	104.846416382253	92.5449871465296	89.048473967684	92.5840626439429	105.349122090649	103.574926542605	99.6409335727109	94.8899664304364	92.1858120273677	96.2658305167569	89.1691060571943	97.3693201229928	119.683595093431	99.7970008512868	104.070066975786	100.012822156687	104.233336381092	102.409638554217	98.1366459627329	101.240089449075	98.902625364634	100.088378258948	96.6982106698624	59.0851334180432
273	104.130052724077	98.0392156862745	96.6694721654443	92.0229175848391	98.3123054235622	106.533499791927	98.613251155624	90.6540038851716	103.90127388535	102.988505747126	102.124342233483	94.0484937545922	106.400326131268	98.6238532110092	87.3747134702683	95.244240820804	103.190767141887	114.488573330375	105.128859402909	94.5085769770202	74.451950916862	105.413319318267	85.9743109791519	93.5617247489664	NA	103.20819112628	92.1165381319623	87.6122082585278	93.9659143251958	105.349122090649	102.840352595495	99.6409335727109	95.7851547929877	92.1858120273677	97.2431485930692	87.8180589957217	96.3443799111718	119.683595093431	99.7970008512868	104.070066975786	100.012822156687	105.33052939563	102.409638554217	97.7225672877847	102.459849562919	97.7913599110988	99.4255413168361	95.7064341501715	57.1791613722999
274	104.130052724077	97.1055088702148	96.6694721654443	90.9651828999559	100.278551532033	108.198085726176	99.2980653997603	91.9490610835312	103.90127388535	102.988505747126	102.124342233483	95.5180014695077	105.177333876885	98.6238532110092	86.8353633871185	96.0185842421114	104.095949309799	113.157310849789	105.128859402909	94.5085769770202	76.1064387150145	105.413319318267	85.1997676369973	93.5617247489664	NA	103.20819112628	92.1165381319623	89.048473967684	92.5840626439429	105.349122090649	103.574926542605	99.6409335727109	95.7851547929877	89.3050054015124	98.2204666693815	89.1691060571943	95.3194396993509	118.30792158661	99.7970008512868	104.070066975786	98.4741633542762	105.33052939563	101.907630522088	97.7225672877847	101.240089449075	97.2357271843311	99.4255413168361	96.2023224100169	57.1791613722999
275	105.448154657293	97.1055088702148	96.6694721654443	93.0806522697223	98.3123054235622	108.198085726176	99.2980653997603	93.2441182818908	103.90127388535	103.60153256705	102.124342233483	94.0484937545922	105.177333876885	98.6238532110092	87.9140635534181	96.0185842421114	102.285584973976	114.488573330375	104.108190865017	95.8032150178013	77.760926513167	106.314287859449	85.9743109791519	93.5617247489664	NA	101.569965870307	92.1165381319623	89.048473967684	92.5840626439429	105.349122090649	103.574926542605	98.294434470377	97.5755315180903	89.3050054015124	98.7091257075376	90.520153118667	96.3443799111718	119.683595093431	99.0111976949774	104.070066975786	100.012822156687	104.233336381092	101.907630522088	97.7225672877847	102.459849562919	97.2357271843311	98.7627043747238	96.2023224100169	59.0851334180432
276	104.130052724077	97.1055088702148	95.2266442226765	93.0806522697223	102.244797640505	108.198085726176	99.2980653997603	93.2441182818908	103.90127388535	102.375478927203	101.344767101929	94.0484937545922	105.177333876885	99.388379204893	87.9140635534181	96.7929276634187	102.285584973976	114.488573330375	104.108190865017	94.5085769770202	77.760926513167	105.413319318267	85.1997676369973	93.5617247489664	NA	101.569965870307	92.1165381319623	89.048473967684	93.9659143251958	106.574111882401	103.574926542605	99.6409335727109	98.4707198806415	87.8646020885848	98.7091257075376	89.1691060571943	97.3693201229928	119.683595093431	99.0111976949774	103.039670273055	100.012822156687	103.136143366554	101.40562248996	98.1366459627329	102.459849562919	98.3469926378664	98.7627043747238	96.2023224100169	59.0851334180432
277	105.448154657293	97.1055088702148	95.2266442226765	93.0806522697223	100.278551532033	104.868913857678	98.613251155624	94.5391754802504	103.90127388535	101.76245210728	101.344767101929	89.6399706098457	105.177333876885	98.6238532110092	89.5321138028676	96.7929276634187	103.190767141887	114.488573330375	102.066853789232	97.0978530585824	77.760926513167	105.413319318267	85.1997676369973	92.1441228588305	NA	103.20819112628	92.1165381319623	89.048473967684	93.9659143251958	106.574111882401	102.840352595495	98.294434470377	98.4707198806415	89.3050054015124	98.2204666693815	90.520153118667	95.3194396993509	119.683595093431	99.7970008512868	103.039670273055	98.4741633542762	104.233336381092	101.907630522088	98.1366459627329	102.459849562919	97.2357271843311	99.4255413168361	96.2023224100169	60.9911054637865
278	104.130052724077	97.1055088702148	95.2266442226765	90.9651828999559	100.278551532033	104.868913857678	99.9828796438966	94.5391754802504	103.304140127389	101.149425287356	101.344767101929	91.1094783247612	105.177333876885	98.6238532110092	90.6108139691672	97.5672710847261	104.095949309799	113.157310849789	102.066853789232	97.0978530585824	77.760926513167	105.413319318267	84.4252242948428	92.1441228588305	NA	103.20819112628	92.1165381319623	89.048473967684	93.9659143251958	105.349122090649	102.105778648384	98.294434470377	98.4707198806415	87.8646020885848	99.1977847456937	90.520153118667	96.3443799111718	118.30792158661	99.7970008512868	104.070066975786	100.012822156687	104.233336381092	102.409638554217	98.5507246376812	102.459849562919	97.2357271843311	99.4255413168361	96.6982106698624	60.9911054637865
279	104.130052724077	97.1055088702148	96.6694721654443	90.9651828999559	100.278551532033	104.868913857678	99.9828796438966	94.5391754802504	103.304140127389	101.149425287356	100.565191970376	91.1094783247612	103.954341622503	98.6238532110092	88.9927637197177	98.3416145060334	104.095949309799	113.157310849789	103.087522327124	98.3924910993635	77.760926513167	105.413319318267	84.4252242948428	92.1441228588305	NA	103.20819112628	92.1165381319623	87.6122082585278	93.9659143251958	105.349122090649	102.105778648384	98.294434470377	98.4707198806415	87.8646020885848	98.7091257075376	89.1691060571943	97.3693201229928	116.932248079789	99.0111976949774	103.039670273055	98.4741633542762	104.233336381092	101.907630522088	98.1366459627329	102.459849562919	97.7913599110988	99.4255413168361	96.2023224100169	59.0851334180432
280	104.130052724077	97.1055088702148	96.6694721654443	89.9074482150727	104.211043748976	103.204327923429	99.9828796438966	95.83423267861	103.304140127389	101.149425287356	101.344767101929	91.1094783247612	106.400326131268	98.6238532110092	90.0714638860173	98.3416145060334	104.095949309799	113.157310849789	103.087522327124	95.8032150178013	77.760926513167	105.413319318267	84.4252242948428	92.1441228588305	NA	99.9317406143345	92.1165381319623	89.048473967684	92.5840626439429	104.124132298898	103.574926542605	98.294434470377	97.5755315180903	87.8646020885848	99.1977847456937	90.520153118667	97.3693201229928	116.932248079789	99.0111976949774	104.070066975786	100.012822156687	104.233336381092	102.409638554217	98.5507246376812	103.679609676764	97.7913599110988	99.4255413168361	96.2023224100169	60.9911054637865
281	104.130052724077	97.1055088702148	96.6694721654443	89.9074482150727	104.211043748976	104.868913857678	99.9828796438966	97.1292898769696	103.304140127389	101.76245210728	101.344767101929	91.1094783247612	105.177333876885	98.6238532110092	90.6108139691672	97.5672710847261	104.095949309799	113.157310849789	104.108190865017	95.8032150178013	77.760926513167	106.314287859449	84.4252242948428	90.7265209686946	NA	101.569965870307	92.5449871465296	89.048473967684	92.5840626439429	104.124132298898	103.574926542605	96.9479353680431	97.5755315180903	87.8646020885848	99.1977847456937	90.520153118667	98.3942603348138	119.683595093431	99.0111976949774	105.100463678516	98.4741633542762	102.038950352016	101.907630522088	98.9648033126294	103.679609676764	97.7913599110988	99.4255413168361	96.2023224100169	60.9911054637865
282	104.130052724077	97.1055088702148	96.6694721654443	92.0229175848391	104.211043748976	104.868913857678	98.613251155624	99.7194042736888	103.90127388535	101.76245210728	100.565191970376	91.1094783247612	105.177333876885	98.6238532110092	92.2288642186166	96.7929276634187	104.095949309799	113.157310849789	104.108190865017	95.8032150178013	77.760926513167	106.314287859449	83.6506809526883	93.5617247489664	NA	101.569965870307	92.5449871465296	89.048473967684	93.9659143251958	104.124132298898	103.574926542605	96.9479353680431	97.5755315180903	87.8646020885848	100.663761860162	89.1691060571943	97.3693201229928	118.30792158661	99.7970008512868	105.100463678516	98.4741633542762	103.136143366554	101.907630522088	98.9648033126294	102.459849562919	97.7913599110988	100.088378258948	96.2023224100169	59.0851334180432
283	105.448154657293	96.171802054155	95.2266442226765	92.0229175848391	104.211043748976	104.868913857678	99.9828796438966	99.7194042736888	103.304140127389	101.76245210728	100.565191970376	92.5789860396767	106.400326131268	97.0948012232416	92.7682143017664	97.5672710847261	104.095949309799	114.488573330375	104.108190865017	95.8032150178013	76.1064387150145	106.314287859449	83.6506809526883	92.1441228588305	NA	101.569965870307	92.1165381319623	89.048473967684	92.5840626439429	105.349122090649	103.574926542605	96.9479353680431	99.3659082431928	86.4241987756572	100.663761860162	89.1691060571943	97.3693201229928	119.683595093431	98.2253945386681	105.100463678516	98.4741633542762	103.136143366554	101.907630522088	98.9648033126294	102.459849562919	96.6800944575636	99.4255413168361	96.2023224100169	57.1791613722999
284	104.130052724077	97.1055088702148	95.2266442226765	90.9651828999559	102.244797640505	106.533499791927	99.2980653997603	99.7194042736888	103.304140127389	101.76245210728	101.344767101929	95.5180014695077	106.400326131268	97.0948012232416	91.150164052317	96.7929276634187	103.190767141887	113.157310849789	104.108190865017	95.8032150178013	77.760926513167	106.314287859449	84.4252242948428	92.1441228588305	NA	101.569965870307	92.1165381319623	89.048473967684	93.9659143251958	105.349122090649	102.840352595495	96.9479353680431	99.3659082431928	86.4241987756572	100.663761860162	90.520153118667	96.3443799111718	119.683595093431	98.2253945386681	105.100463678516	100.012822156687	104.233336381092	101.907630522088	99.3788819875776	104.899369790608	96.6800944575636	100.088378258948	96.6982106698624	57.1791613722999
285	105.448154657293	97.1055088702148	96.6694721654443	90.9651828999559	104.211043748976	106.533499791927	99.9828796438966	102.309518670408	103.90127388535	101.76245210728	101.344767101929	99.9265246142542	105.177333876885	97.0948012232416	89.5321138028676	96.0185842421114	103.190767141887	114.488573330375	104.108190865017	95.8032150178013	76.1064387150145	106.314287859449	83.6506809526883	92.1441228588305	NA	101.569965870307	92.1165381319623	89.048473967684	93.9659143251958	104.124132298898	103.574926542605	96.9479353680431	99.3659082431928	86.4241987756572	100.663761860162	89.1691060571943	97.3693201229928	119.683595093431	98.2253945386681	104.070066975786	101.551480959097	103.136143366554	101.40562248996	98.5507246376812	103.679609676764	97.7913599110988	99.4255413168361	96.6982106698624	59.0851334180432
286	105.448154657293	97.1055088702148	96.6694721654443	89.9074482150727	102.244797640505	106.533499791927	100.667693888033	103.604575868768	103.90127388535	101.76245210728	100.565191970376	96.9875091844232	105.177333876885	97.0948012232416	88.9927637197177	97.5672710847261	105.00113147771	114.488573330375	104.108190865017	95.8032150178013	77.760926513167	106.314287859449	85.1997676369973	92.1441228588305	NA	101.569965870307	91.688089117395	90.4847396768402	92.5840626439429	105.349122090649	104.309500489716	98.294434470377	98.4707198806415	86.4241987756572	100.663761860162	89.1691060571943	97.3693201229928	118.30792158661	96.6537882260494	105.100463678516	100.012822156687	103.136143366554	101.907630522088	98.9648033126294	103.679609676764	96.6800944575636	100.088378258948	96.2023224100169	59.0851334180432
287	104.130052724077	96.171802054155	96.6694721654443	88.8497135301895	102.244797640505	106.533499791927	102.037322376305	104.899633067127	103.90127388535	101.76245210728	100.565191970376	96.9875091844232	106.400326131268	96.3302752293578	88.4534136365679	97.5672710847261	104.095949309799	113.157310849789	101.04618525134	95.8032150178013	76.1064387150145	106.314287859449	85.1997676369973	92.1441228588305	NA	101.569965870307	91.688089117395	89.048473967684	92.5840626439429	104.124132298898	103.574926542605	98.294434470377	98.4707198806415	87.8646020885848	100.663761860162	90.520153118667	97.3693201229928	119.683595093431	97.4395913823587	104.070066975786	100.012822156687	103.136143366554	101.40562248996	98.9648033126294	103.679609676764	97.2357271843311	99.4255413168361	96.6982106698624	60.9911054637865
288	105.448154657293	98.0392156862745	96.6694721654443	88.8497135301895	102.244797640505	106.533499791927	102.037322376305	106.194690265487	103.90127388535	101.76245210728	100.565191970376	98.4570168993387	103.954341622503	97.0948012232416	89.5321138028676	98.3416145060334	104.095949309799	113.157310849789	100.025516713447	95.8032150178013	76.1064387150145	106.314287859449	85.1997676369973	92.1441228588305	NA	101.569965870307	91.2596401028278	89.048473967684	93.9659143251958	104.124132298898	103.574926542605	98.294434470377	100.261096605744	86.4241987756572	101.641079936474	90.520153118667	98.3942603348138	118.30792158661	97.4395913823587	105.100463678516	100.012822156687	104.233336381092	100.903614457831	99.3788819875776	103.679609676764	96.6800944575636	99.4255413168361	96.6982106698624	60.9911054637865
289	106.76625659051	97.1055088702148	96.6694721654443	89.9074482150727	102.244797640505	106.533499791927	101.352508132169	106.194690265487	103.90127388535	101.76245210728	100.565191970376	95.5180014695077	102.731349368121	97.0948012232416	90.0714638860173	98.3416145060334	104.095949309799	113.157310849789	100.025516713447	95.8032150178013	77.760926513167	106.314287859449	85.9743109791519	93.5617247489664	NA	101.569965870307	91.688089117395	89.048473967684	92.5840626439429	105.349122090649	103.574926542605	99.6409335727109	99.3659082431928	86.4241987756572	102.618398012787	93.2222472416122	97.3693201229928	119.683595093431	96.6537882260494	105.100463678516	100.012822156687	103.136143366554	101.907630522088	99.3788819875776	106.119129904452	97.2357271843311	99.4255413168361	97.1940989297078	59.0851334180432
290	108.084358523726	97.1055088702148	96.6694721654443	88.8497135301895	104.211043748976	104.868913857678	102.037322376305	106.194690265487	103.304140127389	101.76245210728	99.0060417072695	94.0484937545922	102.731349368121	97.8593272171254	90.0714638860173	97.5672710847261	104.095949309799	113.157310849789	100.025516713447	95.8032150178013	76.1064387150145	106.314287859449	85.9743109791519	93.5617247489664	NA	99.9317406143345	91.2596401028278	90.4847396768402	93.9659143251958	105.349122090649	104.309500489716	99.6409335727109	99.3659082431928	86.4241987756572	102.12973897463	91.8712001801396	96.3443799111718	118.30792158661	96.6537882260494	104.070066975786	100.012822156687	103.136143366554	101.40562248996	99.3788819875776	104.899369790608	96.6800944575636	100.088378258948	96.6982106698624	59.0851334180432
291	105.448154657293	98.0392156862745	98.1123001082121	86.7342441604231	102.244797640505	106.533499791927	101.352508132169	102.309518670408	103.304140127389	101.76245210728	99.7856168388229	95.5180014695077	102.731349368121	98.6238532110092	88.4534136365679	96.7929276634187	104.095949309799	114.488573330375	100.025516713447	94.5085769770202	76.1064387150145	106.314287859449	85.1997676369973	92.1441228588305	NA	101.569965870307	91.2596401028278	90.4847396768402	92.5840626439429	106.574111882401	104.309500489716	99.6409335727109	99.3659082431928	86.4241987756572	104.084375127255	91.8712001801396	96.3443799111718	119.683595093431	97.4395913823587	105.100463678516	101.551480959097	102.038950352016	101.40562248996	98.9648033126294	103.679609676764	96.6800944575636	99.4255413168361	96.6982106698624	60.9911054637865
292	106.76625659051	98.9729225023343	98.1123001082121	88.8497135301895	102.244797640505	106.533499791927	102.037322376305	103.604575868768	103.304140127389	101.149425287356	99.7856168388229	95.5180014695077	103.954341622503	98.6238532110092	88.4534136365679	96.7929276634187	104.095949309799	114.488573330375	100.025516713447	95.8032150178013	77.760926513167	106.314287859449	85.1997676369973	92.1441228588305	NA	101.569965870307	90.8311910882605	91.9210053859964	91.20221096269	106.574111882401	104.309500489716	99.6409335727109	99.3659082431928	84.9837954627296	102.618398012787	90.520153118667	98.3942603348138	119.683595093431	97.4395913823587	105.100463678516	101.551480959097	103.136143366554	101.40562248996	98.9648033126294	103.679609676764	96.1244617307959	100.088378258948	96.6982106698624	59.0851334180432
293	106.76625659051	98.9729225023343	98.1123001082121	88.8497135301895	104.211043748976	104.868913857678	101.352508132169	101.014461472048	103.90127388535	101.149425287356	100.565191970376	94.0484937545922	101.508357113738	98.6238532110092	88.9927637197177	96.7929276634187	103.190767141887	114.488573330375	100.025516713447	98.3924910993635	77.760926513167	106.314287859449	85.1997676369973	93.5617247489664	NA	101.569965870307	90.4027420736932	91.9210053859964	91.20221096269	107.799101674153	103.574926542605	98.294434470377	99.3659082431928	83.543392149802	103.595716089099	90.520153118667	97.3693201229928	121.059268600252	96.6537882260494	104.070066975786	103.090139761508	102.038950352016	100.903614457831	98.9648033126294	103.679609676764	95.5688290040283	99.4255413168361	96.6982106698624	59.0851334180432
294	108.084358523726	98.9729225023343	98.1123001082121	88.8497135301895	102.244797640505	104.868913857678	102.037322376305	102.309518670408	103.90127388535	101.149425287356	99.7856168388229	95.5180014695077	103.954341622503	98.6238532110092	87.3747134702683	95.244240820804	103.190767141887	114.488573330375	99.004848175555	98.3924910993635	77.760926513167	106.314287859449	85.9743109791519	93.5617247489664	NA	101.569965870307	90.4027420736932	91.9210053859964	91.20221096269	106.574111882401	104.309500489716	99.6409335727109	99.3659082431928	83.543392149802	104.573034165411	89.1691060571943	98.3942603348138	121.059268600252	96.6537882260494	102.009273570325	104.628798563918	102.038950352016	101.40562248996	99.3788819875776	104.899369790608	96.1244617307959	99.4255413168361	96.6982106698624	57.1791613722999
295	108.084358523726	98.9729225023343	98.1123001082121	88.8497135301895	104.211043748976	108.198085726176	102.037322376305	103.604575868768	103.304140127389	101.76245210728	100.565191970376	94.0484937545922	103.954341622503	98.6238532110092	87.9140635534181	96.0185842421114	104.095949309799	114.488573330375	97.9841796376627	99.6871291401446	77.760926513167	105.413319318267	85.9743109791519	94.9793266391022	NA	99.9317406143345	90.4027420736932	91.9210053859964	91.20221096269	106.574111882401	103.574926542605	99.6409335727109	99.3659082431928	83.543392149802	104.573034165411	89.1691060571943	98.3942603348138	121.059268600252	98.2253945386681	103.039670273055	104.628798563918	102.038950352016	100.903614457831	98.9648033126294	104.899369790608	97.2357271843311	99.4255413168361	96.6982106698624	57.1791613722999
296	108.084358523726	98.0392156862745	98.1123001082121	86.7342441604231	104.211043748976	106.533499791927	102.037322376305	103.604575868768	103.304140127389	101.76245210728	100.565191970376	95.5180014695077	105.177333876885	97.8593272171254	88.9927637197177	96.0185842421114	103.190767141887	113.157310849789	99.004848175555	97.0978530585824	76.1064387150145	106.314287859449	85.9743109791519	94.9793266391022	NA	99.9317406143345	89.974293059126	91.9210053859964	89.8203592814371	107.799101674153	104.309500489716	99.6409335727109	98.4707198806415	83.543392149802	104.573034165411	90.520153118667	96.3443799111718	121.059268600252	97.4395913823587	103.039670273055	106.167457366329	100.941757337478	100.401606425703	99.3788819875776	103.679609676764	97.2357271843311	99.4255413168361	96.6982106698624	57.1791613722999
297	106.76625659051	98.9729225023343	99.5551280509799	85.6765094755399	102.244797640505	108.198085726176	102.722136620442	99.7194042736888	103.90127388535	101.149425287356	101.344767101929	94.0484937545922	105.177333876885	97.8593272171254	88.9927637197177	96.0185842421114	104.095949309799	113.157310849789	100.025516713447	95.8032150178013	76.1064387150145	105.413319318267	85.9743109791519	93.5617247489664	NA	99.9317406143345	89.974293059126	91.9210053859964	89.8203592814371	107.799101674153	104.309500489716	99.6409335727109	98.4707198806415	83.543392149802	104.573034165411	90.520153118667	97.3693201229928	121.059268600252	98.2253945386681	104.070066975786	104.628798563918	102.038950352016	99.8995983935743	99.3788819875776	103.679609676764	96.1244617307959	98.7627043747238	96.6982106698624	59.0851334180432
298	108.084358523726	99.906629318394	99.5551280509799	85.6765094755399	102.244797640505	106.533499791927	102.037322376305	99.7194042736888	103.304140127389	101.76245210728	101.344767101929	95.5180014695077	105.177333876885	97.0948012232416	88.4534136365679	96.0185842421114	104.095949309799	113.157310849789	102.066853789232	97.0978530585824	76.1064387150145	105.413319318267	85.1997676369973	93.5617247489664	NA	99.9317406143345	89.974293059126	91.9210053859964	88.4385076001843	107.799101674153	103.574926542605	99.6409335727109	97.5755315180903	83.543392149802	104.084375127255	90.520153118667	98.3942603348138	121.059268600252	97.4395913823587	103.039670273055	104.628798563918	102.038950352016	100.401606425703	99.3788819875776	102.459849562919	96.1244617307959	99.4255413168361	96.6982106698624	59.0851334180432
299	108.084358523726	99.906629318394	99.5551280509799	86.7342441604231	104.211043748976	108.198085726176	102.037322376305	99.7194042736888	103.90127388535	101.149425287356	102.124342233483	96.9875091844232	105.177333876885	97.0948012232416	87.3747134702683	96.0185842421114	104.095949309799	111.826048369203	101.04618525134	95.8032150178013	76.1064387150145	105.413319318267	85.1997676369973	93.5617247489664	NA	101.569965870307	89.5458440445587	89.048473967684	89.8203592814371	107.799101674153	103.574926542605	99.6409335727109	96.680343155539	84.9837954627296	104.084375127255	90.520153118667	98.3942603348138	118.30792158661	97.4395913823587	104.070066975786	107.70611616874	103.136143366554	100.401606425703	99.3788819875776	102.459849562919	96.6800944575636	98.7627043747238	96.6982106698624	59.0851334180432
300	106.76625659051	98.9729225023343	100.997955993748	86.7342441604231	104.211043748976	108.198085726176	102.037322376305	101.014461472048	103.304140127389	101.149425287356	101.344767101929	96.9875091844232	103.954341622503	97.0948012232416	86.2960133039687	96.0185842421114	104.095949309799	111.826048369203	102.066853789232	97.0978530585824	76.1064387150145	105.413319318267	86.7488543213064	93.5617247489664	NA	101.569965870307	89.5458440445587	90.4847396768402	89.8203592814371	107.799101674153	103.574926542605	100.987432675045	96.680343155539	84.9837954627296	104.084375127255	90.520153118667	97.3693201229928	118.30792158661	97.4395913823587	104.070066975786	103.090139761508	103.136143366554	100.401606425703	99.7929606625259	102.459849562919	97.2357271843311	99.4255413168361	96.6982106698624	55.2731893265565
301	108.084358523726	98.9729225023343	100.997955993748	86.7342441604231	102.244797640505	108.198085726176	102.037322376305	99.7194042736888	103.304140127389	100.536398467433	102.124342233483	98.4570168993387	103.954341622503	97.0948012232416	86.8353633871185	96.7929276634187	104.095949309799	113.157310849789	102.066853789232	97.0978530585824	77.760926513167	105.413319318267	85.9743109791519	93.5617247489664	NA	101.569965870307	89.1173950299914	90.4847396768402	88.4385076001843	107.799101674153	103.574926542605	100.987432675045	95.7851547929877	84.9837954627296	103.595716089099	90.520153118667	96.3443799111718	119.683595093431	97.4395913823587	104.070066975786	106.167457366329	103.136143366554	100.401606425703	99.3788819875776	102.459849562919	97.7913599110988	99.4255413168361	96.6982106698624	57.1791613722999
302	108.084358523726	100.840336134454	100.997955993748	85.6765094755399	104.211043748976	108.198085726176	101.352508132169	102.309518670408	103.304140127389	100.536398467433	102.124342233483	98.4570168993387	102.731349368121	98.6238532110092	87.3747134702683	96.0185842421114	105.00113147771	111.826048369203	102.066853789232	95.8032150178013	77.760926513167	106.314287859449	85.9743109791519	93.5617247489664	NA	99.9317406143345	89.5458440445587	90.4847396768402	87.0566559189314	107.799101674153	104.309500489716	99.6409335727109	93.9947780678851	84.9837954627296	103.107057050943	89.1691060571943	96.3443799111718	119.683595093431	97.4395913823587	103.039670273055	104.628798563918	103.136143366554	99.8995983935743	99.7929606625259	101.240089449075	97.7913599110988	98.7627043747238	96.6982106698624	57.1791613722999
303	110.720562390158	100.840336134454	100.997955993748	85.6765094755399	102.244797640505	109.862671660424	102.037322376305	102.309518670408	103.304140127389	99.9233716475096	102.124342233483	98.4570168993387	103.954341622503	98.6238532110092	87.3747134702683	95.244240820804	105.00113147771	113.157310849789	102.066853789232	99.6871291401446	77.760926513167	106.314287859449	85.9743109791519	94.9793266391022	NA	99.9317406143345	89.5458440445587	90.4847396768402	88.4385076001843	109.024091465904	103.574926542605	99.6409335727109	96.680343155539	84.9837954627296	102.618398012787	89.1691060571943	96.3443799111718	118.30792158661	98.2253945386681	104.070066975786	104.628798563918	103.136143366554	99.8995983935743	99.7929606625259	102.459849562919	97.7913599110988	99.4255413168361	97.1940989297078	57.1791613722999
304	109.402460456942	98.9729225023343	100.997955993748	85.6765094755399	104.211043748976	109.862671660424	102.037322376305	101.014461472048	103.304140127389	99.9233716475096	101.344767101929	98.4570168993387	103.954341622503	99.388379204893	86.8353633871185	96.0185842421114	104.095949309799	113.157310849789	102.066853789232	100.981767180926	77.760926513167	106.314287859449	85.1997676369973	94.9793266391022	NA	99.9317406143345	88.2604970008569	90.4847396768402	89.8203592814371	107.799101674153	104.309500489716	99.6409335727109	95.7851547929877	83.543392149802	102.12973897463	89.1691060571943	96.3443799111718	119.683595093431	98.2253945386681	104.070066975786	104.628798563918	103.136143366554	99.8995983935743	99.7929606625259	103.679609676764	97.2357271843311	99.4255413168361	97.6899871895533	57.1791613722999
305	108.084358523726	98.9729225023343	99.5551280509799	84.6187747906567	104.211043748976	109.862671660424	102.037322376305	101.014461472048	103.304140127389	99.9233716475096	101.344767101929	98.4570168993387	103.954341622503	99.388379204893	87.3747134702683	94.4698973994967	104.095949309799	113.157310849789	104.108190865017	99.6871291401446	79.4154143113195	105.413319318267	85.1997676369973	93.5617247489664	NA	99.9317406143345	89.1173950299914	91.9210053859964	91.20221096269	107.799101674153	105.044074436827	98.294434470377	94.8899664304364	83.543392149802	102.12973897463	89.1691060571943	96.3443799111718	118.30792158661	98.2253945386681	105.100463678516	104.628798563918	100.941757337478	99.8995983935743	100.207039337474	103.679609676764	97.7913599110988	99.4255413168361	97.1940989297078	57.1791613722999
306	106.76625659051	98.9729225023343	99.5551280509799	84.6187747906567	104.211043748976	109.862671660424	102.037322376305	98.4243470753292	103.304140127389	99.9233716475096	101.344767101929	98.4570168993387	105.177333876885	100.152905198777	89.5321138028676	95.244240820804	104.095949309799	113.157310849789	104.108190865017	98.3924910993635	77.760926513167	106.314287859449	84.4252242948428	92.1441228588305	NA	101.569965870307	88.6889460154242	90.4847396768402	89.8203592814371	106.574111882401	103.574926542605	99.6409335727109	94.8899664304364	83.543392149802	100.663761860162	89.1691060571943	96.3443799111718	121.059268600252	96.6537882260494	105.100463678516	101.551480959097	102.038950352016	99.3975903614458	99.7929606625259	102.459849562919	97.7913599110988	99.4255413168361	97.6899871895533	59.0851334180432
307	105.448154657293	98.9729225023343	99.5551280509799	83.5610401057735	102.244797640505	109.862671660424	102.722136620442	98.4243470753292	103.90127388535	99.9233716475096	100.565191970376	98.4570168993387	105.177333876885	100.917431192661	90.0714638860173	96.0185842421114	104.095949309799	111.826048369203	103.087522327124	99.6871291401446	76.1064387150145	106.314287859449	85.1997676369973	93.5617247489664	NA	99.9317406143345	88.6889460154242	91.9210053859964	89.8203592814371	107.799101674153	104.309500489716	98.294434470377	94.8899664304364	82.1029888368743	101.641079936474	89.1691060571943	95.3194396993509	119.683595093431	97.4395913823587	107.161257083977	103.090139761508	102.038950352016	99.8995983935743	99.7929606625259	101.240089449075	96.6800944575636	100.088378258948	97.6899871895533	60.9911054637865
308	106.76625659051	98.9729225023343	99.5551280509799	83.5610401057735	102.244797640505	109.862671660424	102.722136620442	99.7194042736888	103.90127388535	99.9233716475096	101.344767101929	96.9875091844232	103.954341622503	101.681957186544	90.0714638860173	95.244240820804	104.095949309799	111.826048369203	102.066853789232	98.3924910993635	76.1064387150145	106.314287859449	84.4252242948428	93.5617247489664	NA	101.569965870307	88.2604970008569	90.4847396768402	88.4385076001843	107.799101674153	103.574926542605	96.9479353680431	94.8899664304364	80.6625855239467	100.663761860162	90.520153118667	96.3443799111718	119.683595093431	97.4395913823587	106.130860381247	101.551480959097	102.038950352016	99.3975903614458	99.7929606625259	101.240089449075	97.2357271843311	99.4255413168361	98.1858754493987	59.0851334180432
309	108.084358523726	98.9729225023343	99.5551280509799	84.6187747906567	104.211043748976	109.862671660424	103.406950864578	99.7194042736888	104.498407643312	98.6973180076628	101.344767101929	98.4570168993387	102.731349368121	101.681957186544	90.6108139691672	95.244240820804	104.095949309799	113.157310849789	102.066853789232	98.3924910993635	74.451950916862	105.413319318267	85.9743109791519	93.5617247489664	NA	101.569965870307	87.8320479862896	91.9210053859964	89.8203592814371	107.799101674153	103.574926542605	96.9479353680431	93.0995897053338	80.6625855239467	99.1977847456937	90.520153118667	95.3194396993509	121.059268600252	97.4395913823587	105.100463678516	103.090139761508	103.136143366554	98.8955823293173	99.7929606625259	102.459849562919	97.7913599110988	100.088378258948	97.6899871895533	60.9911054637865
310	108.084358523726	98.0392156862745	99.5551280509799	84.6187747906567	104.211043748976	108.198085726176	102.722136620442	98.4243470753292	104.498407643312	99.9233716475096	102.124342233483	98.4570168993387	103.954341622503	100.917431192661	89.5321138028676	95.244240820804	103.190767141887	111.826048369203	103.087522327124	97.0978530585824	77.760926513167	105.413319318267	85.1997676369973	93.5617247489664	NA	101.569965870307	88.2604970008569	91.9210053859964	88.4385076001843	107.799101674153	103.574926542605	96.9479353680431	93.0995897053338	82.1029888368743	100.175102822006	90.520153118667	95.3194396993509	119.683595093431	97.4395913823587	106.130860381247	100.012822156687	103.136143366554	98.8955823293173	99.7929606625259	101.240089449075	97.2357271843311	100.088378258948	98.1858754493987	62.8970775095299
311	106.76625659051	98.0392156862745	99.5551280509799	85.6765094755399	104.211043748976	109.862671660424	102.722136620442	97.1292898769696	103.90127388535	99.9233716475096	101.344767101929	96.9875091844232	105.177333876885	100.917431192661	89.5321138028676	95.244240820804	103.190767141887	113.157310849789	101.04618525134	97.0978530585824	76.1064387150145	106.314287859449	85.9743109791519	93.5617247489664	NA	101.569965870307	87.4035989717224	91.9210053859964	91.20221096269	106.574111882401	103.574926542605	96.9479353680431	94.8899664304364	83.543392149802	101.152420898318	87.8180589957217	96.3443799111718	118.30792158661	97.4395913823587	107.161257083977	101.551480959097	104.233336381092	98.3935742971887	99.7929606625259	102.459849562919	97.2357271843311	100.088378258948	97.6899871895533	60.9911054637865
312	108.084358523726	98.0392156862745	98.1123001082121	84.6187747906567	106.177289857447	109.862671660424	102.722136620442	97.1292898769696	103.90127388535	99.3103448275862	102.124342233483	96.9875091844232	105.177333876885	102.446483180428	88.9927637197177	96.0185842421114	104.095949309799	113.157310849789	101.04618525134	95.8032150178013	76.1064387150145	105.413319318267	85.1997676369973	93.5617247489664	NA	101.569965870307	87.4035989717224	90.4847396768402	89.8203592814371	107.799101674153	103.574926542605	95.6014362657091	93.9947780678851	82.1029888368743	101.641079936474	89.1691060571943	96.3443799111718	118.30792158661	98.2253945386681	105.100463678516	103.090139761508	103.136143366554	98.8955823293173	99.7929606625259	102.459849562919	97.2357271843311	99.4255413168361	98.6817637092442	62.8970775095299
313	106.76625659051	97.1055088702148	98.1123001082121	86.7342441604231	104.211043748976	109.862671660424	103.406950864578	99.7194042736888	103.90127388535	99.3103448275862	102.124342233483	98.4570168993387	105.177333876885	101.681957186544	90.0714638860173	95.244240820804	104.095949309799	113.157310849789	99.004848175555	95.8032150178013	74.451950916862	105.413319318267	85.9743109791519	93.5617247489664	NA	101.569965870307	86.9751499571551	90.4847396768402	89.8203592814371	106.574111882401	102.840352595495	95.6014362657091	93.0995897053338	83.543392149802	101.152420898318	89.1691060571943	95.3194396993509	118.30792158661	97.4395913823587	104.070066975786	101.551480959097	103.136143366554	98.8955823293173	99.7929606625259	102.459849562919	98.3469926378664	99.4255413168361	98.1858754493987	64.8030495552732
314	108.084358523726	99.906629318394	98.1123001082121	87.7919788453063	106.177289857447	111.527257594673	102.722136620442	99.7194042736888	103.304140127389	99.3103448275862	100.565191970376	95.5180014695077	105.177333876885	100.152905198777	91.150164052317	95.244240820804	104.095949309799	113.157310849789	97.9841796376627	94.5085769770202	76.1064387150145	105.413319318267	85.9743109791519	92.1441228588305	NA	101.569965870307	86.1182519280206	90.4847396768402	91.20221096269	107.799101674153	102.840352595495	96.9479353680431	94.8899664304364	82.1029888368743	101.641079936474	89.1691060571943	95.3194396993509	116.932248079789	98.2253945386681	103.039670273055	101.551480959097	102.038950352016	98.8955823293173	100.207039337474	101.240089449075	98.902625364634	99.4255413168361	98.1858754493987	64.8030495552732
315	108.084358523726	98.0392156862745	98.1123001082121	87.7919788453063	108.143535965918	111.527257594673	104.091765108714	99.7194042736888	103.304140127389	99.3103448275862	101.344767101929	94.0484937545922	103.954341622503	99.388379204893	90.6108139691672	96.0185842421114	104.095949309799	113.157310849789	99.004848175555	97.0978530585824	77.760926513167	105.413319318267	85.9743109791519	92.1441228588305	NA	101.569965870307	86.5467009425878	90.4847396768402	89.8203592814371	107.799101674153	102.840352595495	96.9479353680431	93.9947780678851	83.543392149802	101.152420898318	89.1691060571943	95.3194396993509	116.932248079789	97.4395913823587	102.009273570325	101.551480959097	102.038950352016	98.8955823293173	99.7929606625259	101.240089449075	97.2357271843311	100.088378258948	98.6817637092442	66.7090216010165
316	106.76625659051	98.0392156862745	99.5551280509799	86.7342441604231	106.177289857447	111.527257594673	103.406950864578	95.83423267861	103.304140127389	98.6973180076628	101.344767101929	92.5789860396767	103.954341622503	100.917431192661	91.6895141354668	96.0185842421114	104.095949309799	113.157310849789	100.025516713447	95.8032150178013	76.1064387150145	105.413319318267	86.7488543213064	92.1441228588305	NA	101.569965870307	86.5467009425878	89.048473967684	91.20221096269	107.799101674153	102.840352595495	95.6014362657091	93.9947780678851	82.1029888368743	101.152420898318	87.8180589957217	95.3194396993509	116.932248079789	97.4395913823587	99.9484801648635	101.551480959097	103.136143366554	98.3935742971887	99.3788819875776	100.020329335231	97.2357271843311	99.4255413168361	99.1776519690896	68.6149936467598
317	106.76625659051	98.9729225023343	99.5551280509799	85.6765094755399	104.211043748976	113.191843528922	102.722136620442	99.7194042736888	103.90127388535	99.3103448275862	101.344767101929	94.0484937545922	103.954341622503	100.152905198777	93.3075643849162	96.7929276634187	105.00113147771	113.157310849789	96.9635110997703	95.8032150178013	77.760926513167	105.413319318267	85.9743109791519	93.5617247489664	NA	101.569965870307	86.1182519280206	89.048473967684	91.20221096269	106.574111882401	103.574926542605	95.6014362657091	93.9947780678851	82.1029888368743	100.663761860162	86.467011934249	94.2944994875299	116.932248079789	96.6537882260494	97.8876867594024	101.551480959097	103.136143366554	97.8915662650602	99.7929606625259	98.8005692213865	97.2357271843311	99.4255413168361	98.6817637092442	66.7090216010165
318	106.76625659051	98.0392156862745	99.5551280509799	86.7342441604231	104.211043748976	113.191843528922	102.722136620442	97.1292898769696	103.90127388535	98.6973180076628	101.344767101929	92.5789860396767	103.954341622503	100.152905198777	91.6895141354668	96.7929276634187	105.00113147771	113.157310849789	95.942842561878	95.8032150178013	74.451950916862	105.413319318267	85.9743109791519	93.5617247489664	NA	101.569965870307	86.5467009425878	90.4847396768402	91.20221096269	106.574111882401	104.309500489716	95.6014362657091	93.9947780678851	83.543392149802	101.152420898318	86.467011934249	95.3194396993509	116.932248079789	97.4395913823587	96.8572900566718	101.551480959097	104.233336381092	97.8915662650602	99.7929606625259	100.020329335231	98.3469926378664	99.4255413168361	98.6817637092442	64.8030495552732
319	106.76625659051	97.1055088702148	99.5551280509799	84.6187747906567	106.177289857447	111.527257594673	103.406950864578	98.4243470753292	103.90127388535	98.6973180076628	101.344767101929	91.1094783247612	105.177333876885	100.152905198777	91.6895141354668	97.5672710847261	104.095949309799	113.157310849789	97.9841796376627	94.5085769770202	76.1064387150145	106.314287859449	85.9743109791519	93.5617247489664	NA	101.569965870307	86.5467009425878	91.9210053859964	92.5840626439429	105.349122090649	103.574926542605	94.2549371633752	94.8899664304364	82.1029888368743	100.663761860162	86.467011934249	94.2944994875299	116.932248079789	96.6537882260494	95.8268933539413	101.551480959097	104.233336381092	98.3935742971887	99.7929606625259	98.8005692213865	98.902625364634	99.4255413168361	99.6735402289351	66.7090216010165
320	108.084358523726	97.1055088702148	99.5551280509799	82.5033054208903	106.177289857447	111.527257594673	103.406950864578	97.1292898769696	103.90127388535	99.3103448275862	101.344767101929	94.0484937545922	103.954341622503	100.152905198777	91.150164052317	97.5672710847261	104.095949309799	113.157310849789	97.9841796376627	94.5085769770202	74.451950916862	105.413319318267	85.9743109791519	93.5617247489664	NA	101.569965870307	86.9751499571551	91.9210053859964	89.8203592814371	105.349122090649	104.309500489716	94.2549371633752	94.8899664304364	82.1029888368743	98.7091257075376	87.8180589957217	96.3443799111718	116.932248079789	97.4395913823587	95.8268933539413	101.551480959097	103.136143366554	98.3935742971887	99.3788819875776	98.8005692213865	98.3469926378664	99.4255413168361	99.1776519690896	66.7090216010165
321	108.084358523726	95.2380952380952	98.1123001082121	83.5610401057735	108.143535965918	113.191843528922	102.722136620442	98.4243470753292	104.498407643312	98.6973180076628	100.565191970376	89.6399706098457	102.731349368121	100.152905198777	91.6895141354668	97.5672710847261	104.095949309799	111.826048369203	95.942842561878	94.5085769770202	74.451950916862	105.413319318267	85.9743109791519	93.5617247489664	NA	101.569965870307	86.5467009425878	93.3572710951526	91.20221096269	105.349122090649	103.574926542605	94.2549371633752	94.8899664304364	82.1029888368743	99.1977847456937	86.467011934249	96.3443799111718	115.556574572968	96.6537882260494	95.8268933539413	103.090139761508	104.233336381092	97.8915662650602	100.207039337474	100.020329335231	98.3469926378664	100.088378258948	99.6735402289351	66.7090216010165
322	110.720562390158	97.1055088702148	98.1123001082121	82.5033054208903	106.177289857447	111.527257594673	104.091765108714	97.1292898769696	104.498407643312	99.3103448275862	100.565191970376	89.6399706098457	102.731349368121	100.152905198777	90.0714638860173	99.1159579273408	105.00113147771	113.157310849789	95.942842561878	94.5085769770202	76.1064387150145	106.314287859449	85.9743109791519	94.9793266391022	NA	101.569965870307	86.5467009425878	91.9210053859964	91.20221096269	104.124132298898	104.309500489716	94.2549371633752	94.8899664304364	82.1029888368743	99.1977847456937	85.1159648727764	95.3194396993509	115.556574572968	96.6537882260494	92.7357032457496	101.551480959097	102.038950352016	97.8915662650602	99.7929606625259	101.240089449075	98.902625364634	100.088378258948	99.6735402289351	64.8030495552732
323	109.402460456942	96.171802054155	99.5551280509799	82.5033054208903	108.143535965918	114.856429463171	103.406950864578	95.83423267861	104.498407643312	99.3103448275862	100.565191970376	89.6399706098457	103.954341622503	100.917431192661	89.5321138028676	99.1159579273408	105.00113147771	111.826048369203	95.942842561878	95.8032150178013	76.1064387150145	106.314287859449	85.9743109791519	94.9793266391022	NA	101.569965870307	86.9751499571551	91.9210053859964	91.20221096269	105.349122090649	103.574926542605	94.2549371633752	94.8899664304364	80.6625855239467	99.1977847456937	85.1159648727764	96.3443799111718	116.932248079789	97.4395913823587	91.7053065430191	101.551480959097	102.038950352016	97.8915662650602	100.207039337474	98.8005692213865	98.902625364634	100.088378258948	99.6735402289351	64.8030495552732
324	109.402460456942	97.1055088702148	99.5551280509799	82.5033054208903	104.211043748976	114.856429463171	104.091765108714	97.1292898769696	104.498407643312	99.3103448275862	100.565191970376	89.6399706098457	103.954341622503	100.917431192661	89.5321138028676	99.1159579273408	104.095949309799	113.157310849789	94.9221740239857	95.8032150178013	72.7974631187095	105.413319318267	85.9743109791519	93.5617247489664	NA	101.569965870307	86.5467009425878	93.3572710951526	89.8203592814371	104.124132298898	103.574926542605	94.2549371633752	93.9947780678851	80.6625855239467	100.663761860162	83.7649178113038	96.3443799111718	115.556574572968	97.4395913823587	92.7357032457496	101.551480959097	104.233336381092	97.8915662650602	99.3788819875776	100.020329335231	99.4582580914016	100.088378258948	99.6735402289351	62.8970775095299
325	109.402460456942	97.1055088702148	99.5551280509799	83.5610401057735	104.211043748976	113.191843528922	104.776579352851	97.1292898769696	104.498407643312	99.3103448275862	100.565191970376	88.1704628949302	105.177333876885	100.152905198777	88.9927637197177	98.3416145060334	105.00113147771	111.826048369203	93.9015054860934	94.5085769770202	74.451950916862	105.413319318267	85.9743109791519	93.5617247489664	NA	101.569965870307	86.9751499571551	93.3572710951526	89.8203592814371	104.124132298898	103.574926542605	92.9084380610413	93.9947780678851	80.6625855239467	99.6864437838498	83.7649178113038	97.3693201229928	115.556574572968	97.4395913823587	93.7660999484802	101.551480959097	103.136143366554	97.8915662650602	99.7929606625259	101.240089449075	100.569523544937	100.088378258948	100.169428488781	60.9911054637865
326	108.084358523726	95.2380952380952	99.5551280509799	82.5033054208903	104.211043748976	113.191843528922	104.776579352851	98.4243470753292	104.498407643312	98.6973180076628	100.565191970376	88.1704628949302	103.954341622503	100.152905198777	90.6108139691672	100.664644769955	105.906313645621	111.826048369203	92.8808369482011	93.2139389362391	74.451950916862	106.314287859449	85.9743109791519	93.5617247489664	NA	101.569965870307	86.5467009425878	93.3572710951526	89.8203592814371	102.899142507146	104.309500489716	91.5619389587073	93.9947780678851	79.2221822110191	99.1977847456937	83.7649178113038	96.3443799111718	116.932248079789	97.4395913823587	94.7964966512107	100.012822156687	103.136143366554	97.3895582329317	99.7929606625259	100.020329335231	100.013890818169	100.088378258948	99.6735402289351	64.8030495552732
327	108.084358523726	97.1055088702148	98.1123001082121	82.5033054208903	102.244797640505	113.191843528922	105.461393596987	99.7194042736888	104.498407643312	98.6973180076628	100.565191970376	86.7009551800147	105.177333876885	100.152905198777	92.2288642186166	100.664644769955	105.906313645621	110.494785888618	91.8601684103088	94.5085769770202	74.451950916862	106.314287859449	86.7488543213064	93.5617247489664	NA	101.569965870307	86.9751499571551	91.9210053859964	93.9659143251958	104.124132298898	104.309500489716	91.5619389587073	93.9947780678851	79.2221822110191	98.2204666693815	83.7649178113038	97.3693201229928	116.932248079789	97.4395913823587	94.7964966512107	101.551480959097	103.136143366554	96.8875502008032	99.3788819875776	98.8005692213865	100.569523544937	100.088378258948	100.169428488781	68.6149936467598
328	108.084358523726	96.171802054155	98.1123001082121	81.4455707360071	102.244797640505	113.191843528922	104.776579352851	102.309518670408	104.498407643312	99.3103448275862	100.565191970376	88.1704628949302	105.177333876885	100.917431192661	93.3075643849162	101.438988191263	105.906313645621	111.826048369203	93.9015054860934	93.2139389362391	74.451950916862	105.413319318267	88.2979410056154	93.5617247489664	NA	101.569965870307	86.5467009425878	91.9210053859964	92.5840626439429	104.124132298898	104.309500489716	90.2154398563734	93.9947780678851	79.2221822110191	98.2204666693815	81.0628236883585	96.3443799111718	118.30792158661	98.2253945386681	94.7964966512107	100.012822156687	102.038950352016	96.8875502008032	99.3788819875776	98.8005692213865	100.569523544937	100.088378258948	100.169428488781	70.5209656925032
329	108.084358523726	95.2380952380952	98.1123001082121	82.5033054208903	104.211043748976	113.191843528922	104.776579352851	102.309518670408	104.498407643312	99.3103448275862	99.7856168388229	86.7009551800147	106.400326131268	102.446483180428	92.2288642186166	101.438988191263	105.906313645621	111.826048369203	94.9221740239857	95.8032150178013	74.451950916862	106.314287859449	87.5233976634609	93.5617247489664	NA	101.569965870307	86.5467009425878	91.9210053859964	92.5840626439429	102.899142507146	105.044074436827	90.2154398563734	93.9947780678851	79.2221822110191	97.7318076312253	79.7117766268858	95.3194396993509	116.932248079789	98.2253945386681	94.7964966512107	101.551480959097	100.941757337478	96.3855421686747	99.3788819875776	100.020329335231	100.013890818169	100.088378258948	100.169428488781	70.5209656925032
330	109.402460456942	96.171802054155	98.1123001082121	83.5610401057735	100.278551532033	113.191843528922	105.461393596987	102.309518670408	104.498407643312	99.3103448275862	100.565191970376	86.7009551800147	107.62331838565	101.681957186544	91.150164052317	101.438988191263	105.906313645621	110.494785888618	92.8808369482011	94.5085769770202	72.7974631187095	106.314287859449	87.5233976634609	92.1441228588305	NA	101.569965870307	86.5467009425878	91.9210053859964	91.20221096269	102.899142507146	105.044074436827	91.5619389587073	93.0995897053338	79.2221822110191	98.7091257075376	81.0628236883585	95.3194396993509	116.932248079789	98.2253945386681	93.7660999484802	103.090139761508	102.038950352016	96.8875502008032	98.9648033126294	101.240089449075	100.013890818169	99.4255413168361	100.169428488781	72.4269377382465
331	109.402460456942	96.171802054155	98.1123001082121	81.4455707360071	102.244797640505	114.856429463171	104.776579352851	103.604575868768	104.498407643312	99.3103448275862	99.7856168388229	86.7009551800147	105.177333876885	101.681957186544	90.0714638860173	101.438988191263	105.906313645621	110.494785888618	92.8808369482011	95.8032150178013	74.451950916862	106.314287859449	86.7488543213064	92.1441228588305	NA	99.9317406143345	86.1182519280206	91.9210053859964	91.20221096269	102.899142507146	105.044074436827	91.5619389587073	93.9947780678851	79.2221822110191	98.7091257075376	79.7117766268858	94.2944994875299	116.932248079789	99.0111976949774	94.7964966512107	101.551480959097	103.136143366554	96.3855421686747	98.1366459627329	101.240089449075	100.569523544937	100.088378258948	100.665316748626	76.2388818297331
332	109.402460456942	95.2380952380952	96.6694721654443	80.3878360511238	100.278551532033	114.856429463171	106.146207841123	103.604575868768	104.498407643312	99.3103448275862	99.7856168388229	89.6399706098457	107.62331838565	101.681957186544	91.150164052317	102.987675033878	105.906313645621	111.826048369203	92.8808369482011	94.5085769770202	74.451950916862	107.215256400631	87.5233976634609	92.1441228588305	NA	101.569965870307	86.1182519280206	93.3572710951526	92.5840626439429	102.899142507146	104.309500489716	91.5619389587073	93.0995897053338	79.2221822110191	99.1977847456937	79.7117766268858	94.2944994875299	115.556574572968	98.2253945386681	93.7660999484802	100.012822156687	102.038950352016	96.3855421686747	98.1366459627329	101.240089449075	100.013890818169	100.088378258948	100.665316748626	78.1448538754765
333	108.084358523726	96.171802054155	96.6694721654443	81.4455707360071	98.3123054235622	113.191843528922	106.146207841123	104.899633067127	104.498407643312	99.3103448275862	101.344767101929	88.1704628949302	105.177333876885	101.681957186544	91.150164052317	102.21333161257	106.811495813532	110.494785888618	93.9015054860934	94.5085769770202	76.1064387150145	107.215256400631	87.5233976634609	90.7265209686946	NA	99.9317406143345	86.1182519280206	93.3572710951526	93.9659143251958	101.674152715394	105.044074436827	91.5619389587073	92.2044013427825	79.2221822110191	99.1977847456937	81.0628236883585	94.2944994875299	116.932248079789	97.4395913823587	94.7964966512107	101.551480959097	100.941757337478	96.8875502008032	98.1366459627329	101.240089449075	101.125156271704	99.4255413168361	101.161205008471	80.0508259212198
334	108.084358523726	96.171802054155	96.6694721654443	83.5610401057735	100.278551532033	113.191843528922	105.461393596987	102.309518670408	104.498407643312	99.3103448275862	100.565191970376	86.7009551800147	105.177333876885	100.917431192661	91.6895141354668	102.21333161257	105.906313645621	111.826048369203	93.9015054860934	95.8032150178013	76.1064387150145	107.215256400631	89.07248434777	90.7265209686946	NA	99.9317406143345	85.6898029134533	91.9210053859964	93.9659143251958	102.899142507146	105.044074436827	92.9084380610413	92.2044013427825	80.6625855239467	98.2204666693815	81.0628236883585	95.3194396993509	116.932248079789	96.6537882260494	95.8268933539413	100.012822156687	99.8445643229405	96.8875502008032	98.1366459627329	101.240089449075	100.569523544937	100.088378258948	101.161205008471	78.1448538754765
335	108.084358523726	96.171802054155	96.6694721654443	82.5033054208903	100.278551532033	111.527257594673	105.461393596987	102.309518670408	104.498407643312	99.3103448275862	100.565191970376	88.1704628949302	105.177333876885	101.681957186544	91.150164052317	102.21333161257	106.811495813532	111.826048369203	93.9015054860934	95.8032150178013	76.1064387150145	107.215256400631	88.2979410056154	90.7265209686946	NA	101.569965870307	86.1182519280206	91.9210053859964	93.9659143251958	101.674152715394	105.044074436827	91.5619389587073	92.2044013427825	82.1029888368743	97.2431485930692	81.0628236883585	95.3194396993509	116.932248079789	98.2253945386681	95.8268933539413	100.012822156687	100.941757337478	96.8875502008032	98.1366459627329	101.240089449075	100.013890818169	100.088378258948	101.161205008471	78.1448538754765
336	108.084358523726	97.1055088702148	96.6694721654443	81.4455707360071	98.3123054235622	113.191843528922	106.146207841123	102.309518670408	104.498407643312	99.9233716475096	101.344767101929	88.1704628949302	103.954341622503	100.917431192661	91.6895141354668	101.438988191263	106.811495813532	111.826048369203	92.8808369482011	95.8032150178013	74.451950916862	107.215256400631	89.07248434777	90.7265209686946	NA	101.569965870307	86.1182519280206	91.9210053859964	92.5840626439429	100.449162923642	105.044074436827	92.9084380610413	92.2044013427825	82.1029888368743	97.7318076312253	81.0628236883585	94.2944994875299	116.932248079789	97.4395913823587	95.8268933539413	100.012822156687	102.038950352016	96.8875502008032	97.7225672877847	101.240089449075	100.013890818169	100.088378258948	101.161205008471	78.1448538754765
337	108.084358523726	97.1055088702148	96.6694721654443	82.5033054208903	100.278551532033	114.856429463171	106.146207841123	101.014461472048	104.498407643312	101.149425287356	100.565191970376	91.1094783247612	103.954341622503	100.917431192661	91.6895141354668	101.438988191263	105.906313645621	111.826048369203	92.8808369482011	95.8032150178013	74.451950916862	107.215256400631	89.8470276899245	90.7265209686946	NA	99.9317406143345	86.1182519280206	93.3572710951526	92.5840626439429	101.674152715394	105.044074436827	92.9084380610413	92.2044013427825	80.6625855239467	97.7318076312253	82.4138707498311	94.2944994875299	118.30792158661	97.4395913823587	95.8268933539413	101.551480959097	103.136143366554	97.3895582329317	97.3084886128364	100.020329335231	100.569523544937	100.088378258948	100.665316748626	78.1448538754765
338	109.402460456942	96.171802054155	96.6694721654443	82.5033054208903	100.278551532033	114.856429463171	105.461393596987	101.014461472048	105.095541401274	101.149425287356	100.565191970376	89.6399706098457	103.954341622503	100.917431192661	91.6895141354668	99.8903013486481	105.00113147771	113.157310849789	92.8808369482011	94.5085769770202	74.451950916862	107.215256400631	89.8470276899245	90.7265209686946	NA	99.9317406143345	86.1182519280206	93.3572710951526	92.5840626439429	101.674152715394	105.778648383937	92.9084380610413	91.3092129802313	80.6625855239467	97.2431485930692	81.0628236883585	94.2944994875299	118.30792158661	97.4395913823587	95.8268933539413	100.012822156687	103.136143366554	96.8875502008032	97.3084886128364	101.240089449075	100.569523544937	100.088378258948	100.665316748626	78.1448538754765
339	109.402460456942	95.2380952380952	95.2266442226765	82.5033054208903	100.278551532033	114.856429463171	106.146207841123	99.7194042736888	105.095541401274	101.76245210728	101.344767101929	89.6399706098457	103.954341622503	100.917431192661	93.3075643849162	99.1159579273408	105.00113147771	111.826048369203	91.8601684103088	93.2139389362391	74.451950916862	107.215256400631	90.621571032079	90.7265209686946	NA	99.9317406143345	85.6898029134533	94.7935368043088	92.5840626439429	101.674152715394	105.778648383937	92.9084380610413	91.3092129802313	79.2221822110191	97.2431485930692	81.0628236883585	93.2695592757089	119.683595093431	97.4395913823587	95.8268933539413	101.551480959097	103.136143366554	97.3895582329317	96.8944099378882	100.020329335231	99.4582580914016	100.088378258948	100.665316748626	78.1448538754765
340	109.402460456942	95.2380952380952	95.2266442226765	83.5610401057735	98.3123054235622	114.856429463171	106.831022085259	102.309518670408	105.095541401274	101.149425287356	99.7856168388229	86.7009551800147	102.731349368121	98.6238532110092	93.3075643849162	99.8903013486481	105.00113147771	113.157310849789	92.8808369482011	94.5085769770202	74.451950916862	107.215256400631	89.8470276899245	90.7265209686946	NA	101.569965870307	85.261353898886	93.3572710951526	93.9659143251958	102.899142507146	104.309500489716	91.5619389587073	91.3092129802313	79.2221822110191	96.7544895549131	79.7117766268858	92.2446190638879	121.059268600252	96.6537882260494	93.7660999484802	101.551480959097	103.136143366554	96.8875502008032	96.8944099378882	98.8005692213865	99.4582580914016	99.4255413168361	101.161205008471	80.0508259212198
341	109.402460456942	96.171802054155	95.2266442226765	83.5610401057735	100.278551532033	113.191843528922	106.831022085259	99.7194042736888	105.095541401274	101.149425287356	100.565191970376	88.1704628949302	103.954341622503	97.8593272171254	92.7682143017664	99.8903013486481	105.00113147771	113.157310849789	91.8601684103088	95.8032150178013	76.1064387150145	107.215256400631	90.621571032079	90.7265209686946	NA	101.569965870307	85.261353898886	93.3572710951526	91.20221096269	101.674152715394	105.044074436827	91.5619389587073	91.3092129802313	80.6625855239467	97.2431485930692	81.0628236883585	92.2446190638879	119.683595093431	96.6537882260494	94.7964966512107	101.551480959097	103.136143366554	96.8875502008032	96.8944099378882	100.020329335231	98.902625364634	100.088378258948	101.161205008471	80.0508259212198
342	109.402460456942	96.171802054155	95.2266442226765	81.4455707360071	98.3123054235622	113.191843528922	108.885464817668	98.4243470753292	105.095541401274	101.149425287356	99.7856168388229	86.7009551800147	103.954341622503	98.6238532110092	92.2288642186166	99.1159579273408	105.00113147771	113.157310849789	91.8601684103088	95.8032150178013	72.7974631187095	107.215256400631	91.3961143742335	89.3089190785588	NA	101.569965870307	84.8329048843188	93.3572710951526	92.5840626439429	101.674152715394	105.044074436827	92.9084380610413	91.3092129802313	80.6625855239467	96.7544895549131	81.0628236883585	93.2695592757089	119.683595093431	96.6537882260494	93.7660999484802	103.090139761508	103.136143366554	96.8875502008032	96.4803312629399	100.020329335231	100.013890818169	99.4255413168361	100.665316748626	81.9567979669632
343	109.402460456942	96.171802054155	95.2266442226765	82.5033054208903	98.3123054235622	114.856429463171	107.515836329396	99.7194042736888	105.095541401274	101.149425287356	99.7856168388229	85.2314474650992	103.954341622503	99.388379204893	91.6895141354668	98.3416145060334	105.00113147771	111.826048369203	91.8601684103088	95.8032150178013	72.7974631187095	107.215256400631	91.3961143742335	89.3089190785588	NA	101.569965870307	85.261353898886	94.7935368043088	93.9659143251958	101.674152715394	105.044074436827	92.9084380610413	90.41402461768	80.6625855239467	95.2885124404447	79.7117766268858	91.219678852067	118.30792158661	95.86798506974	93.7660999484802	104.628798563918	103.136143366554	96.8875502008032	96.0662525879917	101.240089449075	100.569523544937	99.4255413168361	101.161205008471	81.9567979669632
344	108.084358523726	95.2380952380952	95.2266442226765	84.6187747906567	100.278551532033	111.527257594673	108.200650573532	98.4243470753292	105.692675159236	101.149425287356	99.7856168388229	83.7619397501837	103.954341622503	100.152905198777	91.6895141354668	99.1159579273408	105.906313645621	111.826048369203	92.8808369482011	95.8032150178013	72.7974631187095	107.215256400631	92.170657716388	89.3089190785588	NA	101.569965870307	85.261353898886	94.7935368043088	92.5840626439429	101.674152715394	105.044074436827	92.9084380610413	90.41402461768	80.6625855239467	95.7771714786008	78.3607295654132	92.2446190638879	119.683595093431	97.4395913823587	93.7660999484802	103.090139761508	102.038950352016	96.8875502008032	96.0662525879917	101.240089449075	100.569523544937	99.4255413168361	100.665316748626	83.8627700127065
345	108.084358523726	95.2380952380952	93.7838162799086	84.6187747906567	100.278551532033	113.191843528922	107.515836329396	95.83423267861	105.692675159236	101.149425287356	99.0060417072695	82.2924320352682	103.954341622503	100.152905198777	91.6895141354668	99.1159579273408	105.906313645621	111.826048369203	92.8808369482011	97.0978530585824	72.7974631187095	107.215256400631	91.3961143742335	89.3089190785588	NA	101.569965870307	84.8329048843188	94.7935368043088	91.20221096269	101.674152715394	105.044074436827	92.9084380610413	91.3092129802313	79.2221822110191	94.7998534022885	79.7117766268858	92.2446190638879	119.683595093431	96.6537882260494	93.7660999484802	103.090139761508	102.038950352016	96.8875502008032	96.4803312629399	101.240089449075	100.013890818169	99.4255413168361	101.161205008471	83.8627700127065
346	109.402460456942	94.3043884220355	93.7838162799086	82.5033054208903	98.3123054235622	113.191843528922	106.831022085259	98.4243470753292	105.692675159236	101.149425287356	99.7856168388229	80.8229243203527	105.177333876885	99.388379204893	92.7682143017664	98.3416145060334	105.00113147771	111.826048369203	92.8808369482011	97.0978530585824	72.7974631187095	107.215256400631	91.3961143742335	89.3089190785588	NA	101.569965870307	84.8329048843188	94.7935368043088	93.9659143251958	100.449162923642	105.044074436827	91.5619389587073	90.41402461768	79.2221822110191	94.7998534022885	81.0628236883585	92.2446190638879	119.683595093431	98.2253945386681	93.7660999484802	101.551480959097	102.038950352016	96.3855421686747	95.6521739130435	102.459849562919	101.125156271704	99.4255413168361	101.161205008471	83.8627700127065
347	109.402460456942	95.2380952380952	93.7838162799086	83.5610401057735	100.278551532033	113.191843528922	106.146207841123	99.7194042736888	105.692675159236	101.149425287356	99.7856168388229	85.2314474650992	103.954341622503	100.152905198777	93.3075643849162	97.5672710847261	105.906313645621	111.826048369203	93.9015054860934	95.8032150178013	74.451950916862	107.215256400631	91.3961143742335	89.3089190785588	NA	101.569965870307	84.8329048843188	94.7935368043088	92.5840626439429	101.674152715394	105.044074436827	91.5619389587073	90.41402461768	77.7817788980915	94.3111943641324	79.7117766268858	92.2446190638879	118.30792158661	97.4395913823587	93.7660999484802	101.551480959097	102.038950352016	96.8875502008032	96.0662525879917	101.240089449075	100.013890818169	99.4255413168361	101.161205008471	81.9567979669632
348	108.084358523726	93.3706816059757	95.2266442226765	82.5033054208903	98.3123054235622	113.191843528922	106.831022085259	98.4243470753292	105.692675159236	100.536398467433	99.7856168388229	83.7619397501837	106.400326131268	99.388379204893	92.7682143017664	96.0185842421114	105.906313645621	111.826048369203	94.9221740239857	95.8032150178013	74.451950916862	107.215256400631	91.3961143742335	90.7265209686946	NA	101.569965870307	84.8329048843188	94.7935368043088	93.9659143251958	100.449162923642	105.044074436827	91.5619389587073	90.41402461768	77.7817788980915	93.3338762878202	78.3607295654132	92.2446190638879	119.683595093431	97.4395913823587	92.7357032457496	101.551480959097	102.038950352016	97.3895582329317	96.4803312629399	101.240089449075	100.569523544937	100.088378258948	100.665316748626	80.0508259212198
349	108.084358523726	94.3043884220355	93.7838162799086	83.5610401057735	102.244797640505	111.527257594673	106.831022085259	98.4243470753292	105.692675159236	100.536398467433	99.0060417072695	83.7619397501837	107.62331838565	100.152905198777	93.846914468066	96.0185842421114	105.906313645621	111.826048369203	93.9015054860934	95.8032150178013	76.1064387150145	107.215256400631	90.621571032079	90.7265209686946	NA	101.569965870307	84.4044558697515	94.7935368043088	95.3477660064486	100.449162923642	105.044074436827	90.2154398563734	90.41402461768	77.7817788980915	92.845217249664	77.0096825039406	93.2695592757089	118.30792158661	98.2253945386681	92.7357032457496	100.012822156687	102.038950352016	96.8875502008032	96.0662525879917	100.020329335231	101.125156271704	99.4255413168361	100.665316748626	81.9567979669632
350	106.76625659051	94.3043884220355	93.7838162799086	85.6765094755399	100.278551532033	114.856429463171	106.146207841123	97.1292898769696	105.692675159236	99.9233716475096	99.7856168388229	85.2314474650992	107.62331838565	100.152905198777	93.846914468066	96.0185842421114	105.906313645621	111.826048369203	93.9015054860934	95.8032150178013	76.1064387150145	107.215256400631	89.8470276899245	90.7265209686946	NA	101.569965870307	84.4044558697515	93.3572710951526	93.9659143251958	99.2241731318906	104.309500489716	88.8689407540395	89.5188362551287	79.2221822110191	93.3338762878202	78.3607295654132	94.2944994875299	119.683595093431	98.2253945386681	94.7964966512107	100.012822156687	100.941757337478	96.8875502008032	96.4803312629399	100.020329335231	101.125156271704	99.4255413168361	100.665316748626	80.0508259212198
351	105.448154657293	94.3043884220355	93.7838162799086	86.7342441604231	100.278551532033	113.191843528922	106.831022085259	97.1292898769696	105.692675159236	99.3103448275862	99.7856168388229	85.2314474650992	110.069302894415	100.917431192661	94.9256146343656	96.0185842421114	105.906313645621	110.494785888618	94.9221740239857	95.8032150178013	74.451950916862	107.215256400631	91.3961143742335	90.7265209686946	NA	101.569965870307	84.8329048843188	94.7935368043088	95.3477660064486	97.9991833401388	104.309500489716	88.8689407540395	89.5188362551287	79.2221822110191	91.3792401351957	78.3607295654132	93.2695592757089	118.30792158661	97.4395913823587	93.7660999484802	100.012822156687	102.038950352016	96.8875502008032	96.8944099378882	101.240089449075	100.013890818169	99.4255413168361	101.161205008471	81.9567979669632
352	105.448154657293	93.3706816059757	93.7838162799086	86.7342441604231	100.278551532033	114.856429463171	106.831022085259	97.1292898769696	105.692675159236	99.3103448275862	99.7856168388229	86.7009551800147	110.069302894415	100.152905198777	94.9256146343656	96.0185842421114	105.906313645621	111.826048369203	94.9221740239857	95.8032150178013	74.451950916862	107.215256400631	90.621571032079	90.7265209686946	NA	99.9317406143345	84.8329048843188	93.3572710951526	95.3477660064486	99.2241731318906	104.309500489716	88.8689407540395	88.6236478925774	79.2221822110191	91.3792401351957	78.3607295654132	91.219678852067	119.683595093431	97.4395913823587	93.7660999484802	100.012822156687	102.038950352016	97.3895582329317	96.8944099378882	101.240089449075	100.569523544937	99.4255413168361	101.161205008471	83.8627700127065
353	106.76625659051	93.3706816059757	93.7838162799086	85.6765094755399	102.244797640505	113.191843528922	106.831022085259	99.7194042736888	105.692675159236	98.0842911877395	99.0060417072695	85.2314474650992	108.846310640033	100.152905198777	94.9256146343656	96.7929276634187	106.811495813532	111.826048369203	92.8808369482011	94.5085769770202	76.1064387150145	107.215256400631	92.170657716388	90.7265209686946	NA	99.9317406143345	84.8329048843188	93.3572710951526	95.3477660064486	97.9991833401388	104.309500489716	88.8689407540395	88.6236478925774	80.6625855239467	91.8678991733518	78.3607295654132	91.219678852067	118.30792158661	97.4395913823587	93.7660999484802	98.4741633542762	103.136143366554	97.3895582329317	96.8944099378882	100.020329335231	100.569523544937	99.4255413168361	100.665316748626	83.8627700127065
354	105.448154657293	93.3706816059757	93.7838162799086	85.6765094755399	106.177289857447	113.191843528922	106.146207841123	101.014461472048	105.095541401274	97.4712643678161	99.0060417072695	85.2314474650992	107.62331838565	98.6238532110092	96.543664883815	97.5672710847261	106.811495813532	111.826048369203	91.8601684103088	94.5085769770202	76.1064387150145	107.215256400631	91.3961143742335	90.7265209686946	NA	98.2935153583618	84.4044558697515	94.7935368043088	95.3477660064486	97.9991833401388	103.574926542605	88.8689407540395	88.6236478925774	80.6625855239467	90.4019220588834	78.3607295654132	91.219678852067	119.683595093431	97.4395913823587	94.7964966512107	98.4741633542762	103.136143366554	96.8875502008032	97.3084886128364	101.240089449075	100.013890818169	99.4255413168361	100.665316748626	87.6747141041931
355	104.130052724077	92.436974789916	93.7838162799086	87.7919788453063	104.211043748976	111.527257594673	107.515836329396	98.4243470753292	105.095541401274	96.8582375478927	98.2264665757162	85.2314474650992	107.62331838565	100.152905198777	96.0043148006652	98.3416145060334	105.906313645621	113.157310849789	94.9221740239857	93.2139389362391	74.451950916862	107.215256400631	91.3961143742335	90.7265209686946	NA	99.9317406143345	84.4044558697515	94.7935368043088	93.9659143251958	99.2241731318906	104.309500489716	88.8689407540395	88.6236478925774	80.6625855239467	90.8905810970395	78.3607295654132	91.219678852067	118.30792158661	96.6537882260494	94.7964966512107	96.9355045518656	103.136143366554	96.8875502008032	97.3084886128364	100.020329335231	100.013890818169	100.088378258948	100.665316748626	87.6747141041931
356	105.448154657293	95.2380952380952	93.7838162799086	88.8497135301895	104.211043748976	111.527257594673	106.146207841123	98.4243470753292	105.095541401274	96.2452107279694	98.2264665757162	86.7009551800147	107.62331838565	100.152905198777	96.0043148006652	98.3416145060334	105.906313645621	114.488573330375	92.8808369482011	95.8032150178013	74.451950916862	108.116224941812	92.170657716388	90.7265209686946	NA	99.9317406143345	84.8329048843188	94.7935368043088	95.3477660064486	97.9991833401388	103.574926542605	87.5224416517055	88.6236478925774	80.6625855239467	90.4019220588834	78.3607295654132	91.219678852067	116.932248079789	97.4395913823587	93.7660999484802	96.9355045518656	104.233336381092	96.8875502008032	97.3084886128364	101.240089449075	100.013890818169	99.4255413168361	101.161205008471	91.4866581956798
357	105.448154657293	93.3706816059757	92.3409883371408	89.9074482150727	106.177289857447	113.191843528922	105.461393596987	99.7194042736888	104.498407643312	96.2452107279694	98.2264665757162	86.7009551800147	107.62331838565	100.917431192661	96.543664883815	98.3416145060334	105.906313645621	114.488573330375	91.8601684103088	94.5085769770202	76.1064387150145	108.116224941812	92.170657716388	90.7265209686946	NA	99.9317406143345	84.8329048843188	94.7935368043088	95.3477660064486	97.9991833401388	103.574926542605	88.8689407540395	88.6236478925774	80.6625855239467	89.4246039825712	81.0628236883585	91.219678852067	118.30792158661	96.6537882260494	92.7357032457496	96.9355045518656	103.136143366554	96.8875502008032	96.8944099378882	100.020329335231	101.125156271704	100.088378258948	101.161205008471	89.5806861499365
358	106.76625659051	93.3706816059757	92.3409883371408	88.8497135301895	106.177289857447	113.191843528922	105.461393596987	98.4243470753292	105.095541401274	95.632183908046	98.2264665757162	85.2314474650992	107.62331838565	101.681957186544	94.9256146343656	99.1159579273408	105.00113147771	114.488573330375	90.8394998724164	94.5085769770202	74.451950916862	108.116224941812	93.7197444006971	90.7265209686946	NA	99.9317406143345	85.261353898886	96.229802513465	95.3477660064486	99.2241731318906	104.309500489716	87.5224416517055	88.6236478925774	80.6625855239467	89.9132630207273	79.7117766268858	91.219678852067	118.30792158661	96.6537882260494	91.7053065430191	96.9355045518656	102.038950352016	96.3855421686747	97.3084886128364	101.240089449075	100.569523544937	100.088378258948	101.161205008471	89.5806861499365
359	106.76625659051	94.3043884220355	92.3409883371408	88.8497135301895	104.211043748976	113.191843528922	104.776579352851	101.014461472048	104.498407643312	96.2452107279694	98.2264665757162	85.2314474650992	107.62331838565	102.446483180428	95.4649647175154	99.1159579273408	105.00113147771	114.488573330375	93.9015054860934	95.8032150178013	76.1064387150145	107.215256400631	93.7197444006971	90.7265209686946	NA	98.2935153583618	85.261353898886	97.6660682226212	92.5840626439429	97.9991833401388	104.309500489716	87.5224416517055	88.6236478925774	79.2221822110191	90.4019220588834	79.7117766268858	91.219678852067	118.30792158661	95.86798506974	92.7357032457496	96.9355045518656	100.941757337478	95.8835341365462	NA	101.240089449075	100.013890818169	100.088378258948	101.161205008471	87.6747141041931
360	108.084358523726	94.3043884220355	90.898160394373	88.8497135301895	104.211043748976	111.527257594673	105.461393596987	99.7194042736888	105.095541401274	96.2452107279694	98.2264665757162	83.7619397501837	107.62331838565	102.446483180428	97.0830149669648	99.8903013486481	105.00113147771	114.488573330375	92.8808369482011	95.8032150178013	76.1064387150145	107.215256400631	92.170657716388	90.7265209686946	NA	99.9317406143345	84.8329048843188	94.7935368043088	92.5840626439429	99.2241731318906	104.309500489716	86.1759425493716	89.5188362551287	79.2221822110191	90.4019220588834	81.0628236883585	92.2446190638879	116.932248079789	95.86798506974	92.7357032457496	98.4741633542762	103.136143366554	95.8835341365462	NA	101.240089449075	100.569523544937	100.088378258948	101.161205008471	89.5806861499365
361	108.084358523726	94.3043884220355	90.898160394373	88.8497135301895	104.211043748976	111.527257594673	105.461393596987	99.7194042736888	105.095541401274	96.8582375478927	97.4468914441629	82.2924320352682	108.846310640033	102.446483180428	97.0830149669648	98.3416145060334	105.00113147771	114.488573330375	92.8808369482011	94.5085769770202	76.1064387150145	108.116224941812	92.9452010585426	90.7265209686946	NA	99.9317406143345	85.261353898886	94.7935368043088	91.20221096269	99.2241731318906	104.309500489716	86.1759425493716	90.41402461768	79.2221822110191	89.9132630207273	82.4138707498311	92.2446190638879	118.30792158661	96.6537882260494	92.7357032457496	96.9355045518656	103.136143366554	95.8835341365462	NA	102.459849562919	100.569523544937	99.4255413168361	101.161205008471	87.6747141041931
362	106.76625659051	92.436974789916	92.3409883371408	89.9074482150727	104.211043748976	113.191843528922	106.146207841123	97.1292898769696	105.095541401274	96.8582375478927	97.4468914441629	79.3534166054372	110.069302894415	102.446483180428	96.543664883815	99.1159579273408	105.00113147771	115.819835810961	91.8601684103088	95.8032150178013	74.451950916862	107.215256400631	92.9452010585426	90.7265209686946	NA	99.9317406143345	84.8329048843188	94.7935368043088	91.20221096269	99.2241731318906	103.574926542605	86.1759425493716	92.2044013427825	77.7817788980915	90.8905810970395	81.0628236883585	92.2446190638879	118.30792158661	95.86798506974	92.7357032457496	96.9355045518656	103.136143366554	95.8835341365462	NA	101.240089449075	100.013890818169	100.088378258948	101.161205008471	85.7687420584498
363	106.76625659051	93.3706816059757	92.3409883371408	88.8497135301895	106.177289857447	109.862671660424	105.461393596987	98.4243470753292	105.095541401274	97.4712643678161	98.2264665757162	79.3534166054372	108.846310640033	102.446483180428	95.4649647175154	99.1159579273408	105.00113147771	114.488573330375	91.8601684103088	94.5085769770202	76.1064387150145	107.215256400631	92.9452010585426	89.3089190785588	NA	99.9317406143345	85.261353898886	94.7935368043088	91.20221096269	97.9991833401388	103.574926542605	86.1759425493716	90.41402461768	77.7817788980915	90.8905810970395	81.0628236883585	91.219678852067	119.683595093431	95.86798506974	92.7357032457496	95.3968457494551	102.038950352016	95.8835341365462	NA	100.020329335231	98.902625364634	99.4255413168361	101.657093268317	87.6747141041931
364	106.76625659051	93.3706816059757	92.3409883371408	87.7919788453063	102.244797640505	111.527257594673	104.776579352851	101.014461472048	105.095541401274	97.4712643678161	98.2264665757162	80.8229243203527	108.846310640033	102.446483180428	96.543664883815	99.1159579273408	105.906313645621	114.488573330375	92.8808369482011	93.2139389362391	74.451950916862	107.215256400631	93.7197444006971	89.3089190785588	NA	99.9317406143345	85.6898029134533	94.7935368043088	91.20221096269	97.9991833401388	102.840352595495	86.1759425493716	90.41402461768	79.2221822110191	90.4019220588834	81.0628236883585	92.2446190638879	119.683595093431	96.6537882260494	91.7053065430191	95.3968457494551	102.038950352016	95.8835341365462	NA	98.8005692213865	98.902625364634	100.088378258948	101.657093268317	85.7687420584498
365	105.448154657293	93.3706816059757	92.3409883371408	89.9074482150727	104.211043748976	111.527257594673	104.776579352851	99.7194042736888	105.095541401274	97.4712643678161	98.2264665757162	80.8229243203527	108.846310640033	102.446483180428	97.0830149669648	98.3416145060334	105.906313645621	113.157310849789	90.8394998724164	93.2139389362391	72.7974631187095	107.215256400631	93.7197444006971	89.3089190785588	NA	99.9317406143345	85.261353898886	94.7935368043088	91.20221096269	99.2241731318906	102.840352595495	87.5224416517055	89.5188362551287	79.2221822110191	89.4246039825712	82.4138707498311	91.219678852067	119.683595093431	95.86798506974	90.6749098402885	95.3968457494551	103.136143366554	95.8835341365462	NA	100.020329335231	98.3469926378664	99.4255413168361	102.152981528162	87.6747141041931
366	106.76625659051	94.3043884220355	92.3409883371408	89.9074482150727	102.244797640505	111.527257594673	104.091765108714	101.014461472048	104.498407643312	97.4712643678161	98.2264665757162	80.8229243203527	107.62331838565	103.211009174312	96.543664883815	99.1159579273408	105.00113147771	114.488573330375	90.8394998724164	95.8032150178013	74.451950916862	107.215256400631	94.4942877428516	90.7265209686946	NA	99.9317406143345	85.261353898886	96.229802513465	92.5840626439429	99.2241731318906	103.574926542605	86.1759425493716	89.5188362551287	79.2221822110191	90.4019220588834	82.4138707498311	92.2446190638879	118.30792158661	96.6537882260494	92.7357032457496	95.3968457494551	102.038950352016	95.8835341365462	NA	101.240089449075	98.902625364634	100.088378258948	101.657093268317	85.7687420584498
367	108.084358523726	95.2380952380952	92.3409883371408	88.8497135301895	104.211043748976	113.191843528922	104.091765108714	101.014461472048	104.498407643312	97.4712643678161	98.2264665757162	80.8229243203527	105.177333876885	102.446483180428	96.543664883815	98.3416145060334	106.811495813532	114.488573330375	90.8394998724164	94.5085769770202	76.1064387150145	107.215256400631	94.4942877428516	89.3089190785588	NA	101.569965870307	84.8329048843188	94.7935368043088	93.9659143251958	99.2241731318906	102.840352595495	86.1759425493716	89.5188362551287	80.6625855239467	89.4246039825712	82.4138707498311	92.2446190638879	118.30792158661	96.6537882260494	90.6749098402885	96.9355045518656	103.136143366554	95.3815261044176	NA	101.240089449075	100.013890818169	99.4255413168361	102.152981528162	85.7687420584498
368	106.76625659051	94.3043884220355	93.7838162799086	87.7919788453063	108.143535965918	113.191843528922	104.091765108714	99.7194042736888	105.095541401274	96.8582375478927	98.2264665757162	83.7619397501837	106.400326131268	100.917431192661	96.0043148006652	99.1159579273408	105.906313645621	115.819835810961	91.8601684103088	94.5085769770202	76.1064387150145	107.215256400631	95.2688310850061	89.3089190785588	NA	99.9317406143345	85.261353898886	96.229802513465	92.5840626439429	99.2241731318906	103.574926542605	84.8294434470377	90.41402461768	82.1029888368743	90.4019220588834	81.0628236883585	91.219678852067	116.932248079789	97.4395913823587	91.7053065430191	98.4741633542762	103.136143366554	95.8835341365462	NA	102.459849562919	99.4582580914016	99.4255413168361	101.657093268317	85.7687420584498
369	106.76625659051	93.3706816059757	93.7838162799086	87.7919788453063	108.143535965918	111.527257594673	103.406950864578	102.309518670408	103.90127388535	97.4712643678161	98.2264665757162	82.2924320352682	106.400326131268	100.917431192661	96.0043148006652	99.1159579273408	105.906313645621	114.488573330375	91.8601684103088	95.8032150178013	77.760926513167	108.116224941812	94.4942877428516	89.3089190785588	NA	99.9317406143345	85.6898029134533	93.3572710951526	92.5840626439429	99.2241731318906	103.574926542605	84.8294434470377	91.3092129802313	82.1029888368743	91.3792401351957	81.0628236883585	92.2446190638879	115.556574572968	95.86798506974	92.7357032457496	96.9355045518656	103.136143366554	95.8835341365462	NA	100.020329335231	98.902625364634	98.7627043747238	101.657093268317	85.7687420584498
370	105.448154657293	94.3043884220355	93.7838162799086	86.7342441604231	108.143535965918	111.527257594673	104.091765108714	104.899633067127	104.498407643312	96.8582375478927	97.4468914441629	82.2924320352682	106.400326131268	101.681957186544	94.9256146343656	99.1159579273408	105.906313645621	115.819835810961	91.8601684103088	97.0978530585824	74.451950916862	108.116224941812	95.2688310850061	89.3089190785588	NA	99.9317406143345	85.6898029134533	93.3572710951526	92.5840626439429	99.2241731318906	102.840352595495	83.4829443447038	90.41402461768	82.1029888368743	91.8678991733518	79.7117766268858	93.2695592757089	116.932248079789	96.6537882260494	91.7053065430191	98.4741633542762	103.136143366554	96.3855421686747	NA	101.240089449075	99.4582580914016	99.4255413168361	101.657093268317	83.8627700127065
371	106.76625659051	95.2380952380952	93.7838162799086	85.6765094755399	106.177289857447	111.527257594673	104.091765108714	104.899633067127	105.692675159236	96.8582375478927	97.4468914441629	82.2924320352682	108.846310640033	101.681957186544	94.3862645512158	99.1159579273408	105.906313645621	115.819835810961	92.8808369482011	97.0978530585824	77.760926513167	107.215256400631	95.2688310850061	89.3089190785588	NA	99.9317406143345	86.1182519280206	93.3572710951526	92.5840626439429	99.2241731318906	103.574926542605	84.8294434470377	89.5188362551287	82.1029888368743	90.8905810970395	82.4138707498311	93.2695592757089	116.932248079789	97.4395913823587	90.6749098402885	100.012822156687	102.038950352016	96.3855421686747	NA	101.240089449075	99.4582580914016	99.4255413168361	101.657093268317	85.7687420584498
372	105.448154657293	94.3043884220355	93.7838162799086	88.8497135301895	106.177289857447	111.527257594673	104.776579352851	106.194690265487	105.095541401274	97.4712643678161	97.4468914441629	80.8229243203527	108.846310640033	100.917431192661	96.0043148006652	97.5672710847261	105.906313645621	115.819835810961	92.8808369482011	95.8032150178013	77.760926513167	108.116224941812	95.2688310850061	90.7265209686946	NA	99.9317406143345	86.1182519280206	94.7935368043088	92.5840626439429	99.2241731318906	103.574926542605	84.8294434470377	89.5188362551287	82.1029888368743	90.8905810970395	81.0628236883585	92.2446190638879	115.556574572968	96.6537882260494	92.7357032457496	98.4741633542762	104.233336381092	95.8835341365462	NA	100.020329335231	100.013890818169	99.4255413168361	101.161205008471	83.8627700127065
373	108.084358523726	94.3043884220355	93.7838162799086	86.7342441604231	106.177289857447	111.527257594673	104.776579352851	104.899633067127	105.095541401274	96.8582375478927	97.4468914441629	80.8229243203527	108.846310640033	102.446483180428	95.4649647175154	98.3416145060334	105.906313645621	114.488573330375	93.9015054860934	95.8032150178013	79.4154143113195	108.116224941812	95.2688310850061	90.7265209686946	NA	99.9317406143345	86.1182519280206	94.7935368043088	92.5840626439429	99.2241731318906	104.309500489716	86.1759425493716	90.41402461768	82.1029888368743	90.8905810970395	81.0628236883585	92.2446190638879	118.30792158661	96.6537882260494	92.7357032457496	98.4741633542762	103.136143366554	95.8835341365462	NA	102.459849562919	99.4582580914016	100.088378258948	101.657093268317	81.9567979669632
374	108.084358523726	92.436974789916	93.7838162799086	85.6765094755399	104.211043748976	109.862671660424	104.776579352851	104.899633067127	105.692675159236	96.8582375478927	98.2264665757162	82.2924320352682	110.069302894415	103.975535168196	93.846914468066	98.3416145060334	105.906313645621	115.819835810961	93.9015054860934	97.0978530585824	77.760926513167	108.116224941812	94.4942877428516	90.7265209686946	NA	99.9317406143345	86.1182519280206	94.7935368043088	91.20221096269	99.2241731318906	103.574926542605	83.4829443447038	89.5188362551287	82.1029888368743	90.4019220588834	82.4138707498311	93.2695592757089	118.30792158661	97.4395913823587	92.7357032457496	98.4741633542762	103.136143366554	95.8835341365462	NA	102.459849562919	99.4582580914016	99.4255413168361	101.657093268317	81.9567979669632
375	106.76625659051	94.3043884220355	93.7838162799086	84.6187747906567	104.211043748976	109.862671660424	104.091765108714	106.194690265487	105.692675159236	96.8582375478927	97.4468914441629	83.7619397501837	108.846310640033	104.740061162079	93.3075643849162	97.5672710847261	105.00113147771	115.819835810961	92.8808369482011	95.8032150178013	77.760926513167	108.116224941812	93.7197444006971	90.7265209686946	NA	99.9317406143345	85.6898029134533	93.3572710951526	92.5840626439429	97.9991833401388	103.574926542605	84.8294434470377	90.41402461768	82.1029888368743	90.4019220588834	82.4138707498311	93.2695592757089	116.932248079789	96.6537882260494	93.7660999484802	96.9355045518656	104.233336381092	95.3815261044176	NA	100.020329335231	100.569523544937	99.4255413168361	101.161205008471	80.0508259212198
376	105.448154657293	94.3043884220355	92.3409883371408	84.6187747906567	106.177289857447	109.862671660424	104.776579352851	107.489747463846	105.692675159236	96.8582375478927	97.4468914441629	85.2314474650992	110.069302894415	104.740061162079	93.846914468066	98.3416145060334	105.00113147771	117.151098291546	91.8601684103088	95.8032150178013	77.760926513167	108.116224941812	93.7197444006971	90.7265209686946	NA	99.9317406143345	86.1182519280206	96.229802513465	92.5840626439429	99.2241731318906	102.840352595495	83.4829443447038	89.5188362551287	83.543392149802	90.4019220588834	83.7649178113038	93.2695592757089	116.932248079789	97.4395913823587	93.7660999484802	98.4741633542762	104.233336381092	95.8835341365462	NA	101.240089449075	100.569523544937	99.4255413168361	101.161205008471	80.0508259212198
377	106.76625659051	94.3043884220355	92.3409883371408	85.6765094755399	106.177289857447	108.198085726176	105.461393596987	104.899633067127	104.498407643312	97.4712643678161	97.4468914441629	82.2924320352682	111.292295148797	104.740061162079	93.3075643849162	96.7929276634187	105.00113147771	115.819835810961	92.8808369482011	94.5085769770202	79.4154143113195	108.116224941812	94.4942877428516	90.7265209686946	NA	99.9317406143345	86.1182519280206	96.229802513465	92.5840626439429	100.449162923642	102.105778648384	83.4829443447038	89.5188362551287	82.1029888368743	89.4246039825712	83.7649178113038	93.2695592757089	116.932248079789	97.4395913823587	92.7357032457496	98.4741633542762	104.233336381092	96.3855421686747	NA	102.459849562919	99.4582580914016	100.088378258948	101.161205008471	80.0508259212198
378	106.76625659051	94.3043884220355	92.3409883371408	86.7342441604231	104.211043748976	108.198085726176	105.461393596987	107.489747463846	103.90127388535	96.8582375478927	97.4468914441629	85.2314474650992	110.069302894415	105.504587155963	94.3862645512158	97.5672710847261	105.00113147771	117.151098291546	93.9015054860934	95.8032150178013	79.4154143113195	108.116224941812	94.4942877428516	90.7265209686946	NA	101.569965870307	85.6898029134533	94.7935368043088	92.5840626439429	99.2241731318906	101.371204701273	83.4829443447038	90.41402461768	82.1029888368743	89.9132630207273	82.4138707498311	92.2446190638879	118.30792158661	97.4395913823587	91.7053065430191	96.9355045518656	102.038950352016	96.3855421686747	NA	100.020329335231	98.902625364634	99.4255413168361	101.161205008471	81.9567979669632
379	106.76625659051	94.3043884220355	92.3409883371408	87.7919788453063	104.211043748976	108.198085726176	106.146207841123	106.194690265487	103.90127388535	96.2452107279694	98.2264665757162	85.2314474650992	110.069302894415	106.269113149847	93.846914468066	96.7929276634187	105.906313645621	118.482360772132	91.8601684103088	95.8032150178013	77.760926513167	108.116224941812	94.4942877428516	90.7265209686946	NA	101.569965870307	85.6898029134533	93.3572710951526	92.5840626439429	99.2241731318906	102.105778648384	84.8294434470377	89.5188362551287	82.1029888368743	89.9132630207273	81.0628236883585	93.2695592757089	118.30792158661	98.2253945386681	89.644513137558	96.9355045518656	102.038950352016	95.8835341365462	NA	101.240089449075	99.4582580914016	100.088378258948	100.665316748626	80.0508259212198
380	105.448154657293	95.2380952380952	92.3409883371408	87.7919788453063	104.211043748976	108.198085726176	105.461393596987	107.489747463846	103.90127388535	96.2452107279694	97.4468914441629	82.2924320352682	111.292295148797	105.504587155963	94.9256146343656	97.5672710847261	105.906313645621	118.482360772132	91.8601684103088	95.8032150178013	79.4154143113195	108.116224941812	95.2688310850061	90.7265209686946	NA	101.569965870307	85.6898029134533	93.3572710951526	91.20221096269	100.449162923642	102.105778648384	83.4829443447038	89.5188362551287	82.1029888368743	91.8678991733518	82.4138707498311	91.219678852067	116.932248079789	97.4395913823587	88.6141164348274	96.9355045518656	102.038950352016	95.8835341365462	NA	101.240089449075	100.569523544937	99.4255413168361	100.665316748626	78.1448538754765
381	104.130052724077	94.3043884220355	92.3409883371408	87.7919788453063	106.177289857447	108.198085726176	105.461393596987	107.489747463846	103.90127388535	96.8582375478927	98.2264665757162	83.7619397501837	111.292295148797	105.504587155963	93.3075643849162	96.7929276634187	105.906313645621	119.813623252718	93.9015054860934	94.5085769770202	81.0699021094719	108.116224941812	95.2688310850061	90.7265209686946	NA	101.569965870307	85.6898029134533	91.9210053859964	91.20221096269	100.449162923642	102.105778648384	84.8294434470377	90.41402461768	83.543392149802	90.4019220588834	82.4138707498311	91.219678852067	118.30792158661	97.4395913823587	88.6141164348274	96.9355045518656	103.136143366554	95.8835341365462	NA	101.240089449075	100.013890818169	99.4255413168361	100.665316748626	76.2388818297331
382	104.130052724077	94.3043884220355	92.3409883371408	89.9074482150727	104.211043748976	108.198085726176	104.776579352851	107.489747463846	103.90127388535	96.2452107279694	97.4468914441629	85.2314474650992	114.961271911945	103.975535168196	94.3862645512158	96.7929276634187	105.00113147771	118.482360772132	93.9015054860934	94.5085769770202	79.4154143113195	107.215256400631	95.2688310850061	89.3089190785588	NA	101.569965870307	86.1182519280206	91.9210053859964	89.8203592814371	100.449162923642	101.371204701273	83.4829443447038	91.3092129802313	83.543392149802	90.4019220588834	82.4138707498311	91.219678852067	118.30792158661	97.4395913823587	90.6749098402885	95.3968457494551	103.136143366554	95.8835341365462	NA	98.8005692213865	100.013890818169	99.4255413168361	101.161205008471	78.1448538754765
383	104.130052724077	95.2380952380952	90.898160394373	89.9074482150727	104.211043748976	106.533499791927	105.461393596987	107.489747463846	103.90127388535	96.2452107279694	97.4468914441629	83.7619397501837	112.51528740318	104.740061162079	96.543664883815	95.244240820804	105.00113147771	119.813623252718	93.9015054860934	93.2139389362391	79.4154143113195	108.116224941812	94.4942877428516	89.3089190785588	NA	101.569965870307	85.6898029134533	91.9210053859964	91.20221096269	100.449162923642	102.105778648384	83.4829443447038	90.41402461768	82.1029888368743	90.8905810970395	82.4138707498311	92.2446190638879	118.30792158661	98.2253945386681	89.644513137558	95.3968457494551	104.233336381092	95.3815261044176	NA	100.020329335231	99.4582580914016	99.4255413168361	101.161205008471	80.0508259212198
384	105.448154657293	95.2380952380952	90.898160394373	88.8497135301895	106.177289857447	108.198085726176	105.461393596987	107.489747463846	103.90127388535	96.8582375478927	97.4468914441629	83.7619397501837	112.51528740318	103.975535168196	96.0043148006652	96.0185842421114	105.00113147771	118.482360772132	94.9221740239857	94.5085769770202	79.4154143113195	108.116224941812	95.2688310850061	89.3089190785588	NA	101.569965870307	86.5467009425878	91.9210053859964	92.5840626439429	100.449162923642	102.105778648384	83.4829443447038	91.3092129802313	82.1029888368743	90.4019220588834	83.7649178113038	91.219678852067	116.932248079789	99.0111976949774	89.644513137558	95.3968457494551	103.136143366554	95.8835341365462	NA	100.020329335231	98.902625364634	99.4255413168361	101.161205008471	80.0508259212198
385	105.448154657293	95.2380952380952	90.898160394373	88.8497135301895	106.177289857447	109.862671660424	104.776579352851	107.489747463846	103.90127388535	96.8582375478927	97.4468914441629	85.2314474650992	112.51528740318	104.740061162079	96.543664883815	96.7929276634187	105.00113147771	118.482360772132	94.9221740239857	94.5085769770202	81.0699021094719	108.116224941812	95.2688310850061	89.3089190785588	NA	101.569965870307	85.6898029134533	91.9210053859964	92.5840626439429	100.449162923642	101.371204701273	83.4829443447038	90.41402461768	82.1029888368743	91.8678991733518	83.7649178113038	91.219678852067	118.30792158661	97.4395913823587	88.6141164348274	95.3968457494551	103.136143366554	95.8835341365462	NA	98.8005692213865	98.902625364634	99.4255413168361	100.665316748626	80.0508259212198
386	104.130052724077	96.171802054155	90.898160394373	90.9651828999559	104.211043748976	109.862671660424	104.091765108714	106.194690265487	103.90127388535	97.4712643678161	97.4468914441629	83.7619397501837	112.51528740318	104.740061162079	96.0043148006652	95.244240820804	104.095949309799	119.813623252718	95.942842561878	94.5085769770202	81.0699021094719	107.215256400631	94.4942877428516	89.3089190785588	NA	101.569965870307	86.1182519280206	91.9210053859964	91.20221096269	100.449162923642	101.371204701273	84.8294434470377	89.5188362551287	83.543392149802	92.3565582115079	83.7649178113038	92.2446190638879	118.30792158661	98.2253945386681	87.5837197320969	96.9355045518656	104.233336381092	95.8835341365462	NA	100.020329335231	98.902625364634	99.4255413168361	101.161205008471	76.2388818297331
387	102.811950790861	95.2380952380952	90.898160394373	90.9651828999559	104.211043748976	108.198085726176	104.091765108714	107.489747463846	103.90127388535	96.8582375478927	97.4468914441629	85.2314474650992	112.51528740318	104.740061162079	94.3862645512158	96.0185842421114	104.095949309799	121.144885733304	95.942842561878	94.5085769770202	81.0699021094719	107.215256400631	93.7197444006971	90.7265209686946	NA	101.569965870307	85.261353898886	91.9210053859964	88.4385076001843	99.2241731318906	101.371204701273	86.1759425493716	88.6236478925774	83.543392149802	91.3792401351957	83.7649178113038	91.219678852067	119.683595093431	98.2253945386681	87.5837197320969	96.9355045518656	105.33052939563	95.8835341365462	NA	98.8005692213865	97.7913599110988	99.4255413168361	100.665316748626	76.2388818297331
388	102.811950790861	94.3043884220355	90.898160394373	92.0229175848391	102.244797640505	109.862671660424	104.776579352851	104.899633067127	103.90127388535	96.8582375478927	95.8877411810563	83.7619397501837	111.292295148797	106.269113149847	94.3862645512158	96.0185842421114	104.095949309799	121.144885733304	93.9015054860934	95.8032150178013	81.0699021094719	108.116224941812	92.9452010585426	90.7265209686946	NA	101.569965870307	85.6898029134533	91.9210053859964	85.6748042376785	100.449162923642	102.105778648384	86.1759425493716	88.6236478925774	84.9837954627296	92.3565582115079	83.7649178113038	92.2446190638879	118.30792158661	98.2253945386681	87.5837197320969	96.9355045518656	106.427722410167	96.3855421686747	NA	98.8005692213865	97.7913599110988	100.088378258948	101.161205008471	74.3329097839898
389	102.811950790861	95.2380952380952	90.898160394373	90.9651828999559	102.244797640505	111.527257594673	104.776579352851	104.899633067127	103.90127388535	96.8582375478927	95.8877411810563	85.2314474650992	111.292295148797	106.269113149847	93.846914468066	95.244240820804	104.095949309799	121.144885733304	93.9015054860934	94.5085769770202	79.4154143113195	107.215256400631	92.9452010585426	90.7265209686946	NA	101.569965870307	85.6898029134533	91.9210053859964	87.0566559189314	100.449162923642	101.371204701273	86.1759425493716	88.6236478925774	84.9837954627296	91.3792401351957	83.7649178113038	93.2695592757089	118.30792158661	99.0111976949774	87.5837197320969	95.3968457494551	106.427722410167	96.3855421686747	NA	100.020329335231	99.4582580914016	99.4255413168361	100.665316748626	74.3329097839898
390	102.811950790861	95.2380952380952	90.898160394373	89.9074482150727	104.211043748976	109.862671660424	104.091765108714	104.899633067127	103.90127388535	96.8582375478927	95.108166049503	85.2314474650992	108.846310640033	106.269113149847	94.9256146343656	94.4698973994967	104.095949309799	122.47614821389	94.9221740239857	94.5085769770202	79.4154143113195	107.215256400631	92.9452010585426	90.7265209686946	NA	101.569965870307	86.1182519280206	90.4847396768402	87.0566559189314	100.449162923642	101.371204701273	86.1759425493716	88.6236478925774	83.543392149802	91.3792401351957	82.4138707498311	92.2446190638879	119.683595093431	99.0111976949774	87.5837197320969	95.3968457494551	106.427722410167	95.8835341365462	NA	98.8005692213865	99.4582580914016	99.4255413168361	100.665316748626	74.3329097839898
391	101.493848857645	95.2380952380952	92.3409883371408	88.8497135301895	104.211043748976	108.198085726176	105.461393596987	102.309518670408	103.304140127389	97.4712643678161	95.8877411810563	85.2314474650992	110.069302894415	105.504587155963	97.0830149669648	93.6955539781893	104.095949309799	122.47614821389	94.9221740239857	93.2139389362391	79.4154143113195	107.215256400631	92.9452010585426	90.7265209686946	NA	101.569965870307	86.5467009425878	90.4847396768402	87.0566559189314	99.2241731318906	100.636630754163	86.1759425493716	87.7284595300261	83.543392149802	91.8678991733518	85.1159648727764	92.2446190638879	119.683595093431	98.2253945386681	86.5533230293663	96.9355045518656	106.427722410167	95.8835341365462	NA	98.8005692213865	99.4582580914016	99.4255413168361	100.665316748626	70.5209656925032
392	101.493848857645	96.171802054155	92.3409883371408	89.9074482150727	106.177289857447	109.862671660424	104.091765108714	102.309518670408	103.90127388535	96.8582375478927	95.8877411810563	83.7619397501837	108.846310640033	104.740061162079	96.0043148006652	92.921210556882	104.095949309799	121.144885733304	93.9015054860934	94.5085769770202	77.760926513167	107.215256400631	92.9452010585426	90.7265209686946	NA	99.9317406143345	86.1182519280206	89.048473967684	87.0566559189314	100.449162923642	102.105778648384	86.1759425493716	86.8332711674748	83.543392149802	91.3792401351957	85.1159648727764	92.2446190638879	119.683595093431	99.0111976949774	88.6141164348274	96.9355045518656	106.427722410167	96.3855421686747	NA	98.8005692213865	98.902625364634	98.7627043747238	101.161205008471	68.6149936467598
393	104.130052724077	96.171802054155	92.3409883371408	89.9074482150727	110.10978207439	111.527257594673	103.406950864578	102.309518670408	103.304140127389	97.4712643678161	95.8877411810563	85.2314474650992	111.292295148797	104.740061162079	96.543664883815	93.6955539781893	103.190767141887	122.47614821389	93.9015054860934	94.5085769770202	77.760926513167	106.314287859449	92.9452010585426	90.7265209686946	NA	101.569965870307	86.5467009425878	90.4847396768402	85.6748042376785	100.449162923642	102.105778648384	86.1759425493716	86.8332711674748	83.543392149802	91.8678991733518	85.1159648727764	93.2695592757089	119.683595093431	99.7970008512868	87.5837197320969	93.8581869470445	106.427722410167	95.8835341365462	NA	98.8005692213865	98.3469926378664	100.088378258948	101.161205008471	66.7090216010165
394	105.448154657293	96.171802054155	92.3409883371408	89.9074482150727	106.177289857447	109.862671660424	102.037322376305	103.604575868768	103.304140127389	96.8582375478927	95.8877411810563	86.7009551800147	111.292295148797	105.504587155963	94.9256146343656	92.921210556882	103.190767141887	122.47614821389	93.9015054860934	94.5085769770202	76.1064387150145	107.215256400631	92.170657716388	90.7265209686946	NA	101.569965870307	86.5467009425878	90.4847396768402	85.6748042376785	99.2241731318906	102.105778648384	84.8294434470377	87.7284595300261	83.543392149802	92.3565582115079	83.7649178113038	92.2446190638879	119.683595093431	99.7970008512868	86.5533230293663	96.9355045518656	107.524915424705	95.8835341365462	NA	100.020329335231	99.4582580914016	99.4255413168361	100.665316748626	66.7090216010165
395	104.130052724077	96.171802054155	92.3409883371408	90.9651828999559	106.177289857447	111.527257594673	102.722136620442	102.309518670408	103.304140127389	96.8582375478927	95.8877411810563	85.2314474650992	111.292295148797	104.740061162079	94.9256146343656	92.921210556882	103.190767141887	122.47614821389	94.9221740239857	95.8032150178013	77.760926513167	106.314287859449	92.170657716388	90.7265209686946	NA	101.569965870307	86.1182519280206	90.4847396768402	85.6748042376785	100.449162923642	102.105778648384	86.1759425493716	87.7284595300261	83.543392149802	93.3338762878202	83.7649178113038	92.2446190638879	119.683595093431	99.0111976949774	85.5229263266358	95.3968457494551	106.427722410167	95.8835341365462	NA	98.8005692213865	100.013890818169	100.088378258948	101.161205008471	64.8030495552732
396	104.130052724077	94.3043884220355	92.3409883371408	93.0806522697223	106.177289857447	109.862671660424	101.352508132169	102.309518670408	102.707006369427	97.4712643678161	95.8877411810563	86.7009551800147	112.51528740318	105.504587155963	94.9256146343656	94.4698973994967	103.190767141887	122.47614821389	94.9221740239857	95.8032150178013	77.760926513167	106.314287859449	92.170657716388	90.7265209686946	NA	101.569965870307	86.1182519280206	90.4847396768402	85.6748042376785	101.674152715394	102.105778648384	84.8294434470377	87.7284595300261	83.543392149802	93.3338762878202	85.1159648727764	91.219678852067	121.059268600252	100.582804007596	85.5229263266358	95.3968457494551	105.33052939563	95.8835341365462	NA	100.020329335231	98.3469926378664	99.4255413168361	101.161205008471	64.8030495552732
397	102.811950790861	95.2380952380952	92.3409883371408	93.0806522697223	108.143535965918	109.862671660424	102.037322376305	103.604575868768	102.707006369427	96.8582375478927	95.8877411810563	83.7619397501837	113.738279657562	105.504587155963	94.9256146343656	94.4698973994967	104.095949309799	123.807410694475	96.9635110997703	93.2139389362391	76.1064387150145	106.314287859449	91.3961143742335	90.7265209686946	NA	103.20819112628	86.1182519280206	89.048473967684	84.2929525564256	100.449162923642	102.840352595495	84.8294434470377	86.8332711674748	84.9837954627296	92.845217249664	83.7649178113038	92.2446190638879	119.683595093431	99.0111976949774	86.5533230293663	95.3968457494551	104.233336381092	95.3815261044176	NA	98.8005692213865	98.3469926378664	99.4255413168361	101.161205008471	62.8970775095299
398	104.130052724077	95.2380952380952	92.3409883371408	92.0229175848391	108.143535965918	111.527257594673	102.722136620442	101.014461472048	103.304140127389	97.4712643678161	95.8877411810563	83.7619397501837	112.51528740318	105.504587155963	94.9256146343656	95.244240820804	105.00113147771	122.47614821389	96.9635110997703	93.2139389362391	74.451950916862	106.314287859449	92.170657716388	90.7265209686946	NA	101.569965870307	85.6898029134533	89.048473967684	85.6748042376785	101.674152715394	102.840352595495	84.8294434470377	87.7284595300261	84.9837954627296	92.845217249664	85.1159648727764	92.2446190638879	119.683595093431	99.0111976949774	84.4925296239052	96.9355045518656	104.233336381092	95.8835341365462	NA	97.5808091075422	98.3469926378664	100.088378258948	100.665316748626	62.8970775095299
399	105.448154657293	95.2380952380952	92.3409883371408	90.9651828999559	110.10978207439	111.527257594673	102.037322376305	103.604575868768	102.707006369427	96.8582375478927	95.8877411810563	85.2314474650992	113.738279657562	105.504587155963	94.3862645512158	95.244240820804	104.095949309799	123.807410694475	95.942842561878	93.2139389362391	74.451950916862	106.314287859449	91.3961143742335	90.7265209686946	NA	101.569965870307	86.1182519280206	89.048473967684	84.2929525564256	101.674152715394	102.840352595495	83.4829443447038	87.7284595300261	86.4241987756572	92.845217249664	86.467011934249	92.2446190638879	118.30792158661	98.2253945386681	84.4925296239052	95.3968457494551	105.33052939563	94.8795180722891	NA	97.5808091075422	99.4582580914016	99.4255413168361	101.161205008471	62.8970775095299
400	104.130052724077	96.171802054155	92.3409883371408	92.0229175848391	108.143535965918	111.527257594673	102.722136620442	101.014461472048	102.707006369427	97.4712643678161	96.6673163126096	85.2314474650992	113.738279657562	107.033639143731	94.3862645512158	93.6955539781893	104.095949309799	123.807410694475	95.942842561878	95.8032150178013	74.451950916862	106.314287859449	91.3961143742335	90.7265209686946	NA	101.569965870307	86.1182519280206	89.048473967684	85.6748042376785	100.449162923642	103.574926542605	84.8294434470377	89.5188362551287	86.4241987756572	91.8678991733518	86.467011934249	93.2695592757089	118.30792158661	99.0111976949774	84.4925296239052	95.3968457494551	105.33052939563	95.3815261044176	NA	97.5808091075422	99.4582580914016	99.4255413168361	101.161205008471	59.0851334180432
401	104.130052724077	95.2380952380952	92.3409883371408	90.9651828999559	106.177289857447	111.527257594673	101.352508132169	101.014461472048	102.707006369427	96.8582375478927	96.6673163126096	82.2924320352682	113.738279657562	107.798165137615	94.9256146343656	94.4698973994967	104.095949309799	125.138673175061	97.9841796376627	94.5085769770202	74.451950916862	105.413319318267	90.621571032079	90.7265209686946	NA	99.9317406143345	85.6898029134533	89.048473967684	87.0566559189314	101.674152715394	103.574926542605	84.8294434470377	89.5188362551287	84.9837954627296	91.3792401351957	85.1159648727764	92.2446190638879	119.683595093431	100.582804007596	84.4925296239052	93.8581869470445	105.33052939563	95.3815261044176	NA	97.5808091075422	100.013890818169	99.4255413168361	101.161205008471	60.9911054637865
402	104.130052724077	96.171802054155	92.3409883371408	90.9651828999559	108.143535965918	111.527257594673	100.667693888033	102.309518670408	102.707006369427	96.8582375478927	97.4468914441629	83.7619397501837	112.51528740318	107.033639143731	94.9256146343656	94.4698973994967	104.095949309799	123.807410694475	97.9841796376627	94.5085769770202	74.451950916862	105.413319318267	91.3961143742335	90.7265209686946	NA	99.9317406143345	85.6898029134533	89.048473967684	85.6748042376785	102.899142507146	103.574926542605	84.8294434470377	88.6236478925774	84.9837954627296	91.3792401351957	86.467011934249	92.2446190638879	119.683595093431	99.7970008512868	82.4317362184441	95.3968457494551	104.233336381092	95.3815261044176	NA	97.5808091075422	98.902625364634	99.4255413168361	101.161205008471	59.0851334180432
403	102.811950790861	95.2380952380952	92.3409883371408	88.8497135301895	108.143535965918	111.527257594673	100.667693888033	99.7194042736888	102.707006369427	96.8582375478927	97.4468914441629	83.7619397501837	113.738279657562	107.033639143731	94.3862645512158	94.4698973994967	103.190767141887	125.138673175061	96.9635110997703	94.5085769770202	76.1064387150145	105.413319318267	91.3961143742335	90.7265209686946	NA	99.9317406143345	85.261353898886	87.6122082585278	85.6748042376785	101.674152715394	102.840352595495	84.8294434470377	88.6236478925774	84.9837954627296	92.3565582115079	87.8180589957217	93.2695592757089	119.683595093431	101.368607163905	83.4621329211747	93.8581869470445	105.33052939563	95.3815261044176	NA	96.3610489936979	98.902625364634	100.088378258948	101.161205008471	60.9911054637865
404	104.130052724077	96.171802054155	92.3409883371408	87.7919788453063	106.177289857447	113.191843528922	99.9828796438966	101.014461472048	101.512738853503	96.8582375478927	96.6673163126096	83.7619397501837	112.51528740318	106.269113149847	93.846914468066	93.6955539781893	103.190767141887	125.138673175061	95.942842561878	94.5085769770202	76.1064387150145	105.413319318267	90.621571032079	92.1441228588305	NA	99.9317406143345	85.261353898886	87.6122082585278	87.0566559189314	101.674152715394	102.840352595495	84.8294434470377	88.6236478925774	84.9837954627296	91.8678991733518	87.8180589957217	92.2446190638879	119.683595093431	99.7970008512868	83.4621329211747	96.9355045518656	105.33052939563	95.3815261044176	NA	95.1412888798536	100.013890818169	99.4255413168361	101.657093268317	59.0851334180432
405	104.130052724077	96.171802054155	92.3409883371408	88.8497135301895	104.211043748976	111.527257594673	100.667693888033	102.309518670408	102.109872611465	96.2452107279694	97.4468914441629	80.8229243203527	112.51528740318	106.269113149847	96.0043148006652	93.6955539781893	104.095949309799	123.807410694475	94.9221740239857	94.5085769770202	76.1064387150145	105.413319318267	91.3961143742335	90.7265209686946	NA	101.569965870307	85.261353898886	89.048473967684	87.0566559189314	101.674152715394	102.105778648384	84.8294434470377	87.7284595300261	86.4241987756572	93.3338762878202	86.467011934249	92.2446190638879	118.30792158661	100.582804007596	83.4621329211747	95.3968457494551	105.33052939563	95.3815261044176	NA	97.5808091075422	100.013890818169	100.088378258948	101.161205008471	59.0851334180432
406	102.811950790861	97.1055088702148	92.3409883371408	90.9651828999559	104.211043748976	111.527257594673	101.352508132169	98.4243470753292	101.512738853503	95.632183908046	96.6673163126096	85.2314474650992	112.51528740318	106.269113149847	96.543664883815	93.6955539781893	104.095949309799	125.138673175061	94.9221740239857	94.5085769770202	74.451950916862	105.413319318267	91.3961143742335	90.7265209686946	NA	101.569965870307	85.261353898886	87.6122082585278	85.6748042376785	102.899142507146	102.840352595495	84.8294434470377	88.6236478925774	86.4241987756572	92.845217249664	86.467011934249	93.2695592757089	119.683595093431	99.7970008512868	83.4621329211747	96.9355045518656	106.427722410167	95.8835341365462	NA	96.3610489936979	98.902625364634	99.4255413168361	101.161205008471	60.9911054637865
407	102.811950790861	97.1055088702148	92.3409883371408	88.8497135301895	104.211043748976	111.527257594673	101.352508132169	95.83423267861	101.512738853503	95.0191570881226	97.4468914441629	82.2924320352682	112.51528740318	106.269113149847	96.0043148006652	93.6955539781893	104.095949309799	125.138673175061	96.9635110997703	94.5085769770202	74.451950916862	105.413319318267	92.170657716388	90.7265209686946	NA	101.569965870307	85.261353898886	87.6122082585278	85.6748042376785	101.674152715394	103.574926542605	84.8294434470377	89.5188362551287	86.4241987756572	92.845217249664	86.467011934249	93.2695592757089	122.434942107073	100.582804007596	83.4621329211747	96.9355045518656	105.33052939563	95.3815261044176	NA	95.1412888798536	99.4582580914016	100.088378258948	101.161205008471	60.9911054637865
408	104.130052724077	97.1055088702148	90.898160394373	89.9074482150727	106.177289857447	111.527257594673	100.667693888033	97.1292898769696	101.512738853503	95.632183908046	97.4468914441629	80.8229243203527	111.292295148797	106.269113149847	96.0043148006652	94.4698973994967	104.095949309799	125.138673175061	95.942842561878	95.8032150178013	74.451950916862	105.413319318267	92.170657716388	89.3089190785588	NA	101.569965870307	85.6898029134533	87.6122082585278	84.2929525564256	101.674152715394	104.309500489716	84.8294434470377	88.6236478925774	86.4241987756572	92.845217249664	89.1691060571943	92.2446190638879	121.059268600252	101.368607163905	84.4925296239052	96.9355045518656	105.33052939563	94.8795180722891	NA	96.3610489936979	100.013890818169	99.4255413168361	101.657093268317	62.8970775095299
409	102.811950790861	97.1055088702148	92.3409883371408	90.9651828999559	104.211043748976	116.52101539742	100.667693888033	97.1292898769696	101.512738853503	95.0191570881226	97.4468914441629	82.2924320352682	111.292295148797	105.504587155963	95.4649647175154	94.4698973994967	104.095949309799	126.469935655647	94.9221740239857	94.5085769770202	71.142975320557	105.413319318267	92.170657716388	89.3089190785588	NA	101.569965870307	85.6898029134533	87.6122082585278	82.9111008751727	101.674152715394	104.309500489716	84.8294434470377	89.5188362551287	86.4241987756572	92.845217249664	87.8180589957217	91.219678852067	122.434942107073	100.582804007596	83.4621329211747	98.4741633542762	106.427722410167	94.8795180722891	NA	96.3610489936979	98.902625364634	100.088378258948	101.161205008471	59.0851334180432
410	104.130052724077	97.1055088702148	92.3409883371408	89.9074482150727	104.211043748976	113.191843528922	101.352508132169	97.1292898769696	101.512738853503	95.632183908046	97.4468914441629	80.8229243203527	110.069302894415	105.504587155963	96.0043148006652	94.4698973994967	104.095949309799	125.138673175061	94.9221740239857	94.5085769770202	72.7974631187095	105.413319318267	92.9452010585426	89.3089190785588	NA	101.569965870307	85.6898029134533	87.6122082585278	84.2929525564256	101.674152715394	104.309500489716	86.1759425493716	90.41402461768	84.9837954627296	92.3565582115079	87.8180589957217	91.219678852067	122.434942107073	100.582804007596	82.4317362184441	98.4741633542762	105.33052939563	94.8795180722891	NA	96.3610489936979	98.902625364634	99.4255413168361	101.657093268317	60.9911054637865
411	105.448154657293	98.0392156862745	90.898160394373	88.8497135301895	106.177289857447	114.856429463171	100.667693888033	99.7194042736888	101.512738853503	96.2452107279694	97.4468914441629	80.8229243203527	108.846310640033	104.740061162079	96.0043148006652	94.4698973994967	103.190767141887	125.138673175061	94.9221740239857	95.8032150178013	74.451950916862	105.413319318267	92.9452010585426	90.7265209686946	NA	101.569965870307	85.6898029134533	86.1759425493716	82.9111008751727	101.674152715394	103.574926542605	86.1759425493716	90.41402461768	84.9837954627296	91.3792401351957	87.8180589957217	92.2446190638879	121.059268600252	101.368607163905	81.4013395157135	96.9355045518656	106.427722410167	95.3815261044176	NA	95.1412888798536	100.013890818169	99.4255413168361	101.657093268317	57.1791613722999
412	105.448154657293	98.0392156862745	92.3409883371408	89.9074482150727	106.177289857447	113.191843528922	99.9828796438966	101.014461472048	101.512738853503	96.8582375478927	97.4468914441629	80.8229243203527	107.62331838565	104.740061162079	96.0043148006652	95.244240820804	103.190767141887	125.138673175061	92.8808369482011	95.8032150178013	72.7974631187095	105.413319318267	93.7197444006971	90.7265209686946	NA	101.569965870307	85.6898029134533	86.1759425493716	81.5292491939199	100.449162923642	103.574926542605	86.1759425493716	91.3092129802313	84.9837954627296	89.9132630207273	87.8180589957217	92.2446190638879	121.059268600252	101.368607163905	81.4013395157135	96.9355045518656	105.33052939563	94.3775100401606	NA	95.1412888798536	100.569523544937	99.4255413168361	101.161205008471	57.1791613722999
413	104.130052724077	98.0392156862745	92.3409883371408	93.0806522697223	104.211043748976	114.856429463171	99.2980653997603	99.7194042736888	101.512738853503	98.0842911877395	97.4468914441629	80.8229243203527	108.846310640033	104.740061162079	95.4649647175154	94.4698973994967	103.190767141887	126.469935655647	94.9221740239857	94.5085769770202	72.7974631187095	105.413319318267	92.9452010585426	89.3089190785588	NA	101.569965870307	85.6898029134533	86.1759425493716	81.5292491939199	101.674152715394	104.309500489716	86.1759425493716	90.41402461768	84.9837954627296	89.4246039825712	87.8180589957217	93.2695592757089	121.059268600252	102.154410320215	81.4013395157135	95.3968457494551	104.233336381092	94.3775100401606	NA	95.1412888798536	100.569523544937	99.4255413168361	102.152981528162	57.1791613722999
414	105.448154657293	98.0392156862745	92.3409883371408	93.0806522697223	104.211043748976	116.52101539742	99.9828796438966	98.4243470753292	102.109872611465	98.6973180076628	97.4468914441629	80.8229243203527	110.069302894415	105.504587155963	93.846914468066	94.4698973994967	103.190767141887	125.138673175061	94.9221740239857	94.5085769770202	72.7974631187095	105.413319318267	93.7197444006971	89.3089190785588	NA	103.20819112628	86.1182519280206	84.7396768402154	81.5292491939199	101.674152715394	104.309500489716	84.8294434470377	89.5188362551287	84.9837954627296	91.3792401351957	87.8180589957217	93.2695592757089	119.683595093431	102.154410320215	82.4317362184441	95.3968457494551	104.233336381092	94.8795180722891	NA	93.9215287660094	101.125156271704	99.4255413168361	101.657093268317	55.2731893265565
415	105.448154657293	98.0392156862745	92.3409883371408	90.9651828999559	106.177289857447	116.52101539742	98.613251155624	99.7194042736888	102.707006369427	98.6973180076628	97.4468914441629	80.8229243203527	111.292295148797	104.740061162079	94.9256146343656	94.4698973994967	103.190767141887	125.138673175061	93.9015054860934	95.8032150178013	72.7974631187095	106.314287859449	93.7197444006971	89.3089190785588	NA	103.20819112628	86.1182519280206	84.7396768402154	82.9111008751727	100.449162923642	103.574926542605	84.8294434470377	89.5188362551287	84.9837954627296	90.8905810970395	87.8180589957217	92.2446190638879	121.059268600252	102.154410320215	82.4317362184441	96.9355045518656	104.233336381092	94.8795180722891	NA	95.1412888798536	100.569523544937	98.7627043747238	102.152981528162	55.2731893265565
416	105.448154657293	96.171802054155	92.3409883371408	92.0229175848391	104.211043748976	116.52101539742	99.9828796438966	99.7194042736888	102.707006369427	99.3103448275862	97.4468914441629	79.3534166054372	111.292295148797	103.975535168196	94.3862645512158	94.4698973994967	104.095949309799	123.807410694475	94.9221740239857	94.5085769770202	72.7974631187095	105.413319318267	92.9452010585426	89.3089190785588	NA	103.20819112628	86.1182519280206	84.7396768402154	81.5292491939199	101.674152715394	103.574926542605	84.8294434470377	90.41402461768	84.9837954627296	90.8905810970395	90.520153118667	92.2446190638879	122.434942107073	102.154410320215	82.4317362184441	96.9355045518656	103.136143366554	94.8795180722891	NA	92.7017686521651	101.125156271704	98.7627043747238	101.657093268317	51.4612452350699
417	105.448154657293	97.1055088702148	90.898160394373	93.0806522697223	106.177289857447	114.856429463171	99.9828796438966	101.014461472048	102.707006369427	99.3103448275862	97.4468914441629	80.8229243203527	110.069302894415	102.446483180428	94.3862645512158	93.6955539781893	103.190767141887	125.138673175061	93.9015054860934	95.8032150178013	72.7974631187095	105.413319318267	92.9452010585426	89.3089190785588	NA	103.20819112628	86.1182519280206	84.7396768402154	81.5292491939199	101.674152715394	104.309500489716	83.4829443447038	89.5188362551287	84.9837954627296	91.8678991733518	89.1691060571943	92.2446190638879	122.434942107073	102.154410320215	82.4317362184441	96.9355045518656	105.33052939563	94.8795180722891	NA	95.1412888798536	100.013890818169	98.7627043747238	101.657093268317	51.4612452350699
418	104.130052724077	96.171802054155	92.3409883371408	94.1383869546056	106.177289857447	116.52101539742	100.667693888033	103.604575868768	102.707006369427	99.3103448275862	98.2264665757162	79.3534166054372	110.069302894415	101.681957186544	96.543664883815	92.921210556882	104.095949309799	125.138673175061	94.9221740239857	94.5085769770202	74.451950916862	105.413319318267	92.170657716388	89.3089190785588	NA	104.846416382253	86.1182519280206	83.3034111310592	81.5292491939199	101.674152715394	103.574926542605	84.8294434470377	89.5188362551287	83.543392149802	90.8905810970395	90.520153118667	91.219678852067	122.434942107073	102.154410320215	82.4317362184441	96.9355045518656	104.233336381092	94.3775100401606	NA	93.9215287660094	100.569523544937	98.7627043747238	101.657093268317	49.5552731893266
419	105.448154657293	96.171802054155	92.3409883371408	95.1961216394888	108.143535965918	118.185601331669	101.352508132169	101.014461472048	102.707006369427	99.3103448275862	97.4468914441629	77.8839088905217	110.069302894415	101.681957186544	97.6223650501146	93.6955539781893	104.095949309799	125.138673175061	94.9221740239857	94.5085769770202	74.451950916862	106.314287859449	92.170657716388	89.3089190785588	NA	103.20819112628	86.1182519280206	83.3034111310592	82.9111008751727	101.674152715394	104.309500489716	84.8294434470377	90.41402461768	83.543392149802	90.4019220588834	90.520153118667	91.219678852067	123.810615613894	103.726016632833	81.4013395157135	95.3968457494551	105.33052939563	95.3815261044176	NA	95.1412888798536	101.125156271704	98.7627043747238	101.657093268317	51.4612452350699
420	104.130052724077	96.171802054155	92.3409883371408	96.253856324372	106.177289857447	116.52101539742	100.667693888033	102.309518670408	102.707006369427	99.3103448275862	96.6673163126096	80.8229243203527	111.292295148797	101.681957186544	97.0830149669648	92.1468671355746	104.095949309799	126.469935655647	94.9221740239857	94.5085769770202	72.7974631187095	106.314287859449	92.9452010585426	89.3089190785588	NA	103.20819112628	86.5467009425878	84.7396768402154	82.9111008751727	101.674152715394	104.309500489716	84.8294434470377	89.5188362551287	82.1029888368743	90.4019220588834	87.8180589957217	91.219678852067	123.810615613894	103.726016632833	80.370942812983	95.3968457494551	103.136143366554	94.3775100401606	NA	95.1412888798536	101.125156271704	98.7627043747238	101.657093268317	49.5552731893266
421	102.811950790861	95.2380952380952	92.3409883371408	96.253856324372	106.177289857447	116.52101539742	100.667693888033	101.014461472048	102.707006369427	99.3103448275862	95.8877411810563	80.8229243203527	111.292295148797	101.681957186544	96.0043148006652	92.1468671355746	103.190767141887	123.807410694475	93.9015054860934	95.8032150178013	71.142975320557	104.512350777085	92.170657716388	87.8913171884229	NA	103.20819112628	86.5467009425878	84.7396768402154	82.9111008751727	99.2241731318906	102.840352595495	84.8294434470377	87.7284595300261	82.1029888368743	90.8905810970395	86.467011934249	91.219678852067	121.059268600252	102.154410320215	79.3405461102525	93.8581869470445	102.038950352016	94.3775100401606	NA	91.4820085383208	100.013890818169	98.7627043747238	101.657093268317	49.5552731893266
[truncated: 51 more columns]
