# Supplementary material for: Transient nicotine exposure in early adolescent male mice freezes their dopamine circuits in an immature state
Source: Nat Commun. 2024 Oct 18;15:9017. doi: 10.1038/s41467-024-53327-w (PMC11489768; doi:10.1038/s41467-024-53327-w)
Supplement: Supplementary file 4 — Source Data [file 41467_2024_53327_MOESM4_ESM.zip › source_data/Juxta_adult_nic_moyf_in.csv]

	V1	V2	V3	V4	V5	V6	V7
1	101.859799713877	95.9232613908873	110.38489469862	105.636070853462	98.389458272328	98.8897113249445	104.781704781705
2	99.5708154506438	95.9232613908873	108.061002178649	104.347826086957	99.5607613469985	99.4818652849741	103.118503118503
3	101.859799713877	97.841726618705	106.318082788671	100.48309178744	99.5607613469985	100.074019245004	101.455301455301
4	99.5708154506438	99.7601918465228	102.832244008715	94.0418679549114	104.245973645681	101.850481125093	94.8024948024948
5	98.4263233190272	99.7601918465228	97.0225127087872	99.194847020934	104.245973645681	101.258327165063	94.8024948024948
6	100.71530758226	101.678657074341	92.3747276688453	96.6183574879227	100.732064421669	100.666173205033	96.4656964656965
7	99.5708154506438	107.434052757794	89.4698620188816	99.194847020934	100.732064421669	99.4818652849741	101.455301455301
8	98.4263233190272	101.678657074341	93.5366739288308	100.48309178744	92.5329428989751	98.2975573649149	103.118503118503
9	97.2818311874106	103.597122302158	95.8605664488017	95.3301127214171	93.1185944363104	99.4818652849741	103.118503118503
10	94.9928469241774	94.0047961630695	106.318082788671	77.2946859903382	93.7042459736457	98.8897113249445	101.455301455301
11	94.9928469241774	82.4940047961631	105.737109658678	55.3945249597424	94.8755490483163	98.2975573649149	98.1288981288981
12	99.5708154506438	82.4940047961631	99.9273783587509	46.3768115942029	94.8755490483163	97.1132494448557	93.1392931392931
13	100.71530758226	80.5755395683453	99.3464052287582	34.7826086956522	96.6325036603221	95.3367875647668	88.1496881496881
14	99.5708154506438	86.3309352517986	88.3079157588961	43.8003220611916	93.1185944363104	95.3367875647668	83.1600831600832
15	98.4263233190272	86.3309352517986	89.4698620188816	57.9710144927536	90.7759882869693	95.9289415247965	81.4968814968815
16	94.9928469241774	86.3309352517986	87.7269426289034	56.682769726248	87.8477306002928	97.1132494448557	86.4864864864865
17	92.7038626609442	88.2494004796163	81.3362381989833	63.1239935587762	82.5768667642753	97.7054034048853	86.4864864864865
18	92.7038626609442	92.0863309352518	78.4313725490196	61.8357487922705	82.5768667642753	98.2975573649149	88.1496881496881
19	91.5593705293276	95.9232613908873	72.6216412490922	60.5475040257649	78.4773060029283	98.8897113249445	88.1496881496881
20	85.8369098712446	101.678657074341	72.6216412490922	66.9887278582931	80.8199121522694	98.8897113249445	86.4864864864865
21	83.5479256080114	99.7601918465228	75.5265068990559	64.4122383252818	79.6486090775988	100.074019245004	89.8128898128898
