# Supplementary material for: Transient nicotine exposure in early adolescent male mice freezes their dopamine circuits in an immature state
Source: Nat Commun. 2024 Oct 18;15:9017. doi: 10.1038/s41467-024-53327-w (PMC11489768; doi:10.1038/s41467-024-53327-w)
Supplement: Supplementary file 4 — Source Data [file 41467_2024_53327_MOESM4_ESM.zip › source_data/Juxta_adolSAC_nic_list.csv]

	x
1	30.8733087330873
2	8.03645401822702
3	7.98650168728909
4	13.6476426799007
5	14.8852459016394
6	52.929085303186
7	21.9167321288295
8	7.29253981559093
9	10.9643328929987
10	160.355029585799
11	30.316742081448
12	22.6190476190476
13	35.8273381294964
14	17.6675369886858
15	9.21739130434784
16	9.88274706867672
17	18.8504627374574
18	17.0731707317073
19	60.4617604617605
20	10.6628242074928
21	26.3768115942029
22	92.5870460501685
23	63.5036496350365
24	14.0142517814727
25	28.9377289377289
26	18.0582524271845
27	8.08416389811737
28	14.6496815286624
29	11.8046132971506
30	16.3636363636363
31	11.1322549952426
32	21.6792842395045
33	45.7556935817805
34	7.72385509227614
35	11.5384615384615
36	12.5439624853458
37	6.24380574826561
38	10.3174603174603
39	5.19031141868511
40	7.35930735930737
41	12.5567322239032
42	46.588693957115
43	17.3098125689085
44	12.1582315299593
45	27.1719038817006
46	21.6528925619835
47	94.2998760842627
48	8.144416456759
49	13.5725429017161
50	11.1272727272727
51	7.53690753690753
52	19.3846153846154
53	25.3822629969419
54	26.6666666666667
55	22.6277372262774
56	18.8034188034188
57	41.049798115747
58	18.6274509803922
59	6.92746536267319
60	18.5185185185185
61	26.0364842454394
62	14.8886283704572
63	12.3130034522439
64	7.4829931972789
65	127.848101265823
66	15
67	18.4898354307841
68	16.2462159434914
69	-15.3439153439153
70	-13.6038186157518
71	-19.1836734693878
72	-48.4626647144949
73	-22.4719101123596
74	-15.2777777777778
75	-40.5469678953627
76	-18.2481751824817
77	-21.1538461538462
78	-4.46601941747575
79	-20.7207207207207
80	-28.0757097791798
81	-21.4723926380368
82	-69.2307692307692
83	-65.1132962804617
84	-20.5574912891986
85	-13.0185979971388
86	-19.2
87	-13.8888888888889
88	-3.81231671554254
89	-28.3582089552239
