# Supplementary material for: Transient nicotine exposure in early adolescent male mice freezes their dopamine circuits in an immature state
Source: Nat Commun. 2024 Oct 18;15:9017. doi: 10.1038/s41467-024-53327-w (PMC11489768; doi:10.1038/s41467-024-53327-w)
Supplement: Supplementary file 4 — Source Data [file 41467_2024_53327_MOESM4_ESM.zip › source_data/Juxta_adolNIC_nic_moyf_in.csv]

	V1	V2	V3	V4	V5	V6	V7	V8	V9	V10	V11	V12	V13	V14	V15	V16	V17	V18	V19	V20	V21	V22	V23	V24	V25	V26	V27	V28	V29	V30
1	101.357466063348	98.1818181818182	96.551724137931	101.310043668122	101.433962264151	104.489795918367	102.065613608748	109.417040358744	100.338983050847	100.248138957816	107.726269315673	100.418410041841	101.571946795647	100.602928509905	101.628664495114	101.015965166909	96.4980544747082	103.846153846154	98.7595983461311	98	89.3203883495146	100.413793103448	97.7461447212337	82.5112107623318	102.759276879163	108.352144469526	99.6108949416342	100.478468899522	98.4455958549223	110.460251046025
2	102.262443438914	96.3636363636364	101.724137931034	99.2139737991266	101.433962264151	99.047619047619	102.065613608748	104.035874439462	100.338983050847	100.248138957816	98.8962472406181	100.418410041841	98.6698911729141	101.291989664083	101.628664495114	103.3381712627	97.5356679636835	100	97.8145304193739	98.6666666666667	91.2621359223301	100.413793103448	98.6951364175563	89.6860986547085	105.423406279734	104.740406320542	99.6108949416342	100.478468899522	98.4455958549223	105.439330543933
3	102.262443438914	100	107.758620689655	97.117903930131	100.22641509434	95.7823129251701	102.065613608748	98.6547085201794	98.5310734463277	98.2630272952854	98.8962472406181	102.092050209205	99.6372430471584	102.670111972438	104.234527687296	103.3381712627	98.5732814526589	101.923076923077	97.8145304193739	97.3333333333333	95.1456310679612	99.3103448275862	98.6951364175563	100.448430493274	97.0504281636537	101.128668171558	97.7431906614786	103.349282296651	99.4818652849741	105.439330543933
4	98.6425339366516	101.818181818182	105.172413793103	98.5152838427948	99.0188679245283	96.8707482993197	101.093560145808	93.2735426008969	100.338983050847	97.2704714640198	100.662251655629	100.418410041841	98.6698911729141	100.602928509905	101.628664495114	99.8548621190131	100.64850843061	100	98.7595983461311	98.6666666666667	102.912621359223	98.2068965517241	100.593119810202	98.6547085201794	90.9609895337774	97.5169300225734	99.6108949416342	102.392344497608	99.4818652849741	97.071129707113
5	98.6425339366516	101.818181818182	101.724137931034	98.5152838427948	99.622641509434	95.7823129251701	102.065613608748	93.2735426008969	99.4350282485876	99.2555831265509	95.364238410596	102.092050209205	99.6372430471584	99.2248062015504	100.325732899023	99.8548621190131	100.64850843061	94.2307692307692	99.2321323095097	102	104.854368932039	98.2068965517241	101.542111506524	104.035874439462	96.2892483349191	95.7110609480813	100.856031128405	99.5215311004785	100.518134715026	93.7238493723849
6	99.5475113122172	103.636363636364	95.6896551724138	101.310043668122	99.0188679245283	100.136054421769	99.1494532199271	100.448430493274	99.4350282485876	100.248138957816	104.194260485651	100.418410041841	101.571946795647	99.2248062015504	99.0228013029316	97.5326560232221	101.686121919585	100	100.649734199646	100	106.796116504854	99.3103448275862	101.542111506524	105.829596412556	95.5280685061846	97.5169300225734	101.47859922179	96.6507177033493	101.554404145078	95.3974895397489
7	98.6425339366516	98.1818181818182	94.8275862068965	102.008733624454	99.622641509434	104.489795918367	97.2053462940462	100.448430493274	101.242937853107	101.240694789082	98.8962472406181	97.071129707113	101.571946795647	97.8466838931955	95.114006514658	97.5326560232221	101.686121919585	101.923076923077	104.430005906675	104	104.854368932039	102.620689655172	101.542111506524	109.417040358744	101.998097050428	99.3227990970655	101.47859922179	101.435406698565	101.554404145078	92.0502092050209
8	98.6425339366516	100	96.551724137931	102.008733624454	99.622641509434	103.401360544218	94.2891859052248	100.448430493274	100.338983050847	103.225806451613	95.364238410596	97.071129707113	98.6698911729141	98.535745047373	96.4169381107492	97.5326560232221	102.72373540856	98.0769230769231	102.53987005316	101.333333333333	104.854368932039	101.51724137931	99.644128113879	109.417040358744	109.990485252141	95.7110609480813	99.6108949416342	95.6937799043062	100.518134715026	100.418410041841
9	98.6425339366516	94.5454545454546	93.9655172413793	98.5152838427948	99.0188679245283	102.312925170068	88.456865127582	98.6547085201794	102.146892655367	103.225806451613	95.364238410596	97.071129707113	98.6698911729141	99.2248062015504	97.7198697068404	97.5326560232221	101.686121919585	98.0769230769231	101.594802126403	100.666666666667	106.796116504854	99.3103448275862	99.644128113879	109.417040358744	106.565176022835	95.7110609480813	98.988326848249	96.6507177033493	98.4455958549223	100.418410041841
10	94.1176470588235	94.5454545454546	99.1379310344828	97.117903930131	94.188679245283	105.578231292517	90.4009720534629	100.448430493274	96.7231638418079	102.233250620347	93.598233995585	90.3765690376569	95.7678355501814	101.291989664083	92.5081433224756	92.8882438316401	99.6108949416342	96.1538461538462	98.2870643827525	104.666666666667	85.4368932038835	102.620689655172	96.797153024911	86.0986547085202	88.6774500475737	79.4582392776524	98.3657587548638	81.3397129186603	96.3730569948187	103.765690376569
11	99.5475113122172	98.1818181818182	91.3793103448276	101.310043668122	95.3962264150943	104.489795918367	89.4289185905225	96.8609865470852	90.3954802259887	97.2704714640198	95.364238410596	87.0292887029289	100.604594921403	104.73729543497	92.5081433224756	90.5660377358491	96.4980544747082	88.4615384615385	92.6166568222091	107.333333333333	73.7864077669903	98.2068965517241	93.0011862396204	59.1928251121076	76.4985727878211	75.8465011286682	96.4980544747082	66.9856459330144	98.4455958549223	100.418410041841
12	102.262443438914	98.1818181818182	84.4827586206897	95.7205240174672	97.2075471698113	104.489795918367	84.5686512758202	100.448430493274	85.8757062146893	91.3151364764268	97.1302428256071	87.0292887029289	105.441354292624	105.426356589147	89.9022801302931	90.5660377358491	91.3099870298314	94.2307692307692	92.1441228588305	106.666666666667	62.1359223300971	100.413793103448	92.0521945432977	34.0807174887892	63.1779257849667	81.2641083521445	96.4980544747082	54.5454545454545	99.4818652849741	97.071129707113
13	101.357466063348	101.818181818182	81.8965517241379	90.1310043668122	97.2075471698113	105.578231292517	83.5965978128797	98.6547085201794	82.2598870056497	86.3523573200993	100.662251655629	82.0083682008368	103.506650544135	105.426356589147	87.2964169381107	88.2438316400581	89.2347600518807	94.2307692307692	91.1990549320732	104.666666666667	52.4271844660194	102.620689655172	91.1032028469751	5.38116591928251	47.5737392959087	77.6523702031603	94.6303501945525	40.1913875598086	101.554404145078	98.744769874477
14	97.737556561086	100	74.1379310344828	84.5414847161572	100.830188679245	95.7823129251701	80.6804374240583	84.304932735426	84.9717514124294	87.3449131513648	95.364238410596	88.7029288702929	102.539298669891	103.359173126615	92.5081433224756	90.5660377358491	87.15953307393	96.1538461538462	90.7265209686946	98	69.9029126213592	93.7931034482759	96.797153024911	0	50.2378686964796	84.8758465011287	92.7626459143969	41.1483253588517	101.554404145078	95.3974895397489
15	89.5927601809955	96.3636363636364	75.8620689655172	77.5545851528384	99.0188679245283	94.6938775510204	80.6804374240583	78.9237668161435	87.683615819209	89.3300248138958	93.598233995585	88.7029288702929	98.6698911729141	99.9138673557278	93.8110749185668	89.4049346879536	84.0466926070039	101.923076923077	90.7265209686946	90	79.6116504854369	90.4827586206897	99.644128113879	0	41.8648905803996	74.0406320541761	94.0077821011673	35.4066985645933	97.4093264248705	93.7238493723849
16	86.8778280542986	92.7272727272727	75.8620689655172	78.2532751091703	96.6037735849057	94.6938775510204	80.6804374240583	69.9551569506726	89.4915254237288	92.3076923076923	95.364238410596	88.7029288702929	93.8331318016929	98.535745047373	95.114006514658	89.4049346879536	86.1219195849546	98.0769230769231	88.3638511518015	83.3333333333333	87.378640776699	83.8620689655172	102.491103202847	8.96860986547085	34.6336822074215	65.0112866817156	92.1400778210117	31.5789473684211	95.3367875647668	90.3765690376569
17	84.1628959276018	90.9090909090909	72.4137931034483	79.6506550218341	97.2075471698113	94.6938775510204	81.6524908869988	59.1928251121076	89.4915254237288	93.3002481389578	86.5342163355408	93.7238493723849	91.8984280532043	97.8466838931955	97.7198697068404	88.2438316400581	84.0466926070039	100	86.9462492616657	77.3333333333333	85.4368932038835	81.6551724137931	102.491103202847	14.3497757847534	47.9543292102759	57.7878103837472	91.5175097276265	33.4928229665072	92.2279792746114	87.0292887029289
18	90.4977375565611	89.0909090909091	68.9655172413793	79.6506550218341	96.6037735849057	96.8707482993197	83.5965978128797	59.1928251121076	92.2033898305085	91.3151364764268	86.5342163355408	95.3974895397489	92.8657799274486	96.4685615848407	95.114006514658	90.5660377358491	86.1219195849546	100	86.9462492616657	74	91.2621359223301	86.0689655172414	101.542111506524	17.9372197309417	51.3796384395814	59.5936794582393	94.0077821011673	34.4497607655502	91.1917098445596	82.0083682008368
19	91.4027149321267	87.2727272727273	67.2413793103448	78.2532751091703	96.6037735849057	96.8707482993197	84.5686512758202	55.6053811659193	93.1073446327684	93.3002481389578	79.4701986754967	98.744769874477	88.9963724304716	95.7795004306632	93.8110749185668	91.7271407837446	89.2347600518807	96.1538461538462	86.9462492616657	70.6666666666667	100.970873786408	87.1724137931034	101.542111506524	25.1121076233184	54.4243577545195	70.4288939051919	92.1400778210117	34.4497607655502	93.2642487046632	92.0502092050209
20	92.3076923076923	87.2727272727273	65.5172413793103	75.4585152838428	97.811320754717	92.5170068027211	88.456865127582	50.2242152466368	94.9152542372881	97.2704714640198	72.4061810154525	97.071129707113	90.9310761789601	95.0904392764858	93.8110749185668	91.7271407837446	89.2347600518807	98.0769230769231	88.3638511518015	75.3333333333333	104.854368932039	94.8965517241379	97.7461447212337	23.3183856502242	62.0361560418649	70.4288939051919	92.7626459143969	39.2344497607655	95.3367875647668	92.0502092050209
21	95.0226244343891	83.6363636363636	65.5172413793103	76.8558951965066	96.6037735849057	89.2517006802721	89.4289185905225	50.2242152466368	94.9152542372881	101.240694789082	72.4061810154525	92.0502092050209	104.47400241838	93.7123169681309	92.5081433224756	95.2104499274311	90.272373540856	96.1538461538462	90.253987005316	78.6666666666667	112.621359223301	87.1724137931034	98.6951364175563	21.52466367713	57.0884871550904	68.6230248306998	87.7821011673152	37.3205741626794	98.4455958549223	85.3556485355649
