# Supplementary material for: Transient nicotine exposure in early adolescent male mice freezes their dopamine circuits in an immature state
Source: Nat Commun. 2024 Oct 18;15:9017. doi: 10.1038/s41467-024-53327-w (PMC11489768; doi:10.1038/s41467-024-53327-w)
Supplement: Supplementary file 4 — Source Data [file 41467_2024_53327_MOESM4_ESM.zip › source_data/Patch_AMPA_NMDA.csv]

AMPANMDA	PTX	Age
3.21	SAC	ADOL
2.26	SAC	ADOL
2.31	SAC	ADOL
3.85	SAC	ADOL
3.13	SAC	ADOL
3.52	SAC	ADOL
4.09	SAC	ADOL
4.6	SAC	ADOL
1.18	SAC	ADOL
5.5	SAC	ADOL
1.61	SAC	ADOL
2.79	NIC	ADOL
1.23	NIC	ADOL
4.4	NIC	ADOL
2.02	NIC	ADOL
1.28	NIC	ADOL
1.59	NIC	ADOL
3.26	NIC	ADOL
3.02	NIC	ADOL
1.25	NIC	ADOL
1.2	NIC	ADOL
0.37	NIC	ADOL
1.07	SAC	ADULT
4.83	SAC	ADULT
5.39	SAC	ADULT
3.09	SAC	ADULT
0.57	SAC	ADULT
0.96	SAC	ADULT
0.31	SAC	ADULT
0.27	SAC	ADULT
1.19	SAC	ADULT
3.27	NIC	ADULT
0.65	NIC	ADULT
5.4	NIC	ADULT
2.52	NIC	ADULT
0.96	NIC	ADULT
0.33	NIC	ADULT
0.71	NIC	ADULT
2.91	NIC	ADULT
