# Supplementary material for: Transient nicotine exposure in early adolescent male mice freezes their dopamine circuits in an immature state
Source: Nat Commun. 2024 Oct 18;15:9017. doi: 10.1038/s41467-024-53327-w (PMC11489768; doi:10.1038/s41467-024-53327-w)
Supplement: Supplementary file 4 — Source Data [file 41467_2024_53327_MOESM4_ESM.zip › source_data/Juxta_adultNIC_nic_moyf_in.csv]

	V1	V2	V3	V4	V5	V6	V7	V8	V9	V10	V11	V12	V13	V14
1	93.2153392330383	100.334448160535	101.839587932303	106.904231625835	99.6407185628743	98.7179487179487	100.355029585799	101.098901098901	99.8324958123953	97.7777777777778	104.303365999148	101.46750524109	102.599653379549	93.2249322493225
2	93.2153392330383	105.685618729097	101.250919793966	101.559020044543	98.6826347305389	98.7179487179487	100.355029585799	99.6336996336996	99.1624790619766	97.7777777777778	99.1904559011504	101.46750524109	101.213171577123	96.4769647696477
3	96.7551622418879	103.010033444816	100.662251655629	96.2138084632517	97.7245508982036	98.7179487179487	100.355029585799	96.7032967032967	99.8324958123953	102.857142857143	98.8495952279506	99.79035639413	95.6672443674177	96.4769647696477
4	99.1150442477876	101.672240802676	98.8962472406181	92.6503340757238	98.6826347305389	100	99.4082840236686	99.6336996336996	99.8324958123953	101.587301587302	98.5087345547507	99.79035639413	97.053726169844	101.89701897019
5	100.294985250737	101.672240802676	96.5415746872701	92.6503340757238	100.59880239521	100	98.4615384615385	101.098901098901	100.502512562814	100.31746031746	97.8270132083511	100.62893081761	99.8266897746967	104.065040650407
6	105.014749262537	97.6588628762542	100.073583517292	97.9955456570156	101.556886227545	100	101.301775147929	99.6336996336996	101.172529313233	102.857142857143	99.8721772475501	99.79035639413	98.4402079722704	104.065040650407
7	103.834808259587	94.9832775919732	100.073583517292	99.7772828507795	100.59880239521	101.282051282051	100.355029585799	102.564102564103	99.8324958123953	99.0476190476191	101.235619940349	98.9517819706499	102.599653379549	104.065040650407
8	108.554572271386	94.9832775919732	100.662251655629	112.249443207127	102.51497005988	102.564102564103	99.4082840236686	99.6336996336996	99.8324958123953	97.7777777777778	100.21303792075	98.1132075471698	102.599653379549	99.7289972899729
9	113.274336283186	92.3076923076923	98.3075791022811	110.467706013363	106.347305389222	98.7179487179487	98.4615384615385	95.2380952380952	99.1624790619766	100.31746031746	100.55389859395	94.7589098532495	98.4402079722704	96.4769647696477
10	119.174041297935	89.6321070234114	72.4061810154525	99.7772828507795	97.7245508982036	84.6153846153846	97.5147928994083	87.9120879120879	96.4824120603015	97.7777777777778	97.8270132083511	93.9203354297694	95.6672443674177	95.3929539295393
11	109.734513274336	90.9698996655518	61.2214863870493	89.086859688196	93.8922155688623	85.8974358974359	97.5147928994083	70.3296703296703	95.8123953098828	99.0476190476191	88.6237750319557	94.7589098532495	97.053726169844	91.0569105691057
12	102.654867256637	88.2943143812709	62.9874908020603	80.1781737193764	89.1017964071856	88.4615384615385	98.4615384615385	60.0732600732601	94.4723618090452	102.857142857143	82.1474222411589	93.9203354297694	94.2807625649913	93.2249322493225
13	93.2153392330383	85.61872909699	68.2855040470935	74.8329621380846	83.3532934131737	91.025641025641	96.5680473372781	51.2820512820513	92.4623115577889	100.31746031746	75.3302087771623	93.9203354297694	94.2807625649913	89.9728997289973
14	77.8761061946903	82.943143812709	92.420897718911	76.6146993318486	88.1437125748503	103.846153846154	92.7810650887574	48.3516483516484	91.7922948073702	100.31746031746	69.8764380059651	94.7589098532495	97.053726169844	87.8048780487805
15	81.4159292035398	78.9297658862876	106.548933038999	76.6146993318486	89.1017964071856	101.282051282051	90.887573964497	55.6776556776557	92.4623115577889	96.5079365079365	69.5355773327652	94.7589098532495	92.894280762565	91.0569105691057
16	76.6961651917404	74.9163879598662	109.492273730684	64.1425389755011	89.1017964071856	97.4358974358974	88.9940828402367	54.2124542124542	91.1222780569514	92.6984126984127	70.8990200255646	94.7589098532495	92.894280762565	86.7208672086721
17	79.0560471976401	77.5919732441472	108.903605592347	64.1425389755011	87.185628742515	97.4358974358974	88.9940828402367	55.6776556776557	91.7922948073702	91.4285714285714	71.2398806987644	95.5974842767296	88.734835355286	89.9728997289973
18	82.5958702064897	73.5785953177257	107.137601177336	64.1425389755011	88.1437125748503	97.4358974358974	89.9408284023668	55.6776556776557	94.4723618090452	91.4285714285714	71.921602045164	95.5974842767296	85.9618717504333	89.9728997289973
19	84.9557522123894	74.9163879598662	102.42825607064	67.7060133630289	87.185628742515	93.5897435897436	90.887573964497	52.7472527472528	95.142378559464	90.1587301587302	73.6259054111632	93.9203354297694	90.1213171577123	88.8888888888889
20	86.1356932153392	74.9163879598662	98.3075791022811	73.0512249443207	89.1017964071856	91.025641025641	90.887573964497	51.2820512820513	95.8123953098828	88.8888888888889	73.966766084363	93.9203354297694	85.9618717504333	91.0569105691057
21	93.2153392330383	72.2408026755853	90.0662251655629	65.924276169265	91.9760479041916	94.8717948717949	89.9408284023668	51.2820512820513	94.4723618090452	88.8888888888889	77.7162334895611	93.9203354297694	87.3483535528596	88.8888888888889
