# Supplementary material for: Transient nicotine exposure in early adolescent male mice freezes their dopamine circuits in an immature state
Source: Nat Commun. 2024 Oct 18;15:9017. doi: 10.1038/s41467-024-53327-w (PMC11489768; doi:10.1038/s41467-024-53327-w)
Supplement: Supplementary file 4 — Source Data [file 41467_2024_53327_MOESM4_ESM.zip › source_data/cFos_Adol_ptx_cellcounts.txt]

	id	name	volume	hemisphere	OM074	OM076	OM063	OM065	OM067	mean_SAC-NIC	sd_SAC-NIC	OM069	OM071	OM096	OM098	OM100	mean_NIC-NIC	sd_NIC-NIC	p_value	q_value	p_sign
0	0	universe	41875531250	0	4150	2493	2556	3191	3521	3182.2	692.5718013	2683	5301	7183	3557	4515	4647.8	1726.40007	0.135554942	0.292594224	-1
1	1	Tuberomammillary nucleus, ventral part	52906250	0	0	19	62	46	41	33.6	24.27550205	111	104	51	109	33	81.6	36.79402125	0.04545133	0.213838176	-1
6	10	Superior colliculus, motor related, intermediate gray layer	625453125	0	1263	411	318	589	1665	849.2	587.0810847	1177	1719	1209	2066	1738	1581.8	380.9576092	0.052513829	0.218428205	-1
7	12	Interfascicular nucleus raphe	44281250	0	81	102	28	144	95	90	41.86287138	280	92	27	85	183	133.4	99.1579548	0.405790178	0.403929306	-1
8	15	Parataenial nucleus	114765625	0	266	398	243	256	306	293.8	62.8267459	772	502	370	516	373	506.6	163.5964547	0.040701387	0.210842149	-1
9	17	Superior colliculus, motor related, intermediate white layer	746250000	0	943	218	186	260	1561	633.6	605.8971035	799	1061	783	1589	1073	1061	325.9048941	0.21311531	0.322254453	-1
10	19	Induseum griseum	63640625	0	29	219	28	69	65	82	78.98101038	67	25	24	32	39	37.4	17.61533423	0.279598128	0.356071284	1
13	26	Superior colliculus, motor related, deep gray layer	560375000	0	441	189	150	176	1285	448.2	482.3087186	713	441	335	908	742	627.8	234.2214764	0.483172109	0.430495956	-1
16	30	Periventricular hypothalamic nucleus, anterior part	25250000	0	19	112	6	53	41	46.2	41.10596064	150	141	62	60	101	102.8	42.38749816	0.064461427	0.237200531	-1
18	35	Oculomotor nucleus	16375000	0	0	0	0	1	0	0.2	0.447213595	0	1	0	0	0	0.2	0.447213595	1	0.591500592	0
20	38	Paraventricular hypothalamic nucleus	95890625	0	358	1248	153	1045	539	668.6	462.7345892	1179	1041	397	635	789	808.2	312.7062519	0.593576355	0.466795699	-1
22	42	Superior colliculus, motor related, deep white layer	167015625	0	101	91	54	93	317	131.2	105.4381335	234	121	101	242	266	192.8	75.9256215	0.323038354	0.376501578	-1
23	50	Precommissural nucleus	85609375	0	43	76	44	129	66	71.6	35.08988458	98	38	38	34	38	49.2	27.3349593	0.294661609	0.365027723	1
25	54	medial forebrain bundle	24906250	0	16	108	52	168	10	70.8	66.86703224	63	34	29	48	36	42	13.65650028	0.394950533	0.403074025	1
26	56	Nucleus accumbens	1302640625	0	0	109	21	381	353	172.8	182.2037321	668	1032	282	853	834	733.8	283.5598702	0.007792381	0.210842149	-1
27	58	Medial terminal nucleus of the accessory optic tract	20140625	0	0	55	2	5	11	14.6	22.96301374	57	92	3	4	1	31.4	41.25893843	0.455375167	0.422277873	-1
28	59	Intermediodorsal nucleus of the thalamus	91062500	0	22	39	20	38	0	23.8	15.94365077	69	55	10	40	15	37.8	25.3317982	0.33167055	0.381867077	-1
29	62	medial longitudinal fascicle	74281250	0	5	27	2	4	1	7.8	10.84896308	7	5	1	5	2	4	2.449489743	0.483744994	0.430495956	1
30	63	Paraventricular hypothalamic nucleus, descending division	65421875	0	87	308	36	356	227	202.8	138.1618616	218	277	86	245	169	199	74.54864184	0.958552309	0.586960905	1
31	64	Anterodorsal nucleus	79906250	0	0	0	5	2	7	2.8	3.1144823	22	14	8	47	6	19.4	16.63730747	0.088936917	0.260421832	-1
33	67	Interstitial nucleus of Cajal	39921875	0	2	17	6	13	1	7.8	6.978538529	14	10	1	6	2	6.6	5.458937626	0.770165221	0.529799337	1
34	68	Frontal pole, layer 1	83859375	0	1	0	0	1	12	2.8	5.167204273	12	57	0	55	8	26.4	27.3733447	0.126333227	0.28503583	-1
35	72	Anterodorsal preoptic nucleus	49375000	0	160	206	55	238	243	180.4	77.51322468	99	182	102	175	293	170.2	78.99810124	0.841878421	0.549415097	1
39	81	lateral ventricle	497984375	0	0	0	0	9	257	53.2	113.9942981	6	735	20	514	244	303.8	317.3802136	0.157297275	0.304415638	-1
40	83	Inferior olivary complex	254468750	0	9	10	173	11	17	44	72.18032973	80	48	3	18	34	36.6	29.56010825	0.839907308	0.549415097	1
41	84	Prelimbic area, layer 6a	232000000	0	0	0	0	0	436	87.2	194.9851276	0	564	0	558	245	273.4	280.9569362	0.262197056	0.35292625	-1
42	88	Anterior hypothalamic nucleus	355718750	0	413	1622	301	1314	1400	1010	607.8959615	912	1110	603	1691	1005	1064.2	398.230712	0.872333938	0.560114489	-1
47	98	subependymal zone	52078125	0	0	0	0	5	30	7	13.03840481	8	335	8	201	21	114.6	147.926671	0.179415761	0.304415638	-1
48	100	Interpeduncular nucleus	6250000	0	8	11	5	29	2	11	10.60660172	5	11	1	16	20	10.6	7.765307463	0.94757151	0.582652049	1
51	105	Superior olivary complex, medial part	96671875	0	0	8	0	0	0	1.6	3.577708764	8	2	5	3	0	3.6	3.049590136	0.369977873	0.395311913	-1
53	108	choroid plexus	368281250	0	669	999	506	228	674	615.2	280.8481796	1958	1016	836	452	544	961.2	601.1715229	0.290337128	0.363104737	-1
57	117	optic chiasm	154703125	0	5	7	0	25	17	10.8	10.05982107	66	8	16	5	13	21.6	25.18531318	0.41219645	0.403929976	-1
58	118	Periventricular hypothalamic nucleus, intermediate part	103765625	0	102	368	54	118	274	183.2	132.2240523	162	276	138	120	427	224.6	128.4204034	0.629044283	0.476548699	-1
61	122	Superior olivary complex, periolivary region	118875000	0	0	34	7	20	1	12.4	14.46720429	19	61	26	11	0	23.4	23.13655117	0.398560836	0.403929306	-1
63	125	optic tract	90437500	0	0	3	0	0	1	0.8	1.303840481	8	4	4	1	0	3.4	3.130495168	0.143305899	0.296423611	-1
64	126	Periventricular hypothalamic nucleus, posterior part	64015625	0	30	33	16	11	54	28.8	16.84339633	66	33	22	58	42	44.2	17.94993036	0.19952621	0.319851454	-1
65	128	Midbrain reticular nucleus	1740734375	0	59	173	144	97	239	142.4	69.43918202	561	376	124	397	202	332	172.3122166	0.068697333	0.238578889	-1
66	129	third ventricle	466687500	0	882	1017	889	803	784	875	92.02445327	2463	832	507	419	407	925.6	876.5237019	0.903918213	0.567247019	-1
69	133	Periventricular hypothalamic nucleus, preoptic part	72546875	0	187	352	95	210	175	203.8	93.47566528	437	359	190	201	233	284	108.8117641	0.247348941	0.340178648	-1
70	136	Intermediate reticular nucleus	1249671875	0	26	338	25	18	36	88.6	139.5664716	136	54	100	85	13	77.6	46.62938987	0.873950946	0.560114489	1
72	140	cerebral aqueduct	209484375	0	350	74	77	122	249	174.4	121.1540342	373	220	58	239	360	250	127.5872251	0.364865758	0.394876035	-1
74	145	fourth ventricle	253796875	0	306	383	118	79	452	267.6	163.3594197	1244	386	519	211	361	544.2	406.1917035	0.214076654	0.322254453	-1
75	146	Pontine reticular nucleus	1057093750	0	37	168	37	235	17	98.8	97.04225884	115	115	76	59	141	101.2	33.09380607	0.960316016	0.587432157	-1
78	149	Paraventricular nucleus of the thalamus	227078125	0	621	1255	376	516	352	624	369.2296034	1206	794	653	560	502	743	281.3538697	0.583327891	0.46559572	-1
82	158	posterior commissure	27015625	0	4	7	3	28	9	10.2	10.23230179	26	5	3	1	3	7.6	10.38267788	0.700460427	0.498084758	1
83	159	Anterior olfactory nucleus	1684937500	0	81	414	128	757	3408	957.6	1396.143367	793	5722	1156	1386	2605	2332.4	2013.271045	0.249160661	0.340974173	-1
84	162	Laterodorsal tegmental nucleus	101843750	0	12	32	26	2	14	17.2	11.88276062	113	30	36	30	10	43.8	39.9149095	0.216122597	0.322254453	-1
86	169	Nucleus prepositus	120718750	0	21	78	7	33	31	34	26.66458325	124	54	26	9	1	42.8	49.72625061	0.738961041	0.516698993	-1
87	171	Prelimbic area, layer 1	264468750	0	265	106	311	532	301	303	152.2842736	391	463	477	445	238	402.8	97.73535696	0.258300503	0.350073659	-1
88	173	Retrochiasmatic area	73703125	0	11	53	14	56	30	32.8	21.11160818	81	43	21	35	34	42.8	22.76400668	0.49200269	0.432570325	-1
89	177	Nucleus of Roller	15234375	0	0	3	0	1	2	1.2	1.303840481	5	4	3	0	0	2.4	2.302172887	0.347698714	0.389061773	-1
92	181	Nucleus of reuniens	214156250	0	274	269	90	248	232	222.6	76.01184118	251	250	246	440	262	289.8	84.17363007	0.222160557	0.32303028	-1
93	186	Lateral habenula	172843750	0	27	17	31	89	23	37.4	29.30528962	182	108	11	24	98	84.6	69.46797823	0.216505415	0.322254453	-1
96	189	Rhomboid nucleus	46546875	0	31	35	29	14	29	27.6	7.987490219	92	23	72	60	16	52.6	32.40061728	0.161444837	0.304415638	-1
97	190	pyramid	280312500	0	7	22	403	445	3	176	226.9889865	28	60	26	10	24	29.6	18.40652058	0.223069622	0.32303028	1
98	194	Lateral hypothalamic area	603875000	0	0	190	137	301	152	156	108.2751126	194	993	651	742	64	528.8	388.5867985	0.098304675	0.263469075	-1
99	196	Accessory olfactory bulb, granular layer	79390625	0	0	0	0	0	2	0.4	0.894427191	0	572	0	12	0	116.8	254.5175829	0.364294613	0.394876035	-1
100	197	Rostral linear nucleus raphe	29046875	0	20	16	4	50	12	20.4	17.57270611	89	22	13	24	61	41.8	32.15120527	0.237956904	0.336336618	-1
101	198	pyramidal decussation	35671875	0	1	1	0	0	0	0.4	0.547722558	1	0	1	5	9	3.2	3.768288736	0.172583788	0.304415638	-1
103	202	Medial vestibular nucleus	768750000	0	76	146	92	74	84	94.4	29.71195046	732	99	331	158	81	280.2	271.1783546	0.200798151	0.320476644	-1
104	203	Linear nucleus of the medulla	14640625	0	0	1	0	0	0	0.2	0.447213595	1	0	2	3	0	1.2	1.303840481	0.166531897	0.304415638	-1
106	206	Nucleus raphe magnus	65796875	0	28	130	2	33	18	42.2	50.48960289	95	29	76	24	30	50.8	32.46074552	0.75827093	0.524484776	-1
107	207	Area postrema	27203125	0	23	1	16	10	4	10.8	8.927485648	11	3	9	66	28	23.4	25.55973396	0.346067546	0.388772736	-1
109	210	Lateral mammillary nucleus	38515625	0	0	23	1	3	1	5.6	9.787747443	7	5	1	14	0	5.4	5.594640292	0.969573499	0.589298073	1
110	211	Anterior cingulate area, dorsal part, layer 2/3	306781250	0	1745	0	901	2669	2521	1567.2	1124.194022	1651	2547	1499	1674	4525	2379.2	1268.360044	0.315725549	0.371223874	-1
111	214	Red nucleus	394328125	0	8	30	8	40	39	25	16	46	81	14	40	15	39.2	27.45359721	0.353745345	0.389998702	-1
112	215	Anterior pretectal nucleus	319375000	0	0	0	0	0	3	0.6	1.341640786	0	4	0	0	2	1.2	1.788854382	0.566376429	0.457834447	-1
115	222	Nucleus raphe obscurus	21703125	0	5	9	3	2	3	4.4	2.792848009	4	5	3	3	4	3.8	0.836660027	0.66583672	0.486941796	1
116	223	Arcuate hypothalamic nucleus	144421875	0	132	411	90	184	313	226	133.1258803	163	349	170	176	221	215.8	77.84407492	0.886940922	0.562346694	1
117	225	Spinal vestibular nucleus	154515625	0	1	2	1	0	0	0.8	0.836660027	3	0	44	0	0	9.4	19.38556164	0.377561585	0.399828984	-1
118	226	Lateral preoptic area	232703125	0	0	6	8	40	44	19.6	20.70748657	12	152	47	139	48	79.6	62.05078565	0.096909415	0.263469075	-1
120	230	Nucleus raphe pallidus	37421875	0	15	10	2	48	15	18	17.59261209	21	20	25	7	10	16.6	7.700649323	0.876354255	0.561046258	1
121	231	Anterior tegmental nucleus	21500000	0	3	0	2	3	0	1.6	1.516575089	5	1	0	6	2	2.8	2.588435821	0.403200779	0.403929306	-1
124	237	solitary tract	4671875	0	6	4	1	2	4	3.4	1.949358869	12	32	14	0	3	12.2	12.53794241	0.192642931	0.315330912	-1
125	238	Nucleus raphe pontis	48015625	0	9	2	0	11	2	4.8	4.868264578	8	1	0	2	2	2.6	3.130495168	0.424170389	0.409552515	1
127	246	Midbrain reticular nucleus, retrorubral area	53156250	0	0	0	0	0	1	0.2	0.447213595	1	2	1	3	0	1.4	1.140175425	0.077897336	0.245245809	-1
129	250	Lateral septal nucleus, caudal (caudodorsal) part	281171875	0	24	1	24	52	101	40.4	38.39661443	269	825	76	176	194	308	297.0917367	0.114169118	0.275361508	-1
132	255	Anteroventral nucleus of thalamus	188921875	0	0	0	1	0	0	0.2	0.447213595	1	104	5	77	1	37.6	49.25241111	0.164748823	0.304415638	-1
134	258	Lateral septal nucleus, rostral (rostroventral) part	941750000	0	649	972	1639	2143	2866	1653.8	892.1096906	2806	3292	2560	3093	3623	3074.8	413.9150879	0.019496037	0.210842149	-1
136	262	Reticular nucleus of the thalamus	117218750	0	0	0	1	14	6	4.2	6.016643583	28	20	13	19	5	17	8.5732141	0.028549657	0.210842149	-1
137	263	Anteroventral preoptic nucleus	46234375	0	20	123	73	225	126	113.4	75.92957263	100	102	49	174	148	114.6	48.26800182	0.977066946	0.591164107	-1
138	266	Lateral septal nucleus, ventral part	304078125	0	69	301	561	811	2744	897.2	1069.170333	1162	1926	1336	1874	2171	1693.8	425.7172771	0.179719136	0.304415638	-1
142	272	Anteroventral periventricular nucleus	92718750	0	136	174	140	218	171	167.8	32.98787656	188	319	102	229	293	226.2	86.55460704	0.216160944	0.322254453	-1
143	274	Retrosplenial area, dorsal part, layer 6a	295265625	0	0	0	0	0	184	36.8	82.28730157	7	35	0	361	268	134.2	168.3529032	0.290651377	0.363104737	-1
144	279	Retrosplenial area, lateral agranular part, layer 6b	15750000	0	0	0	0	0	1	0.2	0.447213595	0	0	0	14	3	3.4	6.066300355	0.304034591	0.368905142	-1
145	280	Barrington's nucleus	7859375	0	0	2	0	0	14	3.2	6.099180273	60	0	9	1	3	14.6	25.6183528	0.382649217	0.40144146	-1
147	286	Suprachiasmatic nucleus	33078125	0	4	11	2	14	2	6.6	5.54977477	73	14	17	8	24	27.2	26.24309433	0.15516983	0.303825488	-1
148	287	Bed nucleus of the anterior commissure	3796875	0	0	0	4	0	0	0.8	1.788854382	3	1	1	0	0	1	1.224744871	0.842380132	0.549415097	-1
149	288	Orbital area, ventrolateral part, layer 2/3	261687500	0	8	17	31	387	763	241.2	332.5525522	405	552	133	853	901	568.8	319.4373178	0.150873939	0.301191832	-1
152	296	Anterior cingulate area, ventral part, layer 2/3	261859375	0	1709	20	787	1369	2005	1178	789.9708855	1566	1727	1380	1935	3272	1976	752.7639072	0.140722581	0.295922607	-1
156	304	Prelimbic area, layer 2/3	211390625	0	930	12	348	632	1100	604.4	438.4846634	967	1233	264	863	1269	919.2	404.833546	0.272291504	0.355739117	-1
158	307	Magnocellular reticular nucleus	267015625	0	86	109	39	307	148	137.8	102.4778025	82	138	40	48	146	90.8	49.40850129	0.392630453	0.402891516	1
159	310	Septofimbrial nucleus	240625000	0	63	131	35	95	115	87.8	38.92557	212	248	62	64	107	138.6	86.29484341	0.278770156	0.356071284	-1
161	313	Midbrain	2030937500	0	1255	1964	712	2251	2003	1637	636.2841346	3352	2022	1510	2271	1887	2208.4	695.9786635	0.212744997	0.322254453	-1
163	318	Supragenual nucleus	8765625	0	0	2	0	7	0	1.8	3.033150178	1	3	0	5	0	1.8	2.167948339	1	0.591500592	0
164	320	Primary motor area, Layer 1	77343750	0	0	0	0	0	1	0.2	0.447213595	0	1	0	2	4	1.4	1.673320053	0.187447282	0.310294399	-1
167	326	superior cerebelar peduncles	132421875	0	0	1	4	0	8	2.6	3.435112807	29	2	12	29	4	15.2	13.1415372	0.098358445	0.263469075	-1
170	330	Retrosplenial area, dorsal part, layer 6b	14671875	0	0	0	0	0	12	2.4	5.366563146	0	0	0	15	13	5.6	7.700649323	0.470275964	0.426769875	-1
171	332	Accessory supraoptic group	3015625	0	19	11	1	17	34	16.4	12.07476708	14	8	11	31	27	18.2	10.18331969	0.805474378	0.542098101	-1
172	333	Septohippocampal nucleus	18484375	0	9	22	1	3	2	7.4	8.734987121	13	4	4	12	17	10	5.787918451	0.596421274	0.466795699	-1
175	336	superior colliculus commissure	14125000	0	8	24	8	19	15	14.8	6.978538529	23	16	11	3	8	12.2	7.661592524	0.590296066	0.466795699	1
176	338	Subfornical organ	11171875	0	6	27	2	3	0	7.6	11.05893304	70	6	10	2	1	17.8	29.39727879	0.499623777	0.432570325	-1
177	342	Substantia innominata	432109375	0	20	112	16	260	163	114.2	102.6654762	271	351	261	476	489	369.6	108.9027089	0.005153655	0.192614069	-1
179	347	Subparaventricular zone	55437500	0	81	355	75	283	200	198.8	123.1795438	365	270	273	304	385	319.4	52.94619911	0.095979895	0.263469075	-1
182	351	Bed nuclei of the stria terminalis	667703125	0	0	72	70	227	476	169	190.6462693	272	1074	278	610	340	514.8	341.8145696	0.093545019	0.261974416	-1
183	354	Medulla	1565515625	0	198	398	923	759	209	497.4	328.7343913	496	398	287	201	280	332.4	115.2618757	0.3382904	0.384447376	1
186	358	Sublaterodorsal nucleus	23437500	0	0	2	0	0	1	0.6	0.894427191	17	1	1	0	0	3.8	7.395944835	0.389762753	0.402891516	-1
187	362	Mediodorsal nucleus of thalamus	689281250	0	119	197	170	382	66	186.8	120.0820553	653	526	178	331	205	378.6	205.9521789	0.118768467	0.278812067	-1
188	363	Prelimbic area, layer 5	490953125	0	24	0	70	298	1336	345.6	566.1226016	969	1646	22	1039	1813	1097.8	705.235209	0.101682049	0.264690956	-1
190	366	Submedial nucleus of the thalamus	153921875	0	2	19	11	19	7	11.6	7.469939759	31	19	21	10	1	16.4	11.39298029	0.45698725	0.422277873	-1
195	380	cuneate fascicle	11109375	0	3	8	10	0	0	4.2	4.604345773	0	0	0	6	3	1.8	2.683281573	0.350275307	0.389061773	1
196	381	Substantia nigra, reticular part	97625000	0	0	1	2	0	0	0.6	0.894427191	0	1	0	0	0	0.2	0.447213595	0.406199647	0.403929306	1
197	382	Field CA1	691671875	0	12	0	3	20	140	35	59.21992908	427	372	48	293	172	262.4	153.4447783	0.02596759	0.210842149	-1
198	390	Supraoptic nucleus	14359375	0	0	1	0	2	7	2	2.915475947	6	8	4	5	0	4.6	2.966479395	0.199734931	0.319851454	-1
200	397	ventral tegmental decussation	18968750	0	8	7	3	42	12	14.4	15.75753788	31	22	3	8	23	17.4	11.54556192	0.740931396	0.516910387	-1
205	414	Subparafascicular nucleus, magnocellular part	34859375	0	88	98	60	64	112	84.4	22.19909908	218	94	73	93	29	101.4	70.30149358	0.629023402	0.476548699	-1
207	422	Subparafascicular nucleus, parvicellular part	30406250	0	0	0	0	1	0	0.2	0.447213595	10	5	12	14	1	8.4	5.319774431	0.025843888	0.210842149	-1
208	423	Field CA2	28828125	0	0	0	2	0	4	1.2	1.788854382	8	23	0	30	9	14	12.18605761	0.078087791	0.245245809	-1
210	428	medial corticohypothalamic tract	4000000	0	3	3	2	1	0	1.8	1.303840481	0	0	0	5	1	1.2	2.167948339	0.613354046	0.471308819	1
211	429	Spinal nucleus of the trigeminal, caudal part	53750000	0	0	11	0	0	0	2.2	4.91934955	0	0	22	2	0	4.8	9.654014709	0.611037037	0.471308819	-1
212	430	Retrosplenial area, ventral part, layer 2/3	487750000	0	519	32	445	1267	1291	710.8	550.9529926	1269	1792	1135	2120	1991	1661.4	437.9158595	0.017542257	0.210842149	-1
214	434	Retrosplenial area, dorsal part, layer 2/3	425812500	0	243	0	31	70	1088	286.4	457.8562001	381	908	155	1594	3006	1208.8	1147.228704	0.153115119	0.303522697	-1
215	436	columns of the fornix	134750000	0	5	64	28	61	48	41.2	24.71234509	126	69	20	85	19	63.8	45.47196939	0.365533708	0.394876035	-1
219	442	Retrosplenial area, dorsal part, layer 1	343875000	0	86	0	17	21	90	42.8	42.03213057	65	270	107	411	281	226.8	140.7700252	0.040597161	0.210842149	-1
220	443	dorsal hippocampal commissure	180843750	0	1	6	0	2	1	2	2.34520788	6	10	0	4	5	5	3.605551275	0.163612885	0.304415638	-1
223	449	ventral hippocampal commissure	33406250	0	0	1	0	8	2	2.2	3.346640106	22	12	0	3	0	7.4	9.5289034	0.301947414	0.367883448	-1
226	452	Median preoptic nucleus	22328125	0	39	106	34	109	37	65	38.85228436	95	111	53	26	83	73.6	34.04115157	0.719518522	0.507968979	-1
230	463	Field CA3	278375000	0	1	0	2	4	43	10	18.50675552	247	405	9	259	154	214.8	145.9595834	0.034280908	0.210842149	-1
231	466	alveus	96031250	0	1	0	0	2	6	1.8	2.48997992	19	79	0	25	16	27.8	30.07823133	0.125390417	0.28503583	-1
234	477	Striatum	682875000	0	601	1212	432	1435	1154	966.8	428.4270066	1658	1265	1024	1607	1913	1493.4	349.4871958	0.067195609	0.237763452	-1
237	483	Medial habenula	159953125	0	73	177	108	96	80	106.8	41.55357987	787	303	34	130	31	257	316.2080012	0.349864323	0.389061773	-1
238	484	Orbital area, medial part, layer 1	215593750	0	243	262	426	326	176	286.6	94.50291001	240	251	538	701	54	356.8	258.7618596	0.593223281	0.466795699	-1
241	502	Subiculum	123421875	0	9	0	1	2	64	15.2	27.5081806	228	115	29	43	23	87.6	86.68794611	0.137654329	0.292594224	-1
243	507	Main olfactory bulb	6337140625	0	1124	3927	369	2099	11388	3781.4	4455.846755	19152	15476	3973	31811	13874	16857.2	10070.89925	0.041033126	0.210842149	-1
245	512	Cerebellum	81125000	0	51	23	19	22	55	34	17.4642492	27	18	43	87	34	41.8	26.88308018	0.603610511	0.469355099	-1
246	515	Medial preoptic nucleus	203484375	0	262	1135	210	460	360	485.4	375.5340198	488	681	414	591	697	574.2	122.3343778	0.637178536	0.477977622	-1
248	523	Medial preoptic area	278109375	0	254	860	297	918	614	588.6	308.1376316	529	711	353	881	937	682.2	243.4732018	0.609311095	0.471266316	-1
249	525	Supramammillary nucleus	128078125	0	600	851	429	773	197	570	264.6129249	660	245	226	835	466	486.4	263.7030527	0.630271105	0.476866742	1
253	531	Medial pretectal area	22078125	0	38	0	7	6	16	13.4	14.89295135	46	21	21	56	68	42.4	21.0309296	0.039101005	0.210842149	-1
255	538	dorsal limb	43828125	0	0	0	0	0	2	0.4	0.894427191	0	89	0	76	1	33.2	45.24046861	0.180307724	0.304415638	-1
257	542	Retrosplenial area, ventral part, layer 1	462328125	0	623	360	436	1650	1220	857.8	556.6912969	1125	2086	1027	1544	1603	1477	423.5711274	0.08568921	0.257028086	-1
260	549	Thalamus	250015625	0	183	295	148	325	255	241.2	74.46609967	402	376	170	309	220	295.4	99.31666527	0.359661786	0.392748512	-1
263	556	Infralimbic area, layer 2/3	71515625	0	300	375	138	337	118	253.6	117.8952925	307	158	146	244	243	219.6	67.06936708	0.594361544	0.466795699	1
266	564	Medial septal nucleus	213906250	0	126	667	170	299	210	294.4	217.8354884	272	212	195	220	142	208.2	46.85296149	0.431927952	0.412922015	1
270	574	Tegmental reticular nucleus	345187500	0	344	817	110	765	139	435	337.7669315	869	386	252	352	455	462.8	238.5743071	0.884636763	0.562346694	-1
271	575	Central lateral nucleus of the thalamus	179890625	0	0	0	1	0	27	5.6	11.9707978	57	193	21	123	90	96.8	65.79665645	0.034991551	0.210842149	-1
276	581	Triangular nucleus of septum	180156250	0	49	75	25	53	39	48.2	18.47159982	174	148	51	47	35	91	64.82669203	0.219155307	0.32303028	-1
277	582	Orbital area, medial part, layer 2/3	156656250	0	733	450	289	1045	705	644.4	289.8720407	726	693	684	723	830	731.2	58.18676826	0.544836983	0.450909141	-1
279	587	Nucleus of Darkschewitsch	45812500	0	6	22	23	12	14	15.4	7.127411872	43	35	10	8	14	22	15.92168333	0.432551692	0.412922015	-1
280	588	Anterior cingulate area, ventral part, layer 1	239359375	0	362	431	478	1319	408	599.6	404.3244984	383	309	575	254	837	471.6	237.6169186	0.56248011	0.455307686	1
281	590	Retrosplenial area, ventral part, layer 6a	297703125	0	7	0	2	20	87	23.2	36.50616386	29	54	10	401	190	136.8	163.6969761	0.198123024	0.318999171	-1
282	591	Central linear nucleus raphe	42281250	0	41	34	16	56	14	32.2	17.61249556	92	15	5	15	21	29.6	35.35251052	0.887902173	0.562346694	1
284	595	fasciculus retroflexus	83656250	0	15	26	5	131	19	39.2	51.87677708	54	28	2	9	21	22.8	20.16680441	0.538132495	0.447869554	1
285	596	Diagonal band nucleus	331421875	0	78	258	30	200	197	152.6	94.76708289	110	364	166	220	263	224.6	96.81838668	0.268788258	0.355739117	-1
286	597	Taenia tecta, dorsal part	364328125	0	841	914	405	1095	1278	906.6	327.6405042	798	839	824	870	1178	901.8	156.5796922	0.977421639	0.591164107	1
288	599	Central medial nucleus of the thalamus	127234375	0	164	164	94	127	46	119	50.16971198	345	197	174	211	117	208.8	84.16174903	0.082540795	0.252715576	-1
291	603	fimbria	270093750	0	4	3	1	11	105	24.8	44.99111023	64	757	5	132	111	213.8	307.5560112	0.242803666	0.337587985	-1
292	604	Nucleus incertus	53953125	0	6	8	0	1	8	4.6	3.847076812	49	15	5	16	11	19.2	17.21046193	0.13128212	0.29163834	-1
293	605	Taenia tecta, ventral part	360437500	0	255	507	178	635	461	407.2	187.3798282	642	365	499	533	967	601.2	227.1347618	0.180244864	0.304415638	-1
294	608	Orbital area, ventrolateral part, layer 6a	119156250	0	0	0	0	0	24	4.8	10.73312629	0	143	0	19	3	33	61.99596761	0.369961803	0.395311913	-1
295	609	Subparafascicular area	67234375	0	28	105	45	65	22	53	33.53356527	129	107	51	85	19	78.2	43.87710109	0.339399891	0.384941423	-1
296	610	Retrosplenial area, dorsal part, layer 5	501359375	0	45	0	14	20	660	147.8	286.7912133	94	146	9	418	1148	363	464.7623048	0.408920949	0.403929306	-1
297	611	habenular commissure	23953125	0	56	10	67	26	66	45	25.65151068	256	74	19	16	6	74.2	105.0438004	0.575236901	0.463096341	-1
300	614	Tuberal nucleus	252953125	0	13	217	145	118	185	135.6	78.25471232	186	420	164	282	57	221.8	136.6462586	0.264273871	0.354913256	-1
302	620	Orbital area, medial part, layer 5	235687500	0	59	48	77	582	729	299	329.7248853	487	614	113	315	1156	537	393.9067148	0.331407445	0.381867077	-1
304	622	Retrosplenial area, ventral part, layer 6b	23562500	0	0	0	0	0	8	1.6	3.577708764	1	6	0	16	23	9.2	9.984988733	0.169887058	0.304415638	-1
306	628	Nucleus of the optic tract	71453125	0	1	0	2	0	38	8.2	16.67932852	36	12	9	42	68	33.4	24.141251	0.095632337	0.263469075	-1
307	629	Ventral anterior-lateral complex of the thalamus	238656250	0	0	0	4	0	0	0.8	1.788854382	18	9	0	26	0	10.6	11.39298029	0.12686287	0.28503583	-1
309	632	Dentate gyrus, granule cell layer	196359375	0	108	1	62	223	257	130.2	107.8503593	635	429	196	282	536	415.6	179.5029248	0.020220441	0.210842149	-1
310	633	inferior colliculus commissure	9046875	0	8	10	0	4	79	20.2	33.09380607	12	9	10	28	12	14.2	7.823042886	0.711393798	0.504039643	1
311	634	Nucleus of the posterior commissure	144828125	0	47	73	28	145	97	78	45.65084884	176	54	74	66	70	88	49.75942122	0.74911239	0.521825483	-1
314	642	Nucleus of the trapezoid body	77265625	0	0	3	10	1	10	4.8	4.868264578	6	6	4	6	7	5.8	1.095445115	0.675244773	0.488637738	-1
316	648	Primary motor area, Layer 5	193921875	0	0	0	0	0	12	2.4	5.366563146	0	0	0	47	19	13.2	20.60825077	0.313091348	0.371223874	-1
318	651	Nucleus of the solitary tract	371359375	0	72	137	61	192	220	136.4	70.5570691	767	202	530	55	128	336.4	301.4868156	0.215358833	0.322254453	-1
319	653	Abducens nucleus	15234375	0	0	1	0	2	0	0.6	0.894427191	5	0	0	1	0	1.2	2.167948339	0.590584248	0.466795699	-1
322	656	Secondary motor area, layer 1	618281250	0	57	0	30	113	39	47.8	41.87720143	74	147	100	133	283	147.4	80.97715727	0.050290661	0.218428205	-1
325	661	Facial motor nucleus	179406250	0	0	21	1	19	0	8.2	10.80277742	5	1	6	2	0	2.8	2.588435821	0.332293369	0.381867077	1
330	667	Frontal pole, layer 2/3	63687500	0	0	0	0	0	7	1.4	3.130495168	17	71	0	16	18	24.4	27.07951255	0.130402642	0.29077776	-1
333	672	Caudoputamen	1050812500	0	0	0	0	0	50	10	22.36067977	0	1020	0	258	7	257	440.6722138	0.278550062	0.356071284	-1
334	673	mammillary peduncle	16203125	0	2	9	7	58	5	16.2	23.50957252	13	3	2	9	7	6.8	4.494441011	0.426275663	0.409745749	1
337	679	Superior central nucleus raphe	302343750	0	117	77	29	332	14	113.8	128.5756587	94	49	19	37	171	74	60.88513776	0.555763401	0.452954135	1
339	681	mammillotegmental tract	32859375	0	11	31	14	34	8	19.6	12.0124935	28	13	10	14	23	17.6	7.569676347	0.762304852	0.526229985	1
340	685	Ventral medial nucleus of the thalamus	429031250	0	20	98	64	106	47	67	35.70714214	89	144	57	69	21	76	45.35416188	0.736842686	0.515885121	-1
341	687	Retrosplenial area, ventral part, layer 5	788718750	0	335	0	262	768	758	424.6	333.1032873	583	1031	1044	1993	1291	1188.4	517.2144623	0.028132981	0.210842149	-1
342	689	Ventrolateral preoptic nucleus	33609375	0	0	7	12	32	45	19.2	18.70026738	42	39	14	51	8	30.8	18.72698588	0.355743096	0.391056939	-1
343	690	mammillothalamic tract	64312500	0	32	72	16	169	46	67	60.61352984	49	70	6	50	23	39.6	25.12568407	0.390734	0.402891516	1
345	693	Ventromedial hypothalamic nucleus	275203125	0	99	615	219	444	528	381	215.6977051	321	526	381	392	528	429.6	92.93169535	0.66151564	0.48498214	-1
348	697	medial lemniscus	297859375	0	154	334	77	318	64	189.4	129.4789558	262	149	111	213	246	196.2	64.37934451	0.919758715	0.573911073	-1
349	698	Olfactory areas	1429093750	0	245	486	110	398	520	351.8	171.9802314	483	714	490	465	895	609.4	189.468467	0.054775582	0.219723005	-1
354	706	Olivary pretectal nucleus	29109375	0	2	0	5	2	2	2.2	1.788854382	33	3	2	15	24	15.4	13.39029499	0.091883396	0.260906278	-1
355	707	Infralimbic area, layer 1	77000000	0	78	180	61	70	33	84.4	56.07405817	70	39	83	72	39	60.6	20.32978111	0.412878578	0.403929976	1
356	711	Cuneate nucleus	164343750	0	163	271	166	83	29	142.4	92.06953894	134	67	49	156	125	106.2	45.86610949	0.461896728	0.422811312	1
361	728	arbor vitae	1148078125	0	183	290	59	10	50	118.4	115.7337462	123	91	67	90	220	118.2	60.29676608	0.997376392	0.591500592	1
363	732	Medial mammillary nucleus, median part	40109375	0	14	19	14	40	18	21	10.86278049	25	12	13	84	62	39.2	32.22886905	0.286162869	0.360546355	-1
366	741	Ventral posteromedial nucleus of the thalamus, parvicellular part	107343750	0	13	77	65	58	15	45.6	29.64456105	116	41	72	28	4	52.2	43.2920316	0.786550711	0.536206326	-1
368	744	cerebellar commissure	33968750	0	0	7	0	0	1	1.6	3.049590136	10	11	0	2	6	5.8	4.816637832	0.144973948	0.296423611	-1
369	749	Ventral tegmental area	212078125	0	31	108	49	218	71	95.4	74.30545067	195	109	21	83	123	106.2	63.19177162	0.810852559	0.543242799	-1
371	753	principal mammillary tract	16750000	0	15	43	7	45	1	22.2	20.52315765	7	12	10	17	26	14.4	7.436396977	0.460319021	0.422811312	1
372	754	Olfactory tubercle	591968750	0	38	110	23	237	272	136	113.7387357	500	600	450	800	258	521.6	199.2054216	0.008458895	0.210842149	-1
374	757	Ventral tegmental nucleus	19093750	0	1	3	1	0	1	1.2	1.095445115	1	0	0	0	1	0.4	0.547722558	0.195388944	0.317189844	1
376	763	Vascular organ of the lamina terminalis	4578125	0	3	6	3	14	6	6.4	4.50555213	2	12	11	4	19	9.6	6.804410334	0.409911809	0.403929306	-1
378	767	Secondary motor area, layer 5	1189015625	0	11	0	9	41	556	123.4	242.3227187	209	990	0	1593	2088	976	888.5794843	0.098232628	0.263469075	-1
379	771	Pons	950640625	0	554	627	339	660	238	483.6	185.6510167	787	389	434	610	716	587.2	173.0482592	0.388170044	0.402891516	-1
380	772	Anterior cingulate area, ventral part, layer 5	498218750	0	471	0	402	861	2028	752.4	775.7288831	1749	2085	608	2437	3229	2021.6	962.6742959	0.052251524	0.218428205	-1
381	773	Hypoglossal nucleus	139718750	0	12	40	1	9	3	13	15.73213272	100	73	20	35	14	48.4	36.8686859	0.10094273	0.264330111	-1
382	774	Retrosplenial area, lateral agranular part, layer 5	252078125	0	0	0	0	0	60	12	26.83281573	0	2	0	97	96	39	52.49761899	0.345601318	0.388772736	-1
387	784	corticospinal tract	42031250	0	5	11	18	39	8	16.2	13.62717872	31	31	20	11	8	20.2	10.80277742	0.621620505	0.473352072	-1
392	795	Periaqueductal gray	2156453125	0	2236	1640	2113	1962	3395	2269.2	667.6808369	3619	2784	1962	3148	3777	3058	727.3365796	0.1121174	0.273765252	-1
393	797	Zona incerta	208765625	0	1	99	30	304	125	111.8	118.5820391	249	346	183	276	73	225.4	103.3019845	0.145640611	0.296759866	-1
394	798	facial nerve	25140625	0	0	2	4	4	0	2	2	2	0	0	1	0	0.6	0.894427191	0.206928874	0.322254453	1
396	802	stria medullaris	135375000	0	11	0	15	60	55	28.2	27.36238294	361	159	83	111	34	149.6	126.5574968	0.098136194	0.263469075	-1
397	803	Pallidum	105734375	0	7	17	8	26	48	21.2	16.84339633	49	54	45	91	52	58.2	18.64671553	0.011137442	0.210842149	-1
401	810	Anterior cingulate area, ventral part, 6a	181671875	0	0	0	4	14	729	149.4	324.0567851	212	670	13	1043	1073	602.2	479.5744989	0.123580352	0.28503583	-1
402	811	Inferior colliculus, central nucleus	266609375	0	1	0	0	0	145	29.2	64.73561616	4	0	40	320	30	78.8	135.8940764	0.49030772	0.432570325	-1
403	812	superior cerebellar peduncle decussation	24328125	0	6	0	1	1	0	1.6	2.50998008	4	0	0	1	2	1.4	1.673320053	0.886343863	0.562346694	1
404	814	Dorsal peduncular area	251671875	0	89	174	64	484	321	226.4	175.5742008	309	243	227	268	492	307.8	107.5206957	0.40756448	0.403929306	-1
406	819	Anterior cingulate area, ventral part, 6b	31062500	0	0	0	0	0	95	19	42.48529157	10	85	0	160	142	79.4	73.42887715	0.15933662	0.304415638	-1
407	820	Inferior colliculus, dorsal nucleus	583968750	0	1719	421	240	428	1960	953.6	816.6733129	2089	782	1604	2621	1297	1678.6	709.1581629	0.173028713	0.304415638	-1
409	827	Infralimbic area, layer 5	166921875	0	184	49	77	685	523	303.6	284.6380157	452	396	116	369	887	444	279.2069125	0.453758144	0.422277873	-1
410	828	Inferior colliculus, external nucleus	207796875	0	41	0	1	0	132	34.8	57.12004902	10	0	10	338	61	83.8	144.0944135	0.509908037	0.435838772	-1
411	830	Dorsomedial nucleus of the hypothalamus	189937500	0	777	1422	730	1318	1340	1117.4	334.8593735	1810	997	731	1176	1479	1238.6	419.5942087	0.627938759	0.476548699	-1
414	834	Superior colliculus, zonal layer	157140625	0	240	152	98	213	663	273.2	224.7525306	372	502	329	694	377	454.8	148.4745769	0.17582355	0.304415638	-1
417	839	Dorsal motor nucleus of the vagus nerve	87031250	0	23	33	23	29	50	31.6	11.12654484	190	246	150	8	18	122.4	105.5878781	0.126854702	0.28503583	-1
418	841	trapezoid body	140156250	0	24	18	2	83	7	26.8	32.59907974	54	22	24	2	6	21.6	20.51341025	0.771841478	0.530335054	1
419	842	Superior colliculus, superficial gray layer	518218750	0	555	166	302	568	924	503	290.7490327	941	1664	1049	1224	1360	1247.6	282.8538492	0.003421539	0.192614069	-1
424	848	optic nerve	35468750	0	0	0	0	1	2	0.6	0.894427191	0	0	0	0	1	0.2	0.447213595	0.406199647	0.403929306	1
426	850	uncinate fascicle	16437500	0	1	2	0	0	2	1	1	0	0	0	2	6	1.6	2.607680962	0.650661574	0.481766337	-1
427	851	Superior colliculus, optic layer	278265625	0	770	197	223	464	1207	572.2	423.2371676	704	1150	803	1602	1260	1103.8	362.304016	0.066233687	0.237200531	-1
428	852	Parvicellular reticular nucleus	245046875	0	0	33	0	0	0	6.6	14.75804865	8	0	14	3	0	5	6	0.830733846	0.549415097	1
431	859	Parasolitary nucleus	13953125	0	1	6	4	4	1	3.2	2.167948339	8	0	11	4	2	5	4.472135955	0.450058532	0.422261696	-1
433	863	rubrospinal tract	66578125	0	14	40	14	39	16	24.6	13.63084737	59	47	14	32	44	39.2	17.04992669	0.174930514	0.304415638	-1
435	867	Parabrachial nucleus	148734375	0	0	0	0	0	4	0.8	1.788854382	0	0	7	5	0	2.4	3.361547263	0.383160434	0.40144146	-1
437	872	Dorsal nucleus raphe	80984375	0	15	36	25	23	25	24.8	7.496665926	75	38	5	27	23	33.6	26.01538007	0.502195128	0.433214111	-1
441	880	Dorsal tegmental nucleus	51859375	0	12	13	0	1	2	5.6	6.348228099	33	11	5	8	11	13.6	11.12654484	0.209415699	0.322254453	-1
448	898	Pontine central gray	272281250	0	34	41	26	23	71	39	19.22238279	363	140	157	49	93	160.4	120.8585951	0.087543143	0.259271994	-1
449	900	anterior commissure, olfactory limb	321265625	0	0	1	0	0	17	3.6	7.503332593	14	192	2	20	9	47.4	81.1036374	0.294464592	0.365027723	-1
451	903	External cuneate nucleus	35828125	0	0	4	3	0	0	1.4	1.949358869	0	0	7	7	0	2.8	3.834057903	0.494404757	0.432570325	-1
453	906	Retrosplenial area, lateral agranular part, layer 6a	134687500	0	0	0	0	0	6	1.2	2.683281573	0	0	0	51	9	12	22.14723459	0.33831369	0.384447376	-1
454	907	Paracentral nucleus	119375000	0	9	15	13	23	2	12.4	7.733045972	84	96	20	36	27	52.6	34.86832373	0.060086196	0.229067609	-1
455	908	anterior commissure, temporal limb	46031250	0	0	3	1	1	1	1.2	1.095445115	8	7	0	1	2	3.6	3.646916506	0.221140966	0.32303028	-1
456	910	Orbital area, medial part, layer 6a	93218750	0	0	0	0	0	136	27.2	60.82104899	1	165	0	74	171	82.2	83.90292009	0.272527045	0.355739117	-1
458	912	Lingula (I)	61218750	0	106	257	38	7	163	114.2	100.1733497	109	80	70	33	76	73.6	27.20845457	0.425213953	0.409745749	1
459	914	Posterodorsal preoptic nucleus	5843750	0	0	26	11	12	6	11	9.643650761	14	12	4	4	7	8.2	4.604345773	0.580266777	0.465313322	1
461	919	Anterior cingulate area, dorsal part, layer 6a	350187500	0	0	0	0	0	1226	245.2	548.2838681	25	1354	0	1520	1488	877.4	792.0434332	0.184988238	0.309663546	-1
462	924	cerebal peduncle	112156250	0	0	18	3	7	0	5.6	7.503332593	9	57	3	2	1	14.4	24.01666088	0.471178421	0.426769875	-1
463	927	Anterior cingulate area, dorsal part, layer 6b	12468750	0	0	0	0	0	27	5.4	12.07476708	0	40	0	64	26	26	27.34958866	0.17871815	0.304415638	-1
465	930	Parafascicular nucleus	245109375	0	6	27	7	20	8	13.6	9.396807969	80	58	44	34	1	43.4	29.32234643	0.08488505	0.255915041	-1
466	931	Pontine gray	475953125	0	579	1440	245	809	635	741.6	440.6583711	1551	1398	1058	1213	897	1223.4	260.6766196	0.076492128	0.244323751	-1
467	935	Anterior cingulate area, dorsal part, layer 1	306203125	0	1006	24	1081	2891	779	1156.2	1056.160831	957	887	1518	582	2104	1209.6	603.4942419	0.924824863	0.575626525	-1
468	936	Declive (VI)	1512593750	0	402	147	34	54	52	137.8	154.1466834	218	27	104	196	142	137.4	76.24827867	0.996023158	0.591500592	1
470	940	cingulum bundle	483734375	0	9	0	1	2	250	52.4	110.5183243	45	246	7	627	526	290.2	278.9779561	0.134059667	0.292594224	-1
471	943	Primary motor area, Layer 2/3	169578125	0	0	0	0	0	17	3.4	7.602631123	0	11	0	99	83	38.6	48.37664726	0.179923982	0.304415638	-1
472	944	Folium-tuber vermis (VII)	518515625	0	7	6	0	33	4	10	13.13392554	18	26	24	6	20	18.8	7.823042886	0.241832395	0.337587985	-1
474	946	Posterior hypothalamic nucleus	354937500	0	1230	2046	971	2284	1414	1589	555.271105	1756	1039	1047	1586	1489	1383.4	325.1173634	0.499942774	0.432570325	1
475	949	vomeronasal nerve	6671875	0	1	1	1	0	1	0.8	0.447213595	3	0	2	2	1	1.6	1.140175425	0.201752373	0.320476644	-1
477	951	Pyramus (VIII)	626718750	0	29	99	3	67	11	41.8	40.38811706	3	22	82	15	14	27.2	31.37992989	0.542172734	0.449333517	1
480	955	Lateral reticular nucleus, magnocellular part	146031250	0	0	45	10	3	2	12	18.82817038	44	0	13	15	0	14.4	17.98054504	0.84184765	0.549415097	-1
481	956	corpus callosum, anterior forceps	236890625	0	4	1	0	2	6	2.6	2.408318916	7	19	1	9	21	11.4	8.414273587	0.078440929	0.245245809	-1
482	957	Uvula (IX)	1047203125	0	647	170	82	49	36	196.8	257.0402692	31	74	91	311	164	134.2	109.8712883	0.636242203	0.477977622	1
485	962	Secondary motor area, layer 2/3	885203125	0	142	0	51	176	989	271.6	407.1330249	907	1465	41	1611	2195	1243.8	813.7427112	0.054902644	0.219723005	-1
488	965	Retrosplenial area, lateral agranular part, layer 2/3	215453125	0	0	0	0	0	92	18.4	41.14365079	0	20	0	305	140	93	132.0795215	0.284287123	0.359884808	-1
490	968	Nodulus (X)	656406250	0	810	804	866	53	429	592.4	348.0780085	439	231	820	1559	2178	1045.4	810.6079817	0.298961465	0.365900384	-1
491	969	Orbital area, ventrolateral part, layer 1	193109375	0	7	23	80	159	216	97	89.26085368	109	192	68	541	108	203.6	193.9389079	0.309644249	0.371223874	-1
492	970	Paragigantocellular reticular nucleus, dorsal part	119437500	0	4	102	0	4	15	25	43.40506883	11	10	4	2	2	5.8	4.38178046	0.37974006	0.401416553	1
493	971	corpus callosum, posterior forceps	112437500	0	0	0	0	0	1	0.2	0.447213595	0	0	5	22	3	6	9.192388155	0.231250515	0.330866905	-1
496	975	Edinger-Westphal nucleus	15250000	0	12	27	3	5	14	12.2	9.471008394	30	56	14	23	49	34.4	17.64369576	0.047044399	0.213838176	-1
497	976	Lobule II	671500000	0	241	275	173	88	198	195	71.51573253	192	208	49	187	408	208.8	128.4278007	0.840392857	0.549415097	-1
499	978	Paragigantocellular reticular nucleus, lateral part	232796875	0	12	95	63	163	30	72.6	59.69338322	56	37	42	18	6	31.8	19.82927129	0.208120781	0.322254453	1
500	980	Dorsal premammillary nucleus	65906250	0	77	341	22	190	245	175	128.154204	225	233	107	135	459	231.8	138.3950866	0.519799198	0.44101233	-1
502	982	Fasciola cinerea	31125000	0	1	8	1	0	144	30.8	63.36166033	33	50	2	6	23	22.8	19.74082065	0.798780763	0.540053563	1
503	984	Lobule III	1140531250	0	551	787	370	309	661	535.6	198.7053094	289	280	185	877	544	435	280.6626088	0.533336467	0.445131874	1
504	986	corpus callosum, splenium	194296875	0	7	0	4	0	48	11.8	20.44993888	4	5	8	10	39	13.2	14.61848145	0.904279017	0.567247019	-1
506	989	Fastigial nucleus	230359375	0	51	56	63	0	27	39.4	25.85149899	18	0	35	19	58	26	21.76005515	0.401819546	0.403929306	1
509	997	root	787078125	0	1034	1614	441	1070	2015	1234.8	602.1010712	2781	1782	800	1194	1539	1619.2	747.4287257	0.3977772	0.403866261	-1
511	1004	Ventral premammillary nucleus	97843750	0	94	183	82	144	219	144.4	58.07150764	320	366	116	160	259	244.2	105.2672789	0.11101736	0.273677215	-1
515	1009	fiber tracts	201453125	0	57	62	22	85	59	57	22.57210668	94	52	36	89	42	62.6	27.05180216	0.731756358	0.513540955	-1
517	1015	Anterior cingulate area, dorsal part, layer 5	597718750	0	240	0	206	876	2342	732.8	957.5224279	1119	2442	226	2381	4521	2137.8	1622.055702	0.142657143	0.296423611	-1
518	1016	olfactory nerve layer of main olfactory bulb	1411328125	0	566	628	198	19	871	456.4	343.3078793	929	689	324	1112	416	694	333.2258994	0.299081345	0.365900384	-1
520	1021	Secondary motor area, layer 6a	599718750	0	0	0	0	0	305	61	136.4001466	1	450	0	612	370	286.6	275.3394269	0.153007641	0.303522697	-1
532	1039	Gracile nucleus	40953125	0	34	56	99	25	4	43.6	36.15660382	60	16	36	37	164	62.6	58.78605277	0.558640173	0.454065415	-1
534	1043	crossed tectospinal pathway	253312500	0	35	267	11	22	13	69.6	110.7555868	36	24	22	20	25	25.4	6.228964601	0.423006122	0.409096829	1
539	1048	Gigantocellular reticular nucleus	1310156250	0	177	1345	30	97	178	365.4	551.0810285	154	175	103	230	270	186.4	65.24032495	0.509623108	0.435838772	1
541	1052	Pedunculopontine nucleus	211593750	0	0	0	1	0	0	0.2	0.447213595	8	0	1	6	0	3	3.741657387	0.169965806	0.304415638	-1
542	1054	Infralimbic area, layer 6a	102484375	0	0	0	0	12	109	24.2	47.68857305	34	110	5	143	258	110	99.74216761	0.135621205	0.292594224	-1
545	1060	doral tegmental decussation	3562500	0	0	0	0	1	0	0.2	0.447213595	0	1	0	0	0	0.2	0.447213595	1	0.591500592	0
546	1061	Posterior pretectal nucleus	62656250	0	10	0	4	4	51	13.8	21.09976303	84	31	38	109	49	62.2	33.16172492	0.029263867	0.210842149	-1
550	1069	Parapyramidal nucleus	47296875	0	6	12	1	160	10	37.8	68.44121565	4	16	12	11	6	9.8	4.816637832	0.412635878	0.403929976	1
554	1077	Perireunensis nucleus	75734375	0	72	163	75	210	127	129.4	58.91773926	95	153	82	139	100	113.8	30.52376124	0.61794404	0.472291771	1
556	1081	Infralimbic area, layer 6b	5453125	0	0	0	0	0	2	0.4	0.894427191	0	1	0	1	2	0.8	0.836660027	0.486132033	0.431969681	-1
558	1085	Secondary motor area, layer 6b	18093750	0	0	0	0	0	2	0.4	0.894427191	0	3	0	30	2	7	12.92284798	0.317618978	0.372388773	-1
561	1089	Hippocampal formation	24562500	0	1	1	0	3	31	7.2	13.34915728	43	37	8	35	24	29.4	13.7949266	0.03234479	0.210842149	-1
563	1091	Lobules IV-V	2047656250	0	594	390	396	166	464	402	155.3898324	162	276	188	688	403	343.4	214.41735	0.635275864	0.477977622	1
565	1093	Pontine reticular nucleus, caudal part	1168437500	0	108	314	57	106	99	136.8	101.2111654	217	96	123	112	92	128	51.28840025	0.868089423	0.559391419	1
567	1096	Anteromedial nucleus, dorsal part	122453125	0	4	15	12	29	20	16	9.300537619	101	46	28	80	9	52.8	37.55928647	0.093071503	0.261889511	-1
568	1097	Hypothalamus	1268671875	0	911	3378	1190	3719	2989	2437.4	1295.896717	2687	3240	1419	3536	2275	2631.4	834.9732331	0.78673842	0.536206326	-1
569	1098	Medullary reticular nucleus, dorsal part	313375000	0	12	149	7	20	14	40.4	60.88760137	40	0	46	63	6	31	27	0.763923028	0.526594783	1
572	1104	Anteromedial nucleus, ventral part	82984375	0	0	1	4	0	6	2.2	2.683281573	65	37	34	37	12	37	18.82817038	0.013790526	0.210842149	-1
575	1107	Medullary reticular nucleus, ventral part	469578125	0	40	107	6	19	11	36.6	41.44031853	135	42	33	85	55	70	41.31585652	0.237659846	0.336336618	-1
576	1108	genu of corpus callosum	280328125	0	4	97	6	19	17	28.6	38.79819583	53	121	10	191	47	84.4	71.80389962	0.175974209	0.304415638	-1
577	1109	Parastrial nucleus	48156250	0	0	11	26	164	85	57.2	68.11534335	84	149	28	104	154	103.8	51.7223356	0.260212325	0.351054403	-1
579	1113	Interanterodorsal nucleus of the thalamus	56515625	0	112	58	157	215	107	129.8	59.14135609	453	470	340	434	262	391.8	88.27910285	0.000898735	0.187903088	-1
581	1116	genu of the facial nerve	14421875	0	0	0	0	2	0	0.4	0.894427191	13	2	1	0	0	3.2	5.540758071	0.324231267	0.377148038	-1
582	1120	Interanteromedial nucleus of the thalamus	21593750	0	32	39	34	34	22	32.2	6.260990337	42	46	66	56	35	49	12.16552506	0.033599873	0.210842149	-1
585	1125	Orbital area, ventrolateral part, layer 5	309406250	0	0	0	0	50	326	75.2	141.8633145	82	488	13	228	526	267.4	232.4775258	0.161030981	0.304415638	-1
586	1126	Tuberomammillary nucleus, dorsal part	17718750	0	28	32	12	40	71	36.6	21.76694742	107	33	27	61	87	63	34.3220046	0.191091604	0.314099014	-1
590	10671	Median eminence	40625000	0	19	3	10	30	3	13	11.55422001	15	9	21	8	18	14.2	5.630275304	0.841770366	0.549415097	-1
591	10703	Dentate gyrus, molecular layer	433734375	0	91	121	60	59	139	94	35.86084215	349	243	69	167	163	198.2	104.4662625	0.089464916	0.260421832	-1
592	10704	Dentate gyrus, polymorph layer	46453125	0	4	0	7	0	16	5.4	6.618156843	25	18	13	44	53	30.6	17.18429516	0.026968198	0.210842149	-1
626	484682516	corpus callosum, body	712968750	0	34	38	6	40	167	57	63.00793601	195	549	51	275	286	271.2	181.4530242	0.055404001	0.219723005	-1
633	526157192	Frontal pole, layer 5	111531250	0	0	0	0	0	18	3.6	8.049844719	12	47	0	13	27	19.8	17.96385259	0.119374459	0.278812067	-1
637	549009203	Retroparafascicular nucleus	31078125	0	1	0	3	5	0	1.8	2.167948339	10	9	7	10	0	7.2	4.207136794	0.043516619	0.213838176	-1
638	549009211	Medial accesory oculomotor nucleus	7953125	0	3	6	2	0	1	2.4	2.302172887	1	2	0	8	3	2.8	3.1144823	0.823645371	0.546853413	-1
644	560581559	Xiphoid thalamic nucleus	45781250	0	104	110	38	108	107	93.4	31.04512844	156	133	110	138	180	143.4	26.22594136	0.025679566	0.210842149	-1
648	576073699	Ventromedial preoptic nucleus	25046875	0	26	37	25	40	62	38	14.94991639	74	15	26	43	27	37	22.96736816	0.937293527	0.578741135	1
649	576073704	Perifornical nucleus	107453125	0	0	183	81	258	295	163.4	122.6185141	181	382	183	577	91	282.8	195.8984431	0.287426842	0.360601134	-1
653	599626923	Subcommissural organ	7421875	0	9	5	0	11	3	5.6	4.449719092	6	0	2	0	1	1.8	2.48997992	0.144459917	0.296423611	1
654	599626927	Posterodorsal tegmental nucleus	23968750	0	8	3	0	1	1	2.6	3.209361307	5	3	2	2	1	2.6	1.516575089	1	0.591500592	0
655	606826647	Medial mammillary nucleus, lateral part	106843750	0	29	72	1	84	26	42.4	34.52969736	77	14	19	69	91	54	35.17101079	0.612984073	0.471308819	-1
656	606826651	Medial mammillary nucleus, medial part	67906250	0	30	44	1	59	32	33.2	21.39392437	46	16	19	26	161	53.6	61.16616712	0.513102207	0.43751336	-1
657	606826655	Medial mammillary nucleus, posterior part	19093750	0	0	17	0	2	0	3.8	7.429670248	1	0	1	0	3	1	1.224744871	0.450195931	0.422261696	1
658	606826659	Medial mammillary nucleus, dorsal part	38484375	0	10	47	0	17	1	15	19.19635382	8	1	3	50	11	14.6	20.18167486	0.975171213	0.591012856	1
659	606826663	Paratrochlear nucleus	8062500	0	0	3	1	4	0	1.6	1.816590212	0	0	0	1	0	0.2	0.447213595	0.161833895	0.304415638	1
660	607344830	Paranigral nucleus	11125000	0	9	23	2	103	1	27.6	43.05577778	41	12	1	11	31	19.2	16.31563667	0.699800808	0.498084758	1
661	607344834	Interpeduncular nucleus, rostral	41000000	0	47	299	40	279	158	164.6	123.0337352	311	261	63	164	212	202.2	95.16669586	0.604457158	0.469355099	-1
662	607344838	Interpeduncular nucleus, caudal	35359375	0	19	196	43	39	44	68.2	72.1574667	89	67	7	41	65	53.8	31.19615361	0.697722778	0.497361351	1
663	607344842	Interpeduncular nucleus, apical	13531250	0	0	69	29	22	64	36.8	29.20102738	70	100	18	11	78	55.4	38.99743581	0.420002665	0.407402526	-1
664	607344846	Interpeduncular nucleus, lateral	30984375	0	59	278	29	80	17	92.6	106.56125	60	80	15	30	150	67	52.86775955	0.647811001	0.481766337	1
665	607344850	Interpeduncular nucleus, intermediate	16328125	0	15	133	22	17	9	39.2	52.6421884	55	47	6	30	46	36.8	19.46021583	0.927484969	0.575692542	1
666	607344854	Interpeduncular nucleus, dorsomedial	9171875	0	2	98	23	13	47	36.6	38.1352855	133	67	26	6	81	62.6	49.64171633	0.381937473	0.40144146	-1
667	607344858	Interpeduncular nucleus, dorsolateral	19015625	0	15	58	11	65	41	38	24.4744765	76	31	7	24	59	39.4	27.75427895	0.934691049	0.578741135	-1
668	607344862	Interpeduncular nucleus, rostrolateral	9453125	0	10	58	4	104	16	38.4	42.36507996	77	15	12	6	57	33.4	31.64332473	0.838250211	0.549415097	1
669	614454277	Supraoculomotor periaqueductal gray	21015625	0	1	8	7	11	12	7.8	4.324349662	5	1	1	6	7	4	2.828427125	0.144752862	0.296423611	1
670	0	universe	3.49165E+11	255	9981	5072	3479	4035	6628	5839	2607.249029	10796	7214	7640	6706	7384	7948	1628.295428	0.170706483	0.304415638	-1
671	1	Tuberomammillary nucleus, ventral part	54187500	255	165	177	94	110	111	131.4	37.0175634	139	156	105	118	193	142.2	34.46302366	0.645854061	0.481262341	-1
672	2	Primary somatosensory area, mouth, layer 6b	57328125	255	9	13	1	11	8	8.4	4.5607017	19	67	11	4	13	22.8	25.28240495	0.274458528	0.355739117	-1
673	6	internal capsule	1049968750	255	106	431	76	184	430	245.4	173.5102302	234	275	95	112	136	170.4	79.47515335	0.415599444	0.405249983	1
674	7	Principal sensory nucleus of the trigeminal	547578125	255	63	97	70	32	36	59.6	26.63268668	72	121	18	75	68	70.8	36.51985761	0.596048746	0.466795699	-1
675	9	Primary somatosensory area, trunk, layer 6a	116218750	255	311	381	145	463	253	310.6	121.3705071	390	501	417	357	350	403	61.02048836	0.17991521	0.304415638	-1
676	10	Superior colliculus, motor related, intermediate gray layer	1016328125	255	2664	2724	1064	1800	3755	2401.4	1019.26238	2896	3146	2801	4219	4000	3412.4	653.3232737	0.105254093	0.269245023	-1
677	12	Interfascicular nucleus raphe	42578125	255	99	120	48	131	135	106.6	35.6131998	270	182	64	112	250	175.6	88.01590765	0.16203933	0.304415638	-1
678	15	Parataenial nucleus	115015625	255	314	506	225	250	358	330.6	111.1746374	828	518	505	407	444	540.4	167.0008982	0.052157807	0.218428205	-1
679	17	Superior colliculus, motor related, intermediate white layer	1045062500	255	1561	2043	728	1027	3174	1706.6	962.696889	1673	2230	1744	2677	2955	2255.8	563.1498025	0.310243609	0.371223874	-1
680	19	Induseum griseum	60703125	255	145	56	7	91	132	86.2	56.48628152	96	26	41	28	17	41.6	31.59588581	0.172097678	0.304415638	1
681	20	Entorhinal area, lateral part, layer 2	801859375	255	3112	1999	1868	2054	1972	2201	513.7275543	2038	3555	2237	3088	4050	2993.6	855.2305537	0.121807649	0.283374989	-1
682	23	Anterior amygdalar area	247109375	255	400	219	159	409	400	317.4	119.1734031	607	731	545	452	457	558.4	116.1197658	0.011911513	0.210842149	-1
683	26	Superior colliculus, motor related, deep gray layer	596406250	255	619	752	426	405	1656	771.6	514.7011754	1104	691	658	919	1468	968	333.0638077	0.497468142	0.432570325	-1
684	27	Intergeniculate leaflet of the lateral geniculate complex	34437500	255	74	112	50	137	22	79	46.28174586	158	119	49	93	77	99.2	41.53552696	0.488569944	0.432570325	-1
685	28	Entorhinal area, lateral part, layer 6a	523890625	255	1692	1161	697	910	571	1006.2	443.9996622	972	1376	819	1278	3065	1502	902.2762881	0.313678127	0.371223874	-1
686	30	Periventricular hypothalamic nucleus, anterior part	24609375	255	66	47	44	81	157	79	46.1139892	208	119	127	124	56	126.8	54.02499422	0.171712806	0.304415638	-1
687	33	Primary visual area, layer 6a	534015625	255	2065	2439	1191	5049	2970	2742.8	1443.084266	2801	2730	3200	5036	3944	3542.2	964.2391819	0.337416954	0.384447376	-1
688	35	Oculomotor nucleus	16187500	255	0	1	0	0	0	0.2	0.447213595	0	19	0	8	3	6	7.968688725	0.179050801	0.304415638	-1
689	36	Gustatory areas, layer 1	97812500	255	74	22	7	105	52	52	39.42714801	30	71	44	17	136	59.6	47.17308555	0.789450858	0.536927063	-1
690	38	Paraventricular hypothalamic nucleus	92796875	255	577	853	133	976	611	630	323.8919573	1253	834	639	648	542	783.2	283.0824968	0.449207566	0.422261696	-1
691	41	posteromedial visual area, layer 2/3	146718750	255	1785	1592	859	2177	2080	1698.6	523.948757	3041	2352	3813	2932	3892	3206	646.2704542	0.004013339	0.192614069	-1
692	42	Superior colliculus, motor related, deep white layer	165531250	255	130	156	189	253	319	209.4	76.62440864	470	148	219	241	369	289.4	128.6907145	0.273974507	0.355739117	-1
693	50	Precommissural nucleus	85765625	255	69	75	30	132	55	72.2	37.65235716	109	56	28	38	48	55.8	31.54679065	0.477334876	0.428050286	1
694	52	Entorhinal area, lateral part, layer 3	659062500	255	2035	965	994	1096	971	1212.2	462.9791572	1309	1768	1152	1388	2386	1600.6	494.0514143	0.235657108	0.335546813	-1
695	54	medial forebrain bundle	24843750	255	63	61	29	171	46	74	55.91958512	53	53	36	69	47	51.6	11.9498954	0.426634625	0.409745749	1
696	56	Nucleus accumbens	2199531250	255	2248	3726	848	3733	2169	2544.8	1216.089923	5723	4110	1566	3908	5253	4112	1614.073883	0.123996543	0.28503583	-1
697	58	Medial terminal nucleus of the accessory optic tract	21546875	255	23	111	20	28	100	56.4	45.08103814	223	58	41	21	87	86	80.31811751	0.498184294	0.432570325	-1
698	59	Intermediodorsal nucleus of the thalamus	85031250	255	7	32	53	20	0	22.4	21.05469069	63	33	8	17	10	26.2	22.79692962	0.791207185	0.536927063	-1
699	62	medial longitudinal fascicle	73406250	255	7	21	9	13	6	11.2	6.099180273	14	22	7	6	3	10.4	7.635443668	0.859529127	0.556911815	1
700	63	Paraventricular hypothalamic nucleus, descending division	65343750	255	202	314	40	396	283	247	134.9629579	315	246	132	321	254	253.6	76.08744969	0.927066645	0.575692542	-1
701	64	Anterodorsal nucleus	80218750	255	58	64	3	52	12	37.8	28.16380656	65	8	7	15	8	20.6	25.02598649	0.337616858	0.384447376	1
702	66	Lateral terminal nucleus of the accessory optic tract	8906250	255	11	21	4	19	9	12.8	7.085195834	20	32	31	37	15	27	9.137833441	0.026696168	0.210842149	-1
703	67	Interstitial nucleus of Cajal	39546875	255	1	13	4	4	3	5	4.636809248	2	29	1	16	1	9.8	12.47798061	0.456116902	0.422277873	-1
704	68	Frontal pole, layer 1	126750000	255	49	6	25	48	45	34.6	18.74299869	62	155	50	74	47	77.6	44.56792569	0.099464685	0.263499079	-1
705	72	Anterodorsal preoptic nucleus	50390625	255	267	463	70	420	261	296.2	155.2472222	213	334	164	269	403	276.6	94.93840108	0.816961745	0.544864698	1
706	74	Lateral visual area, layer 6a	103531250	255	630	543	234	761	741	581.8	213.4542105	648	690	1027	1480	969	962.8	333.6071042	0.069615959	0.238578889	-1
707	75	Dorsal terminal nucleus of the accessory optic tract	5671875	255	4	2	2	0	16	4.8	6.418722614	4	48	2	6	35	19	21.09502311	0.212559941	0.322254453	-1
708	78	middle cerebellar peduncle	546593750	255	105	168	90	19	171	110.6	62.82754173	56	133	65	238	189	136.2	78.52197145	0.58555828	0.46632306	-1
709	81	lateral ventricle	1062171875	255	2788	2660	1633	2853	1608	2308.4	631.8530684	2690	1973	1932	2077	829	1900.2	672.4624153	0.351649123	0.389854903	1
710	83	Inferior olivary complex	255203125	255	56	12	62	60	24	42.8	23.13438999	65	94	5	30	100	58.8	40.92309861	0.474053781	0.426810829	-1
711	84	Prelimbic area, layer 6a	231484375	255	800	558	348	751	630	617.4	178.5043417	615	802	434	871	766	697.6	174.6089918	0.4930929	0.432570325	-1
712	88	Anterior hypothalamic nucleus	354687500	255	1277	2114	560	969	1583	1300.6	591.6868259	1436	1914	877	1757	1573	1511.4	398.2302098	0.529801329	0.444829228	-1
713	91	Interposed nucleus	430734375	255	28	316	56	34	162	119.2	122.6099507	67	341	50	51	164	134.6	124.6807924	0.848799659	0.552247841	-1
714	93	motor root of the trigeminal nerve	29859375	255	6	11	4	6	2	5.8	3.346640106	1	18	3	4	2	5.6	7.021395873	0.956102943	0.586068383	1
715	96	Dorsal cochlear nucleus	306000000	255	483	397	274	279	573	401.2	129.7466763	397	151	386	366	423	344.6	110.1648764	0.478944865	0.428807386	1
716	97	Temporal association areas, layer 1	267375000	255	259	228	303	250	88	225.6	81.61066107	378	136	474	837	505	466	252.9179709	0.101096101	0.264330111	-1
717	98	subependymal zone	67703125	255	84	304	82	209	86	153	100.284595	553	281	114	202	133	256.6	178.214197	0.298532948	0.365900384	-1
718	100	Interpeduncular nucleus	5890625	255	6	12	3	29	9	11.8	10.18331969	12	19	1	15	52	19.8	19.20156244	0.44153959	0.418748255	-1
719	101	Ventral cochlear nucleus	509718750	255	161	206	84	220	178	169.8	53.23720504	105	133	133	179	420	194	129.0968629	0.713396258	0.504853095	-1
720	102	nigrostriatal tract	56062500	255	31	52	11	30	57	36.2	18.59300944	37	45	30	44	27	36.6	8.08084154	0.966378585	0.589298073	-1
721	105	Superior olivary complex, medial part	98046875	255	5	27	4	5	42	16.6	17.18429516	41	12	15	22	19	21.8	11.38859078	0.590479858	0.466795699	-1
722	106	Inferior salivatory nucleus	3593750	255	3	1	0	1	0	1	1.224744871	3	0	0	1	0	0.8	1.303840481	0.808911536	0.542557526	1
723	108	choroid plexus	716796875	255	1446	1918	948	753	1783	1369.6	508.7782425	1647	1374	1638	1228	583	1294	435.6667304	0.807261287	0.542557526	1
724	113	Primary somatosensory area, lower limb, layer 2/3	323250000	255	2224	863	562	1109	1332	1218	631.1247896	2147	3823	2256	1323	3010	2511.8	945.9395858	0.038561071	0.210842149	-1
725	114	Superior olivary complex, lateral part	169421875	255	29	47	12	30	112	46	38.91657744	101	58	82	36	259	107.2	88.32723249	0.210363573	0.322254453	-1
727	117	optic chiasm	152062500	255	32	10	3	23	19	17.4	11.28273017	74	7	27	16	34	31.6	25.85149899	0.307237111	0.371223874	-1
728	118	Periventricular hypothalamic nucleus, intermediate part	96640625	255	232	265	188	345	405	287	87.46142007	572	243	251	310	217	318.6	145.6821883	0.690805942	0.495994546	-1
729	120	Agranular insular area, posterior part, layer 1	210953125	255	50	6	6	31	72	33	28.60069929	53	148	77	46	87	82.2	40.44378815	0.060741801	0.230082578	-1
730	121	Lateral visual area, layer 6b	19500000	255	98	0	18	54	107	55.4	47.29482001	82	45	24	157	127	87	55.35792626	0.360905671	0.392748512	-1
731	122	Superior olivary complex, periolivary region	182000000	255	158	82	75	166	202	136.6	55.62193812	262	470	237	115	325	281.8	129.9103537	0.065949858	0.237200531	-1
732	123	Koelliker-Fuse subnucleus	87718750	255	7	60	24	18	38	29.4	20.44015656	146	74	40	30	89	75.8	46.05648706	0.089272998	0.260421832	-1
733	125	optic tract	349609375	255	63	256	30	158	209	143.2	95.54946363	192	282	140	94	206	182.8	71.02957131	0.480019315	0.429119179	-1
734	126	Periventricular hypothalamic nucleus, posterior part	62953125	255	39	35	43	29	17	32.6	10.13903348	97	45	23	38	40	48.6	28.27189417	0.286918047	0.360601134	-1
735	128	Midbrain reticular nucleus	2572218750	255	968	1233	1101	1618	1488	1281.6	268.8350796	1601	1725	1175	1409	1695	1521	229.4297278	0.169248321	0.304415638	-1
736	129	third ventricle	433359375	255	1061	1397	794	807	908	993.4	249.6303267	1759	905	351	499	397	782.2	588.1608623	0.490718166	0.432570325	1
737	131	Lateral amygdalar nucleus	418609375	255	700	801	348	396	741	597.2	209.3817088	915	622	622	340	944	688.6	248.4346997	0.547348425	0.451722291	-1
738	132	Prelimbic area, layer 6b	10703125	255	11	15	4	6	15	10.2	5.069516742	8	15	10	20	9	12.4	5.029910536	0.510400729	0.435838772	-1
739	133	Periventricular hypothalamic nucleus, preoptic part	70546875	255	209	38	59	195	226	145.4	89.44439614	405	355	195	284	177	283.2	98.80384608	0.049843963	0.218428205	-1
740	136	Intermediate reticular nucleus	1387890625	255	402	594	294	218	356	372.8	141.6305052	302	1049	266	266	676	511.8	346.5533148	0.442198157	0.418748255	-1
741	139	Entorhinal area, lateral part, layer 5	713437500	255	1740	1368	1219	1356	998	1336.2	270.4499954	1611	2126	1574	1653	3101	2013	648.1585454	0.080129046	0.247900428	-1
742	140	cerebral aqueduct	196718750	255	327	211	100	252	229	223.8	82.10176612	456	343	147	253	405	320.8	123.1511267	0.186410535	0.310294399	-1
743	143	Nucleus ambiguus, ventral division	10968750	255	7	0	1	1	5	2.8	3.033150178	9	1	0	2	2	2.8	3.563705936	1	0.591500592	0
744	145	fourth ventricle	247828125	255	770	596	294	193	954	561.4	318.6170115	947	827	899	380	470	704.6	260.7360735	0.459943671	0.422811312	-1
745	146	Pontine reticular nucleus	1182078125	255	541	480	230	656	591	499.6	164.0100607	320	328	203	329	629	361.8	158.5708044	0.213801927	0.322254453	1
746	147	Locus ceruleus	7328125	255	1	19	1	4	17	8.4	8.876936408	31	11	8	1	16	13.4	11.23832728	0.458636182	0.422796084	-1
747	148	Gustatory areas, layer 4	73500000	255	72	1	12	140	102	65.4	59.04913209	46	76	35	234	365	151.2	143.8669524	0.269116533	0.355739117	-1
748	149	Paraventricular nucleus of the thalamus	217140625	255	727	750	446	691	397	602.2	167.1906098	1259	835	678	540	447	751.8	319.132731	0.388737074	0.402891516	-1
749	153	lateral recess	231562500	255	169	142	73	39	74	99.4	53.96572987	121	65	209	110	68	114.6	58.32066529	0.680180915	0.490751021	-1
750	155	Lateral dorsal nucleus of thalamus	508171875	255	87	76	16	54	26	51.8	30.72783754	78	22	11	42	12	33	28.0713377	0.34227286	0.387000173	1
751	156	Dorsal auditory area, layer 6a	92265625	255	289	422	154	220	486	314.2	138.1202375	649	573	580	374	540	543.2	102.5607137	0.019386037	0.210842149	-1
752	158	posterior commissure	25453125	255	12	13	3	53	3	16.8	20.78942039	27	15	3	2	4	10.2	10.75639345	0.551622139	0.452954135	1
753	159	Anterior olfactory nucleus	2434671875	255	18277	12455	6118	12128	14631	12721.8	4431.118561	10913	17742	16673	11180	16639	14629.4	3302.009282	0.464131047	0.423893748	-1
754	162	Laterodorsal tegmental nucleus	102125000	255	36	77	11	11	27	32.4	27.14406012	85	100	82	36	13	63.2	36.88766732	0.174334596	0.304415638	-1
755	163	Agranular insular area, posterior part, layer 2/3	401593750	255	643	227	204	408	657	427.8	217.7399825	448	739	755	502	1226	734	307.4695107	0.110798726	0.273677215	-1
756	169	Nucleus prepositus	119875000	255	13	47	19	29	29	27.4	12.91510743	205	106	37	23	27	79.6	77.79331591	0.209311608	0.322254453	-1
757	171	Prelimbic area, layer 1	254906250	255	293	108	57	91	272	164.2	109.7938978	419	551	163	258	523	382.8	168.1850172	0.045743346	0.213838176	-1
758	173	Retrochiasmatic area	73937500	255	34	41	28	16	107	45.2	35.74492971	92	54	85	72	106	81.8	19.80403999	0.090216343	0.260852003	-1
759	177	Nucleus of Roller	15125000	255	1	2	0	2	1	1.2	0.836660027	1	10	1	1	2	3	3.937003937	0.369522793	0.395311913	-1
760	178	Ventral part of the lateral geniculate complex	202109375	255	535	754	323	717	309	527.6	210.25651	475	864	334	675	753	620.2	213.9338683	0.509542298	0.435838772	-1
761	180	Gustatory areas, layer 2/3	201093750	255	202	39	83	258	636	243.6	236.415524	266	366	165	234	1133	432.8	398.058664	0.39340807	0.402891516	-1
762	181	Nucleus of reuniens	210328125	255	321	273	114	193	281	236.4	82.69099104	314	289	312	423	342	336	52.13923666	0.058167377	0.223192414	-1
763	186	Lateral habenula	172984375	255	34	60	19	89	21	44.6	29.72036339	51	56	11	29	89	47.2	29.49915253	0.893010406	0.563180707	-1
764	187	Gustatory areas, layer 5	272515625	255	442	115	246	249	672	344.8	216.9416972	502	412	244	360	950	493.6	271.6519832	0.367874665	0.395311913	-1
765	188	Accessory olfactory bulb, glomerular layer	77312500	255	103	15	31	36	31	43.2	34.35403906	70	82	5	75	43	55	31.61486992	0.587565694	0.466795699	-1
766	189	Rhomboid nucleus	44531250	255	47	44	27	8	35	32.2	15.64288976	126	54	24	52	24	56	41.73727351	0.285028768	0.359884808	-1
767	190	pyramid	280203125	255	25	10	232	411	15	138.6	178.6373421	17	34	19	25	95	38	32.54228019	0.279207333	0.356071284	1
768	194	Lateral hypothalamic area	1036062500	255	2534	2052	891	3268	2544	2257.8	878.805553	2196	3428	1469	3391	3060	2708.8	852.3577301	0.433979933	0.413617239	-1
769	196	Accessory olfactory bulb, granular layer	110171875	255	1306	675	177	1432	366	791.2	558.386694	2091	670	849	1223	2011	1368.8	654.5541994	0.17263371	0.304415638	-1
770	197	Rostral linear nucleus raphe	26359375	255	18	21	14	23	24	20	4.062019202	63	30	21	62	80	51.2	24.73256962	0.046799538	0.213838176	-1
771	198	pyramidal decussation	33265625	255	11	0	0	2	0	2.6	4.774934555	0	0	4	0	7	2.2	3.193743885	0.880675535	0.561986156	1
772	201	Primary somatosensory area, barrel field, layer 2/3	758218750	255	4946	2973	1566	4301	3352	3427.6	1298.681755	5960	8636	7205	5125	6697	6724.6	1325.54981	0.004106421	0.192614069	-1
773	202	Medial vestibular nucleus	909296875	255	230	531	184	230	300	295	138.2859357	786	386	443	262	342	443.8	202.3961462	0.216419843	0.322254453	-1
774	203	Linear nucleus of the medulla	30859375	255	7	16	5	14	8	10	4.74341649	13	27	13	18	21	18.4	5.899152482	0.03934268	0.210842149	-1
775	204	Accessory olfactory bulb, mitral layer	138140625	255	860	172	100	612	206	390	330.0242415	576	830	147	694	339	517.2	274.4826042	0.526805124	0.443438656	-1
776	206	Nucleus raphe magnus	53843750	255	65	83	12	48	55	52.6	26.23547217	92	72	30	72	103	73.8	27.87830698	0.250830701	0.341516455	-1
777	207	Area postrema	25875000	255	38	1	17	16	4	15.2	14.58423807	5	7	7	22	14	11	7.03562364	0.583857033	0.46559572	1
778	209	Lateral vestibular nucleus	143515625	255	9	34	7	8	20	15.6	11.54556192	40	47	18	17	5	25.4	17.47283606	0.330499016	0.381867077	-1
779	210	Lateral mammillary nucleus	38843750	255	1	5	1	3	3	2.6	1.673320053	3	9	1	2	13	5.6	5.176871642	0.274230814	0.355739117	-1
780	211	Anterior cingulate area, dorsal part, layer 2/3	304125000	255	2673	1542	1196	2519	2389	2063.8	653.7275426	2459	2468	2334	1845	4540	2729.2	1043.817848	0.267818018	0.355739117	-1
781	214	Red nucleus	393843750	255	48	90	28	58	86	62	26.11512971	66	149	105	43	114	95.4	41.59687488	0.17386532	0.304415638	-1
782	215	Anterior pretectal nucleus	638281250	255	67	90	61	202	59	95.8	60.63579801	132	180	79	66	134	118.2	46.15408974	0.530715487	0.444829228	-1
783	217	Superior vestibular nucleus	177125000	255	32	146	7	15	113	62.6	62.82754173	22	153	48	19	53	59	54.68546425	0.925430337	0.575626525	1
784	218	Lateral posterior nucleus of the thalamus	601562500	255	23	94	76	84	53	66	28.39894364	120	125	26	30	35	67.2	50.61323937	0.964556096	0.589298073	-1
785	222	Nucleus raphe obscurus	16656250	255	3	7	1	5	3	3.8	2.28035085	11	3	6	11	1	6.4	4.5607017	0.298500224	0.365900384	-1
786	223	Arcuate hypothalamic nucleus	141906250	255	222	457	180	257	267	276.6	106.4579729	223	354	234	169	224	240.8	68.21803281	0.547316678	0.451722291	1
787	225	Spinal vestibular nucleus	374250000	255	178	200	37	41	143	119.8	76.5225457	319	188	556	52	110	245	200.5741758	0.247545385	0.340178648	-1
788	226	Lateral preoptic area	277265625	255	306	421	124	528	504	376.6	165.7673068	236	666	279	451	657	457.8	202.6319323	0.508350777	0.435838772	-1
789	229	sensory root of the trigeminal nerve	347390625	255	40	66	30	20	11	33.4	21.20848887	33	36	10	17	37	26.6	12.3004065	0.556506419	0.452954135	1
790	230	Nucleus raphe pallidus	30328125	255	28	2	3	58	31	24.4	23.15815191	36	42	4	42	37	32.2	16.00624878	0.554873132	0.452954135	-1
791	231	Anterior tegmental nucleus	21578125	255	0	0	2	0	3	1	1.414213562	10	1	11	18	2	8.4	7.021395873	0.077077176	0.244868839	-1
792	233	Anterolateral visual area, layer 5	101765625	255	146	244	42	836	316	316.8	308.0409064	611	342	452	645	436	497.2	127.1522709	0.277080292	0.356071284	-1
793	234	Temporal association areas, layer 4	156187500	255	447	375	197	970	677	533.2	298.7309827	1006	545	565	1110	1614	968	441.6622012	0.110854344	0.273677215	-1
794	237	solitary tract	4687500	255	1	3	2	11	2	3.8	4.086563348	22	16	23	1	5	13.4	9.964938535	0.099525891	0.263499079	-1
795	238	Nucleus raphe pontis	48296875	255	4	2	0	17	1	4.8	6.978538529	17	18	0	3	11	9.8	8.105553652	0.32708765	0.379723116	-1
796	243	Dorsal auditory area, layer 6b	15234375	255	43	11	7	19	97	35.4	37.15911732	38	57	55	61	117	65.6	30.04663043	0.196918061	0.317925334	-1
797	246	Midbrain reticular nucleus, retrorubral area	69046875	255	54	62	26	45	118	61	34.56877203	121	95	45	47	80	77.6	32.36973895	0.455836523	0.422277873	-1
798	249	Posterior auditory area, layer 6a	39578125	255	112	163	48	104	289	143.2	91.13561324	324	269	199	251	252	259	44.82744695	0.044648469	0.213838176	-1
799	250	Lateral septal nucleus, caudal (caudodorsal) part	281609375	255	69	159	131	231	143	146.6	58.21340052	84	116	102	202	61	113	53.8423625	0.371289112	0.395311913	1
800	251	Primary auditory area, layer 2/3	235625000	255	769	422	532	511	767	600.2	158.6496139	1864	1835	758	834	1719	1402	556.50292	0.029677068	0.210842149	-1
801	252	Dorsal auditory area, layer 5	171656250	255	259	381	214	264	625	348.6	166.3950119	899	605	542	494	841	676.2	182.3970943	0.01812088	0.210842149	-1
802	255	Anteroventral nucleus of thalamus	207812500	255	45	110	9	34	48	49.2	37.29209031	41	31	24	21	13	26	10.58300524	0.242639364	0.337587985	1
803	257	posteromedial visual area, layer 6a	75359375	255	320	345	144	472	317	319.6	116.9542646	561	441	505	461	476	488.8	46.62831758	0.028215574	0.210842149	-1
804	258	Lateral septal nucleus, rostral (rostroventral) part	939234375	255	2509	3606	2426	3220	3035	2959.2	494.7460965	2776	2652	2838	2988	3660	2982.8	397.4257163	0.935863303	0.578741135	-1
805	260	Nucleus of the lateral olfactory tract, molecular layer	55718750	255	64	13	37	38	57	41.8	19.94241711	120	114	95	81	68	95.6	21.84719662	0.003661733	0.192614069	-1
806	262	Reticular nucleus of the thalamus	723500000	255	29	356	87	35	171	135.6	135.7158797	110	223	89	84	49	111	66.33626459	0.728640769	0.51196249	1
807	263	Anteroventral preoptic nucleus	45921875	255	151	176	160	241	139	173.4	40.12854346	201	202	106	230	215	190.8	48.84362804	0.555958672	0.452954135	-1
808	266	Lateral septal nucleus, ventral part	303515625	255	1993	3187	2194	2192	2485	2410.2	468.3542463	2105	2062	2168	2141	2371	2169.4	119.5127608	0.321013373	0.375129797	1
809	268	Nucleus of the lateral olfactory tract, pyramidal layer	74750000	255	161	86	64	118	154	116.6	42.05710404	287	463	342	324	147	312.6	113.6806932	0.01489991	0.210842149	-1
810	269	Posterolateral visual area, layer 2/3	104203125	255	1231	888	575	1246	1436	1075.2	342.3692451	975	979	1369	2689	994	1401.2	739.1171761	0.407396715	0.403929306	-1
811	271	Nucleus sagulum	49000000	255	6	3	5	7	13	6.8	3.768288736	5	8	1	6	13	6.6	4.393176527	0.940351918	0.580023483	1
812	272	Anteroventral periventricular nucleus	90265625	255	153	165	167	311	237	206.6	67.07309446	251	558	149	337	314	321.8	150.7935675	0.173807985	0.304415638	-1
813	274	Retrosplenial area, dorsal part, layer 6a	377656250	255	928	493	502	1037	781	748.2	246.2472335	620	528	650	1544	1239	916.2	449.3408506	0.490232765	0.432570325	-1
814	279	Retrosplenial area, lateral agranular part, layer 6b	18218750	255	52	40	26	62	59	47.8	14.83913744	50	24	44	60	68	49.2	16.82854717	0.89253574	0.563180707	-1
815	280	Barrington's nucleus	7671875	255	1	4	0	1	7	2.6	2.880972058	49	21	19	2	6	19.4	18.44722201	0.111260029	0.273677215	-1
816	281	Anteromedial visual area, layer 1	66859375	255	159	84	32	65	181	104.2	63.36166033	189	746	250	58	381	324.8	262.5770363	0.134368608	0.292594224	-1
817	286	Suprachiasmatic nucleus	33000000	255	6	8	10	21	22	13.4	7.536577473	118	11	31	32	16	41.6	43.68409321	0.224133317	0.32303028	-1
818	287	Bed nucleus of the anterior commissure	3750000	255	0	2	0	1	0	0.6	0.894427191	0	1	0	0	0	0.2	0.447213595	0.406199647	0.403929306	1
819	288	Orbital area, ventrolateral part, layer 2/3	261781250	255	1839	1568	1013	1958	931	1461.8	469.8251803	2163	2182	1586	2433	1738	2020.4	348.2603911	0.068078439	0.238578889	-1
820	289	Temporal association areas, layer 5	475312500	255	1530	1176	978	1942	1367	1398.6	367.4245501	2899	1941	1582	2412	2900	2346.8	584.1230179	0.018886441	0.210842149	-1
821	292	Bed nucleus of the accessory olfactory tract	12578125	255	18	6	4	18	13	11.8	6.57267069	23	23	52	30	13	28.2	14.61848145	0.06560527	0.237200531	-1
822	296	Anterior cingulate area, ventral part, layer 2/3	247531250	255	1431	463	523	502	1198	823.4	456.3247747	965	1462	695	2357	2394	1574.6	781.2735116	0.109382721	0.273677215	-1
823	298	Magnocellular nucleus	182343750	255	75	56	36	76	92	67	21.51743479	143	285	127	157	165	175.4	62.95077442	0.015262707	0.210842149	-1
824	301	stria terminalis	153281250	255	141	30	14	81	19	57	53.97684689	67	89	16	14	58	48.8	32.85878878	0.780587935	0.535100356	1
825	303	Basolateral amygdalar nucleus, anterior part	385328125	255	791	595	496	1029	831	748.4	208.932525	633	986	668	626	1770	936.6	489.3330154	0.462230336	0.422811312	-1
826	304	Prelimbic area, layer 2/3	207531250	255	1194	529	344	581	1102	750	375.2592437	1128	1281	271	900	1366	989.2	438.7934594	0.381975725	0.40144146	-1
827	305	Primary visual area, layer 6b	85031250	255	216	27	21	472	242	195.6	185.6590962	391	128	116	390	295	264	135.4307941	0.526116102	0.443438656	-1
828	307	Magnocellular reticular nucleus	265781250	255	189	139	91	57	177	130.6	56.16760632	111	124	102	91	181	121.8	35.23776383	0.775598624	0.532297651	1
829	310	Septofimbrial nucleus	233562500	255	162	102	100	149	102	123	30.03331484	55	105	70	86	45	72.2	24.01457891	0.019302795	0.210842149	1
830	311	Basolateral amygdalar nucleus, posterior part	355703125	255	475	437	262	412	296	376.4	92.48405268	395	440	276	272	949	466.4	279.6163443	0.525583227	0.443438656	-1
831	313	Midbrain	3367875000	255	3310	5921	2150	4337	5067	4157	1476.283679	8012	4516	3440	6296	5917	5636.2	1749.053515	0.187465555	0.310294399	-1
832	314	Agranular insular area, posterior part, layer 6a	218109375	255	665	315	343	484	769	515.2	198.469645	834	1108	926	551	891	862	201.8402834	0.025476653	0.210842149	-1
833	318	Supragenual nucleus	8593750	255	0	2	1	6	0	1.8	2.48997992	10	2	2	10	3	5.4	4.219004622	0.147743856	0.297574232	-1
834	320	Primary motor area, Layer 1	664609375	255	361	98	102	263	308	226.4	120.496058	785	776	432	87	679	551.8	296.3185786	0.069149756	0.238578889	-1
835	321	Subgeniculate nucleus	13312500	255	4	2	1	2	1	2	1.224744871	0	13	3	0	3	3.8	5.357238094	0.500899168	0.432727883	-1
836	325	Suprageniculate nucleus	90890625	255	10	31	4	39	13	19.4	14.87615542	17	141	12	12	47	45.8	55.17880028	0.353070041	0.389998702	-1
837	326	superior cerebelar peduncles	219140625	255	19	19	5	7	24	14.8	8.318653737	27	41	24	25	26	28.6	7.021395873	0.022620033	0.210842149	-1
838	327	Basomedial amygdalar nucleus, anterior part	383953125	255	1889	1213	1058	1626	1972	1551.6	404.4753392	2095	2422	1770	2105	1898	2058	247.294359	0.050260415	0.218428205	-1
839	328	Agranular insular area, dorsal part, layer 2/3	463156250	255	581	277	358	474	783	494.6	198.1623072	982	1035	789	674	2274	1150.8	644.5383619	0.084399769	0.255756875	-1
840	330	Retrosplenial area, dorsal part, layer 6b	15984375	255	15	14	10	12	18	13.8	3.033150178	10	7	12	20	19	13.6	5.683308895	0.946871727	0.582652049	1
841	332	Accessory supraoptic group	3046875	255	21	29	0	8	17	15	11.29158979	12	17	7	16	11	12.6	4.037325848	0.673196001	0.488637738	1
842	333	Septohippocampal nucleus	18703125	255	22	9	3	12	11	11.4	6.877499546	9	13	3	17	19	12.2	6.418722614	0.853947677	0.554511479	-1
843	334	Basomedial amygdalar nucleus, posterior part	358484375	255	1111	990	785	1101	660	929.4	199.7030295	697	923	529	915	1583	929.4	400.5531176	1	0.591500592	0
844	335	Perirhinal area, layer 6a	26703125	255	69	134	56	82	31	74.4	38.27923719	73	76	35	109	209	100.4	66.12715025	0.473774757	0.426810829	-1
845	336	superior colliculus commissure	13265625	255	7	11	12	10	22	12.4	5.683308895	36	18	9	15	22	20	10.12422837	0.191358784	0.314099014	-1
846	338	Subfornical organ	10421875	255	7	10	0	0	2	3.8	4.494441011	8	1	1	3	0	2.6	3.209361307	0.641427482	0.478567336	1
847	342	Substantia innominata	1513796875	255	1000	738	430	1382	1558	1021.6	460.5700815	2268	2737	947	1914	2138	2000.8	661.4829552	0.029355216	0.210842149	-1
848	344	Agranular insular area, posterior part, layer 5	376343750	255	390	130	138	310	441	281.8	142.8012605	358	785	590	373	769	575	206.0667368	0.034135976	0.210842149	-1
849	347	Subparaventricular zone	54062500	255	205	433	147	244	324	270.6	111.2578087	474	309	338	398	258	355.4	83.40143884	0.212607838	0.322254453	-1
850	349	supraoptic commissures	13171875	255	9	6	5	4	8	6.4	2.073644135	7	12	2	46	13	16	17.33493582	0.284500669	0.359884808	-1
851	350	Subceruleus nucleus	13171875	255	0	3	2	0	2	1.4	1.341640786	19	15	19	0	4	11.4	8.848728722	0.064153263	0.237200531	-1
852	351	Bed nuclei of the stria terminalis	670234375	255	1463	1729	675	1179	1073	1223.8	399.4911764	1193	1368	841	1166	1114	1136.4	190.7099893	0.675028123	0.488637738	1
853	354	Medulla	2643031250	255	991	803	628	1449	886	951.4	308.245519	1000	1062	897	708	1525	1038.4	303.3023244	0.664755839	0.486753741	-1
854	355	Agranular insular area, posterior part, layer 6b	10265625	255	15	4	10	26	51	21.2	18.51215817	45	77	39	12	52	45	23.44141634	0.114673127	0.275452818	-1
855	356	Preparasubthalamic nucleus	6453125	255	8	12	5	24	26	15	9.486832981	12	21	9	17	22	16.2	5.630275304	0.815313982	0.544864698	-1
856	358	Sublaterodorsal nucleus	23671875	255	2	11	1	0	4	3.6	4.393176527	41	43	14	2	0	20	20.79663434	0.153678799	0.303522697	-1
857	362	Mediodorsal nucleus of thalamus	688812500	255	219	389	158	344	65	235	132.9304329	423	388	125	333	253	304.4	119.0579691	0.410143603	0.403929306	-1
858	363	Prelimbic area, layer 5	494078125	255	1722	1149	1019	1621	1715	1445.2	335.2971816	1995	2651	1314	1818	2216	1998.8	493.5065349	0.076423094	0.244323751	-1
859	364	Parasubthalamic nucleus	83187500	255	205	167	58	310	264	200.8	96.78687928	214	171	88	100	125	139.6	52.35742545	0.25890631	0.350091744	1
860	366	Submedial nucleus of the thalamus	153609375	255	33	11	27	2	12	17	12.66885946	23	35	29	14	10	22.2	10.32956921	0.497890545	0.432570325	-1
861	368	Perirhinal area, layer 6b	6656250	255	20	37	9	11	9	17.2	11.96662024	18	5	8	14	47	18.4	16.77200048	0.899928242	0.565718914	-1
862	372	Infracerebellar nucleus	27125000	255	5	59	4	3	8	15.8	24.22189093	12	55	4	9	0	16	22.28227996	0.989493567	0.591500592	-1
863	374	Substantia nigra, compact part	98421875	255	3	32	0	21	21	15.4	13.50185172	39	27	40	8	27	28.2	12.91123542	0.164113849	0.304415638	-1
864	377	Posterolateral visual area, layer 6a	53750000	255	244	439	65	317	419	296.8	151.7240917	635	553	689	713	798	677.6	91.13067541	0.00232974	0.192614069	-1
865	380	cuneate fascicle	11187500	255	1	0	0	2	0	0.6	0.894427191	0	5	0	4	2	2.2	2.28035085	0.201752373	0.320476644	-1
866	381	Substantia nigra, reticular part	773984375	255	107	572	25	149	159	202.4	213.2552461	285	53	159	116	166	155.8	85.08642665	0.668125177	0.487960266	1
867	382	Field CA1	5104156250	255	5171	5835	2436	7529	4028	4999.8	1913.190189	7639	8514	6043	8349	11615	8432	2029.856645	0.025088119	0.210842149	-1
868	390	Supraoptic nucleus	23250000	255	26	9	13	10	48	21.2	16.45296326	67	36	55	49	51	51.6	11.17139204	0.011062781	0.210842149	-1
869	393	Posterolateral visual area, layer 6b	4390625	255	12	17	1	12	5	9.4	6.348228099	29	25	18	49	73	38.8	22.32039426	0.039757884	0.210842149	-1
870	397	ventral tegmental decussation	18218750	255	15	8	2	24	33	16.4	12.38143772	30	6	9	14	15	14.8	9.257429449	0.823249948	0.546853413	1
871	401	Anteromedial visual area, layer 4	30171875	255	383	216	84	165	431	255.8	146.8151899	532	403	848	287	499	513.8	209.7348326	0.058065578	0.223192414	-1
872	403	Medial amygdalar nucleus	1013234375	255	4652	3939	3651	4368	4893	4300.6	507.8624814	4654	6113	5019	4957	5441	5236.8	564.5362699	0.025058407	0.210842149	-1
873	412	Orbital area, lateral part, layer 2/3	310750000	255	2020	714	564	1654	736	1137.6	654.7967624	1316	2563	1408	2368	2513	2033.6	618.1094563	0.056845499	0.223192414	-1
874	413	vestibular nerve	125125000	255	9	38	10	10	5	14.4	13.35290231	39	8	3	4	8	12.4	15.04327092	0.829703201	0.549415097	1
875	414	Subparafascicular nucleus, magnocellular part	34656250	255	97	106	80	65	94	88.4	16.07171428	231	120	87	102	44	116.8	69.74740139	0.420564762	0.407402526	-1
876	421	Lateral visual area, layer 1	92812500	255	181	127	39	325	394	213.2	144.9144575	284	307	988	1147	342	613.6	418.6577361	0.09988642	0.263499079	-1
877	422	Subparafascicular nucleus, parvicellular part	67250000	255	73	202	65	71	169	116	64.57553716	270	235	280	139	233	231.4	55.68931675	0.01682094	0.210842149	-1
878	423	Field CA2	237890625	255	75	123	14	103	49	72.8	43.18796129	111	107	82	168	130	119.6	32.00468716	0.09049558	0.260852003	-1
879	427	Ectorhinal area/Layer 2/3	236656250	255	1204	881	675	925	802	897.4	195.9573933	1304	1035	647	1384	2154	1304.8	555.181682	0.182679321	0.306667249	-1
880	428	medial corticohypothalamic tract	4156250	255	5	1	2	1	0	1.8	1.923538406	3	0	2	0	1	1.2	1.303840481	0.581700876	0.46559572	1
881	429	Spinal nucleus of the trigeminal, caudal part	841281250	255	880	223	211	528	659	500.2	287.5390408	98	1017	676	499	648	587.6	332.9433886	0.668880918	0.487960266	-1
882	430	Retrosplenial area, ventral part, layer 2/3	509937500	255	1800	894	453	1189	1752	1217.6	573.3500676	1936	2228	1143	2983	2809	2219.8	736.5016633	0.044906868	0.213838176	-1
883	433	Anteromedial visual area, layer 5	113750000	255	257	157	67	242	311	206.8	95.70893375	407	408	557	149	434	391	148.7565125	0.05363816	0.219663198	-1
884	434	Retrosplenial area, dorsal part, layer 2/3	486953125	255	2031	913	536	2036	2468	1596.8	826.6339577	2015	3170	2155	5115	6549	3800.8	1973.282342	0.065942075	0.237200531	-1
885	436	columns of the fornix	134281250	255	99	138	59	143	96	107	34.4456093	176	144	63	124	86	118.6	45.06439837	0.660438008	0.484793569	-1
886	437	Spinal nucleus of the trigeminal, interpolar part	922718750	255	281	199	63	141	325	201.8	105.3812127	199	367	136	89	160	190.2	106.5678188	0.866896275	0.559391419	1
887	440	Orbital area, lateral part, layer 6a	238687500	255	791	465	605	573	445	575.8	138.3444975	340	342	392	586	900	512	239.2195644	0.62301296	0.47380183	1
888	441	Anteromedial visual area, layer 6b	12609375	255	58	21	4	64	39	37.2	25.09382394	47	12	39	35	69	40.4	20.61067684	0.8313222	0.549415097	-1
889	442	Retrosplenial area, dorsal part, layer 1	415375000	255	779	222	294	764	508	513.4	258.080995	763	623	627	1337	1159	901.8	327.1317777	0.072519124	0.241388642	-1
890	443	dorsal hippocampal commissure	475953125	255	36	134	72	219	108	113.8	69.47805409	119	148	223	77	306	174.6	90.73753358	0.270532883	0.355739117	-1
891	445	Spinal nucleus of the trigeminal, oral part	498703125	255	132	106	17	55	77	77.4	44.57914311	18	78	29	59	93	55.4	31.75373994	0.397708515	0.403866261	1
892	448	Orbital area, lateral part, layer 1	187843750	255	245	410	580	263	176	334.8	161.4115857	228	482	144	469	274	319.4	149.9993333	0.87970657	0.561974713	1
893	449	ventral hippocampal commissure	32625000	255	1	2	0	0	2	1	1	1	1	0	0	1	0.6	0.547722558	0.461671697	0.422811312	1
894	450	Primary somatosensory area, upper limb, layer 1	230640625	255	199	73	37	486	84	175.8	183.7272435	373	494	294	23	561	349	209.6699788	0.202831236	0.321091175	-1
895	451	Basolateral amygdalar nucleus, ventral part	209421875	255	320	300	189	271	270	270	49.90490958	217	375	209	275	453	305.8	105.66551	0.520191005	0.44101233	-1
896	452	Median preoptic nucleus	18218750	255	26	59	23	76	40	44.8	22.50999778	63	88	21	23	51	49.2	28.19929077	0.792339136	0.536927063	-1
897	456	Posterior auditory area, layer 6b	9078125	255	17	2	3	35	62	23.8	25.19325307	50	39	17	37	72	43	20.11218536	0.221356768	0.32303028	-1
898	460	Midbrain trigeminal nucleus	4812500	255	0	3	0	0	5	1.6	2.302172887	3	3	0	2	5	2.6	1.816590212	0.468797747	0.42617977	-1
899	461	Primary somatosensory area, trunk, layer 6b	17187500	255	63	23	24	92	85	57.4	32.74599212	24	216	75	104	95	102.8	70.4606273	0.242012586	0.337587985	-1
900	463	Field CA3	3131562500	255	1339	1648	230	1424	1156	1159.4	548.8158161	2150	1963	1276	1878	3146	2082.6	678.62567	0.046913088	0.213838176	-1
901	466	alveus	699562500	255	586	1303	386	1048	605	785.6	377.0587487	1036	1375	700	896	1059	1013.2	247.6624719	0.296901774	0.365900384	-1
902	469	posteromedial visual area, layer 6b	14312500	255	25	1	2	47	14	17.8	19.0446843	71	14	21	41	42	37.8	22.24185244	0.166091993	0.304415638	-1
903	470	Subthalamic nucleus	97250000	255	57	37	66	22	91	54.6	26.61390614	75	45	34	24	26	40.8	20.82546518	0.389357515	0.402891516	1
904	477	Striatum	1335156250	255	2311	3036	1166	2853	2420	2357.2	730.0039041	3232	3353	2018	2592	3365	2912	592.3947164	0.224978344	0.323459243	-1
905	478	Primary somatosensory area, lower limb, layer 6a	263890625	255	647	1009	214	1672	416	791.6	574.0150695	753	516	661	974	695	719.8	166.8283549	0.799705684	0.540060982	1
906	482	brachium of the inferior colliculus	124734375	255	126	265	83	68	261	160.6	95.88169794	588	155	152	199	140	246.8	192.0434847	0.404480526	0.403929306	-1
907	483	Medial habenula	160234375	255	191	290	61	82	60	136.8	101.3099205	207	389	8	66	30	140	159.287476	0.970855582	0.589298073	-1
908	484	Orbital area, medial part, layer 1	205578125	255	163	216	60	153	163	151	56.5641229	530	190	219	251	224	282.8	139.8738718	0.105218377	0.269245023	-1
909	488	Orbital area, lateral part, layer 6b	22671875	255	32	25	18	37	8	24	11.46734494	33	11	10	18	43	23	14.47411483	0.906758868	0.567597519	1
910	501	posteromedial visual area, layer 4	49328125	255	669	176	164	462	533	400.8	223.4741596	988	477	805	806	1332	881.6	312.0357351	0.025554074	0.210842149	-1
911	502	Subiculum	1051562500	255	2896	1620	911	1858	2136	1884.2	725.3876205	2435	2258	1633	2350	3782	2491.6	787.4244726	0.240481085	0.337587985	-1
912	506	dorsal acoustic stria	6031250	255	3	4	0	0	7	2.8	2.949576241	2	1	0	0	1	0.8	0.836660027	0.208848338	0.322254453	1
913	507	Main olfactory bulb	8231968750	255	26982	23655	12987	28040	25476	23428	6065.512633	38585	35517	34360	47634	35782	38375.6	5403.360464	0.003465693	0.192614069	-1
914	510	Primary somatosensory area, lower limb, layer 6b	25390625	255	29	43	5	80	68	45	30.05827673	32	60	64	73	75	60.8	17.25398505	0.345124581	0.388772736	-1
915	512	Cerebellum	411531250	255	245	796	214	197	585	407.4	269.5353409	1341	851	423	488	529	726.4	381.15325	0.169177984	0.304415638	-1
916	515	Medial preoptic nucleus	201140625	255	526	1650	202	507	417	660.4	567.9518466	874	1241	430	530	846	784.2	320.4000624	0.685279581	0.493527837	-1
917	520	Ventral auditory area, layer 6a	141671875	255	429	245	206	467	368	343	113.7651089	753	538	469	515	753	605.6	136.831283	0.011373287	0.210842149	-1
918	523	Medial preoptic area	278843750	255	906	1611	483	1088	778	973.2	419.1905295	1018	1267	501	1008	1407	1040.2	345.7769512	0.790011293	0.536927063	-1
919	525	Supramammillary nucleus	126687500	255	605	503	254	925	263	510	277.4184565	733	236	360	797	559	537	238.9717557	0.873211259	0.560114489	-1
920	526	Entorhinal area, medial part, dorsal zone, layer 1	622593750	255	272	73	122	143	454	212.8	153.5763654	448	391	306	343	474	392.4	70.10206844	0.057855241	0.223192414	-1
921	527	Dorsal auditory area, layer 1	98125000	255	140	112	101	306	77	147.2	91.61168048	436	303	27	149	532	289.4	205.6071497	0.211516392	0.322254453	-1
922	530	dorsal fornix	18421875	255	0	0	0	1	0	0.2	0.447213595	0	0	0	2	0	0.4	0.894427191	0.670715726	0.48809362	-1
923	531	Medial pretectal area	22000000	255	43	37	4	13	34	26.2	16.78392088	95	36	21	69	39	52	29.68164416	0.139099032	0.294193959	-1
924	534	Supratrigeminal nucleus	130218750	255	10	13	23	31	70	29.4	24.17229819	182	55	24	24	81	73.2	65.32763581	0.217883065	0.322679408	-1
925	538	dorsal limb	78468750	255	844	333	89	1255	343	572.8	469.9257388	806	914	318	872	953	772.6	259.9015198	0.436121579	0.414989059	-1
926	540	Perirhinal area, layer 1	111312500	255	84	80	53	49	63	65.8	15.70668647	154	146	222	54	261	167.4	79.43424954	0.044553208	0.213838176	-1
927	542	Retrosplenial area, ventral part, layer 1	462718750	255	1127	1714	819	1494	1892	1409.2	436.2232227	2268	2385	1830	1542	2614	2127.8	434.178765	0.031094379	0.210842149	-1
928	543	Entorhinal area, medial part, dorsal zone, layer 2	630703125	255	1874	856	856	1494	1094	1234.8	442.3134635	1488	2205	1338	2182	2560	1954.6	519.3339966	0.046771269	0.213838176	-1
929	544	Central amygdalar nucleus, capsular part	154609375	255	114	105	73	210	326	165.6	103.2099801	115	330	224	129	407	241	126.6747804	0.333520067	0.381938061	-1
930	549	Thalamus	459234375	255	406	545	293	574	491	461.8	113.9855254	573	583	390	599	486	526.2	87.86751391	0.348166911	0.389061773	-1
931	551	Central amygdalar nucleus, lateral part	130015625	255	62	93	37	72	99	72.6	24.96597685	66	176	76	39	195	110.4	70.20185183	0.308105266	0.371223874	-1
932	553	dorsal spinocerebellar tract	73281250	255	29	36	12	38	18	26.6	11.30486621	9	24	44	41	49	33.4	16.56200471	0.472826064	0.426810829	-1
933	556	Infralimbic area, layer 2/3	71562500	255	272	165	16	186	196	167	93.5841867	66	102	21	83	330	120.4	120.9433752	0.516035286	0.438800197	1
934	558	Primary somatosensory area, nose, layer 1	202812500	255	153	89	102	321	158	164.6	92.56511222	170	271	71	58	449	203.8	161.7674256	0.65382387	0.481766337	-1
935	559	Central amygdalar nucleus, medial part	374390625	255	477	331	173	480	630	418.2	173.1060369	315	605	404	401	773	499.6	186.2761391	0.494595299	0.432570325	-1
936	564	Medial septal nucleus	200890625	255	102	184	37	159	198	136	66.39653605	110	171	119	147	171	143.6	28.49210417	0.822671601	0.546853413	-1
937	565	posteromedial visual area, layer 5	142468750	255	460	320	187	507	459	386.6	131.7205375	837	665	1034	448	894	775.6	225.8944444	0.014304081	0.210842149	-1
938	566	Postpiriform transition area	699453125	255	1645	1109	1099	1279	1172	1260.8	226.4115721	1046	1042	1112	1636	2228	1412.8	518.8653004	0.572265894	0.461333041	-1
939	573	Lateral visual area, layer 4	89640625	255	661	444	175	1870	724	774.8	648.8803434	925	427	1189	2851	1750	1428.4	927.4620208	0.236771226	0.336322765	-1
940	574	Tegmental reticular nucleus	344562500	255	948	955	427	1473	540	868.6	412.9337719	673	555	455	659	1126	693.6	257.2601796	0.448813019	0.422261696	1
941	575	Central lateral nucleus of the thalamus	181703125	255	30	131	22	130	12	65	60.13318551	71	79	43	88	29	62	24.97999199	0.921704451	0.574518502	1
942	576	Accessory facial motor nucleus	2765625	255	2	0	0	1	0	0.6	0.894427191	0	0	1	2	0	0.6	0.894427191	1	0.591500592	0
943	577	Primary somatosensory area, upper limb, layer 4	261640625	255	666	220	235	420	426	393.4	181.1347565	364	672	883	384	836	627.8	244.6716167	0.126630376	0.28503583	-1
944	579	external capsule	439015625	255	456	1065	388	918	829	731.2	295.5515184	1245	1509	790	983	1142	1133.8	271.1765108	0.055285703	0.219723005	-1
945	580	Nucleus of the brachium of the inferior colliculus	43703125	255	19	47	62	93	48	53.8	26.90167281	43	14	35	49	42	36.6	13.57571361	0.249665315	0.340974173	1
946	581	Triangular nucleus of septum	176156250	255	108	113	91	64	69	89	22.16979928	112	89	32	48	16	59.4	40.02249368	0.196269106	0.31774575	1
947	582	Orbital area, medial part, layer 2/3	158234375	255	1166	755	577	1069	777	868.8	242.3493346	1088	856	564	1366	943	963.4	295.4163164	0.595547581	0.466795699	-1
948	583	Claustrum	276015625	255	1772	1144	1750	1367	2296	1665.8	440.7597985	2288	2534	2546	2052	1903	2264.6	286.47129	0.038879701	0.210842149	-1
949	587	Nucleus of Darkschewitsch	45921875	255	12	19	10	42	7	18	14.12444689	7	17	22	16	7	13.8	6.610597552	0.570300628	0.460376811	1
950	588	Anterior cingulate area, ventral part, layer 1	234031250	255	190	251	45	93	299	175.6	106.0650744	249	363	104	340	405	292.2	119.6941937	0.142235116	0.296423611	-1
951	590	Retrosplenial area, ventral part, layer 6a	329203125	255	318	447	471	919	353	501.6	241.8321732	340	382	806	824	418	554	239.9374919	0.739753974	0.516698993	-1
952	591	Central linear nucleus raphe	41156250	255	44	35	18	42	33	34.4	10.26157883	125	27	11	23	46	46.4	45.70339156	0.594749464	0.466795699	-1
953	593	Primary visual area, layer 1	630546875	255	943	1119	755	2373	1309	1299.8	634.161809	2775	2991	5728	1932	2620	3209.2	1462.779102	0.04026017	0.210842149	-1
954	595	fasciculus retroflexus	83234375	255	21	17	10	32	27	21.4	8.561541917	30	24	8	18	32	22.4	9.736529156	0.867423796	0.559391419	-1
955	596	Diagonal band nucleus	366640625	255	342	272	166	274	315	273.8	67.03133596	318	657	310	363	543	438.2	154.4302432	0.076209047	0.244323751	-1
956	597	Taenia tecta, dorsal part	360281250	255	1229	1196	750	1272	1261	1141.6	220.9124261	1082	1216	995	983	1223	1099.8	115.7829867	0.720647426	0.508158849	1
957	598	Ventral auditory area, layer 6b	21953125	255	33	3	3	19	31	17.8	14.5327217	72	76	25	28	78	55.8	26.8551671	0.031026274	0.210842149	-1
958	599	Central medial nucleus of the thalamus	122531250	255	164	154	109	140	72	127.8	37.45931126	329	224	209	312	95	233.8	93.74806665	0.063335074	0.236868804	-1
959	600	Dorsal auditory area, layer 2/3	164000000	255	570	234	402	775	646	525.4	211.5273032	1107	1288	404	972	1697	1093.6	472.3338861	0.052787211	0.218428205	-1
960	601	Anterolateral visual area, layer 6a	56312500	255	211	294	116	486	369	295.2	142.3506235	327	342	401	529	381	396	80.02499609	0.214504206	0.322254453	-1
961	603	fimbria	757250000	255	389	639	222	337	826	482.6	245.080191	277	246	339	433	356	330.2	72.85396352	0.243522256	0.337792289	1
962	604	Nucleus incertus	51921875	255	11	8	2	13	3	7.4	4.827007354	83	49	6	15	25	35.6	30.98063912	0.111392453	0.273677215	-1
963	605	Taenia tecta, ventral part	359187500	255	1088	582	400	1128	418	723.2	358.637979	979	1066	507	858	1159	913.8	253.0507854	0.363068047	0.394375385	-1
964	608	Orbital area, ventrolateral part, layer 6a	119000000	255	521	318	258	378	275	350	106.2285272	147	230	137	343	670	305.4	219.9324896	0.697759717	0.497361351	1
965	609	Subparafascicular area	64859375	255	39	65	34	83	29	50	23.08679276	195	76	47	69	22	81.8	66.70607169	0.360488668	0.392748512	-1
966	610	Retrosplenial area, dorsal part, layer 5	603390625	255	1611	974	555	1332	1603	1215	451.3119764	940	1177	1570	2492	2268	1689.4	674.0465859	0.232359462	0.331650527	-1
967	611	habenular commissure	23562500	255	152	37	50	59	16	62.8	52.41850818	162	59	59	14	9	60.6	61.4841443	0.952980159	0.584760789	1
968	612	Nucleus of the lateral lemniscus	361687500	255	124	133	85	147	148	127.4	25.73518992	76	108	34	119	215	110.4	67.15876711	0.61910246	0.472291771	1
969	613	Lateral visual area, layer 5	157000000	255	682	689	278	1186	710	709	321.8773058	804	543	1121	1566	916	990	383.6723863	0.246053248	0.33970818	-1
970	614	Tuberal nucleus	261781250	255	664	479	477	433	536	517.8	89.53602627	556	775	456	505	752	608.8	145.8070643	0.27512316	0.355739117	-1
971	616	Cuneiform nucleus	275515625	255	147	246	298	265	168	224.8	64.61965645	284	326	170	133	108	204.2	95.78204425	0.701990737	0.498572967	1
972	620	Orbital area, medial part, layer 5	235937500	255	1408	961	834	1341	860	1080.8	273.3033114	855	1092	891	1260	1204	1060.4	181.8963991	0.893426865	0.563180707	1
973	621	Motor nucleus of trigeminal	177484375	255	7	9	2	28	10	11.2	9.884331035	22	18	5	6	15	13.2	7.463243263	0.728074176	0.51196249	-1
974	622	Retrosplenial area, ventral part, layer 6b	24750000	255	32	20	6	69	20	29.4	23.97498697	4	11	21	39	19	18.8	13.1605471	0.418360231	0.40664231	1
975	625	Primary somatosensory area, upper limb, layer 5	395625000	255	654	406	189	916	399	512.8	279.1553331	352	530	522	589	679	534.4	119.7217608	0.879413473	0.561974713	-1
976	628	Nucleus of the optic tract	102859375	255	23	215	35	32	222	105.4	103.3697248	696	389	242	76	291	338.8	229.5815759	0.08727609	0.259271994	-1
977	629	Ventral anterior-lateral complex of the thalamus	409156250	255	9	58	24	6	6	20.6	22.19909908	4	18	5	11	4	8.4	6.107372594	0.293630187	0.365027723	1
978	630	Orbital area, lateral part, layer 5	603515625	255	3539	1750	1648	2739	2286	2392.4	776.68417	1818	2896	3143	4353	3394	3120.8	913.9571653	0.212460285	0.322254453	-1
979	632	Dentate gyrus, granule cell layer	801656250	255	1337	1182	427	1694	1630	1254	507.6854341	2804	1996	1660	1502	2361	2064.6	529.0300559	0.038635992	0.210842149	-1
980	633	inferior colliculus commissure	8953125	255	6	29	7	3	57	20.4	22.93032926	15	9	6	27	18	15	8.215838363	0.64106374	0.478567336	1
981	634	Nucleus of the posterior commissure	143984375	255	46	108	37	79	90	72	29.87473849	159	73	62	45	61	80	45.27692569	0.751317166	0.522306051	-1
982	638	Gustatory areas, layer 6a	219875000	255	309	139	326	258	567	319.8	156.3416131	567	433	336	330	599	453	126.025791	0.177979146	0.304415638	-1
983	639	Cortical amygdalar area, anterior part	383734375	255	1194	996	980	1319	1866	1271	361.4429416	2160	3041	2319	2413	1754	2337.4	467.1544712	0.004258359	0.192614069	-1
984	642	Nucleus of the trapezoid body	77343750	255	12	6	5	6	10	7.8	3.033150178	29	3	6	4	11	10.6	10.73778376	0.600752369	0.469355099	-1
985	643	Posterior auditory area, layer 2/3	73265625	255	381	239	319	604	345	377.6	136.9079983	782	393	254	951	772	630.4	293.1949863	0.134166646	0.292594224	-1
986	648	Primary motor area, Layer 5	1636203125	255	1575	1041	537	1683	1493	1265.8	475.1223	1487	1711	1668	1139	2172	1635.4	375.2176702	0.211298167	0.322254453	-1
987	649	Anterolateral visual area, layer 6b	11234375	255	52	3	18	108	58	47.8	40.7455519	65	20	38	108	87	63.6	35.62723677	0.532541365	0.445096936	-1
988	651	Nucleus of the solitary tract	423703125	255	147	211	74	363	247	208.4	108.6637014	570	688	730	76	409	494.6	265.0731974	0.072697507	0.241388642	-1
989	653	Abducens nucleus	15218750	255	2	0	0	2	0	0.8	1.095445115	0	3	0	1	0	0.8	1.303840481	1	0.591500592	0
990	654	Primary somatosensory area, nose, layer 4	274109375	255	284	144	68	198	357	210.2	113.7418129	359	464	280	139	1115	471.4	378.8248936	0.203226015	0.321091175	-1
991	655	Cortical amygdalar area, posterior part, lateral zone	601015625	255	2126	1197	1596	1281	1458	1531.6	366.6173755	962	1979	1530	1837	1964	1654.4	427.040162	0.639019313	0.477977622	-1
992	656	Secondary motor area, layer 1	1164312500	255	496	198	170	598	375	367.4	185.3612689	710	1168	895	431	1508	942.4	414.9051699	0.03275703	0.210842149	-1
993	657	Primary somatosensory area, mouth, layer 2/3	749062500	255	427	70	120	810	873	460	374.7859389	816	900	648	361	1478	840.6	411.5589873	0.165138012	0.304415638	-1
994	658	lateral lemniscus	416703125	255	180	597	200	151	416	308.8	192.2750634	404	300	141	297	201	268.6	101.2141294	0.693345666	0.496069327	1
995	661	Facial motor nucleus	458546875	255	144	101	33	48	83	81.8	44.05337672	59	84	66	99	372	136	132.8514208	0.427144184	0.409745749	-1
996	662	Gustatory areas, layer 6b	20062500	255	19	5	6	23	19	14.4	8.294576541	52	33	14	60	20	35.8	19.87963782	0.073457429	0.242495321	-1
997	663	Cortical amygdalar area, posterior part, medial zone	647562500	255	3442	1603	1721	1734	2459	2191.8	776.5814188	1844	4780	2954	3903	3869	3470	1115.002466	0.072713686	0.241388642	-1
998	664	Entorhinal area, medial part, dorsal zone, layer 3	491546875	255	1409	901	618	1010	818	951.2	293.3951261	1166	1317	692	873	1706	1150.8	394.895809	0.392926829	0.402891516	-1
999	665	lateral olfactory tract, body	452328125	255	579	267	184	494	688	442.4	211.6466395	795	794	577	750	1179	819	220.2986609	0.024844693	0.210842149	-1
1000	667	Frontal pole, layer 2/3	117031250	255	97	23	44	44	67	55	28.16913204	100	279	166	175	218	187.6	66.28951652	0.007820365	0.210842149	-1
1001	670	Primary somatosensory area, trunk, layer 2/3	212250000	255	1963	514	171	1165	953	953.2	683.609684	1785	2246	1543	1243	2251	1813.6	440.9975057	0.05081357	0.218428205	-1
1002	671	Retrosplenial area, lateral agranular part, layer 1	253203125	255	614	128	256	854	729	516.2	311.1915809	1065	969	830	760	1429	1010.6	262.2809562	0.027093022	0.210842149	-1
1003	672	Caudoputamen	13009156250	255	4684	9947	2374	12192	7240	7287.4	3938.591474	13855	10106	4471	11869	9954	10051	3497.298028	0.27490861	0.355739117	-1
1004	673	mammillary peduncle	16015625	255	10	11	4	49	17	18.2	17.82414093	16	4	6	10	41	15.4	15.02664301	0.795253042	0.538284367	1
1005	675	Agranular insular area, ventral part, layer 6a	84234375	255	360	243	347	268	452	334	82.77378812	566	598	579	534	397	534.8	80.48415993	0.004622252	0.192614069	-1
1006	678	Dorsal auditory area, layer 4	66093750	255	326	191	153	169	447	257.2	126.2703449	280	530	545	383	505	448.6	113.8301366	0.036245556	0.210842149	-1
1007	679	Superior central nucleus raphe	296687500	255	113	108	37	371	36	133	138.1068427	194	98	17	77	254	128	94.93945439	0.948653381	0.582710922	1
1008	680	Orbital area, ventrolateral part, layer 6b	5171875	255	11	9	0	9	4	6.6	4.50555213	4	2	0	1	9	3.2	3.563705936	0.224124655	0.32303028	1
1009	681	mammillotegmental tract	33406250	255	22	16	10	29	24	20.2	7.362064928	26	36	11	19	63	31	20.11218536	0.310177342	0.371223874	-1
1010	685	Ventral medial nucleus of the thalamus	462906250	255	140	173	69	137	139	131.6	38.03682426	113	174	91	101	73	110.4	38.4551687	0.406349819	0.403929306	1
1011	687	Retrosplenial area, ventral part, layer 5	839812500	255	1279	3573	2097	5452	2531	2986.4	1607.55398	2537	2745	3244	4387	3293	3241.2	717.2274395	0.758073416	0.524484776	-1
1012	689	Ventrolateral preoptic nucleus	33437500	255	104	24	43	65	44	56	30.50409809	56	55	54	94	69	65.6	17.00882124	0.560436873	0.454900059	-1
1013	690	mammillothalamic tract	65062500	255	63	35	17	55	60	46	19.54482029	54	73	6	40	42	43	24.49489743	0.836108013	0.549415097	1
1014	692	Perirhinal area, layer 5	84062500	255	55	79	57	69	28	57.6	19.17811252	145	138	90	68	212	130.6	55.80143367	0.040123057	0.210842149	-1
1015	693	Ventromedial hypothalamic nucleus	274312500	255	448	697	486	460	657	549.6	117.9588911	534	644	646	375	752	590.2	142.8782699	0.637757943	0.477977622	-1
1016	694	Agranular insular area, ventral part, layer 2/3	297093750	255	1306	492	625	717	1374	902.8	407.7532342	1714	2333	2014	849	1631	1708.2	554.0999007	0.033073594	0.210842149	-1
1017	696	Posterior auditory area, layer 1	56703125	255	21	101	40	96	41	59.8	36.25879204	256	91	58	393	269	213.4	138.1061186	0.066224642	0.237200531	-1
1018	697	medial lemniscus	332375000	255	400	453	246	499	208	361.2	128.1237683	286	361	162	450	619	375.6	172.2245627	0.884773639	0.562346694	-1
1019	698	Olfactory areas	2521718750	255	4387	3075	2171	3704	4500	3567.4	968.5733323	4440	4966	4033	3779	4345	4312.6	449.1985085	0.172694989	0.304415638	-1
1020	699	Agranular insular area, ventral part, layer 6b	1500000	255	2	1	1	8	4	3.2	2.949576241	2	2	1	2	5	2.4	1.516575089	0.609128074	0.471266316	1
1021	702	Primary somatosensory area, nose, layer 5	283515625	255	291	103	103	93	147	147.4	82.9505877	281	367	294	179	258	275.8	67.75470463	0.028892911	0.210842149	-1
1022	703	Cortical subplate	187296875	255	442	586	258	607	456	469.8	139.7755343	435	648	405	615	713	563.2	135.8094253	0.315170546	0.371223874	-1
1023	704	Agranular insular area, ventral part, layer 1	125468750	255	136	212	179	65	178	154	56.59063527	151	218	99	96	177	148.2	52.09318573	0.87031395	0.560114489	1
1024	706	Olivary pretectal nucleus	29218750	255	4	7	1	5	5	4.4	2.19089023	46	23	10	1	19	19.8	16.93221781	0.1116182	0.273677215	-1
1025	707	Infralimbic area, layer 1	73140625	255	41	43	9	55	75	44.6	24.05826261	60	48	16	25	68	43.4	22.31143205	0.936843017	0.578741135	1
1026	711	Cuneate nucleus	166937500	255	238	70	132	187	165	158.4	62.66817374	179	107	105	112	298	160.2	82.9801181	0.970142266	0.589298073	-1
1027	718	Ventral posterolateral nucleus of the thalamus	438765625	255	30	111	23	7	5	35.2	43.671501	11	46	4	14	4	15.8	17.44133022	0.396738341	0.403866261	1
1028	721	Primary visual area, layer 4	512187500	255	2962	1989	1290	4209	2362	2562.4	1102.148039	3474	2930	4097	7286	5956	4748.6	1820.213394	0.0575065	0.223192414	-1
1029	725	Ventral posterolateral nucleus of the thalamus, parvicellular part	49406250	255	1	8	0	1	0	2	3.391164992	0	4	1	1	0	1.2	1.643167673	0.652393946	0.481766337	1
1030	727	Entorhinal area, medial part, dorsal zone, layer 5	456796875	255	1038	473	434	836	1120	780.2	315.937019	950	1170	744	682	1390	987.2	295.525295	0.315997184	0.371223874	-1
1031	728	arbor vitae	3455453125	255	1061	1559	465	646	832	912.6	423.6074834	1233	1921	800	1192	1668	1362.8	438.0350443	0.137174178	0.292594224	-1
1032	729	Temporal association areas, layer 6a	261359375	255	1298	977	687	1592	1207	1152.2	340.8778374	1834	1593	914	1860	2184	1677	475.5028917	0.083478749	0.254269854	-1
1033	732	Medial mammillary nucleus, median part	37500000	255	43	35	2	10	9	19.8	18.01943395	26	5	24	44	126	45	47.33920151	0.315288996	0.371223874	-1
1034	733	Ventral posteromedial nucleus of the thalamus	822062500	255	14	47	18	52	8	27.8	20.20396001	39	50	1	32	4	25.2	21.71865558	0.849527103	0.552247841	1
1035	735	Primary auditory area, layer 1	189843750	255	262	232	210	215	95	202.8	63.59795594	792	410	129	85	561	395.4	296.7512426	0.223150819	0.32303028	-1
1036	741	Ventral posteromedial nucleus of the thalamus, parvicellular part	106968750	255	59	124	48	18	26	55	41.94043395	119	85	67	46	9	65.2	41.28195732	0.708447021	0.502554364	-1
1037	743	Entorhinal area, medial part, dorsal zone, layer 6	313906250	255	1484	526	306	855	450	724.2	470.0438277	432	940	527	1005	1480	876.8	419.6685597	0.603086436	0.469355099	-1
1038	744	cerebellar commissure	34437500	255	4	36	0	0	1	8.2	15.62689988	1	22	0	5	13	8.2	9.257429449	1	0.591500592	0
1039	749	Ventral tegmental area	213796875	255	80	265	53	189	199	157.2	88.31307944	349	253	183	159	188	226.4	76.87522358	0.223524143	0.32303028	-1
1040	750	Posterolateral visual area, layer 1	94937500	255	148	112	124	329	365	215.6	121.319001	368	261	559	544	318	410	134.7089455	0.043648499	0.213838176	-1
1041	753	principal mammillary tract	16484375	255	5	10	7	19	10	10.2	5.357238094	11	10	19	9	14	12.6	4.037325848	0.4485121	0.422261696	-1
1042	754	Olfactory tubercle	1909187500	255	2969	1047	1341	2297	3047	2140.2	917.5495627	4144	7085	2883	4619	4240	4594.2	1537.940408	0.019875956	0.210842149	-1
1043	755	Ventral auditory area, layer 2/3	194343750	255	606	325	168	464	424	397.4	163.1894604	1001	443	1047	636	1676	960.6	472.8026015	0.053901969	0.219663198	-1
1044	757	Ventral tegmental nucleus	18687500	255	0	0	0	0	1	0.2	0.447213595	4	3	16	0	1	4.8	6.457553716	0.186578801	0.310294399	-1
1045	759	Posterior auditory area, layer 4	37312500	255	101	102	191	334	277	201	104.122524	301	252	195	371	475	318.8	108.6609405	0.118250016	0.278812067	-1
1046	763	Vascular organ of the lamina terminalis	4171875	255	2	9	6	13	3	6.6	4.50555213	3	14	6	6	10	7.8	4.266145802	0.676868391	0.488958051	-1
1047	765	Nucleus x	28515625	255	59	31	12	5	15	24.4	21.55922077	21	35	24	6	51	27.4	16.77200048	0.812549662	0.543763286	-1
1048	767	Secondary motor area, layer 5	2261593750	255	2904	2574	1136	3202	3460	2655.2	911.4763848	3045	3249	4350	2700	5696	3808	1222.765513	0.132532586	0.292594224	-1
1049	771	Pons	1798250000	255	1763	1734	1104	1538	1369	1501.6	273.5567583	1722	1799	1174	2032	2037	1752.8	352.4254531	0.245613428	0.33970818	-1
1050	772	Anterior cingulate area, ventral part, layer 5	504171875	255	2117	2907	1143	2507	1916	2118	664.3176951	1548	2091	1840	3352	2925	2351.2	759.1124423	0.619428823	0.472291771	-1
1051	773	Hypoglossal nucleus	141640625	255	19	16	1	12	16	12.8	7.049822693	59	69	21	43	11	40.6	24.55198566	0.062822395	0.236447925	-1
1052	774	Retrosplenial area, lateral agranular part, layer 5	366734375	255	1422	812	665	1830	1999	1345.6	594.8439291	1733	1286	1866	2058	2329	1854.4	388.7959619	0.154096139	0.303522697	-1
1053	778	Primary visual area, layer 5	776203125	255	1936	3182	1627	4781	3024	2910	1243.220214	3200	3295	6125	4790	4255	4333	1202.843506	0.103179515	0.267411023	-1
1054	780	Posterior amygdalar nucleus	483109375	255	2268	1255	1387	1677	957	1508.8	497.0937537	853	2480	869	1943	2473	1723.6	817.0317007	0.631818919	0.477426526	-1
1055	781	Nucleus y	11703125	255	0	8	4	0	18	6	7.483314774	14	2	7	2	9	6.8	5.069516742	0.848715907	0.552247841	-1
1056	783	Agranular insular area, dorsal part, layer 6a	390718750	255	806	944	1332	600	1603	1057	405.6969312	1699	1485	1148	1238	1485	1411	219.655412	0.13573557	0.292594224	-1
1057	784	corticospinal tract	42000000	255	41	49	40	62	36	45.6	10.31018914	79	26	43	39	32	43.8	20.72920645	0.867828174	0.559391419	1
1058	786	Temporal association areas, layer 6b	43343750	255	71	55	9	60	84	55.8	28.4376511	125	184	18	71	282	136	102.3352334	0.157009595	0.304415638	-1
1059	788	Piriform-amygdalar area	595578125	255	1584	1417	1145	1111	1901	1431.6	327.3756252	1655	2425	1948	1699	2055	1956.4	310.8356479	0.031714713	0.210842149	-1
1060	791	Posterior auditory area, layer 5	90687500	255	173	254	91	304	476	259.6	145.5654492	596	381	342	512	488	463.8	102.5631513	0.036505838	0.210842149	-1
1061	794	spinal tract of the trigeminal nerve	813609375	255	169	153	77	149	94	128.4	40.3212103	159	159	127	108	218	154.2	41.80550203	0.349707244	0.389061773	-1
1062	795	Periaqueductal gray	2150531250	255	2508	3643	2461	3685	3830	3225.4	680.0980076	3759	3278	2167	3502	3611	3263.4	637.5110195	0.929621349	0.576413123	-1
1063	797	Zona incerta	779500000	255	521	914	264	668	609	595.2	235.7555938	731	950	695	858	672	781.2	118.6031197	0.166914583	0.304415638	-1
1064	798	facial nerve	39421875	255	5	11	12	13	1	8.4	5.176871642	5	6	4	11	14	8	4.301162634	0.897669194	0.564899774	1
1065	800	Agranular insular area, ventral part, layer 5	360562500	255	851	733	1223	477	1847	1026.2	531.6777219	1843	2659	2212	1353	1651	1943.6	507.0451656	0.023532253	0.210842149	-1
1066	802	stria medullaris	134828125	255	74	145	48	55	102	84.8	39.61943967	105	88	22	27	15	51.4	41.82463389	0.231094544	0.330866905	1
1067	803	Pallidum	563796875	255	363	441	151	391	521	373.4	138.0536128	505	558	339	504	333	447.8	104.3920495	0.366616397	0.395311913	-1
1068	804	Fields of Forel	120953125	255	44	40	19	38	59	40	14.33527119	88	68	81	42	98	75.4	21.62868466	0.018745417	0.210842149	-1
1069	805	posteromedial visual area, layer 1	93937500	255	68	358	133	161	231	190.2	110.5427519	485	640	1120	125	532	580.4	358.3131312	0.070157024	0.238578889	-1
1070	806	Supplemental somatosensory area, layer 2/3	1072484375	255	2019	884	1161	2154	2305	1704.6	638.391181	2799	5394	2460	1702	6967	3864.4	2222.003218	0.095145174	0.263469075	-1
1071	810	Anterior cingulate area, ventral part, 6a	181234375	255	841	723	427	842	597	686	176.587089	601	635	600	1273	927	807.2	294.2893134	0.457359419	0.422277873	-1
1072	811	Inferior colliculus, central nucleus	563343750	255	1982	3282	1220	2427	3112	2404.6	844.4843397	3519	3304	2585	3213	2983	3120.8	355.9131917	0.136844541	0.292594224	-1
1073	812	superior cerebellar peduncle decussation	22609375	255	5	1	1	2	0	1.8	1.923538406	6	2	0	1	0	1.8	2.48997992	1	0.591500592	0
1074	814	Dorsal peduncular area	250140625	255	449	626	172	821	425	498.6	242.238106	555	399	398	459	562	474.6	80.51273191	0.841992415	0.549415097	1
1075	816	Primary auditory area, layer 4	117375000	255	448	318	251	355	568	388	123.2456896	971	1285	813	795	881	949	200.1349545	0.001271959	0.187903088	-1
1076	819	Anterior cingulate area, ventral part, 6b	30906250	255	137	128	82	109	116	114.4	21.07842499	91	101	78	162	139	114.2	35.08133407	0.991606617	0.591500592	1
1077	820	Inferior colliculus, dorsal nucleus	661453125	255	2964	3729	1348	3269	3008	2863.6	900.1723724	3797	2534	2590	4752	3288	3392.2	922.4707041	0.385943081	0.402891516	-1
1078	821	Primary visual area, layer 2/3	999718750	255	7155	4451	3307	10738	7868	6703.8	2934.58135	10239	10970	16790	14568	16033	13720	2965.37662	0.005541359	0.192614069	-1
1079	827	Infralimbic area, layer 5	167359375	255	746	879	236	781	412	610.8	273.4843688	762	569	204	569	770	574.8	229.5140519	0.827435667	0.548753375	1
1080	828	Inferior colliculus, external nucleus	998765625	255	2141	2830	1681	3294	3151	2619.4	687.6585635	4971	2422	1980	4225	3635	3446.6	1241.563248	0.238488534	0.336336618	-1
1081	830	Dorsomedial nucleus of the hypothalamus	186125000	255	1426	1522	876	1435	1336	1319	256.2479268	2023	1034	1050	1304	1579	1398	414.0718537	0.727996419	0.51196249	-1
1082	831	Agranular insular area, dorsal part, layer 6b	25218750	255	7	18	10	83	26	28.8	31.18813877	71	58	11	61	42	48.6	23.45847395	0.291867662	0.363854968	-1
1083	832	oculomotor nerve	4078125	255	0	3	0	0	1	0.8	1.303840481	0	0	0	1	1	0.4	0.547722558	0.553045825	0.452954135	1
1084	834	Superior colliculus, zonal layer	180781250	255	814	712	408	694	973	720.2	206.7176819	1144	1231	810	1167	845	1039.4	196.4365037	0.036845817	0.210842149	-1
1085	836	Ectorhinal area/Layer 1	132234375	255	258	192	111	77	52	138	85.38442481	293	276	372	113	482	307.2	135.6860347	0.051716982	0.218428205	-1
1086	838	Primary somatosensory area, nose, layer 2/3	320187500	255	783	188	118	543	585	443.4	281.2530889	518	740	217	232	1600	661.4	567.7999648	0.47161354	0.426769875	-1
1087	839	Dorsal motor nucleus of the vagus nerve	87015625	255	22	12	28	37	66	33	20.5669638	99	335	256	23	32	149	139.7408315	0.137205946	0.292594224	-1
1088	841	trapezoid body	149625000	255	76	55	27	41	84	56.6	23.71286571	130	71	39	43	90	74.6	37.36709783	0.39432131	0.403074025	-1
1089	842	Superior colliculus, superficial gray layer	575437500	255	2625	2306	2187	3562	2597	2655.4	540.3094484	2831	3933	2237	4927	3701	3525.8	1037.258502	0.146964214	0.297574232	-1
1090	843	Parasubiculum	466609375	255	483	209	195	442	448	355.4	140.9939715	558	784	235	1118	1438	826.6	469.7539782	0.087753598	0.259271994	-1
1091	844	Primary motor area, Layer 6a	1437953125	255	1837	2009	738	2761	1311	1731.2	760.2415406	1693	1573	1195	1909	1935	1661	301.0415254	0.855003199	0.554587446	1
1092	846	Dentate nucleus	168000000	255	16	69	0	3	89	35.4	40.86930388	1	23	4	8	77	22.6	31.56422025	0.595492055	0.466795699	1
1093	847	Primary auditory area, layer 5	357437500	255	488	584	301	411	864	529.6	213.7973339	2179	1689	1600	855	1103	1485.2	519.4470137	0.011204735	0.210842149	-1
1094	848	optic nerve	35468750	255	0	0	0	0	1	0.2	0.447213595	0	0	24	0	1	5	10.63014581	0.369954356	0.395311913	-1
1095	849	Visceral area, layer 6b	24765625	255	16	18	10	30	95	33.8	34.97427626	127	50	32	33	66	61.6	39.13182848	0.270646922	0.355739117	-1
1096	850	uncinate fascicle	42390625	255	20	9	2	17	6	10.8	7.529940239	1	12	4	8	21	9.2	7.791020472	0.749742798	0.521825483	1
1097	851	Superior colliculus, optic layer	321000000	255	2064	1214	683	1177	2389	1505.4	700.3365619	1291	2497	1206	2360	2043	1879.4	599.7610357	0.391521986	0.402891516	-1
1098	852	Parvicellular reticular nucleus	1125468750	255	366	454	224	186	378	321.6	112.466884	187	561	308	371	578	401	167.5365632	0.408135236	0.403929306	-1
1099	854	Primary somatosensory area, upper limb, layer 2/3	489187500	255	1991	486	668	1253	1283	1136.2	593.2636008	1655	2194	2309	993	2843	1998.8	702.999431	0.070252307	0.238578889	-1
1100	857	Visceral area, layer 6a	267125000	255	713	325	314	525	838	543	232.4940859	719	606	475	612	878	658	150.3579063	0.384591195	0.402227316	-1
1101	859	Parasolitary nucleus	14015625	255	7	9	0	23	1	8	9.219544457	4	6	19	2	25	11.2	10.18331969	0.616682693	0.472025142	-1
1102	862	Supplemental somatosensory area, layer 6a	1037703125	255	1539	1614	1293	2227	2133	1761.2	401.7016306	2512	2342	2948	2326	2969	2619.4	318.1065859	0.006212184	0.203935317	-1
1103	863	rubrospinal tract	285234375	255	204	163	77	190	289	184.6	76.4022251	154	156	203	180	299	198.4	59.68500649	0.758889126	0.524484776	-1
1104	866	ventral spinocerebellar tract	142484375	255	34	50	31	35	141	58.2	46.86896628	86	56	68	32	321	112.6	118.1389013	0.380655685	0.40144146	-1
1105	867	Parabrachial nucleus	472750000	255	215	502	229	135	518	319.8	177.3829191	969	657	331	237	584	555.6	288.9373635	0.16616004	0.304415638	-1
1106	869	Posterolateral visual area, layer 4	18187500	255	322	257	130	304	439	290.4	111.9254216	256	313	455	944	257	445	290.5124782	0.315858518	0.371223874	-1
1107	872	Dorsal nucleus raphe	72359375	255	16	17	17	26	32	21.6	7.092249291	45	29	6	28	29	27.4	13.90323703	0.438069746	0.416172662	-1
1108	873	Supplemental somatosensory area, layer 1	624000000	255	277	318	262	589	318	352.8	134.3528935	453	1074	237	179	1106	609.8	450.2362713	0.278980898	0.356071284	-1
1109	874	Parabigeminal nucleus	22406250	255	27	14	8	24	3	15.2	10.23230179	74	1	12	28	10	25	29.06888371	0.508966365	0.435838772	-1
1110	878	Primary somatosensory area, mouth, layer 1	390437500	255	158	111	40	362	180	170.2	119.8841107	276	304	317	77	458	286.4	136.6100289	0.191322621	0.314099014	-1
1111	880	Dorsal tegmental nucleus	51843750	255	7	8	1	5	5	5.2	2.683281573	23	16	7	12	18	15.2	6.058052492	0.01703045	0.210842149	-1
1112	882	Primary motor area, Layer 6b	93531250	255	81	222	19	94	82	99.6	74.43990865	83	114	50	104	90	88.2	24.51938009	0.758531227	0.524484776	1
1113	884	amygdalar capsule	83500000	255	100	110	38	135	127	102	38.33405796	158	202	133	109	204	161.2	41.91300514	0.048364453	0.218160267	-1
1114	888	Perirhinal area, layer 2/3	166343750	255	406	385	277	345	198	322.2	85.08055007	413	462	269	450	746	468	173.399827	0.143920098	0.296423611	-1
1115	889	Primary somatosensory area, nose, layer 6a	402328125	255	329	294	226	138	379	273.2	93.87065569	471	947	1050	404	221	618.6	360.5125518	0.098537434	0.263469075	-1
1116	893	Supplemental somatosensory area, layer 6b	102562500	255	142	91	23	223	270	149.8	99.25069269	88	145	211	215	313	194.4	84.4499852	0.466627571	0.425436902	-1
1117	897	Visceral area, layer 1	171578125	255	32	36	24	48	59	39.8	13.79130161	145	68	64	43	145	93	48.40970977	0.068407138	0.238578889	-1
1118	898	Pontine central gray	271093750	255	96	185	41	56	148	105.2	60.88267405	501	375	264	121	186	289.4	151.4902637	0.050641891	0.218428205	-1
1119	900	anterior commissure, olfactory limb	379546875	255	273	191	89	125	139	163.4	71.37786772	352	223	183	157	211	225.2	75.36046709	0.219872047	0.32303028	-1
1120	902	Posterolateral visual area, layer 5	121671875	255	707	1214	413	805	1588	945.4	459.6404029	1434	1373	1993	2032	1544	1675.2	314.2526054	0.021756708	0.210842149	-1
1121	903	External cuneate nucleus	102593750	255	55	52	14	9	16	29.2	22.35397056	100	39	142	49	83	82.6	41.41618041	0.043326828	0.213838176	-1
1122	905	Anterolateral visual area, layer 2/3	99625000	255	336	363	78	967	573	463.4	331.8392683	1070	811	844	1291	1314	1066	237.9359157	0.01247203	0.210842149	-1
1123	906	Retrosplenial area, lateral agranular part, layer 6a	205468750	255	936	676	585	1413	1106	943.2	334.2793742	903	736	843	1492	1211	1037	309.6344619	0.657611885	0.483319454	-1
1124	907	Paracentral nucleus	119031250	255	13	23	18	14	3	14.2	7.395944835	42	66	33	31	30	40.4	15.07647174	0.013663392	0.210842149	-1
1125	908	anterior commissure, temporal limb	106015625	255	37	41	26	45	29	35.6	7.987490219	19	32	18	25	49	28.6	12.70039369	0.332811845	0.381867077	1
1126	910	Orbital area, medial part, layer 6a	93203125	255	347	289	154	282	209	256.2	75.26420132	201	183	78	196	390	209.6	112.7266606	0.467260622	0.425436902	1
1127	911	trochlear nerve	3468750	255	4	1	1	1	2	1.8	1.303840481	1	1	1	2	3	1.6	0.894427191	0.785386015	0.536206326	1
1128	912	Lingula (I)	59890625	255	110	322	97	24	190	148.6	113.4231017	98	56	76	55	129	82.8	31.23619695	0.270866375	0.355739117	1
1129	914	Posterodorsal preoptic nucleus	5765625	255	19	50	11	12	11	20.6	16.77200048	31	27	12	10	11	18.2	9.984988733	0.791872378	0.536927063	1
1130	916	brachium of the superior colliculus	99453125	255	125	164	36	93	307	145	101.9681323	414	458	221	187	171	290.2	135.2135348	0.094275905	0.262775894	-1
1131	919	Anterior cingulate area, dorsal part, layer 6a	349875000	255	2018	1858	1036	2353	1642	1781.4	490.8225749	1514	1747	1273	2240	2591	1873	537.3476528	0.785572315	0.536206326	-1
1132	924	cerebal peduncle	440984375	255	106	297	48	160	129	148	92.83049068	157	274	56	139	185	162.2	78.83971081	0.801071218	0.5403656	-1
1133	927	Anterior cingulate area, dorsal part, layer 6b	12281250	255	41	63	23	49	37	42.6	14.79188967	27	26	43	59	56	42.2	15.54670383	0.967777557	0.589298073	1
1134	929	Primary somatosensory area, nose, layer 6b	26750000	255	4	2	7	2	21	7.2	7.981227976	7	47	49	15	12	26	20.29778313	0.109552883	0.273677215	-1
1135	930	Parafascicular nucleus	244500000	255	11	43	9	36	2	20.2	18.10248602	38	48	25	23	6	28	15.95305613	0.490682899	0.432570325	-1
1136	931	Pontine gray	481984375	255	2484	2560	933	2701	2684	2272.4	754.087727	2469	2506	2446	3578	4430	3085.8	890.9389429	0.158818503	0.304415638	-1
1137	935	Anterior cingulate area, dorsal part, layer 1	289625000	255	266	188	127	241	490	262.4	137.9684747	537	903	463	319	884	621.2	260.728211	0.034208639	0.210842149	-1
1138	936	Declive (VI)	1661218750	255	1032	526	94	117	371	428	382.7355484	261	299	246	836	483	425	248.5447646	0.98869002	0.591500592	1
1139	939	Nucleus ambiguus, dorsal division	10625000	255	0	3	1	3	1	1.6	1.341640786	9	1	1	0	10	4.2	4.868264578	0.305866291	0.370367156	-1
1140	940	cingulum bundle	631234375	255	707	1012	264	1113	858	790.8	332.3397358	476	739	611	1258	752	767.2	296.2713283	0.908609866	0.568154318	1
1141	943	Primary motor area, Layer 2/3	1844437500	255	2605	1242	778	2282	2635	1908.4	847.7424727	3397	3226	2830	2430	5425	3461.6	1159.497434	0.044708204	0.213838176	-1
1142	944	Folium-tuber vermis (VII)	525640625	255	182	48	127	96	63	103.2	53.59757457	133	72	36	128	153	104.4	48.64462971	0.971344547	0.589298073	-1
1143	945	Primary somatosensory area, upper limb, layer 6a	470546875	255	1008	985	556	1377	659	917	324.5727961	705	802	766	1427	1090	958	301.0788933	0.841147086	0.549415097	-1
1144	946	Posterior hypothalamic nucleus	352109375	255	1734	1277	783	2085	1488	1473.4	489.2354239	1721	1183	927	1523	1467	1364.2	311.0742677	0.686657593	0.493615832	1
1145	949	vomeronasal nerve	6796875	255	0	4	0	4	2	2	2	2	1	2	2	1	1.6	0.547722558	0.685699984	0.493527837	1
1146	950	Primary somatosensory area, mouth, layer 4	473687500	255	258	32	67	208	434	199.8	161.3201785	318	688	438	209	502	431	182.4773959	0.067070767	0.237763452	-1
1147	951	Pyramus (VIII)	621171875	255	353	238	276	185	104	231.2	93.81204613	53	377	146	164	174	182.8	118.6874046	0.495778563	0.432570325	1
1148	952	Endopiriform nucleus, dorsal part	908828125	255	2154	2516	1393	1818	2507	2077.6	479.1881676	2527	3641	2395	2196	3048	2761.4	584.1029875	0.078950307	0.245539231	-1
1149	954	Primary auditory area, layer 6a	149203125	255	273	426	107	202	549	311.4	176.6417278	985	859	1055	407	527	766.6	285.5394894	0.020225956	0.210842149	-1
1150	955	Lateral reticular nucleus, magnocellular part	256437500	255	100	186	114	105	237	148.4	60.56649239	173	239	179	82	354	205.4	100.2312327	0.314703729	0.371223874	-1
1151	956	corpus callosum, anterior forceps	427125000	255	96	262	35	228	78	139.8	99.28846862	228	149	54	170	224	165	70.80254233	0.657606886	0.483319454	-1
1152	957	Uvula (IX)	1090515625	255	728	297	106	245	408	356.8	234.1937232	235	425	502	539	695	479.2	168.2533804	0.37307573	0.396489197	-1
1153	959	Ventral auditory area, layer 1	145921875	255	128	107	222	164	50	134.2	64.15761841	185	138	209	11	284	165.4	101.1696595	0.579195087	0.465313322	-1
1154	961	Piriform area	5782515625	255	32400	15894	18664	20610	24375	22388.6	6391.201123	23677	28242	20823	25207	34489	26487.6	5213.622138	0.299991203	0.366255226	-1
1155	962	Secondary motor area, layer 2/3	1901640625	255	3026	1965	741	3313	2840	2377	1043.77991	3871	3803	3132	3980	6003	4157.8	1083.602649	0.029444739	0.210842149	-1
1156	963	Lateral reticular nucleus, parvicellular part	28531250	255	6	3	18	6	17	10	6.964194139	22	12	20	11	25	18	6.204836823	0.091900453	0.260906278	-1
1157	964	corpus callosum, extreme capsule	46718750	255	209	110	98	183	155	151	47.15400301	213	209	134	146	277	195.8	57.79878891	0.217571983	0.322679408	-1
1158	965	Retrosplenial area, lateral agranular part, layer 2/3	334421875	255	3084	1942	865	3047	4409	2669.4	1334.695958	4164	3652	4040	5697	6918	4894.2	1373.514179	0.031760009	0.210842149	-1
1159	966	Endopiriform nucleus, ventral part	486343750	255	963	494	435	1006	838	747.2	266.16292	771	808	488	1259	1475	960.2	398.8216393	0.353758823	0.389998702	-1
1160	968	Nodulus (X)	755640625	255	1939	1287	955	221	1677	1215.8	670.5290449	375	588	1739	1799	2253	1350.8	821.522489	0.78341284	0.536206326	-1
1161	969	Orbital area, ventrolateral part, layer 1	192718750	255	319	260	194	263	149	237	66.18534581	271	351	263	313	133	266.2	82.39660187	0.554660681	0.452954135	-1
1162	970	Paragigantocellular reticular nucleus, dorsal part	119265625	255	8	114	3	9	8	28.4	47.90928929	21	23	5	5	11	13	8.602325267	0.516096539	0.438800197	1
1163	971	corpus callosum, posterior forceps	681484375	255	115	586	104	393	281	295.8	202.088347	417	624	511	324	489	473	111.6221304	0.135073631	0.292594224	-1
1164	973	Lateral visual area, layer 2/3	150609375	255	1461	655	455	2180	1614	1273	711.5690409	1608	983	2016	3296	2543	2089.2	883.5851402	0.148054625	0.297574232	-1
1165	974	Primary somatosensory area, mouth, layer 5	608718750	255	279	76	69	148	308	176	112.1004014	430	566	374	306	491	433.4	100.8355096	0.00521629	0.192614069	-1
1166	975	Edinger-Westphal nucleus	10750000	255	4	26	3	4	10	9.4	9.68504001	17	32	23	13	36	24.2	9.731392501	0.042481643	0.213838176	-1
1167	976	Lobule II	662843750	255	495	631	577	275	311	457.8	158.553461	155	322	57	332	538	280.8	184.6502099	0.143426132	0.296423611	1
1168	977	Ectorhinal area/Layer 6a	195265625	255	1105	2553	673	947	628	1181.2	791.6420908	1529	2001	396	1042	1800	1353.6	644.836646	0.715972525	0.506070184	-1
1169	978	Paragigantocellular reticular nucleus, lateral part	354984375	255	320	240	198	145	460	272.6	122.7550406	278	140	209	154	358	227.8	90.80308365	0.531720293	0.445040163	1
1170	980	Dorsal premammillary nucleus	65859375	255	149	187	48	223	192	159.8	67.79896754	261	283	113	182	379	243.6	101.2906708	0.168184939	0.304415638	-1
1171	981	Primary somatosensory area, barrel field, layer 1	419375000	255	507	950	267	2045	366	827	729.2417295	1560	2180	656	568	1335	1259.8	668.1513302	0.356704091	0.391056939	-1
1172	982	Fasciola cinerea	30546875	255	9	79	9	15	47	31.8	30.74410513	63	85	3	4	6	32.2	38.95766933	0.986085404	0.591500592	-1
1173	984	Lobule III	1364609375	255	1186	1210	710	663	1287	1011.2	299.2101268	727	1230	356	1037	1203	910.6	369.046474	0.649053863	0.481766337	1
1174	986	corpus callosum, splenium	372140625	255	62	229	12	128	83	102.8	81.94937462	121	82	70	96	113	96.4	21.12581359	0.873005447	0.560114489	1
1175	988	Ectorhinal area/Layer 5	264718750	255	1166	1153	680	866	603	893.6	260.9239353	1565	1543	797	1089	1987	1396.2	461.6548494	0.076035726	0.244323751	-1
1176	989	Fastigial nucleus	250656250	255	90	377	100	101	119	157.4	123.2043019	217	188	10	104	106	125	81.33265027	0.638761461	0.477977622	1
1177	990	Ventral auditory area, layer 4	106750000	255	297	127	61	172	242	179.8	92.9607444	526	317	817	540	914	622.8	240.9620302	0.011452132	0.210842149	-1
1178	996	Agranular insular area, dorsal part, layer 1	230343750	255	236	104	88	258	160	169.2	76.28368109	213	266	95	114	440	225.6	138.98669	0.455676299	0.422277873	-1
1179	997	root	1769406250	255	3587	4307	1821	2346	4209	3254	1119.115276	5790	4301	2607	3446	3798	3988.4	1181.333695	0.342524923	0.387000173	-1
1180	998	Fundus of striatum	216062500	255	262	168	108	372	248	231.6	100.2835979	252	330	96	262	452	278.4	129.455784	0.541734607	0.449333517	-1
1181	1004	Ventral premammillary nucleus	97906250	255	510	347	139	154	225	275	154.9564455	266	507	173	154	308	281.6	141.2632295	0.945630992	0.582652049	-1
1182	1005	Primary auditory area, layer 6b	27234375	255	24	6	0	11	88	25.8	35.87756959	98	129	80	33	132	94.4	40.6238846	0.022483899	0.210842149	-1
1183	1006	Primary somatosensory area, trunk, layer 1	102281250	255	302	71	44	719	68	240.8	287.1597117	333	562	289	85	443	342.4	178.5631541	0.524192359	0.443438656	-1
1184	1007	Simple lobule	2846812500	255	273	751	86	131	325	313.2	263.7426776	451	495	145	457	472	404	145.7772273	0.524644146	0.443438656	-1
1185	1009	fiber tracts	776515625	255	679	1032	499	868	909	797.4	209.485799	1253	1205	447	683	960	909.6	343.9008578	0.554137604	0.452954135	-1
1186	1010	Visceral area, layer 4	91343750	255	83	20	70	158	95	85.2	49.70613644	52	39	77	280	134	116.4	98.44440055	0.550642727	0.452954135	-1
1187	1015	Anterior cingulate area, dorsal part, layer 5	600515625	255	3407	4330	1941	5182	3213	3614.6	1222.07377	2989	3233	4368	3223	6268	4016.2	1368.582734	0.637837329	0.477977622	-1
1188	1016	olfactory nerve layer of main olfactory bulb	2066203125	255	818	1595	423	420	1541	959.4	578.9898963	2230	999	209	1835	711	1196.8	825.481193	0.614447816	0.471403072	-1
1189	1020	Posterior complex of the thalamus	626140625	255	20	16	71	23	3	26.6	25.96728711	26	39	0	67	3	27	27.61340254	0.981754583	0.591500592	-1
1190	1021	Secondary motor area, layer 6a	1189171875	255	2697	2463	1252	3515	2105	2406.4	827.6664787	2176	2420	2167	2478	3480	2544.2	541.6135153	0.764615625	0.526594783	-1
1191	1022	Globus pallidus, external segment	781593750	255	96	405	13	91	774	275.8	316.4011694	125	90	102	131	30	95.6	40.29019732	0.273094819	0.355739117	1
1192	1023	Ventral auditory area, layer 5	302218750	255	654	364	313	525	469	465	134.7608994	1375	923	935	875	1286	1078.8	232.9982833	0.001829209	0.192614069	-1
1193	1025	Paramedian lobule	2441015625	255	278	1119	205	149	195	389.2	410.5827566	517	2004	114	385	591	722.2	739.2467112	0.411119396	0.403929976	-1
1194	1026	Primary somatosensory area, upper limb, layer 6b	37078125	255	55	32	6	39	77	41.8	26.45184304	91	43	42	61	61	59.6	19.84439467	0.26572344	0.355739117	-1
1195	1029	Posterior limiting nucleus of the thalamus	102546875	255	52	87	98	136	40	82.6	38.27270568	114	136	80	87	123	108	23.8222585	0.249855382	0.340974173	-1
1196	1030	Primary somatosensory area, lower limb, layer 1	149265625	255	394	30	33	199	69	145	155.2916611	234	581	171	42	372	280	205.9769405	0.278040079	0.356071284	-1
1197	1031	Globus pallidus, internal segment	211796875	255	22	136	3	68	155	76.8	67.35502951	57	43	73	90	13	55.2	29.41428225	0.537720453	0.447869554	1
1198	1033	Copula pyramidis	1253781250	255	484	295	53	200	504	307.2	191.2111398	411	1771	366	495	801	768.8	585.379535	0.156450285	0.304415638	-1
1199	1035	Supplemental somatosensory area, layer 4	583187500	255	1487	462	416	954	1550	973.8	540.5674796	1037	2659	3435	1575	4138	2568.8	1280.124681	0.046920995	0.213838176	-1
1200	1037	Postsubiculum	540156250	255	1459	1810	999	1908	1768	1588.8	370.0144592	2462	2917	2080	2113	2306	2375.6	339.7650659	0.008144756	0.210842149	-1
1201	1038	Primary somatosensory area, barrel field, layer 6a	648828125	255	3347	2466	1310	3464	2667	2650.8	862.8654009	2191	2397	3883	4880	3610	3392.2	1110.762666	0.274393501	0.355739117	-1
1202	1039	Gracile nucleus	40796875	255	46	23	50	44	12	35	16.58312395	14	31	57	35	149	57.2	53.55557861	0.418403657	0.40664231	-1
1203	1041	Paraflocculus	2862093750	255	878	295	106	1304	1553	827.2	624.513971	592	666	397	623	3188	1093.2	1175.549956	0.670446186	0.48809362	-1
1204	1043	crossed tectospinal pathway	249703125	255	65	69	21	38	26	43.8	22.10656011	45	31	19	50	82	45.4	23.79705864	0.915019018	0.571557142	-1
1205	1044	Peripeduncular nucleus	30562500	255	18	54	16	60	136	56.8	48.63332191	111	92	62	71	166	100.4	41.30738433	0.166037977	0.304415638	-1
1206	1045	Ectorhinal area/Layer 6b	26843750	255	45	158	8	71	31	62.6	58.01120581	220	204	47	34	141	129.2	86.31164464	0.195233019	0.317189844	-1
1207	1046	Anteromedial visual area, layer 6a	67796875	255	274	237	51	351	256	233.8	110.9851341	252	319	404	307	414	339.2	68.63453941	0.115973095	0.277447596	-1
1208	1047	Primary somatosensory area, barrel field, layer 4	641265625	255	3485	2458	929	3655	2884	2682.2	1090.358519	2532	4626	7821	6586	5469	5406.8	2006.045039	0.036103274	0.210842149	-1
1209	1048	Gigantocellular reticular nucleus	1306625000	255	487	1165	168	229	364	482.6	400.9492487	217	397	235	385	611	369	158.6379526	0.580353093	0.465313322	1
1210	1049	Flocculus	667562500	255	224	171	24	165	295	175.8	99.64286226	734	613	218	861	705	626.2	244.8278987	0.01124117	0.210842149	-1
1211	1052	Pedunculopontine nucleus	445281250	255	177	143	162	147	303	186.4	66.5492299	171	311	60	148	177	173.4	90.07940941	0.802315948	0.540588127	1
1212	1054	Infralimbic area, layer 6a	102421875	255	314	313	42	301	119	217.8	128.3615986	289	160	96	206	257	201.6	76.82642774	0.816082656	0.544864698	1
1213	1056	Crus 1	2848609375	255	1519	811	122	609	862	784.6	503.9606135	308	1525	535	2251	1762	1276.2	826.8807048	0.295773934	0.365639135	-1
1214	1058	Visceral area, layer 5	353406250	255	403	131	173	355	320	276.4	118.2573465	448	314	268	474	631	427	143.4538253	0.109028609	0.273677215	-1
1215	1060	doral tegmental decussation	3390625	255	4	0	0	1	0	1	1.732050808	5	2	0	2	1	2	1.870828693	0.406168023	0.403929306	-1
1216	1061	Posterior pretectal nucleus	71984375	255	48	93	12	33	92	55.6	36.03193028	212	138	136	71	170	145.4	51.76678472	0.015013648	0.210842149	-1
1217	1062	Primary somatosensory area, barrel field, layer 6b	74062500	255	172	25	49	173	374	158.6	138.4243476	130	185	268	406	498	297.4	152.9339727	0.171205597	0.304415638	-1
1218	1064	Crus 2	2556171875	255	245	635	47	118	127	234.4	234.9442487	188	830	149	134	321	324.4	292.0895411	0.606618508	0.470415211	-1
1219	1066	Anteromedial visual area, layer 2/3	104000000	255	1339	1196	381	1362	1773	1210.2	510.9184866	2515	2105	2309	1586	2266	2156.2	350.6746355	0.011029845	0.210842149	-1
1220	1069	Parapyramidal nucleus	47359375	255	44	9	22	119	49	48.6	42.5828604	10	22	23	35	132	44.4	49.76243563	0.889609317	0.562824661	1
1221	1070	Primary somatosensory area, barrel field, layer 5	603984375	255	1597	1710	419	2482	1084	1458.4	766.6154838	1240	1418	2533	2422	1917	1906	579.0522429	0.330166556	0.381867077	-1
1222	1072	Medial geniculate complex, dorsal part	86046875	255	4	13	7	16	39	15.8	13.80941708	2	228	38	5	165	87.6	102.8508629	0.194296431	0.317158915	-1
1223	1074	Anterolateral visual area, layer 1	58921875	255	1	130	7	166	66	74	73.28369532	97	276	412	630	133	309.6	218.3215518	0.07204435	0.241388642	-1
1224	1077	Perireunensis nucleus	75781250	255	134	223	67	119	169	142.4	58.11024006	147	226	131	161	171	167.2	36.15522092	0.445633768	0.421326471	-1
1225	1079	Medial geniculate complex, ventral part	138546875	255	35	40	119	72	62	65.6	33.53058305	61	95	59	93	250	111.6	79.21994698	0.281763468	0.358057193	-1
1226	1081	Infralimbic area, layer 6b	5312500	255	5	14	3	4	4	6	4.527692569	8	3	1	6	3	4.2	2.774887385	0.474547979	0.426810829	1
1227	1084	Presubiculum	461906250	255	1058	730	930	1287	1546	1110.2	316.5946936	653	751	564	1259	1363	918	366.652424	0.401396921	0.403929306	1
1228	1085	Secondary motor area, layer 6b	37593750	255	41	62	16	74	34	45.4	22.95212408	26	94	28	85	41	54.8	32.35274331	0.612108461	0.471308819	-1
1229	1086	Primary somatosensory area, trunk, layer 4	75968750	255	201	140	127	158	296	184.4	68.36153889	343	249	389	194	315	298	77.15568676	0.039479166	0.210842149	-1
1230	1088	Medial geniculate complex, medial part	125062500	255	17	53	70	52	45	47.4	19.32097306	42	56	52	54	43	49.4	6.46529195	0.835135662	0.549415097	-1
1231	1089	Hippocampal formation	210156250	255	283	263	177	293	324	268	55.43464621	346	417	222	375	508	373.6	104.5145923	0.092280543	0.260906278	-1
1232	1090	Supplemental somatosensory area, layer 5	1092734375	255	828	683	746	1051	1383	938.2	284.9485919	1828	1783	2522	1683	2903	2143.8	538.9023103	0.00432978	0.192614069	-1
1233	1091	Lobules IV-V	3353687500	255	1866	1994	1343	1099	3578	1976	968.0710201	2206	2070	596	2882	3456	2242	1075.126969	0.691887365	0.496069327	-1
1234	1092	external medullary lamina of the thalamus	55000000	255	2	9	14	1	2	5.6	5.683308895	2	12	1	0	4	3.8	4.816637832	0.604107339	0.469355099	1
1235	1093	Pontine reticular nucleus, caudal part	1174078125	255	458	568	208	254	435	384.6	149.8392472	389	439	325	323	287	352.6	60.68607748	0.675598054	0.488637738	1
1236	1094	Primary somatosensory area, lower limb, layer 4	136687500	255	408	450	207	302	473	368	111.3844693	468	697	980	387	563	619	232.4682774	0.074338992	0.243722857	-1
1237	1096	Anteromedial nucleus, dorsal part	122265625	255	29	31	12	11	20	20.6	9.28977933	45	37	26	31	11	30	12.76714533	0.223140401	0.32303028	-1
1238	1097	Hypothalamus	1376343750	255	3980	4431	1715	4072	4217	3683	1113.240091	4593	4541	2803	4376	4246	4111.8	744.4015717	0.497251745	0.432570325	-1
1239	1098	Medullary reticular nucleus, dorsal part	546171875	255	216	210	141	170	312	209.8	64.80895	70	492	242	252	360	283.2	156.2216374	0.373736817	0.396489197	-1
1240	1101	Agranular insular area, dorsal part, layer 5	754218750	255	789	689	915	602	1551	909.2	377.2428926	1790	1934	1134	1308	2228	1678.8	450.9470035	0.019734367	0.210842149	-1
1241	1102	Primary somatosensory area, mouth, layer 6a	826093750	255	206	222	146	177	211	192.4	30.81071242	443	553	362	229	320	381.4	123.0987409	0.024358892	0.210842149	-1
1242	1104	Anteromedial nucleus, ventral part	83062500	255	9	24	6	9	17	13	7.38241153	46	43	51	19	15	34.8	16.55898548	0.039161314	0.210842149	-1
1243	1105	Intercalated amygdalar nucleus	91609375	255	573	317	269	514	437	422	128.3783471	386	529	330	507	546	459.6	95.83997078	0.615072224	0.471403072	-1
1244	1106	Visceral area, layer 2/3	268859375	255	371	124	336	392	316	307.8	106.9214665	310	238	268	521	565	380.4	151.4209365	0.409437676	0.403929306	-1
1245	1107	Medullary reticular nucleus, ventral part	469843750	255	34	23	14	22	42	27	11	16	118	100	43	216	98.6	77.58092549	0.107826454	0.273677215	-1
1246	1108	genu of corpus callosum	413656250	255	23	209	9	60	79	76	79.45438943	93	90	20	98	55	71.2	33.28212734	0.90538134	0.56733623	1
1247	1109	Parastrial nucleus	48296875	255	141	150	25	252	201	153.8	84.61501049	127	292	52	117	220	161.6	94.35729966	0.893984389	0.563180707	-1
1248	1111	Primary somatosensory area, trunk, layer 5	176468750	255	256	230	117	385	272	252	95.93487374	304	280	481	202	373	328	105.1070882	0.266879283	0.355739117	-1
1249	1113	Interanterodorsal nucleus of the thalamus	56375000	255	313	327	146	192	104	216.4	99.68600704	356	237	238	397	178	281.2	91.48059904	0.31566243	0.371223874	-1
1250	1114	Anterolateral visual area, layer 4	51671875	255	120	149	14	728	306	263.4	279.9639262	701	259	570	504	665	539.8	175.1447972	0.105228368	0.269245023	-1
1252	1120	Interanteromedial nucleus of the thalamus	21250000	255	16	32	31	19	34	26.4	8.264381405	63	52	72	41	26	50.8	18.10248602	0.036150709	0.210842149	-1
1253	1121	Entorhinal area, lateral part, layer 1	490312500	255	182	119	71	57	178	121.4	58.24345457	183	266	1101	143	457	430	394.0951662	0.155278196	0.303825488	-1
1254	1123	inferior cerebellar peduncle	361859375	255	273	212	141	172	155	190.6	53.20056391	85	94	110	130	127	109.2	19.79141228	0.023249433	0.210842149	1
1255	1125	Orbital area, ventrolateral part, layer 5	309953125	255	1974	1532	1137	1871	1268	1556.4	365.0442439	1178	1762	1745	2568	2007	1852	502.6196375	0.321226531	0.375129797	-1
1256	1126	Tuberomammillary nucleus, dorsal part	17328125	255	41	29	42	57	40	41.8	9.984988733	92	34	34	55	48	52.6	23.8285543	0.390081924	0.402891516	-1
1257	1127	Temporal association areas, layer 2/3	351671875	255	3065	1244	726	3210	1126	1874.2	1170.222714	2236	950	1213	3524	3152	2215	1139.749973	0.653303556	0.481766337	-1
1258	1128	Primary somatosensory area, lower limb, layer 5	278000000	255	427	483	190	623	353	415.2	160.0787306	414	402	738	426	473	490.6	140.8964159	0.452328283	0.422277873	-1
1259	1139	Nucleus of the lateral olfactory tract, layer 3	28875000	255	75	21	14	35	64	41.8	26.67770605	85	110	76	72	35	75.6	27.07951255	0.082004745	0.252382027	-1
1260	10671	Median eminence	38703125	255	8	4	12	28	4	11.2	9.959919678	4	28	60	3	8	20.6	24.24458702	0.456952458	0.422277873	-1
1261	10703	Dentate gyrus, molecular layer	2154328125	255	1395	2654	919	1811	1685	1692.8	637.4536846	2810	2375	1656	2313	2707	2372.2	452.8285548	0.091887809	0.260906278	-1
1262	10704	Dentate gyrus, polymorph layer	342515625	255	319	208	52	153	326	211.6	115.6948573	449	259	169	350	710	387.4	208.236164	0.147981844	0.297574232	-1
1263	182305693	Primary somatosensory area, unassigned, layer 1	83156250	255	129	21	24	288	37	99.8	114.2046409	157	265	117	4	309	170.4	121.3251829	0.371239383	0.395311913	-1
1264	182305697	Primary somatosensory area, unassigned, layer 2/3	165390625	255	449	144	160	360	332	289	132.4348897	611	821	923	314	821	698	242.8518067	0.015568737	0.210842149	-1
1265	182305701	Primary somatosensory area, unassigned, layer 4	94093750	255	153	79	56	179	152	123.8	53.14790683	167	345	472	199	206	277.8	128.3265366	0.052859626	0.218428205	-1
1266	182305705	Primary somatosensory area, unassigned, layer 5	129125000	255	170	90	49	244	66	123.8	81.64067614	117	198	203	239	157	182.8	46.88496561	0.20784423	0.322254453	-1
1267	182305709	Primary somatosensory area, unassigned, layer 6a	146953125	255	322	339	187	400	294	308.4	78.19398954	318	487	335	743	445	465.6	170.7887584	0.113899032	0.275361508	-1
1268	182305713	Primary somatosensory area, unassigned, layer 6b	12437500	255	15	2	4	21	44	17.2	16.90266251	13	32	18	43	50	31.2	15.80189862	0.213231339	0.322254453	-1
1269	312782550	Anterior area, layer 1	118875000	255	426	432	87	534	168	329.4	191.3943573	396	833	762	328	690	601.8	225.9517648	0.074654186	0.243722857	-1
1270	312782554	Anterior area, layer 2/3	213437500	255	2995	1169	187	2292	1998	1728.2	1082.06363	2886	3504	3038	2508	4126	3212.4	623.0624367	0.035443128	0.210842149	-1
1271	312782558	Anterior area, layer 4	77578125	255	984	234	285	523	837	572.6	331.2782818	595	819	839	501	1125	775.8	242.9016262	0.303632501	0.368905142	-1
1272	312782562	Anterior area, layer 5	177453125	255	650	208	216	677	551	460.4	231.5756896	384	436	509	251	747	465.4	183.4783366	0.97078873	0.589298073	-1
1273	312782566	Anterior area, layer 6a	111562500	255	605	351	176	557	450	427.8	171.6732361	303	461	541	316	814	487	208.3374666	0.637515009	0.477977622	-1
1274	312782570	Anterior area, layer 6b	20156250	255	160	28	37	140	144	101.8	63.78244273	54	47	92	73	194	92	59.65316421	0.808224925	0.542557526	1
1275	312782578	Laterointermediate area, layer 1	37343750	255	21	115	15	27	114	58.4	51.38871471	127	93	217	612	158	241.4	212.1350985	0.126578665	0.28503583	-1
1276	312782582	Laterointermediate area, layer 2/3	58718750	255	936	382	189	1015	755	655.4	357.1572483	668	570	675	1690	1100	940.6	466.1564115	0.311197981	0.371223874	-1
1277	312782586	Laterointermediate area, layer 4	28531250	255	375	203	98	669	339	336.8	216.0722102	276	236	386	977	629	500.8	307.0157976	0.360419345	0.392748512	-1
1278	312782590	Laterointermediate area, layer 5	73968750	255	507	321	204	632	551	443	175.7028742	518	490	458	861	567	578.8	162.7504224	0.240690723	0.337587985	-1
1279	312782594	Laterointermediate area, layer 6a	39843750	255	303	214	116	262	394	257.8	103.2434017	378	369	388	434	512	416.2	59.11175856	0.023024565	0.210842149	-1
1280	312782598	Laterointermediate area, layer 6b	7828125	255	37	0	3	24	67	26.2	27.43537862	30	27	7	51	99	42.8	35.07420705	0.430064778	0.411878747	-1
1281	312782604	Rostrolateral area, layer 1	84781250	255	101	463	16	397	25	200.4	213.4591296	263	387	846	696	198	478	281.0044484	0.119321465	0.278812067	-1
1282	312782608	Rostrolateral area, layer 2/3	137906250	255	838	603	84	774	421	544	303.9514764	1372	1701	2239	1345	1681	1667.6	360.2926588	0.000770425	0.187903088	-1
1283	312782612	Rostrolateral area, layer 4	73390625	255	375	147	46	396	347	262.2	156.3895777	547	435	721	363	863	585.8	205.5509669	0.02477892	0.210842149	-1
1284	312782616	Rostrolateral area, layer 5	121781250	255	157	351	13	505	179	241	190.1841213	351	277	660	365	414	413.4	146.3328398	0.149309885	0.299079892	-1
1285	312782620	Rostrolateral area, layer 6a	75687500	255	185	291	30	705	237	289.6	251.8229537	302	283	495	310	524	382.8	116.5276791	0.482774785	0.430495956	-1
1286	312782624	Rostrolateral area, layer 6b	14515625	255	39	0	3	106	65	42.6	44.48932456	60	28	63	29	83	52.6	23.71286571	0.672668371	0.488637738	-1
1287	312782632	Postrhinal area, layer 1	125093750	255	113	38	39	49	91	66	34.04408906	241	120	289	567	240	291.4	166.2236445	0.037182551	0.210842149	-1
1288	312782636	Postrhinal area, layer 2/3	186953125	255	2131	1505	612	1582	1379	1441.8	545.7011087	2983	1961	1882	3499	3092	2683.4	722.1532386	0.016813981	0.210842149	-1
1289	312782640	Postrhinal area, layer 4	30250000	255	250	159	74	195	353	206.2	104.0418185	369	499	296	514	638	463.2	133.460481	0.010264893	0.210842149	-1
1290	312782644	Postrhinal area, layer 5	192390625	255	1342	1325	668	817	830	996.4	314.2996977	2718	2295	1829	1922	2844	2321.6	456.3653142	0.001019914	0.187903088	-1
1291	312782648	Postrhinal area, layer 6a	90234375	255	642	472	246	432	341	426.6	148.6869194	1076	996	621	663	1214	914	260.6808393	0.009908021	0.210842149	-1
1292	312782652	Postrhinal area, layer 6b	16281250	255	42	3	0	13	29	17.4	17.81291666	51	169	20	16	133	77.8	69.35920991	0.124027811	0.28503583	-1
1293	484682470	Prosubiculum	649906250	255	1638	1035	876	1761	1334	1328.8	378.7396203	1659	1508	1617	1795	3222	1960.2	712.8153337	0.130106746	0.29077776	-1
1294	484682508	Area prostriata	161093750	255	207	249	88	127	211	176.4	66.44396135	528	356	865	581	420	550	196.9809635	0.010567509	0.210842149	-1
1295	484682512	supra-callosal cerebral white matter	533921875	255	267	558	56	361	553	359	210.6620516	419	638	508	505	540	522	78.85746636	0.164944066	0.304415638	-1
1296	484682516	corpus callosum, body	1517390625	255	313	1931	119	621	670	730.8	708.0057909	1170	809	332	964	345	724	374.5150197	0.985462066	0.591500592	1
1297	484682520	optic radiation	922203125	255	473	1327	50	547	648	609	461.4829358	634	631	323	832	1480	780	431.587187	0.561917513	0.455307686	-1
1298	484682524	auditory radiation	205703125	255	117	116	42	138	143	111.2	40.54257022	203	169	75	163	239	169.8	61.08354934	0.117336594	0.27845486	-1
1299	484682528	commissural branch of stria terminalis	17703125	255	31	25	22	24	30	26.4	3.911521443	24	32	12	35	38	28.2	10.44988038	0.732769884	0.513642213	-1
1300	496345664	Dorsal part of the lateral geniculate complex, shell	103984375	255	12	13	16	20	7	13.6	4.827007354	68	29	9	8	14	25.6	25.14557615	0.350014219	0.389061773	-1
1301	496345668	Dorsal part of the lateral geniculate complex, core	209796875	255	12	20	42	128	12	42.8	49.18536368	28	22	22	43	18	26.6	9.838699101	0.507355448	0.435838772	1
1302	496345672	Dorsal part of the lateral geniculate complex, ipsilateral zone	47843750	255	0	0	0	0	5	1	2.236067977	2	1	1	0	1	1	0.707106781	1	0.591500592	0
1303	526157192	Frontal pole, layer 5	185796875	255	311	60	166	98	226	172.2	100.3653327	148	449	863	272	368	420	271.883247	0.113307255	0.275361508	-1
1304	526157196	Frontal pole, layer 6a	56093750	255	68	36	47	40	56	49.4	12.87633488	28	85	72	32	78	59	26.90724809	0.499984746	0.432570325	-1
1306	527696977	Orbital area, medial part, layer 6b	1875000	255	1	3	0	0	0	0.8	1.303840481	1	0	0	1	0	0.4	0.547722558	0.553045825	0.452954135	1
1307	549009203	Retroparafascicular nucleus	31312500	255	1	8	1	9	0	3.8	4.324349662	3	15	0	3	1	4.4	6.066300355	0.862025312	0.557917408	-1
1308	549009211	Medial accesory oculomotor nucleus	8296875	255	4	2	5	2	6	3.8	1.788854382	4	21	6	7	27	13	10.31988372	0.11696111	0.27845486	-1
1309	549009215	Peritrigeminal zone	159812500	255	12	21	7	8	11	11.8	5.540758071	14	28	4	11	19	15.2	8.983317873	0.495832752	0.432570325	-1
1310	549009219	Accessory trigeminal nucleus	7234375	255	1	1	0	0	0	0.4	0.547722558	0	1	0	0	1	0.4	0.547722558	1	0.591500592	0
1311	549009223	Parvicellular motor 5 nucleus	35265625	255	5	37	30	25	17	22.8	12.33693641	24	41	10	41	70	37.2	22.46552915	0.254186144	0.345289433	-1
1312	549009227	Intertrigeminal nucleus	22093750	255	0	3	0	14	3	4	5.787918451	8	2	0	0	3	2.6	3.286335345	0.653868096	0.481766337	1
1313	560581551	Ethmoid nucleus of the thalamus	117828125	255	2	3	0	18	0	4.6	7.602631123	2	8	0	17	1	5.6	7.092249291	0.835122463	0.549415097	-1
1314	560581559	Xiphoid thalamic nucleus	41531250	255	139	142	25	102	119	105.4	47.77342357	143	218	102	231	208	180.4	55.41028785	0.051768933	0.218428205	-1
1315	560581563	Posterior intralaminar thalamic nucleus	87906250	255	128	316	179	232	511	273.2	150.0289972	365	365	393	370	501	398.8	58.29408203	0.139402676	0.294193959	-1
1316	563807435	Posterior triangular thalamic nucleus	139703125	255	146	115	174	124	105	132.8	27.5626559	83	161	102	108	162	123.2	36.16213489	0.650321363	0.481766337	1
1317	563807439	Intermediate geniculate nucleus	11171875	255	1	7	13	20	4	9	7.582875444	7	1	11	32	14	13	11.68332145	0.541618326	0.449333517	-1
1318	576073699	Ventromedial preoptic nucleus	25109375	255	85	15	57	37	41	47	26	99	18	35	111	78	68.2	40.30756753	0.356678437	0.391056939	-1
1319	576073704	Perifornical nucleus	107046875	255	602	605	229	492	465	478.6	153.1904044	426	687	243	645	697	539.6	199.0522544	0.602840425	0.469355099	-1
1320	589508447	Hippocampo-amygdalar transition area	211062500	255	1021	448	457	654	906	697.2	259.8590002	183	417	580	736	856	554.4	265.241965	0.414863456	0.405200972	1
1321	589508451	Paratrigeminal nucleus	51093750	255	6	12	2	2	7	5.8	4.147288271	5	27	34	7	8	16.2	13.33041635	0.159492097	0.304415638	-1
1322	589508455	Vestibulocerebellar nucleus	42656250	255	5	49	4	6	37	20.2	21.25323505	5	61	43	9	39	31.4	23.80756182	0.455497271	0.422277873	-1
1323	599626923	Subcommissural organ	6718750	255	9	6	2	14	6	7.4	4.449719092	4	2	0	0	1	1.4	1.673320053	0.03612988	0.210842149	1
1324	599626927	Posterodorsal tegmental nucleus	23875000	255	12	6	5	17	0	8	6.595452979	9	2	3	17	12	8.6	6.268971207	0.886440599	0.562346694	-1
1325	606826647	Medial mammillary nucleus, lateral part	106578125	255	39	73	8	41	27	37.6	23.74447304	49	61	24	27	125	57.2	40.90476745	0.387620774	0.402891516	-1
1326	606826651	Medial mammillary nucleus, medial part	68187500	255	5	52	2	50	19	25.6	24.06865181	28	35	14	15	71	32.6	23.22283359	0.652285573	0.481766337	-1
1327	606826655	Medial mammillary nucleus, posterior part	18218750	255	21	8	1	1	3	6.8	8.438009244	1	13	0	5	37	11.2	15.30359435	0.593119684	0.466795699	-1
1328	606826659	Medial mammillary nucleus, dorsal part	37718750	255	34	25	1	28	0	17.6	15.94678651	9	0	2	13	38	12.4	15.24139101	0.612444802	0.471308819	1
1329	606826663	Paratrochlear nucleus	7953125	255	0	2	0	1	0	0.6	0.894427191	0	3	0	0	0	0.6	1.341640786	1	0.591500592	0
1330	607344830	Paranigral nucleus	10843750	255	36	53	5	95	27	43.2	33.7372198	50	68	22	9	92	48.2	33.67788592	0.820458901	0.546580184	-1
1331	607344834	Interpeduncular nucleus, rostral	38875000	255	116	301	36	296	155	180.8	115.7052289	279	137	130	157	208	182.2	62.12648389	0.981739773	0.591500592	-1
1332	607344838	Interpeduncular nucleus, caudal	32812500	255	59	202	32	67	31	78.2	71.03309088	86	38	19	37	94	54.8	33.13155596	0.530658964	0.444829228	1
1333	607344842	Interpeduncular nucleus, apical	11953125	255	5	75	10	25	51	33.2	29.43127588	57	38	8	18	74	39	27.16615541	0.754440563	0.523861089	-1
1334	607344846	Interpeduncular nucleus, lateral	31000000	255	76	176	27	185	68	106.4	70.22321553	79	78	84	35	176	90.4	51.77161384	0.693428601	0.496069327	1
1335	607344850	Interpeduncular nucleus, intermediate	16546875	255	34	89	6	32	9	34	33.3091579	53	42	32	12	67	41.2	20.87342808	0.694859111	0.496491615	-1
1336	607344854	Interpeduncular nucleus, dorsomedial	9796875	255	5	84	21	9	84	40.6	40.05371394	147	60	39	6	61	62.6	52.18524696	0.477374849	0.428050286	-1
1337	607344858	Interpeduncular nucleus, dorsolateral	18875000	255	42	113	20	96	89	72	39.21096785	116	101	72	29	110	85.6	35.86502475	0.582975132	0.46559572	-1
1338	607344862	Interpeduncular nucleus, rostrolateral	9671875	255	46	94	10	146	47	68.6	52.55283056	90	92	47	33	101	72.6	30.45160094	0.887447725	0.562346694	-1
1339	614454277	Supraoculomotor periaqueductal gray	20953125	255	12	17	3	2	7	8.2	6.300793601	3	6	1	4	4	3.6	1.816590212	0.181738676	0.305957368	1
