# Supplementary material for: Transient nicotine exposure in early adolescent male mice freezes their dopamine circuits in an immature state
Source: Nat Commun. 2024 Oct 18;15:9017. doi: 10.1038/s41467-024-53327-w (PMC11489768; doi:10.1038/s41467-024-53327-w)
Supplement: Supplementary file 4 — Source Data [file 41467_2024_53327_MOESM4_ESM.zip › source_data/Juxta_adolSAC_sal_moyf.csv]

	V1	V2	V3	V4	V5	V6	V7	V8	V9	V10	V11	V12	V13	V14	V15	V16	V17	V18	V19	V20	V21	V22	V23	V24	V25	V26	V27	V28	V29	V30	V31	V32	V33	V34	V35	V36	V37	V38	V39	V40	V41	V42	V43	V44	V45	V46	V47	V48	V49
1	92.6811327694005	96.47021242613	103.703703703704	96.6152613659123	98.5130890052356	101.646287314707	100.616223860996	98.8854635997154	96.2950315861362	90.1045856798069	101.481958762887	99.635321698359	99.361249112846	98.7376014427412	102.098695405559	98.9348257808268	100.42323970758	102.788217813128	98.804780876494	98.9245274079689	92.1924517430135	94.1210541558066	112.177867609904	95.8585915812135	106.14418870078	107.697180867913	100.855336556341	102.732960158051	101.099929791715	103.113562828197	97.268087661363	100.754310344828	88.4433962264151	98.7818804720213	96.7741935483871	100.022941041523	99.8849563510861	101.252575465219	100.82659642111	99.4029850746269	96.0091437279741	93.8967136150235	96.8103383879884	98.6977381768335	97.1521097247357	98.0750618346059	96.6057441253264	99.3634878612066	101.040118870728
2	90.9157778595072	95.831336847149	103.703703703704	96.6152613659123	98.0104712041885	100.826559191202	101.222345691484	98.8854635997154	95.2706163564965	90.1045856798069	101.481958762887	99.635321698359	97.4686538916489	98.7376014427412	102.779353374929	98.9348257808268	101.192766448634	103.837077178568	100.929614873838	98.9245274079689	92.1924517430135	94.1210541558066	112.177867609904	96.5384397484562	106.14418870078	110.231232182452	100.855336556341	104.050049390846	102.03604025275	103.113562828197	97.9885920144101	100.215517241379	88.4433962264151	98.7818804720213	96.7741935483871	99.1052993805919	99.8849563510861	101.645027308107	101.371605050413	100.298507462687	96.0091437279741	96.579476861167	95.9139463658774	98.6977381768335	97.1521097247357	98.0750618346059	96.6057441253264	100.0394299555	101.040118870728
3	91.7984553144538	96.47021242613	104.691358024691	96.6152613659123	99.0157068062827	100.006831067696	101.222345691484	99.596869812663	97.319446815776	91.7135961383749	102.448453608247	100.026048450117	98.4149515022475	97.3850315599639	102.098695405559	98.2126737678281	101.962293189688	103.837077178568	100.929614873838	99.4930591746814	91.0400460962259	93.5418476686939	110.66195048004	97.2182879156988	107.285524063154	110.231232182452	100.855336556341	102.732960158051	102.03604025275	100.567548931205	97.9885920144101	100.215517241379	90.2122641509434	98.7818804720213	97.2917026047956	98.1876577196605	99.8849563510861	101.252575465219	101.371605050413	100.298507462687	97.1521097247357	95.2380952380952	95.9139463658774	99.1815506188767	99.4380417182589	99.3655231745349	94.8651000870322	100.715372049794	102.22882615156
4	92.6811327694005	95.831336847149	103.703703703704	95.6539154816743	98.5130890052356	100.826559191202	100.616223860996	99.596869812663	95.2706163564965	91.7135961383749	102.448453608247	100.416775201875	98.4149515022475	97.3850315599639	102.779353374929	98.2126737678281	101.962293189688	103.837077178568	98.804780876494	99.4930591746814	93.3448573898012	94.7002606429192	110.66195048004	96.5384397484562	106.14418870078	108.964206525182	101.747861658609	102.732960158051	101.099929791715	101.204052405453	97.9885920144101	101.293103448276	90.2122641509434	98.7818804720213	97.2917026047956	98.1876577196605	99.8849563510861	101.252575465219	101.371605050413	99.4029850746269	96.0091437279741	95.2380952380952	96.8103383879884	99.1815506188767	99.4380417182589	100.655984514464	97.0409051348999	100.0394299555	103.417533432392
5	92.6811327694005	95.831336847149	103.703703703704	95.6539154816743	98.5130890052356	100.826559191202	100.616223860996	99.596869812663	97.319446815776	91.7135961383749	102.448453608247	100.416775201875	98.4149515022475	96.7087466185753	103.460011344299	99.6569777938256	101.577529819161	103.837077178568	99.867197875166	99.4930591746814	94.4972630365889	95.8586736171445	110.66195048004	96.5384397484562	107.285524063154	110.231232182452	101.747861658609	102.732960158051	101.099929791715	103.113562828197	97.9885920144101	101.293103448276	90.2122641509434	98.7818804720213	97.2917026047956	98.1876577196605	99.8849563510861	100.860123622331	100.82659642111	99.4029850746269	96.0091437279741	92.5553319919517	94.1211623216553	99.66536306092	100.58100771502	100.655984514464	96.1705831157528	99.3634878612066	103.417533432392
6	90.9157778595072	96.47021242613	103.703703703704	95.1732425395554	99.0157068062827	101.646287314707	101.222345691484	99.596869812663	97.319446815776	91.7135961383749	101.481958762887	100.026048450117	99.361249112846	97.3850315599639	102.779353374929	98.2126737678281	101.192766448634	102.788217813128	99.867197875166	98.9245274079689	93.3448573898012	96.4378801042572	109.146033350177	97.2182879156988	108.426859425528	110.231232182452	101.747861658609	102.732960158051	101.099929791715	101.204052405453	97.9885920144101	101.293103448276	90.2122641509434	98.7818804720213	97.2917026047956	97.2700160587291	100.697029166949	101.252575465219	100.82659642111	100.298507462687	97.1521097247357	92.5553319919517	95.0175543437663	99.1815506188767	100.58100771502	100.655984514464	96.1705831157528	100.0394299555	102.22882615156
7	91.7984553144538	97.109088005111	103.703703703704	95.1732425395554	99.0157068062827	100.826559191202	101.828467521972	99.596869812663	97.319446815776	93.3226065969429	102.448453608247	98.4631414430841	98.4149515022475	97.3850315599639	102.779353374929	98.9348257808268	101.962293189688	102.788217813128	101.99203187251	98.9245274079689	93.3448573898012	97.3066898349261	110.66195048004	97.2182879156988	109.568194787902	111.498257839721	101.747861658609	102.732960158051	101.099929791715	102.477059353949	97.9885920144101	100.215517241379	90.2122641509434	98.7818804720213	98.3267207176125	97.2700160587291	100.697029166949	101.252575465219	100.82659642111	100.298507462687	97.1521097247357	92.5553319919517	95.9139463658774	99.66536306092	100.58100771502	101.946445854393	97.911227154047	99.3634878612066	103.417533432392
8	91.7984553144538	97.109088005111	102.716049382716	95.6539154816743	99.5183246073298	101.646287314707	101.222345691484	99.596869812663	97.319446815776	94.9316170555109	101.481958762887	98.0724146913259	97.4686538916489	98.0613165013526	103.460011344299	98.9348257808268	102.347056560215	102.788217813128	101.99203187251	98.9245274079689	94.4972630365889	96.1482768607008	109.146033350177	97.2182879156988	109.568194787902	111.498257839721	101.747861658609	101.415870925255	101.099929791715	99.9310454569565	98.7090963674572	100.754310344828	88.4433962264151	98.7818804720213	98.844229774021	98.1876577196605	99.8849563510861	100.860123622331	100.82659642111	100.298507462687	97.1521097247357	96.579476861167	97.7067304100993	98.6977381768335	102.866939708544	100.655984514464	98.3463881636205	100.0394299555	103.417533432392
9	91.7984553144538	96.47021242613	103.703703703704	96.1345884237933	99.0157068062827	102.466015438213	102.43458935246	99.596869812663	97.319446815776	93.3226065969429	100.515463917526	98.0724146913259	98.4149515022475	98.0613165013526	103.460011344299	98.2126737678281	101.962293189688	102.788217813128	101.99203187251	100.061590941394	94.4972630365889	96.4378801042572	106.11419909045	96.5384397484562	107.285524063154	108.964206525182	101.747861658609	100.09878169246	100.163819330681	100.567548931205	97.9885920144101	100.215517241379	88.4433962264151	98.7818804720213	97.8092116612041	98.1876577196605	99.8849563510861	100.467671779442	100.82659642111	100.298507462687	97.1521097247357	95.2380952380952	95.9139463658774	99.1815506188767	102.866939708544	99.3655231745349	98.3463881636205	100.0394299555	103.417533432392
10	92.6811327694005	97.109088005111	102.716049382716	95.6539154816743	99.5183246073298	103.285743561719	101.222345691484	99.596869812663	96.2950315861362	91.7135961383749	100.515463917526	98.4631414430841	100.307546723445	97.3850315599639	103.460011344299	98.2126737678281	101.962293189688	102.788217813128	101.99203187251	100.061590941394	96.8020743301642	95.8586736171445	106.11419909045	96.5384397484562	107.285524063154	107.697180867913	101.747861658609	100.09878169246	100.163819330681	100.567548931205	97.9885920144101	99.676724137931	88.4433962264151	98.7818804720213	97.2917026047956	99.1052993805919	99.8849563510861	100.075219936554	100.82659642111	100.298507462687	97.1521097247357	89.8725687458082	95.9139463658774	99.1815506188767	102.866939708544	100.655984514464	97.911227154047	100.0394299555	103.417533432392
11	90.0331004045605	96.47021242613	103.703703703704	95.6539154816743	99.5183246073298	102.466015438213	100.616223860996	99.596869812663	98.3438620454157	90.1045856798069	100.515463917526	98.4631414430841	99.361249112846	98.7376014427412	102.779353374929	98.2126737678281	101.962293189688	101.739358447688	101.99203187251	100.061590941394	95.6496686833765	95.8586736171445	103.082364830723	97.2182879156988	107.285524063154	110.231232182452	100.855336556341	100.09878169246	101.099929791715	100.567548931205	97.268087661363	99.676724137931	86.6745283018868	99.3528740007613	96.2566844919786	98.1876577196605	99.8849563510861	100.860123622331	100.82659642111	100.298507462687	97.1521097247357	91.2139503688799	97.7067304100993	99.1815506188767	102.866939708544	100.655984514464	98.7815491731941	100.715372049794	103.417533432392
12	90.9157778595072	95.831336847149	102.716049382716	97.0959343080312	99.5183246073298	101.646287314707	101.222345691484	99.596869812663	97.319446815776	90.1045856798069	100.515463917526	98.0724146913259	100.307546723445	99.4138863841299	103.460011344299	98.2126737678281	103.11658330127	102.788217813128	101.99203187251	100.061590941394	95.6496686833765	96.4378801042572	101.566447700859	96.5384397484562	106.14418870078	108.964206525182	100.855336556341	100.09878169246	101.099929791715	98.0215350342121	97.9885920144101	99.676724137931	88.4433962264151	98.7818804720213	96.7741935483871	97.2700160587291	99.8849563510861	100.860123622331	100.82659642111	100.298507462687	98.2950757214973	95.2380952380952	95.9139463658774	99.1815506188767	104.009905705305	100.655984514464	98.7815491731941	100.0394299555	103.417533432392
13	91.7984553144538	96.47021242613	102.716049382716	97.5766072501502	99.0157068062827	103.285743561719	101.222345691484	99.596869812663	97.319446815776	90.1045856798069	100.515463917526	98.0724146913259	100.307546723445	99.4138863841299	102.098695405559	97.4905217548294	103.11658330127	102.788217813128	100.929614873838	100.061590941394	96.8020743301642	97.8858963220388	100.050530570995	96.5384397484562	106.14418870078	107.697180867913	100.855336556341	98.7816924596641	100.163819330681	99.9310454569565	97.9885920144101	99.676724137931	90.2122641509434	98.7818804720213	96.2566844919786	98.1876577196605	99.8849563510861	100.860123622331	100.281587791807	99.4029850746269	99.4380417182589	95.2380952380952	96.8103383879884	99.66536306092	102.866939708544	101.946445854393	97.0409051348999	100.0394299555	102.22882615156
14	90.9157778595072	97.747963584092	102.716049382716	98.0572801922692	99.5183246073298	101.646287314707	101.828467521972	99.596869812663	98.3438620454157	91.7135961383749	99.5489690721649	98.4631414430841	99.361249112846	99.4138863841299	101.418037436188	97.4905217548294	103.886110042324	101.739358447688	98.804780876494	100.061590941394	97.9544799769519	97.8858963220388	98.5346134411319	96.5384397484562	106.14418870078	106.430155210643	100.855336556341	98.7816924596641	99.2277088696466	98.6580385084602	97.268087661363	100.215517241379	91.9811320754717	98.7818804720213	96.7741935483871	97.2700160587291	99.8849563510861	100.860123622331	100.82659642111	99.4029850746269	98.2950757214973	97.9208584842388	97.7067304100993	99.66536306092	102.866939708544	101.946445854393	97.4760661444734	100.715372049794	103.417533432392
15	91.7984553144538	98.386839163073	102.716049382716	98.0572801922692	100.020942408377	101.646287314707	101.828467521972	99.596869812663	97.319446815776	90.1045856798069	98.5824742268041	98.8538681948424	99.361249112846	98.7376014427412	102.779353374929	98.2126737678281	103.501346671797	101.739358447688	97.742363877822	100.061590941394	99.1068856237396	97.3066898349261	97.0186963112683	96.5384397484562	106.14418870078	107.697180867913	100.855336556341	100.09878169246	100.163819330681	98.6580385084602	97.9885920144101	100.215517241379	91.9811320754717	98.7818804720213	96.7741935483871	97.2700160587291	99.8849563510861	101.645027308107	100.82659642111	99.4029850746269	98.2950757214973	97.9208584842388	98.6031224322103	99.66536306092	102.866939708544	101.946445854393	98.3463881636205	100.0394299555	102.22882615156
16	90.0331004045605	97.747963584092	102.716049382716	98.0572801922692	100.020942408377	103.285743561719	103.040711182948	99.596869812663	97.319446815776	90.1045856798069	98.5824742268041	98.8538681948424	100.307546723445	99.4138863841299	102.779353374929	97.4905217548294	103.886110042324	100.690499082248	99.867197875166	100.061590941394	97.9544799769519	97.8858963220388	98.5346134411319	96.5384397484562	105.002853338406	107.697180867913	101.747861658609	98.7816924596641	99.2277088696466	99.9310454569565	97.9885920144101	100.754310344828	91.9811320754717	98.7818804720213	95.7391754355701	97.2700160587291	99.8849563510861	100.860123622331	100.82659642111	99.4029850746269	97.1521097247357	100.603621730382	97.7067304100993	99.1815506188767	101.723973711782	104.527368534251	97.0409051348999	100.0394299555	104.606240713224
17	90.9157778595072	98.386839163073	102.716049382716	98.0572801922692	99.5183246073298	102.466015438213	102.43458935246	99.596869812663	98.3438620454157	90.1045856798069	99.5489690721649	98.4631414430841	99.361249112846	98.7376014427412	103.460011344299	97.4905217548294	103.11658330127	101.739358447688	100.929614873838	99.4930591746814	97.9544799769519	97.3066898349261	101.566447700859	96.5384397484562	106.14418870078	105.163129553373	100.855336556341	98.7816924596641	99.2277088696466	98.6580385084602	97.268087661363	100.215517241379	93.75	99.3528740007613	96.2566844919786	98.1876577196605	99.8849563510861	101.252575465219	100.82659642111	99.4029850746269	98.2950757214973	97.9208584842388	98.6031224322103	99.66536306092	102.866939708544	103.236907194322	97.0409051348999	100.0394299555	104.606240713224
18	90.0331004045605	97.747963584092	102.716049382716	99.0186260765071	100.020942408377	101.646287314707	103.040711182948	98.8854635997154	97.319446815776	91.7135961383749	98.5824742268041	98.8538681948424	99.361249112846	99.4138863841299	102.779353374929	96.7683697418307	105.040400153905	100.690499082248	97.742363877822	99.4930591746814	99.1068856237396	97.0170865913698	100.050530570995	97.2182879156988	106.14418870078	105.163129553373	100.855336556341	98.7816924596641	99.2277088696466	98.6580385084602	97.268087661363	100.215517241379	91.9811320754717	99.3528740007613	96.7741935483871	98.1876577196605	99.8849563510861	100.860123622331	100.281587791807	98.5074626865672	99.4380417182589	99.2622401073105	101.292298498543	99.66536306092	102.866939708544	101.946445854393	97.911227154047	99.3634878612066	104.606240713224
19	90.9157778595072	97.747963584092	102.716049382716	98.5379531343881	99.5183246073298	100.826559191202	102.43458935246	98.8854635997154	97.319446815776	93.3226065969429	99.5489690721649	98.4631414430841	100.307546723445	98.7376014427412	102.098695405559	97.4905217548294	105.80992689496	100.690499082248	96.6799468791501	99.4930591746814	97.9544799769519	96.7274833478135	100.050530570995	97.8981360829415	107.285524063154	105.163129553373	100.855336556341	98.7816924596641	99.2277088696466	98.0215350342121	97.9885920144101	99.1379310344828	91.9811320754717	99.3528740007613	95.7391754355701	99.1052993805919	99.8849563510861	100.467671779442	100.281587791807	98.5074626865672	99.4380417182589	93.8967136150235	100.395906476432	99.1815506188767	101.723973711782	100.655984514464	99.6518711923412	99.3634878612066	104.606240713224
20	90.0331004045605	98.386839163073	102.716049382716	98.5379531343881	99.0157068062827	100.006831067696	103.040711182948	98.8854635997154	96.2950315861362	90.1045856798069	98.5824742268041	98.8538681948424	99.361249112846	98.7376014427412	102.098695405559	96.7683697418307	105.425163524432	100.690499082248	96.6799468791501	99.4930591746814	97.9544799769519	97.5962930784825	98.5346134411319	96.5384397484562	106.14418870078	106.430155210643	100.855336556341	98.7816924596641	98.2915984086122	97.3850315599639	97.9885920144101	99.676724137931	93.75	99.3528740007613	96.2566844919786	97.2700160587291	99.8849563510861	100.075219936554	100.281587791807	99.4029850746269	99.4380417182589	93.8967136150235	101.292298498543	99.66536306092	102.866939708544	101.946445854393	100.522193211488	99.3634878612066	103.417533432392
21	90.0331004045605	98.386839163073	103.703703703704	98.5379531343881	99.5183246073298	100.826559191202	102.43458935246	98.8854635997154	97.319446815776	90.1045856798069	99.5489690721649	98.8538681948424	100.307546723445	98.7376014427412	102.098695405559	96.7683697418307	105.425163524432	100.690499082248	97.742363877822	100.061590941394	97.9544799769519	97.0170865913698	98.5346134411319	97.2182879156988	105.002853338406	106.430155210643	100.855336556341	97.4646032268686	99.2277088696466	96.7485280857158	97.9885920144101	100.754310344828	91.9811320754717	99.3528740007613	96.7741935483871	96.3523743977977	99.8849563510861	100.075219936554	100.281587791807	99.4029850746269	99.4380417182589	92.5553319919517	100.395906476432	99.66536306092	101.723973711782	101.946445854393	98.3463881636205	100.0394299555	103.417533432392
22	91.7984553144538	99.025714742054	102.716049382716	98.0572801922692	99.5183246073298	100.826559191202	102.43458935246	98.8854635997154	96.2950315861362	91.7135961383749	98.5824742268041	98.8538681948424	99.361249112846	98.7376014427412	102.098695405559	97.4905217548294	106.194690265487	100.690499082248	99.867197875166	99.4930591746814	97.9544799769519	96.7274833478135	97.0186963112683	97.2182879156988	106.14418870078	106.430155210643	100.855336556341	97.4646032268686	99.2277088696466	96.7485280857158	97.9885920144101	100.754310344828	91.9811320754717	99.3528740007613	96.7741935483871	95.4347327368663	99.8849563510861	99.2903162507767	100.281587791807	99.4029850746269	98.2950757214973	92.5553319919517	101.292298498543	99.1815506188767	102.866939708544	104.527368534251	97.4760661444734	99.3634878612066	102.22882615156
23	90.9157778595072	99.025714742054	101.728395061728	98.0572801922692	99.5183246073298	100.006831067696	101.828467521972	99.596869812663	96.2950315861362	91.7135961383749	98.5824742268041	98.0724146913259	97.4686538916489	99.4138863841299	101.418037436188	97.4905217548294	105.425163524432	101.739358447688	98.804780876494	99.4930591746814	97.9544799769519	95.8586736171445	95.5027791814047	97.2182879156988	105.002853338406	106.430155210643	99.9628114540721	97.4646032268686	99.2277088696466	96.7485280857158	97.9885920144101	100.215517241379	93.75	99.3528740007613	96.2566844919786	96.3523743977977	100.697029166949	99.6827680936652	99.7365791625034	99.4029850746269	98.2950757214973	96.579476861167	101.292298498543	99.1815506188767	102.866939708544	103.236907194322	97.4760661444734	98.6875457669126	102.22882615156
24	91.7984553144538	99.025714742054	101.728395061728	99.0186260765071	100.020942408377	100.006831067696	101.222345691484	98.8854635997154	96.2950315861362	91.7135961383749	98.5824742268041	99.635321698359	97.4686538916489	100.090171325518	101.418037436188	97.4905217548294	106.579453636014	100.690499082248	98.804780876494	99.4930591746814	97.9544799769519	96.1482768607008	93.9868620515412	97.8981360829415	106.14418870078	106.430155210643	100.855336556341	98.7816924596641	99.2277088696466	96.7485280857158	97.9885920144101	100.754310344828	91.9811320754717	99.3528740007613	97.2917026047956	96.3523743977977	100.697029166949	99.6827680936652	99.7365791625034	99.4029850746269	98.2950757214973	96.579476861167	101.292298498543	99.1815506188767	104.009905705305	101.946445854393	96.1705831157528	98.0116036726187	103.417533432392
25	90.0331004045605	98.386839163073	101.728395061728	99.0186260765071	100.020942408377	100.826559191202	101.222345691484	98.8854635997154	96.2950315861362	91.7135961383749	98.5824742268041	99.635321698359	97.4686538916489	98.7376014427412	101.418037436188	98.2126737678281	104.270873412851	99.641639716808	97.742363877822	98.9245274079689	99.1068856237396	94.7002606429192	93.9868620515412	98.5779842501841	106.14418870078	106.430155210643	99.9628114540721	97.4646032268686	99.2277088696466	96.7485280857158	97.9885920144101	100.754310344828	91.9811320754717	99.3528740007613	97.2917026047956	95.4347327368663	100.697029166949	99.6827680936652	100.281587791807	100.298507462687	98.2950757214973	97.9208584842388	102.188690520654	98.6977381768335	104.009905705305	104.527368534251	94.8651000870322	98.6875457669126	102.22882615156
26	90.9157778595072	99.025714742054	101.728395061728	99.4992990186261	99.5183246073298	100.826559191202	101.222345691484	99.596869812663	98.3438620454157	93.3226065969429	98.5824742268041	99.2445949466007	97.4686538916489	98.0613165013526	102.098695405559	98.9348257808268	102.347056560215	99.641639716808	98.804780876494	97.787463874544	99.1068856237396	94.4106573993629	90.955027791814	97.2182879156988	105.002853338406	103.896103896104	100.855336556341	97.4646032268686	100.163819330681	97.3850315599639	97.9885920144101	99.676724137931	91.9811320754717	99.9238675295013	97.2917026047956	95.4347327368663	100.697029166949	100.075219936554	100.281587791807	100.298507462687	99.4380417182589	100.603621730382	102.188690520654	99.1815506188767	105.152871702067	104.527368534251	96.6057441253264	99.3634878612066	101.040118870728
27	91.7984553144538	99.025714742054	101.728395061728	99.0186260765071	99.5183246073298	102.466015438213	100.616223860996	99.596869812663	98.3438620454157	93.3226065969429	98.5824742268041	99.635321698359	98.4149515022475	98.0613165013526	102.098695405559	98.9348257808268	102.731819930743	99.641639716808	100.929614873838	98.3559956412565	100.259291270527	93.8314509122502	92.4709449216776	97.8981360829415	105.002853338406	105.163129553373	99.9628114540721	98.7816924596641	100.163819330681	99.2945419827083	98.7090963674572	99.1379310344828	91.9811320754717	99.9238675295013	97.2917026047956	95.4347327368663	100.697029166949	100.075219936554	100.281587791807	100.298507462687	99.4380417182589	96.579476861167	101.292298498543	98.6977381768335	104.009905705305	103.236907194322	96.1705831157528	98.6875457669126	102.22882615156
28	94.4464876792939	99.025714742054	102.716049382716	99.4992990186261	99.5183246073298	102.466015438213	101.828467521972	99.596869812663	98.3438620454157	93.3226065969429	99.5489690721649	99.635321698359	99.361249112846	98.0613165013526	102.098695405559	99.6569777938256	104.270873412851	99.641639716808	101.99203187251	98.3559956412565	99.1068856237396	93.2522444251376	92.4709449216776	98.5779842501841	106.14418870078	103.896103896104	99.9628114540721	97.4646032268686	100.163819330681	97.3850315599639	98.7090963674572	99.676724137931	90.2122641509434	99.9238675295013	96.7741935483871	95.4347327368663	100.697029166949	100.075219936554	100.281587791807	100.298507462687	99.4380417182589	96.579476861167	101.292298498543	98.6977381768335	104.009905705305	105.81782987418	96.6057441253264	99.3634878612066	102.22882615156
29	96.2118425891872	99.025714742054	102.716049382716	99.4992990186261	99.5183246073298	102.466015438213	101.828467521972	99.596869812663	97.319446815776	94.9316170555109	98.5824742268041	99.2445949466007	99.361249112846	98.7376014427412	102.098695405559	98.9348257808268	105.80992689496	100.690499082248	101.99203187251	98.3559956412565	100.259291270527	92.9626411815812	90.955027791814	97.8981360829415	106.14418870078	102.629078238834	99.9628114540721	97.4646032268686	100.163819330681	99.2945419827083	98.7090963674572	100.215517241379	88.4433962264151	99.9238675295013	97.8092116612041	95.4347327368663	100.697029166949	100.467671779442	100.281587791807	100.298507462687	99.4380417182589	99.2622401073105	99.4995144543214	98.6977381768335	105.152871702067	104.527368534251	96.6057441253264	99.3634878612066	102.22882615156
30	97.0945200441339	99.025714742054	102.716049382716	100.460644902864	100.020942408377	104.105471685224	101.222345691484	99.596869812663	98.3438620454157	94.9316170555109	98.5824742268041	99.2445949466007	101.253844334043	98.7376014427412	101.418037436188	98.2126737678281	103.886110042324	99.641639716808	101.99203187251	98.3559956412565	99.1068856237396	92.9626411815812	92.4709449216776	98.5779842501841	107.285524063154	102.629078238834	100.855336556341	97.4646032268686	99.2277088696466	100.567548931205	98.7090963674572	99.676724137931	90.2122641509434	99.3528740007613	97.2917026047956	94.5170910759348	100.697029166949	100.075219936554	99.7365791625034	99.4029850746269	99.4380417182589	97.9208584842388	99.4995144543214	98.6977381768335	105.152871702067	104.527368534251	95.7354221061793	98.6875457669126	102.22882615156
31	97.9771974990805	98.386839163073	102.716049382716	100.460644902864	99.5183246073298	101.646287314707	101.222345691484	99.596869812663	99.3682772750555	94.9316170555109	97.6159793814433	98.8538681948424	101.253844334043	98.7376014427412	100.737379466818	98.2126737678281	104.270873412851	99.641639716808	100.929614873838	98.3559956412565	101.411696917315	92.9626411815812	93.9868620515412	97.8981360829415	106.14418870078	102.629078238834	100.855336556341	98.7816924596641	100.163819330681	98.6580385084602	98.7090963674572	99.676724137931	91.9811320754717	99.3528740007613	96.7741935483871	95.4347327368663	100.697029166949	100.075219936554	100.281587791807	99.4029850746269	99.4380417182589	97.9208584842388	98.6031224322103	98.6977381768335	105.152871702067	104.527368534251	95.3002610966057	98.6875457669126	102.22882615156
32	100.625229863921	98.386839163073	102.716049382716	100.460644902864	99.5183246073298	102.466015438213	101.222345691484	99.596869812663	97.319446815776	94.9316170555109	97.6159793814433	98.4631414430841	101.253844334043	98.7376014427412	100.737379466818	98.2126737678281	102.731819930743	99.641639716808	98.804780876494	99.4930591746814	101.411696917315	92.9626411815812	92.4709449216776	97.8981360829415	106.14418870078	102.629078238834	100.855336556341	98.7816924596641	100.163819330681	96.7485280857158	99.4296007205043	100.215517241379	90.2122641509434	99.3528740007613	97.2917026047956	95.4347327368663	100.697029166949	99.6827680936652	99.7365791625034	99.4029850746269	99.4380417182589	101.945003353454	98.6031224322103	98.2139257347902	104.009905705305	101.946445854393	94.8651000870322	98.6875457669126	102.22882615156
33	99.7425524089739	97.747963584092	102.716049382716	99.4992990186261	100.020942408377	102.466015438213	101.828467521972	99.596869812663	98.3438620454157	94.9316170555109	97.6159793814433	98.4631414430841	100.307546723445	99.4138863841299	100.056721497448	98.9348257808268	102.347056560215	99.641639716808	99.867197875166	99.4930591746814	100.259291270527	93.5418476686939	93.9868620515412	97.8981360829415	106.14418870078	101.362052581565	100.855336556341	97.4646032268686	100.163819330681	99.2945419827083	99.4296007205043	100.215517241379	90.2122641509434	99.3528740007613	97.2917026047956	95.4347327368663	100.697029166949	99.6827680936652	99.7365791625034	99.4029850746269	99.4380417182589	97.9208584842388	99.4995144543214	98.6977381768335	102.866939708544	103.236907194322	93.9947780678851	98.6875457669126	101.040118870728
34	99.7425524089739	99.025714742054	103.703703703704	99.979971960745	100.020942408377	101.646287314707	102.43458935246	99.596869812663	98.3438620454157	94.9316170555109	97.6159793814433	98.0724146913259	103.14643955524	100.766456266907	102.098695405559	98.2126737678281	104.270873412851	99.641639716808	98.804780876494	99.4930591746814	101.411696917315	93.2522444251376	92.4709449216776	97.2182879156988	106.14418870078	101.362052581565	100.855336556341	97.4646032268686	100.163819330681	98.0215350342121	99.4296007205043	100.754310344828	90.2122641509434	99.3528740007613	97.8092116612041	95.4347327368663	100.697029166949	99.6827680936652	99.7365791625034	99.4029850746269	99.4380417182589	101.945003353454	100.395906476432	99.1815506188767	102.866939708544	103.236907194322	93.5596170583116	98.6875457669126	101.040118870728
35	99.7425524089739	98.386839163073	101.728395061728	99.979971960745	100.020942408377	103.285743561719	102.43458935246	100.308276025611	99.3682772750555	94.9316170555109	98.5824742268041	98.0724146913259	101.253844334043	100.766456266907	101.418037436188	98.2126737678281	104.270873412851	99.641639716808	98.804780876494	99.4930591746814	101.411696917315	93.8314509122502	92.4709449216776	97.8981360829415	105.002853338406	100.095026924295	100.855336556341	98.7816924596641	100.163819330681	98.6580385084602	99.4296007205043	100.215517241379	90.2122641509434	99.9238675295013	97.2917026047956	94.5170910759348	100.697029166949	99.6827680936652	99.1915705332001	99.4029850746269	99.4380417182589	101.945003353454	98.6031224322103	99.1815506188767	102.866939708544	104.527368534251	93.5596170583116	99.3634878612066	101.040118870728
36	97.9771974990805	99.025714742054	101.728395061728	99.979971960745	100.020942408377	102.466015438213	102.43458935246	99.596869812663	98.3438620454157	94.9316170555109	97.6159793814433	98.0724146913259	101.253844334043	100.766456266907	102.098695405559	98.2126737678281	103.886110042324	99.641639716808	98.804780876494	99.4930591746814	101.411696917315	93.5418476686939	92.4709449216776	98.5779842501841	106.14418870078	102.629078238834	99.9628114540721	98.7816924596641	100.163819330681	99.2945419827083	99.4296007205043	100.215517241379	90.2122641509434	99.9238675295013	97.8092116612041	95.4347327368663	99.8849563510861	99.2903162507767	98.6465619038968	99.4029850746269	100.58100771502	100.603621730382	99.4995144543214	99.1815506188767	101.723973711782	104.527368534251	93.9947780678851	99.3634878612066	102.22882615156
37	97.0945200441339	99.025714742054	101.728395061728	99.4992990186261	100.020942408377	101.646287314707	102.43458935246	100.308276025611	99.3682772750555	94.9316170555109	96.6494845360825	98.4631414430841	101.253844334043	100.090171325518	101.418037436188	98.2126737678281	103.886110042324	99.641639716808	99.867197875166	100.061590941394	101.411696917315	94.1210541558066	92.4709449216776	98.5779842501841	106.14418870078	102.629078238834	99.9628114540721	97.4646032268686	99.2277088696466	98.6580385084602	99.4296007205043	100.754310344828	88.4433962264151	99.9238675295013	97.8092116612041	98.1876577196605	99.8849563510861	99.6827680936652	99.1915705332001	99.4029850746269	100.58100771502	99.2622401073105	97.7067304100993	99.1815506188767	102.866939708544	104.527368534251	94.8651000870322	98.6875457669126	102.22882615156
38	97.0945200441339	99.025714742054	102.716049382716	99.4992990186261	100.020942408377	101.646287314707	103.646833013436	100.308276025611	98.3438620454157	94.9316170555109	96.6494845360825	97.6816879395676	101.253844334043	102.119026149684	101.418037436188	98.9348257808268	103.501346671797	99.641639716808	100.929614873838	99.4930591746814	102.564102564103	94.7002606429192	92.4709449216776	98.5779842501841	105.002853338406	101.362052581565	99.9628114540721	98.7816924596641	99.2277088696466	98.6580385084602	100.150105073551	100.215517241379	86.6745283018868	99.9238675295013	97.8092116612041	97.2700160587291	99.8849563510861	99.6827680936652	98.6465619038968	100.298507462687	99.4380417182589	99.2622401073105	99.4995144543214	98.6977381768335	102.866939708544	103.236907194322	95.3002610966057	98.6875457669126	101.040118870728
39	97.9771974990805	99.025714742054	101.728395061728	99.979971960745	100.523560209424	102.466015438213	102.43458935246	99.596869812663	98.3438620454157	96.5406275140788	96.6494845360825	98.0724146913259	101.253844334043	102.119026149684	102.098695405559	98.2126737678281	105.80992689496	99.641639716808	100.929614873838	99.4930591746814	103.71650821089	94.4106573993629	92.4709449216776	98.5779842501841	105.002853338406	100.095026924295	99.9628114540721	98.7816924596641	99.2277088696466	99.9310454569565	99.4296007205043	101.293103448276	90.2122641509434	99.9238675295013	97.8092116612041	96.3523743977977	99.8849563510861	100.075219936554	98.6465619038968	100.298507462687	99.4380417182589	103.286384976526	99.4995144543214	98.6977381768335	101.723973711782	104.527368534251	96.6057441253264	98.0116036726187	101.040118870728
40	99.7425524089739	99.664590321035	100.740740740741	99.979971960745	99.5183246073298	104.105471685224	102.43458935246	100.308276025611	99.3682772750555	96.5406275140788	97.6159793814433	97.6816879395676	102.200141944642	102.119026149684	102.098695405559	98.9348257808268	105.425163524432	98.5927803513679	100.929614873838	100.061590941394	101.411696917315	94.7002606429192	92.4709449216776	99.2578324174268	103.861517976032	100.095026924295	99.9628114540721	97.4646032268686	99.2277088696466	97.3850315599639	100.150105073551	101.293103448276	91.9811320754717	100.494861058241	97.8092116612041	95.4347327368663	99.8849563510861	99.6827680936652	99.1915705332001	99.4029850746269	99.4380417182589	104.627766599598	97.7067304100993	98.6977381768335	102.866939708544	103.236907194322	97.0409051348999	99.3634878612066	101.040118870728
41	97.0945200441339	100.303465900016	100.740740740741	99.4992990186261	100.523560209424	101.646287314707	103.040711182948	100.308276025611	98.3438620454157	96.5406275140788	95.6829896907217	97.6816879395676	102.200141944642	102.119026149684	101.418037436188	99.6569777938256	105.040400153905	98.5927803513679	100.929614873838	98.9245274079689	102.564102564103	95.5690703735882	92.4709449216776	98.5779842501841	103.861517976032	97.5609756097561	100.855336556341	97.4646032268686	99.2277088696466	99.2945419827083	99.4296007205043	100.754310344828	93.75	99.9238675295013	97.8092116612041	95.4347327368663	99.8849563510861	100.075219936554	98.6465619038968	99.4029850746269	100.58100771502	105.969148222669	97.7067304100993	98.6977381768335	102.866939708544	104.527368534251	96.6057441253264	98.6875457669126	101.040118870728
42	98.8598749540272	99.664590321035	99.7530864197531	99.979971960745	100.020942408377	101.646287314707	103.040711182948	100.308276025611	98.3438620454157	98.1496379726468	96.6494845360825	97.6816879395676	101.253844334043	102.119026149684	102.098695405559	99.6569777938256	106.194690265487	99.641639716808	103.054448871182	98.3559956412565	103.71650821089	96.1482768607008	92.4709449216776	99.2578324174268	103.861517976032	97.5609756097561	100.855336556341	98.7816924596641	99.2277088696466	99.2945419827083	100.150105073551	101.293103448276	91.9811320754717	99.9238675295013	97.2917026047956	95.4347327368663	99.8849563510861	100.075219936554	98.6465619038968	100.298507462687	100.58100771502	107.310529845741	97.7067304100993	99.1815506188767	102.866939708544	103.236907194322	96.6057441253264	98.0116036726187	101.040118870728
43	97.9771974990805	100.303465900016	99.7530864197531	100.460644902864	100.523560209424	100.006831067696	102.43458935246	99.596869812663	99.3682772750555	98.1496379726468	96.6494845360825	97.2909611878093	100.307546723445	100.766456266907	101.418037436188	98.9348257808268	105.425163524432	98.5927803513679	104.116865869854	98.3559956412565	101.411696917315	96.7274833478135	90.955027791814	99.2578324174268	102.720182613658	97.5609756097561	100.855336556341	98.7816924596641	100.163819330681	98.0215350342121	100.150105073551	100.754310344828	93.75	99.9238675295013	97.8092116612041	96.3523743977977	99.8849563510861	100.467671779442	98.6465619038968	100.298507462687	100.58100771502	103.286384976526	98.6031224322103	98.6977381768335	101.723973711782	104.527368534251	97.0409051348999	98.6875457669126	101.040118870728
44	97.9771974990805	99.664590321035	99.7530864197531	99.0186260765071	100.020942408377	100.826559191202	102.43458935246	100.308276025611	99.3682772750555	98.1496379726468	96.6494845360825	97.6816879395676	100.307546723445	100.766456266907	102.098695405559	98.9348257808268	104.655636783378	99.641639716808	104.116865869854	98.3559956412565	101.411696917315	97.3066898349261	92.4709449216776	99.9376805846694	102.720182613658	97.5609756097561	100.855336556341	98.7816924596641	99.2277088696466	99.2945419827083	100.150105073551	100.754310344828	93.75	99.9238675295013	98.844229774021	98.1876577196605	99.8849563510861	101.252575465219	98.6465619038968	100.298507462687	100.58100771502	104.627766599598	97.7067304100993	99.1815506188767	102.866939708544	103.236907194322	98.3463881636205	98.6875457669126	99.851411589896
45	97.9771974990805	100.303465900016	99.7530864197531	99.979971960745	100.523560209424	102.466015438213	102.43458935246	100.308276025611	98.3438620454157	98.1496379726468	96.6494845360825	98.0724146913259	99.361249112846	100.766456266907	102.098695405559	98.9348257808268	104.270873412851	99.641639716808	104.116865869854	98.3559956412565	103.71650821089	97.0170865913698	92.4709449216776	99.2578324174268	100.43751188891	98.8280012670257	100.855336556341	98.7816924596641	99.2277088696466	101.204052405453	100.150105073551	100.754310344828	95.5188679245283	99.9238675295013	98.844229774021	100.022941041523	99.8849563510861	100.467671779442	98.6465619038968	100.298507462687	99.4380417182589	104.627766599598	97.7067304100993	99.1815506188767	101.723973711782	103.236907194322	98.7815491731941	99.3634878612066	98.6627043090639
46	99.7425524089739	100.942341478997	100.740740740741	100.460644902864	100.020942408377	100.006831067696	102.43458935246	99.596869812663	99.3682772750555	99.7586484312148	96.6494845360825	98.0724146913259	99.361249112846	100.090171325518	101.418037436188	98.2126737678281	105.040400153905	99.641639716808	105.179282868526	98.3559956412565	102.564102564103	98.1754995655951	92.4709449216776	99.9376805846694	99.296176526536	97.5609756097561	100.855336556341	98.7816924596641	99.2277088696466	101.204052405453	100.150105073551	101.293103448276	95.5188679245283	99.9238675295013	98.844229774021	100.022941041523	99.0728835352237	100.467671779442	99.1915705332001	101.194029850746	100.58100771502	101.945003353454	97.7067304100993	99.1815506188767	102.866939708544	104.527368534251	99.6518711923412	99.3634878612066	98.6627043090639
47	98.8598749540272	100.942341478997	100.740740740741	100.460644902864	100.020942408377	100.006831067696	101.828467521972	100.308276025611	99.3682772750555	101.367658889783	96.6494845360825	98.0724146913259	100.307546723445	100.766456266907	102.098695405559	98.9348257808268	105.80992689496	99.641639716808	104.116865869854	98.3559956412565	102.564102564103	97.8858963220388	93.9868620515412	99.9376805846694	100.43751188891	96.2939499524865	100.855336556341	98.7816924596641	99.2277088696466	100.567548931205	100.150105073551	101.831896551724	97.2877358490566	99.9238675295013	98.844229774021	100.940582702455	99.0728835352237	100.075219936554	99.1915705332001	100.298507462687	100.58100771502	96.579476861167	97.7067304100993	99.1815506188767	100.58100771502	104.527368534251	98.3463881636205	100.0394299555	98.6627043090639
48	97.9771974990805	100.942341478997	99.7530864197531	99.979971960745	100.020942408377	100.006831067696	102.43458935246	99.596869812663	99.3682772750555	101.367658889783	97.6159793814433	99.635321698359	99.361249112846	101.442741208296	101.418037436188	98.2126737678281	105.425163524432	99.641639716808	101.99203187251	98.3559956412565	102.564102564103	98.4651028091515	95.5027791814047	100.617528751912	100.43751188891	96.2939499524865	99.9628114540721	97.4646032268686	99.2277088696466	99.9310454569565	100.870609426599	101.293103448276	97.2877358490566	99.3528740007613	99.3617388304295	100.940582702455	99.8849563510861	99.6827680936652	99.1915705332001	100.298507462687	100.58100771502	99.2622401073105	98.6031224322103	99.66536306092	101.723973711782	104.527368534251	99.2167101827676	100.0394299555	98.6627043090639
49	98.8598749540272	100.942341478997	100.740740740741	100.460644902864	100.020942408377	99.1871029441902	102.43458935246	99.596869812663	98.3438620454157	102.976669348351	97.6159793814433	99.635321698359	99.361249112846	101.442741208296	102.098695405559	97.4905217548294	105.040400153905	100.690499082248	101.99203187251	98.9245274079689	102.564102564103	98.7547060527078	95.5027791814047	100.617528751912	102.720182613658	96.2939499524865	99.9628114540721	97.4646032268686	99.2277088696466	98.6580385084602	100.150105073551	101.293103448276	95.5188679245283	99.3528740007613	99.879247886838	100.940582702455	99.0728835352237	99.6827680936652	99.1915705332001	100.298507462687	99.4380417182589	97.9208584842388	99.4995144543214	99.66536306092	101.723973711782	104.527368534251	98.7815491731941	100.0394299555	98.6627043090639
50	99.7425524089739	100.303465900016	99.7530864197531	100.941317844983	100.020942408377	99.1871029441902	103.040711182948	98.8854635997154	98.3438620454157	104.585679806919	97.6159793814433	99.635321698359	100.307546723445	101.442741208296	102.098695405559	98.2126737678281	105.040400153905	99.641639716808	100.929614873838	98.9245274079689	103.71650821089	99.6235157833768	97.0186963112683	99.9376805846694	101.578847251284	96.2939499524865	99.9628114540721	97.4646032268686	99.2277088696466	100.567548931205	100.870609426599	101.293103448276	99.0566037735849	99.9238675295013	99.879247886838	99.1052993805919	99.8849563510861	99.6827680936652	99.1915705332001	99.4029850746269	99.4380417182589	99.2622401073105	99.4995144543214	99.1815506188767	101.723973711782	105.81782987418	98.7815491731941	100.715372049794	98.6627043090639
51	99.7425524089739	100.942341478997	99.7530864197531	100.941317844983	100.020942408377	100.006831067696	102.43458935246	99.596869812663	99.3682772750555	104.585679806919	97.6159793814433	100.416775201875	100.307546723445	101.442741208296	102.098695405559	98.2126737678281	103.501346671797	100.690499082248	100.929614873838	99.4930591746814	103.71650821089	98.7547060527078	97.0186963112683	100.617528751912	101.578847251284	96.2939499524865	99.9628114540721	97.4646032268686	99.2277088696466	98.6580385084602	100.870609426599	100.215517241379	97.2877358490566	99.9238675295013	100.396756943247	100.022941041523	99.8849563510861	100.075219936554	99.1915705332001	100.298507462687	99.4380417182589	103.286384976526	98.6031224322103	99.66536306092	101.723973711782	104.527368534251	98.7815491731941	100.715372049794	98.6627043090639
52	99.7425524089739	100.942341478997	99.7530864197531	100.460644902864	100.020942408377	100.006831067696	101.222345691484	98.8854635997154	100.392692504695	106.194690265487	98.5824742268041	100.416775201875	101.253844334043	100.766456266907	102.098695405559	98.9348257808268	101.962293189688	100.690499082248	99.867197875166	100.061590941394	101.411696917315	99.6235157833768	97.0186963112683	101.297376919155	101.578847251284	95.026924295217	100.855336556341	97.4646032268686	99.2277088696466	99.2945419827083	100.870609426599	98.5991379310345	97.2877358490566	99.9238675295013	99.3617388304295	100.022941041523	99.8849563510861	100.075219936554	98.6465619038968	100.298507462687	99.4380417182589	103.286384976526	98.6031224322103	99.66536306092	101.723973711782	104.527368534251	100.957354221062	100.715372049794	97.4739970282318
53	100.625229863921	101.581217057978	99.7530864197531	100.460644902864	100.020942408377	99.1871029441902	101.828467521972	99.596869812663	100.392692504695	107.803700724055	97.6159793814433	100.026048450117	101.253844334043	100.766456266907	102.098695405559	98.2126737678281	101.577529819161	100.690499082248	100.929614873838	100.061590941394	101.411696917315	99.9131190269331	95.5027791814047	101.297376919155	100.43751188891	95.026924295217	100.855336556341	97.4646032268686	99.2277088696466	99.2945419827083	101.591113779646	99.1379310344828	97.2877358490566	99.9238675295013	99.879247886838	98.1876577196605	99.8849563510861	100.860123622331	98.6465619038968	100.298507462687	99.4380417182589	101.945003353454	98.6031224322103	99.66536306092	100.58100771502	103.236907194322	100.957354221062	101.391314144088	97.4739970282318
54	102.390584773814	101.581217057978	99.7530864197531	100.460644902864	100.020942408377	99.1871029441902	101.222345691484	98.8854635997154	101.417107734335	107.803700724055	97.6159793814433	100.807501953634	102.200141944642	100.766456266907	100.737379466818	98.9348257808268	102.347056560215	100.690499082248	104.116865869854	100.061590941394	104.868913857678	99.6235157833768	97.0186963112683	101.297376919155	100.43751188891	96.2939499524865	99.9628114540721	97.4646032268686	99.2277088696466	99.9310454569565	102.311618132693	100.215517241379	99.0566037735849	99.9238675295013	99.3617388304295	99.1052993805919	99.8849563510861	100.467671779442	98.6465619038968	100.298507462687	100.58100771502	101.945003353454	98.6031224322103	99.66536306092	100.58100771502	104.527368534251	100.522193211488	100.0394299555	98.6627043090639
55	101.507907318867	102.220092636959	98.7654320987654	100.941317844983	100.020942408377	100.006831067696	100.010102030508	98.8854635997154	101.417107734335	106.194690265487	97.6159793814433	100.807501953634	103.14643955524	102.119026149684	101.418037436188	98.2126737678281	104.655636783378	100.690499082248	103.054448871182	100.061590941394	103.71650821089	99.3339125398204	100.050530570995	101.297376919155	100.43751188891	97.5609756097561	100.855336556341	98.7816924596641	99.2277088696466	99.2945419827083	101.591113779646	100.754310344828	97.2877358490566	99.9238675295013	99.3617388304295	99.1052993805919	99.8849563510861	100.075219936554	98.6465619038968	100.298507462687	100.58100771502	104.627766599598	97.7067304100993	99.1815506188767	99.4380417182589	103.236907194322	100.087032201915	100.715372049794	97.4739970282318
56	101.507907318867	102.220092636959	98.7654320987654	100.460644902864	100.523560209424	100.006831067696	100.010102030508	99.596869812663	101.417107734335	106.194690265487	96.6494845360825	100.807501953634	102.200141944642	102.119026149684	100.056721497448	98.2126737678281	102.731819930743	100.690499082248	100.929614873838	100.061590941394	103.71650821089	100.202722270489	97.0186963112683	101.977225086397	99.296176526536	97.5609756097561	100.855336556341	98.7816924596641	99.2277088696466	98.6580385084602	101.591113779646	99.676724137931	97.2877358490566	99.9238675295013	99.879247886838	98.1876577196605	99.8849563510861	100.860123622331	99.1915705332001	100.298507462687	100.58100771502	108.651911468813	98.6031224322103	99.66536306092	100.58100771502	103.236907194322	100.087032201915	100.0394299555	98.6627043090639
57	101.507907318867	101.581217057978	99.7530864197531	100.941317844983	100.020942408377	100.826559191202	100.010102030508	98.8854635997154	101.417107734335	104.585679806919	96.6494845360825	100.416775201875	101.253844334043	102.119026149684	100.737379466818	98.2126737678281	101.192766448634	100.690499082248	99.867197875166	100.061590941394	102.564102564103	100.202722270489	97.0186963112683	101.977225086397	100.43751188891	96.2939499524865	100.855336556341	97.4646032268686	98.2915984086122	98.0215350342121	101.591113779646	100.215517241379	99.0566037735849	99.9238675295013	99.879247886838	98.1876577196605	99.8849563510861	100.467671779442	99.1915705332001	100.298507462687	100.58100771502	107.310529845741	98.6031224322103	100.149175502963	99.4380417182589	104.527368534251	100.957354221062	100.715372049794	97.4739970282318
58	103.273262228761	102.220092636959	99.7530864197531	101.421990787102	100.523560209424	100.006831067696	101.222345691484	98.8854635997154	100.392692504695	104.585679806919	98.5824742268041	100.026048450117	103.14643955524	101.442741208296	100.056721497448	98.2126737678281	101.962293189688	101.739358447688	99.867197875166	100.061590941394	102.564102564103	100.492325514046	97.0186963112683	101.297376919155	101.578847251284	95.026924295217	100.855336556341	98.7816924596641	98.2915984086122	96.1120246114677	101.591113779646	100.754310344828	99.0566037735849	99.9238675295013	98.844229774021	99.1052993805919	99.8849563510861	100.860123622331	99.1915705332001	100.298507462687	100.58100771502	104.627766599598	100.395906476432	100.149175502963	100.58100771502	103.236907194322	101.392515230635	100.0394299555	96.2852897473997
59	102.390584773814	102.220092636959	98.7654320987654	100.941317844983	100.020942408377	99.1871029441902	100.010102030508	98.8854635997154	99.3682772750555	102.976669348351	97.6159793814433	100.416775201875	102.200141944642	102.795311091073	99.3760635280771	98.2126737678281	102.347056560215	100.690499082248	101.99203187251	100.061590941394	102.564102564103	101.071532001158	98.5346134411319	100.617528751912	101.578847251284	95.026924295217	100.855336556341	98.7816924596641	98.2915984086122	97.3850315599639	101.591113779646	100.215517241379	100.825471698113	99.9238675295013	99.3617388304295	99.1052993805919	99.8849563510861	100.860123622331	99.1915705332001	99.4029850746269	101.723973711782	104.627766599598	100.395906476432	100.632987945007	99.4380417182589	103.236907194322	99.6518711923412	100.715372049794	96.2852897473997
60	103.273262228761	102.220092636959	98.7654320987654	101.421990787102	100.020942408377	99.1871029441902	100.616223860996	98.8854635997154	100.392692504695	102.976669348351	97.6159793814433	100.807501953634	101.253844334043	102.119026149684	100.056721497448	98.9348257808268	102.731819930743	100.690499082248	104.116865869854	100.061590941394	103.71650821089	101.650738488271	98.5346134411319	100.617528751912	100.43751188891	95.026924295217	100.855336556341	98.7816924596641	98.2915984086122	96.1120246114677	101.591113779646	99.676724137931	99.0566037735849	99.9238675295013	99.879247886838	99.1052993805919	99.8849563510861	101.252575465219	99.1915705332001	100.298507462687	100.58100771502	101.945003353454	101.292298498543	100.149175502963	99.4380417182589	101.946445854393	100.957354221062	100.715372049794	96.2852897473997
61	103.273262228761	102.220092636959	97.7777777777778	101.421990787102	100.020942408377	100.826559191202	99.4039802000202	98.8854635997154	98.3438620454157	101.367658889783	97.6159793814433	100.807501953634	98.4149515022475	102.119026149684	99.3760635280771	98.2126737678281	102.347056560215	100.690499082248	103.054448871182	100.061590941394	103.71650821089	101.071532001158	97.0186963112683	101.297376919155	101.578847251284	93.7598986379474	100.855336556341	100.09878169246	98.2915984086122	96.1120246114677	102.311618132693	101.293103448276	100.825471698113	99.9238675295013	99.3617388304295	100.022941041523	99.8849563510861	100.467671779442	99.1915705332001	100.298507462687	101.723973711782	107.310529845741	101.292298498543	100.149175502963	99.4380417182589	101.946445854393	100.522193211488	100.0394299555	96.2852897473997
62	105.038617138654	102.85896821594	98.7654320987654	101.902663729221	100.523560209424	100.826559191202	100.616223860996	99.596869812663	100.392692504695	101.367658889783	97.6159793814433	100.416775201875	100.307546723445	102.119026149684	99.3760635280771	98.2126737678281	101.192766448634	100.690499082248	103.054448871182	100.061590941394	103.71650821089	101.071532001158	100.050530570995	100.617528751912	101.578847251284	93.7598986379474	99.9628114540721	98.7816924596641	99.2277088696466	96.7485280857158	101.591113779646	101.293103448276	100.825471698113	100.494861058241	99.879247886838	100.940582702455	99.8849563510861	100.467671779442	99.1915705332001	100.298507462687	101.723973711782	105.969148222669	101.292298498543	99.66536306092	100.58100771502	103.236907194322	99.6518711923412	100.0394299555	97.4739970282318
63	105.038617138654	102.85896821594	98.7654320987654	101.421990787102	100.020942408377	101.646287314707	99.4039802000202	98.8854635997154	99.3682772750555	99.7586484312148	97.6159793814433	100.416775201875	99.361249112846	103.471596032462	100.056721497448	98.2126737678281	101.192766448634	100.690499082248	104.116865869854	100.061590941394	104.868913857678	103.098754706053	100.050530570995	100.617528751912	100.43751188891	95.026924295217	99.9628114540721	98.7816924596641	98.2915984086122	97.3850315599639	101.591113779646	100.754310344828	100.825471698113	99.9238675295013	99.879247886838	100.022941041523	99.8849563510861	100.467671779442	99.1915705332001	100.298507462687	100.58100771502	108.651911468813	102.188690520654	100.149175502963	98.2950757214973	103.236907194322	100.522193211488	100.0394299555	96.2852897473997
64	103.273262228761	103.497843794921	99.7530864197531	102.864009613459	100.020942408377	101.646287314707	99.4039802000202	98.8854635997154	101.417107734335	102.976669348351	97.6159793814433	99.635321698359	101.253844334043	102.795311091073	99.3760635280771	98.9348257808268	101.577529819161	100.690499082248	103.054448871182	100.061590941394	103.71650821089	102.51954821894	101.566447700859	99.9376805846694	100.43751188891	95.026924295217	99.9628114540721	98.7816924596641	99.2277088696466	98.6580385084602	102.311618132693	99.676724137931	102.594339622642	99.9238675295013	99.879247886838	100.940582702455	100.697029166949	100.467671779442	99.1915705332001	101.194029850746	100.58100771502	108.651911468813	101.292298498543	100.149175502963	98.2950757214973	101.946445854393	99.6518711923412	100.0394299555	95.0965824665676
65	104.155939683707	102.85896821594	98.7654320987654	102.864009613459	100.020942408377	100.826559191202	100.010102030508	99.596869812663	99.3682772750555	101.367658889783	97.6159793814433	99.635321698359	100.307546723445	102.119026149684	99.3760635280771	98.2126737678281	103.11658330127	100.690499082248	99.867197875166	99.4930591746814	101.411696917315	101.940341731827	98.5346134411319	100.617528751912	100.43751188891	92.4928729806778	99.9628114540721	100.09878169246	99.2277088696466	94.8390176629714	101.591113779646	99.676724137931	100.825471698113	99.9238675295013	100.396756943247	100.940582702455	100.697029166949	101.252575465219	99.1915705332001	101.194029850746	100.58100771502	112.676056338028	103.085082542765	100.149175502963	99.4380417182589	101.946445854393	99.6518711923412	100.0394299555	97.4739970282318
66	105.921294593601	102.85896821594	99.7530864197531	103.344682555578	100.020942408377	100.006831067696	98.7978583695323	98.8854635997154	98.3438620454157	101.367658889783	97.6159793814433	100.026048450117	99.361249112846	101.442741208296	100.056721497448	98.9348257808268	103.11658330127	100.690499082248	99.867197875166	100.630122708106	101.411696917315	101.650738488271	98.5346134411319	100.617528751912	99.296176526536	92.4928729806778	99.9628114540721	98.7816924596641	99.2277088696466	98.0215350342121	101.591113779646	100.215517241379	104.36320754717	99.9238675295013	99.879247886838	100.022941041523	99.8849563510861	101.252575465219	99.7365791625034	100.298507462687	100.58100771502	111.334674714956	102.188690520654	100.632987945007	99.4380417182589	101.946445854393	99.6518711923412	99.3634878612066	97.4739970282318
67	105.921294593601	102.85896821594	98.7654320987654	102.38333667134	100.523560209424	101.646287314707	99.4039802000202	99.596869812663	99.3682772750555	101.367658889783	97.6159793814433	100.807501953634	100.307546723445	102.119026149684	100.056721497448	98.2126737678281	101.962293189688	100.690499082248	99.867197875166	100.630122708106	101.411696917315	101.361135244715	98.5346134411319	101.297376919155	99.296176526536	92.4928729806778	99.9628114540721	98.7816924596641	100.163819330681	96.7485280857158	102.311618132693	100.215517241379	102.594339622642	99.9238675295013	98.844229774021	100.940582702455	99.8849563510861	101.252575465219	99.7365791625034	101.194029850746	100.58100771502	109.993293091885	102.188690520654	100.632987945007	99.4380417182589	99.3655231745349	97.911227154047	99.3634878612066	97.4739970282318
68	104.155939683707	102.85896821594	98.7654320987654	102.38333667134	101.026178010471	101.646287314707	99.4039802000202	99.596869812663	99.3682772750555	99.7586484312148	97.6159793814433	101.58895545715	99.361249112846	100.766456266907	99.3760635280771	99.6569777938256	100.808003078107	99.641639716808	101.99203187251	101.198654474819	101.411696917315	102.51954821894	103.082364830723	100.617528751912	98.1548411641621	92.4928729806778	99.0702863518036	100.09878169246	100.163819330681	97.3850315599639	101.591113779646	99.676724137931	102.594339622642	99.9238675295013	98.844229774021	100.940582702455	99.8849563510861	101.252575465219	99.1915705332001	100.298507462687	101.723973711782	105.969148222669	100.395906476432	100.632987945007	98.2950757214973	99.3655231745349	97.4760661444734	98.6875457669126	96.2852897473997
69	104.155939683707	103.497843794921	99.7530864197531	101.902663729221	101.026178010471	100.006831067696	98.1917365390444	99.596869812663	100.392692504695	101.367658889783	98.5824742268041	101.198228705392	99.361249112846	100.766456266907	99.3760635280771	100.379129806824	100.038476337053	100.690499082248	100.929614873838	100.630122708106	101.411696917315	102.809151462496	101.566447700859	101.297376919155	100.43751188891	93.7598986379474	99.0702863518036	100.09878169246	101.099929791715	96.7485280857158	101.591113779646	100.215517241379	102.594339622642	99.9238675295013	99.879247886838	101.858224363386	99.8849563510861	101.252575465219	99.7365791625034	100.298507462687	101.723973711782	108.651911468813	101.292298498543	100.632987945007	98.2950757214973	99.3655231745349	98.7815491731941	98.6875457669126	96.2852897473997
70	104.155939683707	102.85896821594	100.740740740741	102.38333667134	100.020942408377	100.826559191202	100.010102030508	99.596869812663	100.392692504695	102.976669348351	98.5824742268041	100.416775201875	99.361249112846	101.442741208296	99.3760635280771	99.6569777938256	98.4994228549442	100.690499082248	99.867197875166	100.630122708106	99.1068856237396	103.388357949609	100.050530570995	101.297376919155	99.296176526536	95.026924295217	99.9628114540721	100.09878169246	100.163819330681	98.6580385084602	102.311618132693	100.754310344828	104.36320754717	99.9238675295013	100.396756943247	100.940582702455	99.8849563510861	101.252575465219	99.7365791625034	100.298507462687	102.866939708544	109.993293091885	102.188690520654	100.149175502963	97.1521097247357	99.3655231745349	98.3463881636205	99.3634878612066	96.2852897473997
71	107.686649503494	103.497843794921	100.740740740741	101.902663729221	100.523560209424	100.826559191202	100.010102030508	99.596869812663	99.3682772750555	102.976669348351	98.5824742268041	100.807501953634	100.307546723445	100.766456266907	99.3760635280771	100.379129806824	98.4994228549442	100.690499082248	99.867197875166	100.630122708106	101.411696917315	103.677961193165	98.5346134411319	100.617528751912	98.1548411641621	93.7598986379474	100.855336556341	100.09878169246	100.163819330681	98.0215350342121	102.311618132693	100.215517241379	104.36320754717	99.9238675295013	100.914265999655	100.940582702455	99.8849563510861	101.252575465219	99.7365791625034	100.298507462687	102.866939708544	108.651911468813	101.292298498543	100.632987945007	98.2950757214973	98.0750618346059	97.911227154047	98.0116036726187	97.4739970282318
72	106.803972048547	103.497843794921	99.7530864197531	102.38333667134	100.523560209424	101.646287314707	99.4039802000202	100.308276025611	100.392692504695	102.976669348351	98.5824742268041	101.58895545715	99.361249112846	100.090171325518	98.0147475893364	101.101281819823	97.72989611389	99.641639716808	100.929614873838	100.630122708106	101.411696917315	102.809151462496	98.5346134411319	101.297376919155	99.296176526536	95.026924295217	99.9628114540721	100.09878169246	100.163819330681	98.6580385084602	101.591113779646	100.754310344828	104.36320754717	100.494861058241	100.914265999655	102.775866024318	99.8849563510861	100.860123622331	99.7365791625034	100.298507462687	101.723973711782	104.627766599598	102.188690520654	100.149175502963	97.1521097247357	98.0750618346059	98.3463881636205	98.6875457669126	96.2852897473997
73	106.803972048547	102.85896821594	99.7530864197531	100.941317844983	101.026178010471	100.826559191202	99.4039802000202	99.596869812663	101.417107734335	102.976669348351	98.5824742268041	101.198228705392	100.307546723445	100.766456266907	98.0147475893364	101.101281819823	98.8841862254713	99.641639716808	100.929614873838	100.630122708106	100.259291270527	102.229944975384	101.566447700859	100.617528751912	98.1548411641621	96.2939499524865	99.9628114540721	101.415870925255	101.099929791715	98.6580385084602	101.591113779646	101.293103448276	104.36320754717	100.494861058241	101.949284112472	101.858224363386	100.697029166949	100.860123622331	99.7365791625034	100.298507462687	101.723973711782	104.627766599598	101.292298498543	100.632987945007	97.1521097247357	98.0750618346059	99.2167101827676	98.6875457669126	99.851411589896
74	105.921294593601	102.85896821594	99.7530864197531	100.941317844983	100.523560209424	100.006831067696	98.7978583695323	100.308276025611	100.392692504695	102.976669348351	97.6159793814433	101.58895545715	101.253844334043	100.766456266907	99.3760635280771	101.823433832822	98.1146594844171	99.641639716808	100.929614873838	99.4930591746814	101.411696917315	102.229944975384	103.082364830723	101.297376919155	99.296176526536	96.2939499524865	99.9628114540721	101.415870925255	101.099929791715	99.2945419827083	101.591113779646	101.293103448276	102.594339622642	100.494861058241	101.949284112472	101.858224363386	100.697029166949	100.075219936554	99.1915705332001	100.298507462687	101.723973711782	101.945003353454	100.395906476432	101.11680038705	97.1521097247357	96.7846004946768	99.2167101827676	98.6875457669126	96.2852897473997
75	104.155939683707	102.85896821594	98.7654320987654	100.941317844983	100.020942408377	99.1871029441902	97.5856147085564	100.308276025611	101.417107734335	102.976669348351	98.5824742268041	100.807501953634	102.200141944642	100.766456266907	98.0147475893364	101.823433832822	96.5756060023086	99.641639716808	98.804780876494	98.9245274079689	101.411696917315	101.940341731827	104.598281960586	101.977225086397	98.1548411641621	95.026924295217	99.9628114540721	100.09878169246	100.163819330681	100.567548931205	101.591113779646	101.293103448276	102.594339622642	100.494861058241	101.431775056063	102.775866024318	100.697029166949	99.6827680936652	99.1915705332001	100.298507462687	101.723973711782	101.945003353454	100.395906476432	100.632987945007	97.1521097247357	98.0750618346059	100.522193211488	99.3634878612066	98.6627043090639
76	103.273262228761	104.136719373902	98.7654320987654	100.941317844983	100.020942408377	100.006831067696	97.5856147085564	99.596869812663	101.417107734335	102.976669348351	100.515463917526	101.198228705392	99.361249112846	100.766456266907	98.6954055587068	101.823433832822	95.8060792612543	99.641639716808	98.804780876494	99.4930591746814	103.71650821089	100.781928757602	104.598281960586	101.297376919155	98.1548411641621	96.2939499524865	99.0702863518036	101.415870925255	101.099929791715	101.204052405453	102.311618132693	101.293103448276	104.36320754717	100.494861058241	101.949284112472	102.775866024318	100.697029166949	99.6827680936652	99.1915705332001	100.298507462687	102.866939708544	99.2622401073105	100.395906476432	100.632987945007	97.1521097247357	94.2036778148188	100.087032201915	99.3634878612066	97.4739970282318
77	105.038617138654	102.85896821594	98.7654320987654	101.421990787102	100.523560209424	100.006831067696	98.1917365390444	100.308276025611	101.417107734335	102.976669348351	100.515463917526	101.198228705392	100.307546723445	100.766456266907	99.3760635280771	101.823433832822	96.1908426317815	99.641639716808	97.742363877822	98.9245274079689	102.564102564103	101.071532001158	101.566447700859	101.977225086397	98.1548411641621	97.5609756097561	99.0702863518036	101.415870925255	102.03604025275	99.9310454569565	102.311618132693	101.831896551724	104.36320754717	99.9238675295013	101.431775056063	102.775866024318	100.697029166949	100.075219936554	99.1915705332001	100.298507462687	101.723973711782	101.945003353454	99.4995144543214	100.632987945007	96.0091437279741	95.4941391547478	100.522193211488	99.3634878612066	97.4739970282318
78	105.921294593601	102.85896821594	99.7530864197531	100.941317844983	100.020942408377	100.006831067696	97.5856147085564	100.308276025611	102.441522963975	101.367658889783	100.515463917526	100.807501953634	99.361249112846	100.090171325518	98.6954055587068	101.823433832822	96.9603693728357	100.690499082248	100.929614873838	98.9245274079689	101.411696917315	100.781928757602	101.566447700859	101.297376919155	98.1548411641621	97.5609756097561	99.9628114540721	101.415870925255	101.099929791715	100.567548931205	102.311618132693	101.293103448276	106.132075471698	99.9238675295013	101.949284112472	102.775866024318	100.697029166949	100.075219936554	99.1915705332001	101.194029850746	102.866939708544	101.945003353454	97.7067304100993	100.632987945007	96.0091437279741	96.7846004946768	102.262837249782	100.0394299555	97.4739970282318
79	106.803972048547	102.85896821594	98.7654320987654	100.941317844983	100.523560209424	99.1871029441902	96.9794928780685	100.308276025611	101.417107734335	101.367658889783	99.5489690721649	100.807501953634	99.361249112846	100.090171325518	99.3760635280771	101.101281819823	96.5756060023086	99.641639716808	101.99203187251	98.9245274079689	101.411696917315	101.071532001158	101.566447700859	100.617528751912	98.1548411641621	96.2939499524865	99.9628114540721	100.09878169246	101.099929791715	100.567548931205	102.311618132693	102.370689655172	106.132075471698	99.9238675295013	102.984302225289	101.858224363386	100.697029166949	100.467671779442	99.1915705332001	100.298507462687	101.723973711782	103.286384976526	98.6031224322103	101.11680038705	96.0091437279741	96.7846004946768	99.6518711923412	100.715372049794	97.4739970282318
80	106.803972048547	102.220092636959	98.7654320987654	101.421990787102	100.523560209424	99.1871029441902	96.9794928780685	100.308276025611	102.441522963975	102.976669348351	100.515463917526	100.416775201875	99.361249112846	99.4138863841299	98.6954055587068	101.823433832822	97.3451327433628	99.641639716808	100.929614873838	98.9245274079689	100.259291270527	100.202722270489	101.566447700859	101.297376919155	98.1548411641621	96.2939499524865	99.9628114540721	101.415870925255	102.03604025275	101.840555879701	101.591113779646	102.370689655172	106.132075471698	99.9238675295013	102.46679316888	103.693507685249	100.697029166949	100.467671779442	99.1915705332001	101.194029850746	102.866939708544	104.627766599598	98.6031224322103	101.11680038705	96.0091437279741	96.7846004946768	99.2167101827676	100.0394299555	98.6627043090639
81	105.921294593601	101.581217057978	97.7777777777778	101.421990787102	100.020942408377	99.1871029441902	96.3733710475806	100.308276025611	102.441522963975	102.976669348351	100.515463917526	100.807501953634	98.4149515022475	100.090171325518	98.0147475893364	101.823433832822	95.4213158907272	99.641639716808	99.867197875166	99.4930591746814	100.259291270527	100.492325514046	101.566447700859	101.297376919155	99.296176526536	97.5609756097561	99.0702863518036	101.415870925255	102.03604025275	102.477059353949	101.591113779646	100.754310344828	107.900943396226	99.9238675295013	102.46679316888	103.693507685249	100.697029166949	100.075219936554	99.1915705332001	100.298507462687	101.723973711782	104.627766599598	99.4995144543214	101.11680038705	96.0091437279741	98.0750618346059	100.957354221062	100.0394299555	98.6627043090639
82	104.155939683707	101.581217057978	96.7901234567901	101.421990787102	100.020942408377	99.1871029441902	96.3733710475806	100.308276025611	102.441522963975	101.367658889783	100.515463917526	100.807501953634	99.361249112846	99.4138863841299	97.334089619966	101.101281819823	95.4213158907272	99.641639716808	98.804780876494	99.4930591746814	101.411696917315	101.361135244715	100.050530570995	101.977225086397	98.1548411641621	96.2939499524865	99.9628114540721	101.415870925255	102.03604025275	102.477059353949	102.311618132693	101.293103448276	107.900943396226	99.9238675295013	101.949284112472	103.693507685249	100.697029166949	99.6827680936652	99.7365791625034	100.298507462687	102.866939708544	107.310529845741	98.6031224322103	101.600612829093	94.8661777312125	95.4941391547478	100.957354221062	100.0394299555	98.6627043090639
83	106.803972048547	101.581217057978	97.7777777777778	101.421990787102	100.020942408377	99.1871029441902	96.9794928780685	100.308276025611	100.392692504695	101.367658889783	100.515463917526	100.807501953634	100.307546723445	99.4138863841299	97.334089619966	101.823433832822	96.1908426317815	99.641639716808	99.867197875166	99.4930591746814	101.411696917315	101.940341731827	101.566447700859	101.977225086397	98.1548411641621	96.2939499524865	99.9628114540721	101.415870925255	101.099929791715	103.113562828197	102.311618132693	100.754310344828	106.132075471698	99.9238675295013	101.949284112472	103.693507685249	99.8849563510861	99.2903162507767	99.7365791625034	100.298507462687	101.723973711782	105.969148222669	99.4995144543214	102.084425271137	97.1521097247357	96.7846004946768	101.392515230635	100.0394299555	98.6627043090639
84	105.038617138654	101.581217057978	97.7777777777778	101.421990787102	99.5183246073298	98.3673748206845	96.9794928780685	100.308276025611	101.417107734335	102.976669348351	99.5489690721649	100.807501953634	101.253844334043	100.090171325518	97.334089619966	102.545585845821	95.4213158907272	99.641639716808	99.867197875166	99.4930591746814	102.564102564103	102.229944975384	100.050530570995	101.977225086397	98.1548411641621	95.026924295217	99.9628114540721	101.415870925255	101.099929791715	101.204052405453	101.591113779646	100.215517241379	106.132075471698	99.9238675295013	101.431775056063	102.775866024318	99.8849563510861	99.2903162507767	99.7365791625034	100.298507462687	102.866939708544	109.993293091885	99.4995144543214	101.11680038705	96.0091437279741	98.0750618346059	101.392515230635	100.0394299555	98.6627043090639
85	107.686649503494	101.581217057978	97.7777777777778	101.421990787102	100.020942408377	98.3673748206845	97.5856147085564	101.019682238558	101.417107734335	101.367658889783	101.481958762887	100.807501953634	101.253844334043	100.766456266907	97.334089619966	101.823433832822	97.3451327433628	100.690499082248	98.804780876494	100.061590941394	101.411696917315	104.546770923834	103.082364830723	101.297376919155	98.1548411641621	95.026924295217	99.0702863518036	101.415870925255	101.099929791715	101.840555879701	102.311618132693	99.1379310344828	106.132075471698	99.3528740007613	101.431775056063	103.693507685249	99.8849563510861	98.8978644078883	99.7365791625034	100.298507462687	102.866939708544	107.310529845741	99.4995144543214	101.600612829093	97.1521097247357	96.7846004946768	102.697998259356	99.3634878612066	99.851411589896
86	106.803972048547	101.581217057978	97.7777777777778	100.941317844983	100.020942408377	99.1871029441902	97.5856147085564	100.308276025611	101.417107734335	99.7586484312148	100.515463917526	101.198228705392	102.200141944642	101.442741208296	98.0147475893364	101.823433832822	97.72989611389	99.641639716808	95.6175298804781	101.198654474819	100.259291270527	103.967564436722	104.598281960586	101.977225086397	98.1548411641621	96.2939499524865	99.0702863518036	101.415870925255	101.099929791715	101.204052405453	102.311618132693	99.1379310344828	106.132075471698	99.3528740007613	101.431775056063	103.693507685249	99.8849563510861	98.5054125649998	99.7365791625034	100.298507462687	102.866939708544	103.286384976526	99.4995144543214	101.11680038705	97.1521097247357	96.7846004946768	102.697998259356	99.3634878612066	99.851411589896
87	105.921294593601	101.581217057978	97.7777777777778	101.421990787102	100.020942408377	96.7279185736731	97.5856147085564	101.019682238558	101.417107734335	99.7586484312148	100.515463917526	101.198228705392	101.253844334043	100.766456266907	98.0147475893364	101.101281819823	96.1908426317815	99.641639716808	96.6799468791501	100.630122708106	100.259291270527	103.677961193165	104.598281960586	101.977225086397	97.0135058017881	96.2939499524865	99.9628114540721	101.415870925255	100.163819330681	101.204052405453	101.591113779646	100.215517241379	106.132075471698	99.3528740007613	101.949284112472	104.61114934618	99.8849563510861	98.8978644078883	99.7365791625034	100.298507462687	101.723973711782	104.627766599598	99.4995144543214	101.600612829093	97.1521097247357	98.0750618346059	101.392515230635	100.0394299555	99.851411589896
88	105.038617138654	100.942341478997	96.7901234567901	101.421990787102	100.020942408377	96.7279185736731	96.9794928780685	101.019682238558	101.417107734335	99.7586484312148	99.5489690721649	100.807501953634	101.253844334043	100.766456266907	98.0147475893364	101.101281819823	95.4213158907272	99.641639716808	97.742363877822	101.198654474819	101.411696917315	105.415580654503	101.566447700859	101.297376919155	95.8721704394141	96.2939499524865	99.9628114540721	101.415870925255	100.163819330681	100.567548931205	101.591113779646	99.676724137931	107.900943396226	99.9238675295013	102.46679316888	103.693507685249	99.8849563510861	98.8978644078883	99.7365791625034	99.4029850746269	101.723973711782	104.627766599598	99.4995144543214	101.600612829093	97.1521097247357	96.7846004946768	102.697998259356	99.3634878612066	99.851411589896
89	103.273262228761	101.581217057978	97.7777777777778	100.460644902864	100.523560209424	97.5476466971788	96.9794928780685	100.308276025611	101.417107734335	99.7586484312148	101.481958762887	101.58895545715	100.307546723445	100.766456266907	97.334089619966	101.823433832822	95.0365525202001	99.641639716808	97.742363877822	101.198654474819	100.259291270527	104.836374167391	103.082364830723	101.977225086397	94.7308350770401	96.2939499524865	99.0702863518036	101.415870925255	100.163819330681	99.9310454569565	101.591113779646	99.676724137931	109.669811320755	99.9238675295013	101.949284112472	104.61114934618	99.8849563510861	98.8978644078883	99.7365791625034	99.4029850746269	101.723973711782	101.945003353454	100.395906476432	101.600612829093	97.1521097247357	96.7846004946768	103.13315926893	100.0394299555	98.6627043090639
90	105.038617138654	101.581217057978	97.7777777777778	100.460644902864	100.020942408377	97.5476466971788	97.5856147085564	101.019682238558	101.417107734335	101.367658889783	100.515463917526	101.58895545715	99.361249112846	100.766456266907	98.0147475893364	101.101281819823	95.0365525202001	99.641639716808	96.6799468791501	101.198654474819	99.1068856237396	104.836374167391	101.566447700859	101.977225086397	93.5894997146661	97.5609756097561	99.0702863518036	102.732960158051	101.099929791715	98.6580385084602	101.591113779646	99.1379310344828	107.900943396226	100.494861058241	102.46679316888	105.528791007112	99.8849563510861	99.6827680936652	99.7365791625034	100.298507462687	101.723973711782	104.627766599598	101.292298498543	101.600612829093	97.1521097247357	98.0750618346059	102.697998259356	99.3634878612066	99.851411589896
91	105.038617138654	102.220092636959	97.7777777777778	100.941317844983	100.523560209424	98.3673748206845	97.5856147085564	101.019682238558	101.417107734335	101.367658889783	100.515463917526	102.370408960667	99.361249112846	100.090171325518	97.334089619966	101.823433832822	93.4974990380916	99.641639716808	96.6799468791501	100.630122708106	97.9544799769519	105.70518389806	101.566447700859	101.977225086397	93.5894997146661	98.8280012670257	99.0702863518036	101.415870925255	100.163819330681	99.9310454569565	101.591113779646	99.1379310344828	107.900943396226	100.494861058241	102.46679316888	104.61114934618	99.8849563510861	99.2903162507767	100.281587791807	100.298507462687	100.58100771502	107.310529845741	103.981474564876	102.084425271137	96.0091437279741	98.0750618346059	101.827676240209	100.0394299555	99.851411589896
92	104.155939683707	101.581217057978	96.7901234567901	100.941317844983	101.026178010471	96.7279185736731	97.5856147085564	101.019682238558	101.417107734335	102.976669348351	101.481958762887	102.761135712425	98.4149515022475	100.090171325518	97.334089619966	102.545585845821	94.6517891496729	98.5927803513679	96.6799468791501	100.630122708106	100.259291270527	104.836374167391	104.598281960586	102.65707325364	93.5894997146661	97.5609756097561	99.0702863518036	101.415870925255	100.163819330681	101.204052405453	101.591113779646	98.0603448275862	107.900943396226	100.494861058241	102.46679316888	104.61114934618	99.8849563510861	98.8978644078883	100.281587791807	100.298507462687	101.723973711782	103.286384976526	103.981474564876	102.084425271137	97.1521097247357	98.0750618346059	103.13315926893	100.0394299555	98.6627043090639
93	105.921294593601	101.581217057978	96.7901234567901	100.941317844983	100.523560209424	97.5476466971788	96.9794928780685	101.019682238558	102.441522963975	104.585679806919	101.481958762887	103.151862464183	98.4149515022475	100.090171325518	97.334089619966	102.545585845821	95.4213158907272	99.641639716808	98.804780876494	100.630122708106	99.1068856237396	104.836374167391	101.566447700859	102.65707325364	93.5894997146661	97.5609756097561	99.0702863518036	101.415870925255	100.163819330681	99.2945419827083	101.591113779646	98.0603448275862	109.669811320755	100.494861058241	102.984302225289	104.61114934618	99.8849563510861	98.8978644078883	100.281587791807	100.298507462687	100.58100771502	101.945003353454	102.188690520654	102.084425271137	98.2950757214973	98.0750618346059	104.003481288077	100.715372049794	99.851411589896
94	103.273262228761	102.220092636959	96.7901234567901	100.941317844983	100.523560209424	99.1871029441902	96.9794928780685	101.019682238558	101.417107734335	106.194690265487	100.515463917526	103.151862464183	98.4149515022475	99.4138863841299	98.0147475893364	102.545585845821	95.0365525202001	99.641639716808	98.804780876494	101.198654474819	99.1068856237396	106.284390385172	103.082364830723	103.336921420883	92.4481643522922	98.8280012670257	99.0702863518036	101.415870925255	100.163819330681	101.204052405453	101.591113779646	98.0603448275862	109.669811320755	100.494861058241	101.949284112472	104.61114934618	99.8849563510861	98.8978644078883	100.281587791807	100.298507462687	100.58100771502	100.603621730382	102.188690520654	101.600612829093	98.2950757214973	96.7846004946768	104.873803307224	100.0394299555	99.851411589896
95	104.155939683707	101.581217057978	96.7901234567901	100.460644902864	100.020942408377	97.5476466971788	96.9794928780685	100.308276025611	101.417107734335	106.194690265487	100.515463917526	101.979682208909	99.361249112846	100.090171325518	98.0147475893364	102.545585845821	93.8822624086187	98.5927803513679	98.804780876494	101.198654474819	99.1068856237396	105.415580654503	101.566447700859	102.65707325364	93.5894997146661	98.8280012670257	99.0702863518036	101.415870925255	100.163819330681	101.204052405453	100.870609426599	98.0603448275862	111.438679245283	100.494861058241	102.46679316888	104.61114934618	99.8849563510861	98.8978644078883	100.281587791807	99.4029850746269	101.723973711782	100.603621730382	103.085082542765	101.600612829093	99.4380417182589	96.7846004946768	103.13315926893	100.715372049794	99.851411589896
96	105.921294593601	101.581217057978	96.7901234567901	100.460644902864	100.020942408377	97.5476466971788	96.9794928780685	101.019682238558	102.441522963975	106.194690265487	101.481958762887	101.58895545715	99.361249112846	99.4138863841299	97.334089619966	103.267737858819	91.5736821854559	99.641639716808	98.804780876494	101.198654474819	100.259291270527	105.994787141616	103.082364830723	102.65707325364	91.3068289899182	97.5609756097561	99.9628114540721	101.415870925255	99.2277088696466	101.840555879701	101.591113779646	97.5215517241379	111.438679245283	100.494861058241	102.46679316888	103.693507685249	99.8849563510861	98.8978644078883	100.82659642111	100.298507462687	99.4380417182589	101.945003353454	102.188690520654	101.600612829093	99.4380417182589	96.7846004946768	103.568320278503	100.0394299555	99.851411589896
97	107.686649503494	100.942341478997	96.7901234567901	100.460644902864	100.020942408377	97.5476466971788	95.7672492170926	100.308276025611	101.417107734335	106.194690265487	102.448453608247	101.979682208909	99.361249112846	100.090171325518	98.6954055587068	103.267737858819	91.9584455559831	99.641639716808	97.742363877822	100.630122708106	97.9544799769519	106.573993628729	100.050530570995	101.977225086397	91.3068289899182	97.5609756097561	99.0702863518036	101.415870925255	100.163819330681	102.477059353949	101.591113779646	96.9827586206897	109.669811320755	100.494861058241	102.46679316888	100.940582702455	99.8849563510861	98.8978644078883	100.281587791807	100.298507462687	99.4380417182589	100.603621730382	102.188690520654	101.600612829093	100.58100771502	96.7846004946768	104.873803307224	100.715372049794	98.6627043090639
98	105.038617138654	100.942341478997	95.8024691358025	100.941317844983	99.5183246073298	100.006831067696	95.7672492170926	101.019682238558	100.392692504695	106.194690265487	102.448453608247	103.151862464183	101.253844334043	98.0613165013526	98.0147475893364	103.267737858819	93.1127356675644	99.641639716808	98.804780876494	101.198654474819	99.1068856237396	106.284390385172	101.566447700859	101.977225086397	92.4481643522922	98.8280012670257	99.0702863518036	101.415870925255	99.2277088696466	100.567548931205	100.870609426599	98.0603448275862	109.669811320755	100.494861058241	102.46679316888	101.858224363386	99.8849563510861	98.8978644078883	100.82659642111	100.298507462687	100.58100771502	99.2622401073105	101.292298498543	101.600612829093	98.2950757214973	96.7846004946768	104.003481288077	100.715372049794	99.851411589896
99	105.038617138654	100.303465900016	96.7901234567901	99.979971960745	99.0157068062827	97.5476466971788	96.9794928780685	101.019682238558	102.441522963975	106.194690265487	102.448453608247	102.370408960667	101.253844334043	98.0613165013526	96.6534316505956	102.545585845821	91.9584455559831	99.641639716808	96.6799468791501	101.767186241531	97.9544799769519	106.284390385172	101.566447700859	101.977225086397	92.4481643522922	100.095026924295	99.0702863518036	101.415870925255	100.163819330681	101.204052405453	100.870609426599	97.5215517241379	109.669811320755	100.494861058241	102.984302225289	102.775866024318	99.8849563510861	99.2903162507767	100.82659642111	99.4029850746269	100.58100771502	95.2380952380952	101.292298498543	101.600612829093	99.4380417182589	95.4941391547478	102.697998259356	101.391314144088	98.6627043090639
100	105.921294593601	99.025714742054	97.7777777777778	100.460644902864	100.523560209424	97.5476466971788	96.9794928780685	100.308276025611	102.441522963975	106.194690265487	103.414948453608	102.761135712425	99.361249112846	98.7376014427412	97.334089619966	102.545585845821	92.7279722970373	99.641639716808	97.742363877822	101.767186241531	99.1068856237396	105.994787141616	103.082364830723	101.977225086397	91.3068289899182	98.8280012670257	99.0702863518036	101.415870925255	100.163819330681	103.113562828197	100.150105073551	97.5215517241379	109.669811320755	100.494861058241	103.501811281697	103.693507685249	99.8849563510861	99.2903162507767	100.82659642111	99.4029850746269	100.58100771502	95.2380952380952	102.188690520654	101.600612829093	99.4380417182589	95.4941391547478	104.873803307224	101.391314144088	98.6627043090639
101	106.803972048547	99.025714742054	97.7777777777778	100.941317844983	100.020942408377	96.7279185736731	97.5856147085564	101.019682238558	102.441522963975	107.803700724055	104.381443298969	102.370408960667	99.361249112846	98.0613165013526	98.0147475893364	101.823433832822	91.9584455559831	98.5927803513679	96.6799468791501	102.335718008244	99.1068856237396	105.415580654503	104.598281960586	101.977225086397	91.3068289899182	101.362052581565	99.0702863518036	101.415870925255	100.163819330681	101.204052405453	100.150105073551	98.0603448275862	109.669811320755	101.065854586981	103.501811281697	104.61114934618	99.8849563510861	98.8978644078883	100.82659642111	99.4029850746269	99.4380417182589	96.579476861167	102.188690520654	101.600612829093	98.2950757214973	94.2036778148188	103.568320278503	101.391314144088	98.6627043090639
102	105.921294593601	99.664590321035	97.7777777777778	100.941317844983	100.020942408377	96.7279185736731	96.9794928780685	101.019682238558	102.441522963975	107.803700724055	103.414948453608	102.370408960667	100.307546723445	98.0613165013526	98.0147475893364	102.545585845821	91.9584455559831	98.5927803513679	96.6799468791501	102.335718008244	99.1068856237396	104.546770923834	106.11419909045	101.977225086397	91.3068289899182	101.362052581565	99.0702863518036	101.415870925255	100.163819330681	99.9310454569565	99.4296007205043	98.0603448275862	109.669811320755	101.065854586981	104.019320338106	103.693507685249	99.8849563510861	99.2903162507767	101.371605050413	99.4029850746269	100.58100771502	93.8967136150235	102.188690520654	101.11680038705	98.2950757214973	95.4941391547478	106.614447345518	102.067256238382	98.6627043090639
103	105.038617138654	99.664590321035	97.7777777777778	100.460644902864	100.020942408377	98.3673748206845	96.9794928780685	101.019682238558	102.441522963975	107.803700724055	103.414948453608	101.979682208909	101.253844334043	100.090171325518	97.334089619966	103.267737858819	91.9584455559831	99.641639716808	96.6799468791501	101.767186241531	100.259291270527	104.257167680278	109.146033350177	101.297376919155	92.4481643522922	101.362052581565	98.1777612495351	101.415870925255	99.2277088696466	101.840555879701	100.150105073551	98.5991379310345	107.900943396226	101.065854586981	103.501811281697	103.693507685249	99.8849563510861	98.8978644078883	101.371605050413	99.4029850746269	99.4380417182589	93.8967136150235	102.188690520654	101.11680038705	98.2950757214973	95.4941391547478	104.43864229765	101.391314144088	98.6627043090639
104	103.273262228761	100.303465900016	97.7777777777778	100.941317844983	100.020942408377	98.3673748206845	96.9794928780685	101.019682238558	102.441522963975	107.803700724055	103.414948453608	101.58895545715	99.361249112846	100.090171325518	96.6534316505956	103.267737858819	92.7279722970373	98.5927803513679	97.742363877822	101.767186241531	102.564102564103	104.546770923834	104.598281960586	100.617528751912	92.4481643522922	100.095026924295	98.1777612495351	101.415870925255	100.163819330681	101.840555879701	100.150105073551	98.0603448275862	109.669811320755	101.065854586981	104.536829394514	101.858224363386	99.8849563510861	98.5054125649998	101.371605050413	99.4029850746269	100.58100771502	95.2380952380952	103.085082542765	100.632987945007	98.2950757214973	95.4941391547478	103.568320278503	102.067256238382	98.6627043090639
105	104.155939683707	99.025714742054	97.7777777777778	100.941317844983	99.5183246073298	97.5476466971788	97.5856147085564	101.019682238558	102.441522963975	109.412711182623	103.414948453608	101.198228705392	100.307546723445	100.090171325518	98.0147475893364	103.989889871818	94.2670257791458	98.5927803513679	97.742363877822	101.767186241531	99.1068856237396	105.125977410947	104.598281960586	100.617528751912	92.4481643522922	100.095026924295	98.1777612495351	100.09878169246	100.163819330681	100.567548931205	99.4296007205043	98.5991379310345	109.669811320755	101.065854586981	104.019320338106	101.858224363386	99.8849563510861	99.2903162507767	101.371605050413	99.4029850746269	100.58100771502	96.579476861167	102.188690520654	101.11680038705	98.2950757214973	96.7846004946768	104.003481288077	102.067256238382	99.851411589896
106	101.507907318867	98.386839163073	97.7777777777778	100.941317844983	100.020942408377	99.1871029441902	98.1917365390444	101.019682238558	101.417107734335	109.412711182623	105.34793814433	101.198228705392	101.253844334043	100.766456266907	97.334089619966	103.267737858819	95.0365525202001	98.5927803513679	97.742363877822	101.767186241531	100.259291270527	105.125977410947	104.598281960586	100.617528751912	93.5894997146661	98.8280012670257	98.1777612495351	101.415870925255	101.099929791715	101.204052405453	99.4296007205043	98.0603448275862	109.669811320755	101.065854586981	102.984302225289	101.858224363386	99.8849563510861	98.8978644078883	100.82659642111	98.5074626865672	100.58100771502	100.603621730382	102.188690520654	100.632987945007	97.1521097247357	94.2036778148188	104.873803307224	101.391314144088	99.851411589896
107	104.155939683707	99.025714742054	96.7901234567901	100.460644902864	100.020942408377	99.1871029441902	98.7978583695323	100.308276025611	103.465938193614	109.412711182623	105.34793814433	100.807501953634	100.307546723445	100.090171325518	96.6534316505956	103.267737858819	94.2670257791458	98.5927803513679	96.6799468791501	101.767186241531	100.259291270527	105.415580654503	106.11419909045	101.297376919155	92.4481643522922	98.8280012670257	98.1777612495351	101.415870925255	100.163819330681	101.204052405453	100.150105073551	98.0603448275862	109.669811320755	101.065854586981	104.019320338106	100.940582702455	99.8849563510861	98.8978644078883	100.82659642111	99.4029850746269	99.4380417182589	100.603621730382	102.188690520654	100.632987945007	99.4380417182589	94.2036778148188	106.614447345518	101.391314144088	101.040118870728
108	104.155939683707	98.386839163073	97.7777777777778	100.941317844983	100.523560209424	98.3673748206845	98.1917365390444	101.019682238558	105.514768652894	109.412711182623	105.34793814433	100.416775201875	102.200141944642	100.090171325518	97.334089619966	103.989889871818	95.0365525202001	98.5927803513679	99.867197875166	101.767186241531	101.411696917315	104.836374167391	104.598281960586	101.297376919155	93.5894997146661	98.8280012670257	99.0702863518036	101.415870925255	100.163819330681	101.204052405453	99.4296007205043	99.1379310344828	109.669811320755	101.636848115721	103.501811281697	100.940582702455	99.0728835352237	99.2903162507767	100.82659642111	99.4029850746269	100.58100771502	97.9208584842388	102.188690520654	100.149175502963	98.2950757214973	95.4941391547478	105.308964316797	101.391314144088	98.6627043090639
109	104.155939683707	97.747963584092	97.7777777777778	100.460644902864	100.523560209424	97.5476466971788	98.7978583695323	101.019682238558	103.465938193614	107.803700724055	104.381443298969	100.026048450117	101.253844334043	99.4138863841299	95.9727736812252	103.989889871818	94.6517891496729	98.5927803513679	99.867197875166	101.767186241531	100.259291270527	103.677961193165	103.082364830723	101.977225086397	92.4481643522922	100.095026924295	99.0702863518036	101.415870925255	100.163819330681	101.840555879701	99.4296007205043	97.5215517241379	109.669811320755	101.636848115721	102.46679316888	101.858224363386	99.8849563510861	99.2903162507767	100.82659642111	99.4029850746269	100.58100771502	96.579476861167	101.292298498543	100.149175502963	98.2950757214973	95.4941391547478	106.179286335944	101.391314144088	99.851411589896
110	104.155939683707	99.025714742054	98.7654320987654	100.941317844983	101.026178010471	98.3673748206845	98.1917365390444	101.731088451506	105.514768652894	106.194690265487	104.381443298969	100.416775201875	99.361249112846	98.7376014427412	96.6534316505956	103.267737858819	93.1127356675644	98.5927803513679	98.804780876494	101.767186241531	99.1068856237396	103.098754706053	101.566447700859	102.65707325364	91.3068289899182	100.095026924295	98.1777612495351	102.732960158051	100.163819330681	101.840555879701	99.4296007205043	98.0603448275862	107.900943396226	101.636848115721	103.501811281697	103.693507685249	99.0728835352237	98.5054125649998	100.82659642111	100.298507462687	101.723973711782	96.579476861167	101.292298498543	100.632987945007	97.1521097247357	94.2036778148188	106.179286335944	101.391314144088	98.6627043090639
111	105.038617138654	98.386839163073	98.7654320987654	99.979971960745	100.523560209424	97.5476466971788	99.4039802000202	101.019682238558	103.465938193614	106.194690265487	104.381443298969	99.635321698359	99.361249112846	98.7376014427412	96.6534316505956	102.545585845821	94.2670257791458	97.5439209859278	96.6799468791501	101.198654474819	99.1068856237396	103.677961193165	100.050530570995	101.977225086397	92.4481643522922	98.8280012670257	98.1777612495351	101.415870925255	100.163819330681	102.477059353949	99.4296007205043	98.5991379310345	109.669811320755	101.636848115721	102.46679316888	101.858224363386	99.0728835352237	98.5054125649998	101.371605050413	100.298507462687	100.58100771502	93.8967136150235	103.085082542765	100.149175502963	98.2950757214973	95.4941391547478	106.614447345518	102.067256238382	99.851411589896
112	105.038617138654	98.386839163073	97.7777777777778	100.460644902864	100.523560209424	97.5476466971788	98.7978583695323	101.731088451506	103.465938193614	104.585679806919	104.381443298969	99.635321698359	98.4149515022475	100.090171325518	96.6534316505956	102.545585845821	96.5756060023086	97.5439209859278	98.804780876494	101.198654474819	101.411696917315	103.098754706053	100.050530570995	101.977225086397	92.4481643522922	100.095026924295	98.1777612495351	101.415870925255	100.163819330681	103.750066302445	99.4296007205043	100.215517241379	111.438679245283	101.636848115721	102.984302225289	101.858224363386	99.0728835352237	98.8978644078883	101.371605050413	100.298507462687	100.58100771502	92.5553319919517	102.188690520654	99.66536306092	98.2950757214973	96.7846004946768	104.873803307224	102.067256238382	99.851411589896
113	103.273262228761	97.747963584092	98.7654320987654	100.941317844983	100.523560209424	99.1871029441902	100.010102030508	101.019682238558	103.465938193614	101.367658889783	104.381443298969	99.635321698359	99.361249112846	99.4138863841299	97.334089619966	102.545585845821	96.5756060023086	96.4950616204877	100.929614873838	100.630122708106	100.259291270527	102.809151462496	103.082364830723	101.297376919155	93.5894997146661	100.095026924295	98.1777612495351	102.732960158051	99.2277088696466	104.386569776693	98.7090963674572	100.215517241379	109.669811320755	101.636848115721	103.501811281697	101.858224363386	99.0728835352237	98.8978644078883	101.371605050413	99.4029850746269	100.58100771502	92.5553319919517	103.085082542765	99.66536306092	98.2950757214973	96.7846004946768	104.43864229765	101.391314144088	101.040118870728
114	100.625229863921	99.025714742054	98.7654320987654	99.979971960745	100.523560209424	97.5476466971788	100.010102030508	101.019682238558	102.441522963975	102.976669348351	104.381443298969	99.2445949466007	98.4149515022475	100.090171325518	98.0147475893364	102.545585845821	96.1908426317815	97.5439209859278	98.804780876494	100.630122708106	97.9544799769519	103.388357949609	101.566447700859	101.297376919155	93.5894997146661	100.095026924295	98.1777612495351	102.732960158051	100.163819330681	104.386569776693	97.9885920144101	100.215517241379	109.669811320755	101.636848115721	103.501811281697	101.858224363386	99.0728835352237	99.2903162507767	101.371605050413	99.4029850746269	98.2950757214973	91.2139503688799	102.188690520654	99.66536306092	98.2950757214973	95.4941391547478	105.308964316797	101.391314144088	99.851411589896
115	101.507907318867	99.025714742054	98.7654320987654	99.979971960745	101.026178010471	96.7279185736731	100.616223860996	101.019682238558	103.465938193614	104.585679806919	104.381443298969	99.2445949466007	98.4149515022475	100.090171325518	98.0147475893364	101.823433832822	95.8060792612543	96.4950616204877	98.804780876494	100.630122708106	99.1068856237396	103.967564436722	101.566447700859	101.297376919155	93.5894997146661	98.8280012670257	99.0702863518036	101.415870925255	100.163819330681	103.750066302445	97.9885920144101	100.754310344828	111.438679245283	101.636848115721	103.501811281697	100.940582702455	99.0728835352237	99.2903162507767	101.371605050413	99.4029850746269	99.4380417182589	88.5311871227364	102.188690520654	100.149175502963	99.4380417182589	95.4941391547478	105.308964316797	101.391314144088	101.040118870728
116	100.625229863921	98.386839163073	97.7777777777778	100.460644902864	100.523560209424	96.7279185736731	100.010102030508	101.019682238558	102.441522963975	104.585679806919	105.34793814433	99.635321698359	99.361249112846	98.7376014427412	98.6954055587068	101.823433832822	96.9603693728357	97.5439209859278	99.867197875166	100.630122708106	99.1068856237396	103.677961193165	103.082364830723	101.297376919155	92.4481643522922	98.8280012670257	99.0702863518036	101.415870925255	99.2277088696466	105.023073250941	97.9885920144101	100.754310344828	111.438679245283	101.065854586981	103.501811281697	101.858224363386	99.8849563510861	99.2903162507767	100.82659642111	100.298507462687	98.2950757214973	87.1898054996647	101.292298498543	99.1815506188767	98.2950757214973	95.4941391547478	106.179286335944	101.391314144088	99.851411589896
117	99.7425524089739	99.025714742054	97.7777777777778	99.979971960745	100.523560209424	95.9081904501674	100.616223860996	101.019682238558	102.441522963975	106.194690265487	105.34793814433	99.635321698359	99.361249112846	98.7376014427412	98.0147475893364	101.823433832822	98.8841862254713	96.4950616204877	101.99203187251	100.630122708106	97.9544799769519	103.677961193165	103.082364830723	101.297376919155	91.3068289899182	98.8280012670257	99.0702863518036	101.415870925255	100.163819330681	104.386569776693	97.9885920144101	99.676724137931	111.438679245283	101.065854586981	102.984302225289	101.858224363386	99.8849563510861	100.075219936554	100.82659642111	100.298507462687	98.2950757214973	89.8725687458082	102.188690520654	99.1815506188767	98.2950757214973	94.2036778148188	104.003481288077	101.391314144088	99.851411589896
118	97.9771974990805	98.386839163073	98.7654320987654	99.4992990186261	100.523560209424	97.5476466971788	99.4039802000202	101.731088451506	102.441522963975	106.194690265487	104.381443298969	100.026048450117	99.361249112846	99.4138863841299	98.0147475893364	101.823433832822	98.4994228549442	96.4950616204877	100.929614873838	100.630122708106	99.1068856237396	103.677961193165	103.082364830723	101.977225086397	90.1654936275442	98.8280012670257	99.0702863518036	100.09878169246	100.163819330681	105.65957672519	97.268087661363	99.676724137931	111.438679245283	101.065854586981	104.019320338106	101.858224363386	99.8849563510861	99.2903162507767	100.82659642111	100.298507462687	98.2950757214973	89.8725687458082	101.292298498543	99.1815506188767	98.2950757214973	94.2036778148188	103.568320278503	102.067256238382	101.040118870728
119	96.2118425891872	98.386839163073	99.7530864197531	100.460644902864	100.523560209424	97.5476466971788	100.010102030508	101.019682238558	103.465938193614	109.412711182623	104.381443298969	99.635321698359	98.4149515022475	98.7376014427412	98.0147475893364	101.823433832822	96.5756060023086	96.4950616204877	100.929614873838	100.630122708106	97.9544799769519	103.388357949609	101.566447700859	102.65707325364	89.0241582651702	98.8280012670257	98.1777612495351	101.415870925255	100.163819330681	104.386569776693	97.268087661363	99.1379310344828	111.438679245283	101.065854586981	104.019320338106	100.022941041523	99.8849563510861	99.2903162507767	100.82659642111	101.194029850746	97.1521097247357	89.8725687458082	101.292298498543	98.6977381768335	98.2950757214973	94.2036778148188	104.003481288077	101.391314144088	101.040118870728
120	93.5638102243472	97.747963584092	100.740740740741	99.0186260765071	100.523560209424	96.7279185736731	100.616223860996	101.019682238558	103.465938193614	107.803700724055	104.381443298969	99.2445949466007	100.307546723445	99.4138863841299	98.0147475893364	101.823433832822	95.4213158907272	95.4462022550476	100.929614873838	100.630122708106	96.8020743301642	103.967564436722	101.566447700859	102.65707325364	89.0241582651702	97.5609756097561	98.1777612495351	101.415870925255	100.163819330681	105.65957672519	97.268087661363	99.1379310344828	114.97641509434	101.065854586981	104.019320338106	99.1052993805919	99.8849563510861	99.2903162507767	100.82659642111	100.298507462687	98.2950757214973	91.2139503688799	101.292298498543	99.1815506188767	98.2950757214973	94.2036778148188	104.003481288077	100.715372049794	102.22882615156
121	91.7984553144538	97.747963584092	99.7530864197531	98.5379531343881	101.026178010471	95.9081904501674	100.616223860996	101.731088451506	104.490353423254	109.412711182623	105.34793814433	99.2445949466007	101.253844334043	98.7376014427412	97.334089619966	101.823433832822	95.0365525202001	96.4950616204877	100.929614873838	100.630122708106	96.8020743301642	103.967564436722	101.566447700859	101.977225086397	89.0241582651702	98.8280012670257	98.1777612495351	100.09878169246	100.163819330681	106.932583673686	97.268087661363	99.1379310344828	113.207547169811	101.065854586981	104.019320338106	99.1052993805919	99.8849563510861	99.2903162507767	100.82659642111	100.298507462687	97.1521097247357	85.8484238765929	100.395906476432	98.6977381768335	98.2950757214973	94.2036778148188	104.43864229765	102.067256238382	102.22882615156
122	90.0331004045605	97.747963584092	100.740740740741	98.5379531343881	101.026178010471	95.9081904501674	100.010102030508	101.019682238558	103.465938193614	109.412711182623	105.34793814433	98.8538681948424	101.253844334043	98.7376014427412	96.6534316505956	103.267737858819	95.4213158907272	96.4950616204877	100.929614873838	100.630122708106	96.8020743301642	104.546770923834	98.5346134411319	102.65707325364	89.0241582651702	98.8280012670257	99.0702863518036	100.09878169246	98.2915984086122	105.023073250941	97.268087661363	99.676724137931	113.207547169811	101.065854586981	103.501811281697	98.1876577196605	99.8849563510861	99.6827680936652	100.82659642111	100.298507462687	97.1521097247357	87.1898054996647	100.395906476432	99.1815506188767	97.1521097247357	92.9132164748898	105.308964316797	101.391314144088	102.22882615156
123	88.2677454946672	98.386839163073	100.740740740741	98.5379531343881	101.026178010471	95.9081904501674	101.222345691484	101.019682238558	103.465938193614	109.412711182623	104.381443298969	99.2445949466007	102.200141944642	98.7376014427412	96.6534316505956	102.545585845821	95.4213158907272	96.4950616204877	99.867197875166	100.630122708106	96.8020743301642	103.967564436722	100.050530570995	102.65707325364	89.0241582651702	98.8280012670257	99.0702863518036	100.09878169246	99.2277088696466	106.296080199438	97.268087661363	99.676724137931	113.207547169811	101.636848115721	104.019320338106	99.1052993805919	99.8849563510861	100.075219936554	100.82659642111	100.298507462687	97.1521097247357	83.1656606304494	99.4995144543214	98.6977381768335	97.1521097247357	94.2036778148188	105.744125326371	101.391314144088	102.22882615156
124	88.2677454946672	97.747963584092	99.7530864197531	98.0572801922692	101.026178010471	94.268734203156	101.222345691484	101.731088451506	102.441522963975	109.412711182623	103.414948453608	99.2445949466007	101.253844334043	99.4138863841299	97.334089619966	103.267737858819	93.4974990380916	96.4950616204877	99.867197875166	101.198654474819	99.1068856237396	103.677961193165	98.5346134411319	104.016769588125	89.0241582651702	98.8280012670257	99.0702863518036	100.09878169246	99.2277088696466	105.65957672519	96.5475833083158	100.215517241379	111.438679245283	101.636848115721	102.984302225289	99.1052993805919	99.0728835352237	99.6827680936652	101.371605050413	100.298507462687	98.2950757214973	83.1656606304494	100.395906476432	98.6977381768335	98.2950757214973	94.2036778148188	104.43864229765	101.391314144088	103.417533432392
125	87.3850680397205	97.747963584092	100.740740740741	98.5379531343881	101.528795811518	95.9081904501674	101.222345691484	101.019682238558	103.465938193614	111.021721641191	102.448453608247	99.635321698359	101.253844334043	100.090171325518	97.334089619966	102.545585845821	92.7279722970373	96.4950616204877	103.054448871182	101.767186241531	100.259291270527	103.098754706053	100.050530570995	103.336921420883	87.8828229027963	100.095026924295	99.0702863518036	100.09878169246	98.2915984086122	106.932583673686	96.5475833083158	99.1379310344828	114.97641509434	101.636848115721	101.949284112472	99.1052993805919	99.0728835352237	98.8978644078883	101.371605050413	100.298507462687	98.2950757214973	79.1415157612341	100.395906476432	98.2139257347902	96.0091437279741	92.9132164748898	104.873803307224	102.067256238382	101.040118870728
126	88.2677454946672	97.747963584092	99.7530864197531	98.0572801922692	101.026178010471	96.7279185736731	101.828467521972	101.731088451506	103.465938193614	111.021721641191	102.448453608247	99.635321698359	101.253844334043	100.766456266907	96.6534316505956	103.267737858819	93.1127356675644	96.4950616204877	103.054448871182	101.198654474819	99.1068856237396	103.388357949609	97.0186963112683	103.336921420883	87.8828229027963	97.5609756097561	98.1777612495351	100.09878169246	98.2915984086122	105.023073250941	96.5475833083158	98.5991379310345	111.438679245283	101.065854586981	102.984302225289	100.022941041523	99.0728835352237	99.2903162507767	100.82659642111	101.194029850746	97.1521097247357	79.1415157612341	101.292298498543	98.2139257347902	96.0091437279741	92.9132164748898	104.43864229765	102.743198332676	101.040118870728
127	87.3850680397205	97.109088005111	100.740740740741	99.0186260765071	101.026178010471	95.9081904501674	101.222345691484	101.019682238558	103.465938193614	111.021721641191	102.448453608247	100.026048450117	100.307546723445	100.766456266907	96.6534316505956	103.267737858819	94.6517891496729	95.4462022550476	103.054448871182	101.198654474819	100.259291270527	103.677961193165	97.0186963112683	102.65707325364	86.7414875404223	98.8280012670257	98.1777612495351	100.09878169246	98.2915984086122	106.932583673686	96.5475833083158	98.5991379310345	114.97641509434	101.065854586981	103.501811281697	99.1052993805919	99.0728835352237	99.2903162507767	100.82659642111	100.298507462687	98.2950757214973	80.4828973843058	101.292298498543	98.2139257347902	97.1521097247357	95.4941391547478	105.744125326371	102.743198332676	101.040118870728
128	88.2677454946672	97.747963584092	100.740740740741	98.5379531343881	100.523560209424	93.4490060796503	101.828467521972	101.019682238558	104.490353423254	111.021721641191	103.414948453608	100.026048450117	103.14643955524	100.766456266907	97.334089619966	102.545585845821	93.8822624086187	96.4950616204877	103.054448871182	101.198654474819	99.1068856237396	103.967564436722	95.5027791814047	103.336921420883	86.7414875404223	97.5609756097561	99.0702863518036	98.7816924596641	97.3554879475778	106.932583673686	96.5475833083158	99.676724137931	114.97641509434	101.065854586981	103.501811281697	99.1052993805919	99.0728835352237	99.6827680936652	101.371605050413	101.194029850746	98.2950757214973	85.8484238765929	103.085082542765	98.2139257347902	97.1521097247357	95.4941391547478	105.744125326371	102.743198332676	101.040118870728
129	88.2677454946672	97.109088005111	98.7654320987654	98.5379531343881	100.523560209424	96.7279185736731	101.828467521972	101.731088451506	102.441522963975	111.021721641191	102.448453608247	100.807501953634	101.253844334043	100.766456266907	97.334089619966	103.267737858819	93.8822624086187	96.4950616204877	101.99203187251	100.630122708106	99.1068856237396	103.967564436722	93.9868620515412	102.65707325364	86.7414875404223	98.8280012670257	99.0702863518036	98.7816924596641	97.3554879475778	105.65957672519	97.268087661363	99.1379310344828	114.97641509434	101.065854586981	102.984302225289	97.2700160587291	99.0728835352237	99.6827680936652	100.82659642111	100.298507462687	98.2950757214973	83.1656606304494	102.188690520654	98.2139257347902	97.1521097247357	95.4941391547478	104.003481288077	102.743198332676	102.22882615156
130	90.0331004045605	97.747963584092	98.7654320987654	98.5379531343881	101.528795811518	95.0884623266617	100.616223860996	101.019682238558	104.490353423254	114.239742558327	102.448453608247	101.58895545715	99.361249112846	100.090171325518	95.9727736812252	103.267737858819	95.0365525202001	95.4462022550476	100.929614873838	101.198654474819	100.259291270527	103.677961193165	93.9868620515412	103.336921420883	86.7414875404223	97.5609756097561	97.2852361472666	98.7816924596641	98.2915984086122	104.386569776693	96.5475833083158	99.1379310344828	113.207547169811	101.065854586981	102.984302225289	99.1052993805919	99.0728835352237	99.6827680936652	100.82659642111	100.298507462687	98.2950757214973	84.5070422535211	102.188690520654	98.2139257347902	97.1521097247357	94.2036778148188	105.308964316797	102.067256238382	102.22882615156
131	86.5023905847738	97.109088005111	98.7654320987654	99.4992990186261	101.026178010471	95.9081904501674	101.828467521972	101.731088451506	103.465938193614	112.630732099759	102.448453608247	101.198228705392	99.361249112846	100.090171325518	96.6534316505956	102.545585845821	95.0365525202001	96.4950616204877	100.929614873838	101.198654474819	99.1068856237396	103.677961193165	97.0186963112683	103.336921420883	86.7414875404223	98.8280012670257	97.2852361472666	97.4646032268686	97.3554879475778	105.65957672519	96.5475833083158	99.676724137931	116.745283018868	101.065854586981	103.501811281697	99.1052993805919	99.8849563510861	98.8978644078883	100.82659642111	100.298507462687	97.1521097247357	87.1898054996647	102.188690520654	98.2139257347902	96.0091437279741	94.2036778148188	104.003481288077	102.067256238382	101.040118870728
132	87.3850680397205	97.747963584092	98.7654320987654	99.0186260765071	101.528795811518	95.9081904501674	101.222345691484	101.019682238558	102.441522963975	112.630732099759	103.414948453608	101.58895545715	100.307546723445	100.766456266907	98.0147475893364	101.823433832822	96.1908426317815	96.4950616204877	98.804780876494	101.198654474819	99.1068856237396	103.098754706053	97.0186963112683	103.336921420883	85.6001521780483	97.5609756097561	98.1777612495351	98.7816924596641	96.4193774865434	105.65957672519	97.268087661363	100.215517241379	116.745283018868	101.065854586981	103.501811281697	98.1876577196605	99.8849563510861	98.8978644078883	101.371605050413	100.298507462687	97.1521097247357	88.5311871227364	102.188690520654	98.2139257347902	97.1521097247357	94.2036778148188	103.568320278503	100.715372049794	102.22882615156
133	87.3850680397205	97.109088005111	99.7530864197531	99.4992990186261	101.026178010471	95.0884623266617	101.222345691484	101.731088451506	102.441522963975	112.630732099759	103.414948453608	101.58895545715	98.4149515022475	100.766456266907	98.0147475893364	101.823433832822	95.8060792612543	96.4950616204877	99.867197875166	101.198654474819	100.259291270527	102.809151462496	93.9868620515412	103.336921420883	86.7414875404223	97.5609756097561	98.1777612495351	97.4646032268686	96.4193774865434	106.296080199438	97.268087661363	99.676724137931	116.745283018868	101.065854586981	102.984302225289	99.1052993805919	99.0728835352237	98.5054125649998	100.82659642111	101.194029850746	97.1521097247357	89.8725687458082	102.188690520654	97.7301132927469	98.2950757214973	92.9132164748898	104.873803307224	101.391314144088	99.851411589896
134	90.0331004045605	97.747963584092	98.7654320987654	99.0186260765071	101.528795811518	95.9081904501674	101.828467521972	101.019682238558	103.465938193614	112.630732099759	103.414948453608	101.979682208909	99.361249112846	100.090171325518	98.0147475893364	101.823433832822	96.1908426317815	96.4950616204877	101.99203187251	102.335718008244	97.9544799769519	102.51954821894	93.9868620515412	103.336921420883	86.7414875404223	96.2939499524865	98.1777612495351	97.4646032268686	96.4193774865434	105.023073250941	97.268087661363	100.215517241379	116.745283018868	101.065854586981	102.46679316888	100.022941041523	99.0728835352237	99.2903162507767	101.371605050413	101.194029850746	97.1521097247357	95.2380952380952	103.085082542765	97.7301132927469	98.2950757214973	92.9132164748898	104.43864229765	101.391314144088	102.22882615156
135	90.9157778595072	97.747963584092	98.7654320987654	99.4992990186261	101.528795811518	96.7279185736731	103.040711182948	101.731088451506	103.465938193614	112.630732099759	104.381443298969	102.761135712425	98.4149515022475	100.766456266907	98.6954055587068	101.101281819823	98.1146594844171	96.4950616204877	104.116865869854	102.335718008244	99.1068856237396	102.51954821894	92.4709449216776	102.65707325364	87.8828229027963	96.2939499524865	98.1777612495351	97.4646032268686	96.4193774865434	104.386569776693	96.5475833083158	99.1379310344828	116.745283018868	101.065854586981	103.501811281697	100.022941041523	99.0728835352237	98.8978644078883	101.371605050413	101.194029850746	98.2950757214973	93.8967136150235	102.188690520654	97.7301132927469	98.2950757214973	91.6227551349607	103.13315926893	100.715372049794	102.22882615156
136	90.9157778595072	97.109088005111	98.7654320987654	99.0186260765071	101.528795811518	95.9081904501674	101.828467521972	102.442494664453	102.441522963975	114.239742558327	103.414948453608	102.761135712425	100.307546723445	100.090171325518	98.0147475893364	102.545585845821	98.4994228549442	96.4950616204877	104.116865869854	101.767186241531	99.1068856237396	102.51954821894	90.955027791814	102.65707325364	87.8828229027963	96.2939499524865	99.0702863518036	97.4646032268686	96.4193774865434	103.113562828197	95.8270789552687	98.5991379310345	114.97641509434	101.065854586981	104.019320338106	99.1052993805919	99.0728835352237	99.2903162507767	101.371605050413	101.194029850746	97.1521097247357	92.5553319919517	102.188690520654	98.2139257347902	98.2950757214973	91.6227551349607	102.697998259356	101.391314144088	101.040118870728
137	90.0331004045605	97.109088005111	97.7777777777778	99.0186260765071	101.528795811518	94.268734203156	101.222345691484	101.731088451506	103.465938193614	114.239742558327	102.448453608247	103.151862464183	100.307546723445	100.090171325518	98.0147475893364	101.823433832822	99.6537129665256	96.4950616204877	104.116865869854	101.767186241531	99.1068856237396	102.229944975384	89.4391106619505	102.65707325364	87.8828229027963	95.026924295217	99.0702863518036	97.4646032268686	95.483267025509	105.65957672519	96.5475833083158	99.1379310344828	113.207547169811	101.636848115721	103.501811281697	100.022941041523	99.0728835352237	99.2903162507767	101.371605050413	100.298507462687	98.2950757214973	88.5311871227364	102.188690520654	97.7301132927469	98.2950757214973	92.9132164748898	103.568320278503	100.715372049794	102.22882615156
138	90.0331004045605	97.747963584092	97.7777777777778	99.0186260765071	101.528795811518	96.7279185736731	102.43458935246	102.442494664453	102.441522963975	112.630732099759	104.381443298969	103.542589215942	100.307546723445	100.766456266907	98.0147475893364	102.545585845821	98.1146594844171	96.4950616204877	101.99203187251	101.767186241531	99.1068856237396	102.229944975384	90.955027791814	102.65707325364	89.0241582651702	95.026924295217	99.0702863518036	97.4646032268686	95.483267025509	104.386569776693	96.5475833083158	99.676724137931	113.207547169811	101.636848115721	103.501811281697	99.1052993805919	99.0728835352237	99.6827680936652	101.371605050413	101.194029850746	97.1521097247357	87.1898054996647	103.085082542765	97.7301132927469	98.2950757214973	91.6227551349607	103.13315926893	100.0394299555	102.22882615156
139	89.1504229496138	97.109088005111	97.7777777777778	99.4992990186261	101.026178010471	97.5476466971788	101.828467521972	102.442494664453	103.465938193614	112.630732099759	104.381443298969	103.9333159677	101.253844334043	101.442741208296	98.0147475893364	102.545585845821	96.9603693728357	96.4950616204877	103.054448871182	101.767186241531	99.1068856237396	102.51954821894	92.4709449216776	103.336921420883	87.8828229027963	96.2939499524865	99.0702863518036	98.7816924596641	95.483267025509	104.386569776693	95.8270789552687	99.676724137931	113.207547169811	101.636848115721	102.984302225289	99.1052993805919	99.0728835352237	99.2903162507767	101.371605050413	102.089552238806	98.2950757214973	85.8484238765929	103.981474564876	97.2463008507035	98.2950757214973	91.6227551349607	103.568320278503	100.715372049794	102.22882615156
140	89.1504229496138	97.747963584092	96.7901234567901	98.0572801922692	101.528795811518	98.3673748206845	101.828467521972	101.731088451506	102.441522963975	114.239742558327	104.381443298969	104.324042719458	101.253844334043	101.442741208296	97.334089619966	101.823433832822	97.3451327433628	96.4950616204877	101.99203187251	101.767186241531	101.411696917315	103.098754706053	92.4709449216776	103.336921420883	87.8828229027963	95.026924295217	98.1777612495351	97.4646032268686	95.483267025509	104.386569776693	95.8270789552687	99.676724137931	113.207547169811	101.636848115721	103.501811281697	98.1876577196605	99.0728835352237	99.2903162507767	101.371605050413	101.194029850746	97.1521097247357	87.1898054996647	102.188690520654	97.2463008507035	98.2950757214973	92.9132164748898	103.13315926893	100.715372049794	102.22882615156
141	90.0331004045605	98.386839163073	97.7777777777778	98.0572801922692	101.528795811518	96.7279185736731	101.828467521972	102.442494664453	102.441522963975	114.239742558327	105.34793814433	104.324042719458	103.14643955524	101.442741208296	98.6954055587068	101.823433832822	98.4994228549442	97.5439209859278	103.054448871182	101.198654474819	100.259291270527	103.098754706053	93.9868620515412	103.336921420883	87.8828229027963	95.026924295217	99.0702863518036	97.4646032268686	94.5471565644746	103.113562828197	96.5475833083158	100.754310344828	114.97641509434	101.636848115721	102.46679316888	99.1052993805919	99.0728835352237	100.075219936554	101.371605050413	102.089552238806	98.2950757214973	88.5311871227364	101.292298498543	97.2463008507035	98.2950757214973	91.6227551349607	103.13315926893	100.715372049794	101.040118870728
142	90.9157778595072	97.747963584092	98.7654320987654	98.0572801922692	102.031413612565	96.7279185736731	101.828467521972	103.153900877401	103.465938193614	115.848753016895	104.381443298969	103.9333159677	104.092737165839	101.442741208296	98.6954055587068	102.545585845821	97.3451327433628	97.5439209859278	101.99203187251	101.198654474819	97.9544799769519	102.229944975384	92.4709449216776	103.336921420883	87.8828229027963	95.026924295217	99.0702863518036	98.7816924596641	94.5471565644746	101.840555879701	95.8270789552687	99.676724137931	113.207547169811	101.636848115721	102.984302225289	98.1876577196605	99.0728835352237	100.467671779442	100.82659642111	101.194029850746	97.1521097247357	87.1898054996647	102.188690520654	97.2463008507035	98.2950757214973	91.6227551349607	104.43864229765	100.715372049794	101.040118870728
143	90.0331004045605	97.747963584092	98.7654320987654	98.0572801922692	101.528795811518	95.0884623266617	101.828467521972	102.442494664453	104.490353423254	117.457763475463	105.34793814433	105.105496222975	104.092737165839	101.442741208296	98.6954055587068	101.823433832822	98.1146594844171	97.5439209859278	101.99203187251	101.198654474819	97.9544799769519	101.940341731827	92.4709449216776	103.336921420883	87.8828229027963	95.026924295217	99.0702863518036	98.7816924596641	95.483267025509	103.750066302445	95.8270789552687	100.215517241379	114.97641509434	101.636848115721	102.984302225289	99.1052993805919	99.0728835352237	100.075219936554	101.371605050413	101.194029850746	98.2950757214973	85.8484238765929	101.292298498543	97.2463008507035	97.1521097247357	90.3322937950317	104.43864229765	101.391314144088	101.040118870728
144	90.9157778595072	97.109088005111	99.7530864197531	98.0572801922692	101.528795811518	97.5476466971788	102.43458935246	102.442494664453	103.465938193614	115.848753016895	105.34793814433	104.714769471216	104.092737165839	100.766456266907	99.3760635280771	101.823433832822	98.1146594844171	97.5439209859278	100.929614873838	101.198654474819	96.8020743301642	101.940341731827	92.4709449216776	103.336921420883	86.7414875404223	96.2939499524865	99.0702863518036	97.4646032268686	94.5471565644746	104.386569776693	95.8270789552687	100.215517241379	116.745283018868	101.636848115721	102.984302225289	100.022941041523	99.0728835352237	99.6827680936652	101.371605050413	101.194029850746	97.1521097247357	84.5070422535211	102.188690520654	97.7301132927469	98.2950757214973	90.3322937950317	103.568320278503	101.391314144088	101.040118870728
145	90.0331004045605	97.747963584092	98.7654320987654	98.5379531343881	101.026178010471	97.5476466971788	102.43458935246	102.442494664453	104.490353423254	117.457763475463	104.381443298969	104.714769471216	103.14643955524	101.442741208296	98.6954055587068	102.545585845821	97.3451327433628	97.5439209859278	99.867197875166	100.630122708106	96.8020743301642	101.071532001158	90.955027791814	104.016769588125	87.8828229027963	96.2939499524865	99.0702863518036	97.4646032268686	94.5471565644746	103.113562828197	95.1065746022216	100.215517241379	116.745283018868	101.636848115721	102.984302225289	100.022941041523	99.0728835352237	99.6827680936652	101.371605050413	102.089552238806	97.1521097247357	85.8484238765929	102.188690520654	97.7301132927469	97.1521097247357	91.6227551349607	103.568320278503	102.067256238382	99.851411589896
146	90.0331004045605	97.109088005111	97.7777777777778	98.0572801922692	101.528795811518	95.0884623266617	103.040711182948	102.442494664453	104.490353423254	117.457763475463	106.314432989691	104.324042719458	102.200141944642	100.766456266907	98.0147475893364	102.545585845821	97.72989611389	97.5439209859278	100.929614873838	100.630122708106	99.1068856237396	101.650738488271	90.955027791814	104.016769588125	89.0241582651702	97.5609756097561	99.0702863518036	97.4646032268686	93.6110461034402	105.023073250941	95.8270789552687	101.293103448276	116.745283018868	101.636848115721	102.984302225289	98.1876577196605	99.0728835352237	100.075219936554	101.371605050413	101.194029850746	96.0091437279741	87.1898054996647	102.188690520654	97.7301132927469	97.1521097247357	91.6227551349607	103.13315926893	101.391314144088	99.851411589896
147	90.0331004045605	97.109088005111	97.7777777777778	98.0572801922692	101.528795811518	97.5476466971788	101.828467521972	102.442494664453	103.465938193614	117.457763475463	105.34793814433	104.324042719458	102.200141944642	101.442741208296	98.0147475893364	102.545585845821	98.1146594844171	98.5927803513679	99.867197875166	100.630122708106	97.9544799769519	101.940341731827	89.4391106619505	104.016769588125	89.0241582651702	95.026924295217	99.0702863518036	97.4646032268686	94.5471565644746	104.386569776693	95.8270789552687	100.754310344828	116.745283018868	101.636848115721	102.46679316888	98.1876577196605	99.0728835352237	99.2903162507767	101.371605050413	101.194029850746	97.1521097247357	87.1898054996647	102.188690520654	97.7301132927469	97.1521097247357	90.3322937950317	104.003481288077	101.391314144088	98.6627043090639
148	89.1504229496138	97.747963584092	98.7654320987654	97.5766072501502	101.528795811518	96.7279185736731	100.616223860996	102.442494664453	102.441522963975	117.457763475463	106.314432989691	104.714769471216	101.253844334043	101.442741208296	97.334089619966	103.267737858819	99.2689495959984	98.5927803513679	99.867197875166	100.061590941394	95.6496686833765	101.071532001158	90.955027791814	104.016769588125	89.0241582651702	95.026924295217	99.0702863518036	97.4646032268686	94.5471565644746	105.65957672519	95.8270789552687	101.831896551724	116.745283018868	101.065854586981	103.501811281697	99.1052993805919	99.8849563510861	99.2903162507767	101.371605050413	101.194029850746	97.1521097247357	87.1898054996647	103.085082542765	97.7301132927469	97.1521097247357	91.6227551349607	103.13315926893	101.391314144088	99.851411589896
149	89.1504229496138	97.109088005111	98.7654320987654	98.0572801922692	101.026178010471	95.0884623266617	100.616223860996	102.442494664453	104.490353423254	117.457763475463	105.34793814433	103.9333159677	103.14643955524	100.090171325518	98.0147475893364	103.267737858819	98.1146594844171	98.5927803513679	98.804780876494	99.4930591746814	96.8020743301642	101.650738488271	89.4391106619505	104.016769588125	90.1654936275442	96.2939499524865	99.0702863518036	97.4646032268686	93.6110461034402	105.023073250941	95.8270789552687	100.754310344828	116.745283018868	101.636848115721	102.984302225289	99.1052993805919	99.0728835352237	98.5054125649998	101.371605050413	101.194029850746	97.1521097247357	88.5311871227364	103.085082542765	98.2139257347902	97.1521097247357	91.6227551349607	102.262837249782	100.715372049794	99.851411589896
150	88.2677454946672	97.109088005111	97.7777777777778	97.5766072501502	101.528795811518	95.0884623266617	100.616223860996	102.442494664453	103.465938193614	117.457763475463	105.34793814433	104.324042719458	103.14643955524	100.766456266907	97.334089619966	103.267737858819	99.2689495959984	99.641639716808	99.867197875166	99.4930591746814	96.8020743301642	101.650738488271	89.4391106619505	103.336921420883	90.1654936275442	96.2939499524865	99.0702863518036	96.1475139940731	93.6110461034402	105.023073250941	95.8270789552687	101.831896551724	114.97641509434	101.636848115721	102.984302225289	100.022941041523	99.0728835352237	98.5054125649998	101.371605050413	101.194029850746	97.1521097247357	85.8484238765929	102.188690520654	97.7301132927469	96.0091437279741	90.3322937950317	102.262837249782	101.391314144088	98.6627043090639
151	88.2677454946672	97.109088005111	97.7777777777778	97.5766072501502	101.026178010471	95.0884623266617	100.616223860996	102.442494664453	103.465938193614	117.457763475463	105.34793814433	104.324042719458	101.253844334043	101.442741208296	98.0147475893364	103.267737858819	100.038476337053	99.641639716808	101.99203187251	100.061590941394	96.8020743301642	101.650738488271	92.4709449216776	103.336921420883	91.3068289899182	95.026924295217	99.0702863518036	96.1475139940731	93.6110461034402	103.750066302445	95.8270789552687	101.831896551724	116.745283018868	101.636848115721	103.501811281697	100.022941041523	99.8849563510861	99.2903162507767	100.82659642111	101.194029850746	98.2950757214973	84.5070422535211	100.395906476432	97.2463008507035	98.2950757214973	91.6227551349607	104.003481288077	100.715372049794	98.6627043090639
152	89.1504229496138	97.109088005111	98.7654320987654	98.0572801922692	100.523560209424	95.0884623266617	100.616223860996	101.731088451506	104.490353423254	115.848753016895	104.381443298969	104.324042719458	101.253844334043	101.442741208296	98.6954055587068	102.545585845821	100.42323970758	99.641639716808	103.054448871182	100.061590941394	95.6496686833765	102.229944975384	90.955027791814	102.65707325364	90.1654936275442	93.7598986379474	98.1777612495351	96.1475139940731	93.6110461034402	104.386569776693	95.1065746022216	101.831896551724	116.745283018868	101.065854586981	103.501811281697	100.022941041523	99.8849563510861	98.8978644078883	100.82659642111	101.194029850746	97.1521097247357	85.8484238765929	100.395906476432	97.7301132927469	97.1521097247357	91.6227551349607	103.13315926893	101.391314144088	99.851411589896
153	87.3850680397205	97.109088005111	97.7777777777778	97.5766072501502	101.026178010471	94.268734203156	100.616223860996	102.442494664453	102.441522963975	115.848753016895	103.414948453608	103.9333159677	101.253844334043	100.766456266907	98.0147475893364	101.823433832822	99.6537129665256	99.641639716808	100.929614873838	100.061590941394	96.8020743301642	101.650738488271	92.4709449216776	102.65707325364	89.0241582651702	92.4928729806778	98.1777612495351	97.4646032268686	93.6110461034402	104.386569776693	95.1065746022216	101.293103448276	116.745283018868	101.636848115721	103.501811281697	99.1052993805919	99.8849563510861	99.6827680936652	100.82659642111	101.194029850746	97.1521097247357	87.1898054996647	101.292298498543	97.7301132927469	96.0091437279741	90.3322937950317	101.827676240209	100.715372049794	98.6627043090639
154	90.0331004045605	96.47021242613	96.7901234567901	97.5766072501502	101.026178010471	92.6292779561446	100.616223860996	102.442494664453	103.465938193614	112.630732099759	104.381443298969	104.324042719458	100.307546723445	101.442741208296	97.334089619966	101.823433832822	98.8841862254713	99.641639716808	98.804780876494	99.4930591746814	95.6496686833765	101.361135244715	92.4709449216776	102.65707325364	89.0241582651702	91.2258473234083	98.1777612495351	97.4646032268686	92.6749356424058	104.386569776693	95.8270789552687	101.831896551724	116.745283018868	101.065854586981	104.019320338106	98.1876577196605	99.8849563510861	99.6827680936652	100.82659642111	101.194029850746	97.1521097247357	85.8484238765929	99.4995144543214	97.7301132927469	97.1521097247357	92.9132164748898	102.262837249782	101.391314144088	99.851411589896
155	89.1504229496138	97.109088005111	97.7777777777778	98.0572801922692	101.026178010471	93.4490060796503	100.616223860996	103.153900877401	102.441522963975	114.239742558327	104.381443298969	105.496222974733	101.253844334043	100.766456266907	97.334089619966	101.823433832822	100.42323970758	99.641639716808	96.6799468791501	99.4930591746814	96.8020743301642	101.940341731827	93.9868620515412	102.65707325364	87.8828229027963	92.4928729806778	98.1777612495351	96.1475139940731	92.6749356424058	102.477059353949	95.8270789552687	101.831896551724	114.97641509434	101.636848115721	104.019320338106	97.2700160587291	99.8849563510861	100.075219936554	100.82659642111	102.089552238806	97.1521097247357	87.1898054996647	99.4995144543214	98.2139257347902	97.1521097247357	91.6227551349607	103.13315926893	100.715372049794	98.6627043090639
156	87.3850680397205	96.47021242613	97.7777777777778	98.0572801922692	101.528795811518	92.6292779561446	100.010102030508	102.442494664453	102.441522963975	114.239742558327	103.414948453608	106.27767647825	101.253844334043	101.442741208296	98.0147475893364	101.823433832822	102.347056560215	99.641639716808	95.6175298804781	99.4930591746814	96.8020743301642	101.940341731827	90.955027791814	102.65707325364	89.0241582651702	92.4928729806778	97.2852361472666	97.4646032268686	92.6749356424058	101.840555879701	95.1065746022216	102.909482758621	114.97641509434	101.636848115721	104.536829394514	99.1052993805919	99.8849563510861	100.075219936554	100.82659642111	100.298507462687	97.1521097247357	89.8725687458082	100.395906476432	97.7301132927469	98.2950757214973	91.6227551349607	103.568320278503	101.391314144088	99.851411589896
157	86.5023905847738	97.109088005111	97.7777777777778	98.0572801922692	101.026178010471	94.268734203156	101.222345691484	102.442494664453	102.441522963975	114.239742558327	102.448453608247	105.886949726491	101.253844334043	101.442741208296	97.334089619966	102.545585845821	101.962293189688	99.641639716808	96.6799468791501	99.4930591746814	96.8020743301642	100.492325514046	90.955027791814	103.336921420883	89.0241582651702	92.4928729806778	98.1777612495351	97.4646032268686	92.6749356424058	101.840555879701	95.1065746022216	102.909482758621	116.745283018868	101.636848115721	103.501811281697	100.940582702455	99.8849563510861	100.075219936554	100.82659642111	100.298507462687	98.2950757214973	89.8725687458082	100.395906476432	97.7301132927469	96.0091437279741	91.6227551349607	102.697998259356	100.715372049794	99.851411589896
158	89.1504229496138	97.109088005111	97.7777777777778	97.5766072501502	101.528795811518	91.8095498326388	101.828467521972	102.442494664453	103.465938193614	114.239742558327	102.448453608247	105.496222974733	99.361249112846	101.442741208296	98.0147475893364	101.823433832822	100.808003078107	99.641639716808	96.6799468791501	100.061590941394	97.9544799769519	100.492325514046	87.9231935320869	103.336921420883	87.8828229027963	92.4928729806778	98.1777612495351	96.1475139940731	93.6110461034402	103.750066302445	95.1065746022216	102.370689655172	116.745283018868	101.636848115721	103.501811281697	100.940582702455	99.8849563510861	100.075219936554	100.82659642111	100.298507462687	97.1521097247357	88.5311871227364	100.395906476432	98.2139257347902	97.1521097247357	91.6227551349607	102.262837249782	100.715372049794	99.851411589896
159	86.5023905847738	97.747963584092	98.7654320987654	97.5766072501502	102.031413612565	93.4490060796503	100.616223860996	102.442494664453	101.417107734335	111.021721641191	103.414948453608	106.27767647825	99.361249112846	100.766456266907	99.3760635280771	103.267737858819	101.192766448634	99.641639716808	99.867197875166	99.4930591746814	95.6496686833765	100.492325514046	89.4391106619505	102.65707325364	87.8828229027963	91.2258473234083	97.2852361472666	96.1475139940731	92.6749356424058	101.204052405453	95.8270789552687	102.370689655172	114.97641509434	101.636848115721	102.984302225289	102.775866024318	99.8849563510861	99.6827680936652	100.82659642111	101.194029850746	98.2950757214973	91.2139503688799	99.4995144543214	98.6977381768335	96.0091437279741	91.6227551349607	103.13315926893	100.715372049794	99.851411589896
160	84.7370356748805	98.386839163073	97.7777777777778	97.0959343080312	101.528795811518	92.6292779561446	100.616223860996	103.153900877401	101.417107734335	111.021721641191	102.448453608247	106.27767647825	102.200141944642	100.766456266907	98.6954055587068	103.267737858819	101.192766448634	100.690499082248	97.742363877822	98.9245274079689	97.9544799769519	99.9131190269331	89.4391106619505	103.336921420883	90.1654936275442	95.026924295217	97.2852361472666	96.1475139940731	92.6749356424058	102.477059353949	96.5475833083158	102.370689655172	114.97641509434	101.636848115721	102.984302225289	100.940582702455	99.8849563510861	99.6827680936652	100.281587791807	102.089552238806	98.2950757214973	89.8725687458082	99.4995144543214	98.6977381768335	96.0091437279741	92.9132164748898	100.522193211488	100.715372049794	99.851411589896
161	84.7370356748805	97.747963584092	96.7901234567901	97.0959343080312	102.031413612565	94.268734203156	100.010102030508	102.442494664453	103.465938193614	111.021721641191	102.448453608247	106.668403230008	102.200141944642	100.766456266907	97.334089619966	103.989889871818	101.962293189688	101.739358447688	98.804780876494	98.9245274079689	97.9544799769519	100.781928757602	87.9231935320869	103.336921420883	89.0241582651702	93.7598986379474	97.2852361472666	96.1475139940731	92.6749356424058	101.204052405453	96.5475833083158	101.831896551724	114.97641509434	101.636848115721	102.984302225289	101.858224363386	99.8849563510861	99.6827680936652	100.82659642111	102.089552238806	98.2950757214973	89.8725687458082	99.4995144543214	99.66536306092	96.0091437279741	92.9132164748898	101.827676240209	101.391314144088	99.851411589896
162	83.8543582199338	97.109088005111	98.7654320987654	96.6152613659123	102.031413612565	93.4490060796503	101.222345691484	103.153900877401	102.441522963975	111.021721641191	103.414948453608	106.668403230008	99.361249112846	100.766456266907	98.0147475893364	103.267737858819	101.192766448634	100.690499082248	99.867197875166	100.061590941394	99.1068856237396	101.361135244715	86.4072764022233	103.336921420883	90.1654936275442	95.026924295217	97.2852361472666	96.1475139940731	92.6749356424058	102.477059353949	96.5475833083158	101.293103448276	114.97641509434	101.636848115721	102.984302225289	101.858224363386	99.8849563510861	99.2903162507767	100.281587791807	102.089552238806	98.2950757214973	89.8725687458082	99.4995144543214	99.66536306092	97.1521097247357	92.9132164748898	98.7815491731941	100.715372049794	101.040118870728
163	86.5023905847738	96.47021242613	98.7654320987654	97.0959343080312	102.031413612565	91.8095498326388	101.222345691484	103.153900877401	101.417107734335	111.021721641191	103.414948453608	107.059129981766	101.253844334043	100.090171325518	98.6954055587068	103.267737858819	99.2689495959984	100.690499082248	98.804780876494	100.061590941394	96.8020743301642	101.071532001158	86.4072764022233	103.336921420883	89.0241582651702	92.4928729806778	98.1777612495351	96.1475139940731	92.6749356424058	101.840555879701	96.5475833083158	101.293103448276	114.97641509434	101.636848115721	102.984302225289	101.858224363386	99.8849563510861	99.2903162507767	100.281587791807	102.089552238806	98.2950757214973	92.5553319919517	99.4995144543214	100.149175502963	98.2950757214973	91.6227551349607	99.6518711923412	101.391314144088	101.040118870728
164	89.1504229496138	95.831336847149	98.7654320987654	97.0959343080312	101.528795811518	91.8095498326388	100.616223860996	103.153900877401	102.441522963975	112.630732099759	103.414948453608	107.449856733524	102.200141944642	100.766456266907	98.6954055587068	103.267737858819	99.2689495959984	101.739358447688	97.742363877822	100.061590941394	94.4972630365889	101.071532001158	86.4072764022233	104.016769588125	87.8828229027963	92.4928729806778	97.2852361472666	96.1475139940731	91.7388251813714	100.567548931205	96.5475833083158	101.831896551724	114.97641509434	101.636848115721	102.46679316888	101.858224363386	99.8849563510861	98.8978644078883	100.82659642111	102.089552238806	97.1521097247357	93.8967136150235	99.4995144543214	100.632987945007	97.1521097247357	91.6227551349607	99.6518711923412	101.391314144088	99.851411589896
165	89.1504229496138	95.831336847149	98.7654320987654	96.6152613659123	102.031413612565	92.6292779561446	100.010102030508	103.153900877401	102.441522963975	111.021721641191	103.414948453608	107.840583485283	101.253844334043	100.766456266907	97.334089619966	103.267737858819	98.1146594844171	101.739358447688	96.6799468791501	100.061590941394	95.6496686833765	101.361135244715	86.4072764022233	104.016769588125	89.0241582651702	92.4928729806778	97.2852361472666	96.1475139940731	91.7388251813714	101.204052405453	96.5475833083158	101.831896551724	114.97641509434	101.636848115721	102.46679316888	101.858224363386	99.8849563510861	98.8978644078883	100.82659642111	102.089552238806	98.2950757214973	92.5553319919517	100.395906476432	100.149175502963	98.2950757214973	90.3322937950317	98.3463881636205	100.715372049794	99.851411589896
166	89.1504229496138	96.47021242613	97.7777777777778	97.0959343080312	102.031413612565	91.8095498326388	99.4039802000202	103.865307090349	103.465938193614	109.412711182623	102.448453608247	107.449856733524	100.307546723445	100.090171325518	98.0147475893364	103.267737858819	98.4994228549442	101.739358447688	96.6799468791501	100.061590941394	95.6496686833765	101.361135244715	84.8913592723598	104.016769588125	89.0241582651702	95.026924295217	97.2852361472666	96.1475139940731	90.802714720337	101.204052405453	97.268087661363	102.370689655172	116.745283018868	101.636848115721	104.019320338106	101.858224363386	100.697029166949	99.2903162507767	100.82659642111	102.985074626866	97.1521097247357	88.5311871227364	100.395906476432	100.149175502963	99.4380417182589	92.9132164748898	97.0409051348999	101.391314144088	99.851411589896
167	87.3850680397205	95.831336847149	97.7777777777778	97.5766072501502	102.031413612565	91.8095498326388	100.010102030508	103.865307090349	101.417107734335	107.803700724055	102.448453608247	107.840583485283	100.307546723445	100.766456266907	98.0147475893364	103.267737858819	97.72989611389	101.739358447688	98.804780876494	100.061590941394	96.8020743301642	101.361135244715	84.8913592723598	104.016769588125	89.0241582651702	95.026924295217	97.2852361472666	96.1475139940731	91.7388251813714	100.567548931205	96.5475833083158	101.831896551724	116.745283018868	101.636848115721	103.501811281697	101.858224363386	99.8849563510861	99.6827680936652	100.82659642111	102.985074626866	97.1521097247357	89.8725687458082	101.292298498543	100.632987945007	98.2950757214973	92.9132164748898	95.7354221061793	101.391314144088	98.6627043090639
168	87.3850680397205	96.47021242613	97.7777777777778	97.0959343080312	102.031413612565	92.6292779561446	100.010102030508	103.865307090349	99.3682772750555	106.194690265487	102.448453608247	108.231310237041	99.361249112846	100.090171325518	98.6954055587068	103.267737858819	97.3451327433628	102.788217813128	97.742363877822	100.061590941394	95.6496686833765	102.51954821894	84.8913592723598	103.336921420883	87.8828229027963	95.026924295217	97.2852361472666	96.1475139940731	91.7388251813714	100.567548931205	96.5475833083158	100.754310344828	114.97641509434	101.065854586981	103.501811281697	102.775866024318	99.8849563510861	99.2903162507767	100.82659642111	102.089552238806	97.1521097247357	92.5553319919517	101.292298498543	101.11680038705	98.2950757214973	92.9132164748898	97.0409051348999	101.391314144088	101.040118870728
169	86.5023905847738	97.109088005111	97.7777777777778	97.5766072501502	102.031413612565	92.6292779561446	100.010102030508	103.865307090349	101.417107734335	106.194690265487	103.414948453608	108.622036988799	100.307546723445	101.442741208296	98.6954055587068	103.267737858819	97.3451327433628	102.788217813128	95.6175298804781	100.061590941394	96.8020743301642	102.809151462496	84.8913592723598	103.336921420883	85.6001521780483	93.7598986379474	97.2852361472666	96.1475139940731	90.802714720337	101.840555879701	96.5475833083158	102.909482758621	114.97641509434	101.065854586981	104.536829394514	101.858224363386	100.697029166949	98.5054125649998	100.82659642111	102.089552238806	97.1521097247357	95.2380952380952	101.292298498543	102.084425271137	98.2950757214973	91.6227551349607	94.8651000870322	102.067256238382	99.851411589896
170	88.2677454946672	95.831336847149	97.7777777777778	97.0959343080312	101.528795811518	90.9898217091331	99.4039802000202	103.865307090349	99.3682772750555	106.194690265487	104.381443298969	108.231310237041	99.361249112846	101.442741208296	98.6954055587068	103.267737858819	99.6537129665256	102.788217813128	95.6175298804781	100.061590941394	96.8020743301642	102.51954821894	86.4072764022233	102.65707325364	87.8828229027963	92.4928729806778	98.1777612495351	94.8304247612776	90.802714720337	100.567548931205	95.8270789552687	101.831896551724	114.97641509434	101.065854586981	104.019320338106	101.858224363386	100.697029166949	99.6827680936652	100.82659642111	102.985074626866	96.0091437279741	97.9208584842388	101.292298498543	102.084425271137	98.2950757214973	91.6227551349607	94.8651000870322	102.067256238382	101.040118870728
171	90.0331004045605	96.47021242613	97.7777777777778	97.5766072501502	102.031413612565	91.8095498326388	98.7978583695323	103.865307090349	100.392692504695	106.194690265487	103.414948453608	108.622036988799	100.307546723445	100.090171325518	98.6954055587068	104.712041884817	99.2689495959984	103.837077178568	96.6799468791501	100.061590941394	96.8020743301642	102.229944975384	87.9231935320869	103.336921420883	85.6001521780483	93.7598986379474	97.2852361472666	96.1475139940731	91.7388251813714	100.567548931205	96.5475833083158	102.370689655172	113.207547169811	101.636848115721	104.019320338106	102.775866024318	100.697029166949	99.2903162507767	100.281587791807	102.985074626866	97.1521097247357	97.9208584842388	100.395906476432	102.084425271137	97.1521097247357	91.6227551349607	94.4299390774587	101.391314144088	101.040118870728
172	87.3850680397205	96.47021242613	98.7654320987654	97.0959343080312	101.528795811518	93.4490060796503	98.7978583695323	103.153900877401	100.392692504695	104.585679806919	103.414948453608	108.231310237041	99.361249112846	99.4138863841299	98.0147475893364	103.989889871818	97.3451327433628	103.837077178568	96.6799468791501	100.061590941394	96.8020743301642	102.809151462496	87.9231935320869	103.336921420883	85.6001521780483	93.7598986379474	97.2852361472666	96.1475139940731	90.802714720337	100.567548931205	96.5475833083158	101.831896551724	111.438679245283	101.636848115721	104.536829394514	101.858224363386	100.697029166949	99.2903162507767	100.281587791807	102.985074626866	97.1521097247357	97.9208584842388	101.292298498543	102.56823771318	97.1521097247357	91.6227551349607	95.3002610966057	101.391314144088	101.040118870728
173	90.0331004045605	96.47021242613	97.7777777777778	97.0959343080312	101.528795811518	91.8095498326388	98.7978583695323	103.865307090349	101.417107734335	106.194690265487	103.414948453608	108.622036988799	99.361249112846	100.090171325518	96.6534316505956	103.989889871818	98.1146594844171	104.885936544008	95.6175298804781	100.630122708106	94.4972630365889	103.388357949609	84.8913592723598	103.336921420883	84.4588168156743	92.4928729806778	97.2852361472666	94.8304247612776	91.7388251813714	99.2945419827083	96.5475833083158	101.293103448276	114.97641509434	101.065854586981	104.019320338106	100.940582702455	100.697029166949	98.8978644078883	100.281587791807	103.880597014925	96.0091437279741	100.603621730382	100.395906476432	102.084425271137	97.1521097247357	90.3322937950317	95.7354221061793	100.715372049794	99.851411589896
174	91.7984553144538	95.831336847149	97.7777777777778	97.5766072501502	102.031413612565	93.4490060796503	98.7978583695323	103.865307090349	101.417107734335	104.585679806919	104.381443298969	108.622036988799	99.361249112846	100.090171325518	96.6534316505956	104.712041884817	97.72989611389	103.837077178568	95.6175298804781	100.630122708106	95.6496686833765	103.098754706053	89.4391106619505	104.016769588125	85.6001521780483	93.7598986379474	98.1777612495351	96.1475139940731	90.802714720337	99.9310454569565	97.268087661363	102.370689655172	114.97641509434	101.636848115721	105.054338450923	102.775866024318	100.697029166949	98.8978644078883	99.7365791625034	103.880597014925	98.2950757214973	99.2622401073105	100.395906476432	102.56823771318	98.2950757214973	91.6227551349607	93.5596170583116	100.715372049794	101.040118870728
175	90.0331004045605	95.192461268168	98.7654320987654	97.5766072501502	102.031413612565	94.268734203156	100.010102030508	103.865307090349	101.417107734335	104.585679806919	104.381443298969	108.622036988799	99.361249112846	99.4138863841299	96.6534316505956	104.712041884817	97.3451327433628	104.885936544008	93.4926958831341	100.630122708106	95.6496686833765	102.809151462496	89.4391106619505	103.336921420883	84.4588168156743	92.4928729806778	97.2852361472666	96.1475139940731	90.802714720337	101.840555879701	96.5475833083158	101.831896551724	113.207547169811	101.065854586981	104.536829394514	102.775866024318	100.697029166949	98.8978644078883	99.7365791625034	102.985074626866	98.2950757214973	99.2622401073105	101.292298498543	102.56823771318	97.1521097247357	92.9132164748898	94.8651000870322	100.0394299555	99.851411589896
176	90.0331004045605	96.47021242613	98.7654320987654	97.5766072501502	102.031413612565	95.0884623266617	99.4039802000202	103.153900877401	101.417107734335	104.585679806919	104.381443298969	108.622036988799	98.4149515022475	101.442741208296	97.334089619966	104.712041884817	97.3451327433628	104.885936544008	93.4926958831341	100.630122708106	95.6496686833765	103.677961193165	87.9231935320869	103.336921420883	86.7414875404223	92.4928729806778	97.2852361472666	96.1475139940731	90.802714720337	100.567548931205	97.268087661363	102.909482758621	113.207547169811	102.207841644461	104.536829394514	102.775866024318	99.8849563510861	98.5054125649998	99.7365791625034	102.089552238806	98.2950757214973	97.9208584842388	101.292298498543	103.052050155223	97.1521097247357	91.6227551349607	93.5596170583116	100.0394299555	99.851411589896
177	90.9157778595072	95.831336847149	98.7654320987654	97.5766072501502	102.534031413613	94.268734203156	98.7978583695323	103.865307090349	102.441522963975	102.976669348351	102.448453608247	109.403490492316	98.4149515022475	100.766456266907	98.0147475893364	103.989889871818	96.5756060023086	105.934795909448	93.4926958831341	100.630122708106	96.8020743301642	103.388357949609	89.4391106619505	104.016769588125	85.6001521780483	92.4928729806778	97.2852361472666	97.4646032268686	90.802714720337	100.567548931205	97.268087661363	103.448275862069	113.207547169811	102.207841644461	105.054338450923	102.775866024318	99.8849563510861	98.1129607221114	99.7365791625034	102.089552238806	98.2950757214973	93.8967136150235	101.292298498543	103.052050155223	98.2950757214973	91.6227551349607	95.3002610966057	99.3634878612066	99.851411589896
178	93.5638102243472	95.831336847149	97.7777777777778	98.0572801922692	102.031413612565	93.4490060796503	99.4039802000202	103.153900877401	100.392692504695	102.976669348351	103.414948453608	109.012763740557	97.4686538916489	100.766456266907	98.0147475893364	103.989889871818	96.1908426317815	105.934795909448	96.6799468791501	100.630122708106	96.8020743301642	104.546770923834	90.955027791814	104.016769588125	85.6001521780483	92.4928729806778	96.3927110449982	97.4646032268686	90.802714720337	99.9310454569565	97.268087661363	103.448275862069	113.207547169811	102.778835173201	104.536829394514	102.775866024318	99.8849563510861	98.5054125649998	99.7365791625034	102.089552238806	98.2950757214973	93.8967136150235	101.292298498543	103.052050155223	97.1521097247357	91.6227551349607	95.3002610966057	98.6875457669126	99.851411589896
179	95.3291651342405	95.831336847149	97.7777777777778	97.5766072501502	102.031413612565	93.4490060796503	99.4039802000202	103.865307090349	101.417107734335	102.976669348351	102.448453608247	109.403490492316	98.4149515022475	100.766456266907	98.0147475893364	104.712041884817	96.9603693728357	106.983655274889	95.6175298804781	100.630122708106	97.9544799769519	104.546770923834	92.4709449216776	103.336921420883	86.7414875404223	92.4928729806778	97.2852361472666	97.4646032268686	90.802714720337	101.204052405453	97.9885920144101	102.909482758621	113.207547169811	102.207841644461	104.536829394514	103.693507685249	99.8849563510861	98.5054125649998	99.7365791625034	102.089552238806	99.4380417182589	92.5553319919517	101.292298498543	103.535862597266	98.2950757214973	91.6227551349607	97.4760661444734	99.3634878612066	99.851411589896
180	95.3291651342405	96.47021242613	97.7777777777778	98.5379531343881	102.031413612565	93.4490060796503	98.7978583695323	103.865307090349	100.392692504695	104.585679806919	102.448453608247	109.794217244074	97.4686538916489	100.090171325518	97.334089619966	104.712041884817	96.1908426317815	106.983655274889	92.4302788844621	100.630122708106	99.1068856237396	104.546770923834	92.4709449216776	104.016769588125	86.7414875404223	92.4928729806778	97.2852361472666	97.4646032268686	90.802714720337	101.840555879701	97.9885920144101	103.448275862069	111.438679245283	102.207841644461	103.501811281697	102.775866024318	99.8849563510861	98.1129607221114	99.7365791625034	102.985074626866	98.2950757214973	89.8725687458082	100.395906476432	103.052050155223	97.1521097247357	91.6227551349607	97.4760661444734	100.0394299555	99.851411589896
181	98.8598749540272	96.47021242613	97.7777777777778	99.0186260765071	101.528795811518	94.268734203156	99.4039802000202	103.865307090349	101.417107734335	102.976669348351	102.448453608247	110.184943995832	97.4686538916489	100.766456266907	98.0147475893364	105.434193897815	95.8060792612543	106.983655274889	93.4926958831341	100.630122708106	99.1068856237396	104.546770923834	95.5027791814047	104.696617755368	85.6001521780483	91.2258473234083	97.2852361472666	97.4646032268686	90.802714720337	101.204052405453	97.268087661363	102.909482758621	109.669811320755	102.207841644461	103.501811281697	102.775866024318	99.8849563510861	98.1129607221114	99.7365791625034	102.985074626866	98.2950757214973	92.5553319919517	101.292298498543	103.535862597266	97.1521097247357	92.9132164748898	95.7354221061793	100.0394299555	101.040118870728
182	101.507907318867	95.831336847149	95.8024691358025	98.5379531343881	101.528795811518	94.268734203156	99.4039802000202	103.865307090349	100.392692504695	102.976669348351	102.448453608247	110.575670747591	97.4686538916489	101.442741208296	97.334089619966	103.989889871818	96.1908426317815	105.934795909448	93.4926958831341	100.630122708106	100.259291270527	105.415580654503	95.5027791814047	104.696617755368	85.6001521780483	91.2258473234083	97.2852361472666	98.7816924596641	90.802714720337	101.204052405453	97.268087661363	103.448275862069	109.669811320755	102.778835173201	104.019320338106	102.775866024318	99.8849563510861	97.720508879223	99.7365791625034	102.985074626866	98.2950757214973	95.2380952380952	101.292298498543	104.01967503931	97.1521097247357	92.9132164748898	96.6057441253264	100.0394299555	99.851411589896
183	101.507907318867	95.831336847149	95.8024691358025	98.5379531343881	101.528795811518	95.0884623266617	98.7978583695323	103.865307090349	102.441522963975	102.976669348351	103.414948453608	110.966397499349	96.5223562810504	100.766456266907	97.334089619966	104.712041884817	95.8060792612543	105.934795909448	94.5551128818061	100.630122708106	99.1068856237396	104.836374167391	97.0186963112683	104.016769588125	85.6001521780483	89.9588216661387	96.3927110449982	98.7816924596641	90.802714720337	100.567548931205	97.9885920144101	104.525862068966	109.669811320755	102.778835173201	103.501811281697	102.775866024318	99.8849563510861	96.9356051934461	99.7365791625034	102.985074626866	98.2950757214973	95.2380952380952	102.188690520654	103.535862597266	98.2950757214973	91.6227551349607	94.4299390774587	100.0394299555	99.851411589896
184	103.273262228761	95.831336847149	96.7901234567901	98.5379531343881	101.528795811518	96.7279185736731	97.5856147085564	103.865307090349	101.417107734335	102.976669348351	104.381443298969	110.966397499349	95.5760586704519	100.090171325518	97.334089619966	104.712041884817	96.9603693728357	106.983655274889	97.742363877822	100.061590941394	100.259291270527	106.284390385172	101.566447700859	104.016769588125	85.6001521780483	91.2258473234083	96.3927110449982	98.7816924596641	90.802714720337	101.204052405453	97.9885920144101	103.987068965517	109.669811320755	102.778835173201	104.536829394514	102.775866024318	99.8849563510861	97.720508879223	99.7365791625034	102.985074626866	97.1521097247357	96.579476861167	101.292298498543	104.01967503931	97.1521097247357	91.6227551349607	95.3002610966057	100.715372049794	98.6627043090639
185	103.273262228761	95.831336847149	96.7901234567901	98.5379531343881	101.026178010471	95.0884623266617	98.1917365390444	103.865307090349	101.417107734335	102.976669348351	105.34793814433	110.575670747591	96.5223562810504	100.090171325518	98.0147475893364	104.712041884817	97.72989611389	105.934795909448	94.5551128818061	100.061590941394	99.1068856237396	106.284390385172	107.630116220313	104.696617755368	86.7414875404223	89.9588216661387	96.3927110449982	98.7816924596641	90.802714720337	100.567548931205	97.9885920144101	105.064655172414	107.900943396226	102.778835173201	105.054338450923	103.693507685249	100.697029166949	97.3280570363345	99.1915705332001	102.985074626866	98.2950757214973	100.603621730382	101.292298498543	104.01967503931	97.1521097247357	91.6227551349607	95.7354221061793	100.715372049794	98.6627043090639
186	102.390584773814	95.831336847149	97.7777777777778	98.5379531343881	101.528795811518	94.268734203156	97.5856147085564	103.865307090349	101.417107734335	101.367658889783	105.34793814433	110.966397499349	96.5223562810504	99.4138863841299	98.0147475893364	105.434193897815	96.9603693728357	106.983655274889	92.4302788844621	100.630122708106	100.259291270527	105.994787141616	113.693784739768	104.016769588125	85.6001521780483	91.2258473234083	97.2852361472666	98.7816924596641	90.802714720337	101.840555879701	97.9885920144101	105.603448275862	109.669811320755	103.349828701941	105.054338450923	102.775866024318	99.8849563510861	96.9356051934461	99.1915705332001	102.985074626866	98.2950757214973	100.603621730382	100.395906476432	104.01967503931	98.2950757214973	91.6227551349607	95.3002610966057	100.715372049794	98.6627043090639
187	101.507907318867	95.831336847149	96.7901234567901	98.5379531343881	101.026178010471	95.0884623266617	98.1917365390444	103.865307090349	101.417107734335	101.367658889783	106.314432989691	110.966397499349	96.5223562810504	99.4138863841299	97.334089619966	104.712041884817	96.1908426317815	108.032514640329	90.3054448871182	100.061590941394	100.259291270527	105.994787141616	112.177867609904	104.696617755368	85.6001521780483	89.9588216661387	97.2852361472666	100.09878169246	89.8666042593026	102.477059353949	97.9885920144101	105.064655172414	107.900943396226	103.349828701941	105.571847507331	102.775866024318	99.8849563510861	97.3280570363345	99.1915705332001	102.985074626866	98.2950757214973	100.603621730382	99.4995144543214	103.535862597266	98.2950757214973	90.3322937950317	94.8651000870322	100.715372049794	97.4739970282318
188	102.390584773814	95.831336847149	97.7777777777778	99.0186260765071	101.528795811518	97.5476466971788	98.1917365390444	104.576713303296	100.392692504695	102.976669348351	105.34793814433	110.966397499349	93.6834634492548	100.090171325518	97.334089619966	103.989889871818	97.3451327433628	108.032514640329	90.3054448871182	100.061590941394	100.259291270527	105.994787141616	109.146033350177	104.696617755368	85.6001521780483	89.9588216661387	97.2852361472666	100.09878169246	90.802714720337	102.477059353949	97.9885920144101	103.987068965517	107.900943396226	103.349828701941	105.571847507331	101.858224363386	99.8849563510861	96.9356051934461	99.1915705332001	102.985074626866	97.1521097247357	100.603621730382	98.6031224322103	104.01967503931	98.2950757214973	91.6227551349607	93.5596170583116	101.391314144088	98.6627043090639
189	102.390584773814	95.831336847149	97.7777777777778	99.0186260765071	101.528795811518	95.9081904501674	97.5856147085564	103.865307090349	102.441522963975	101.367658889783	105.34793814433	109.794217244074	95.5760586704519	98.7376014427412	97.334089619966	103.267737858819	97.3451327433628	106.983655274889	92.4302788844621	100.630122708106	100.259291270527	105.70518389806	110.66195048004	105.376465922611	84.4588168156743	89.9588216661387	97.2852361472666	100.09878169246	89.8666042593026	104.386569776693	97.268087661363	104.525862068966	107.900943396226	103.349828701941	105.054338450923	104.61114934618	99.8849563510861	97.3280570363345	99.1915705332001	103.880597014925	97.1521097247357	101.945003353454	99.4995144543214	103.535862597266	98.2950757214973	91.6227551349607	94.8651000870322	100.715372049794	97.4739970282318
190	99.7425524089739	95.192461268168	97.7777777777778	98.5379531343881	100.523560209424	95.9081904501674	98.7978583695323	103.865307090349	100.392692504695	96.5406275140788	105.34793814433	110.575670747591	95.5760586704519	100.090171325518	98.6954055587068	103.989889871818	97.3451327433628	108.032514640329	94.5551128818061	100.061590941394	100.259291270527	106.863596872285	109.146033350177	104.696617755368	83.3174814533004	89.9588216661387	98.1777612495351	101.415870925255	89.8666042593026	103.750066302445	97.268087661363	103.987068965517	107.900943396226	103.349828701941	104.536829394514	103.693507685249	100.697029166949	96.9356051934461	99.1915705332001	102.985074626866	97.1521097247357	101.945003353454	100.395906476432	104.01967503931	98.2950757214973	91.6227551349607	94.8651000870322	101.391314144088	98.6627043090639
191	101.507907318867	96.47021242613	96.7901234567901	98.0572801922692	101.026178010471	95.9081904501674	96.9794928780685	103.865307090349	100.392692504695	98.1496379726468	105.34793814433	110.966397499349	95.5760586704519	100.090171325518	96.6534316505956	103.989889871818	96.9603693728357	108.032514640329	93.4926958831341	100.061590941394	99.1068856237396	106.863596872285	106.11419909045	104.696617755368	83.3174814533004	89.9588216661387	98.1777612495351	101.415870925255	90.802714720337	103.750066302445	97.9885920144101	104.525862068966	104.36320754717	103.349828701941	104.536829394514	102.775866024318	99.8849563510861	97.720508879223	99.7365791625034	102.985074626866	98.2950757214973	99.2622401073105	100.395906476432	103.535862597266	99.4380417182589	91.6227551349607	95.3002610966057	101.391314144088	99.851411589896
192	100.625229863921	95.831336847149	97.7777777777778	98.0572801922692	100.020942408377	95.0884623266617	96.9794928780685	103.865307090349	101.417107734335	98.1496379726468	105.34793814433	110.575670747591	95.5760586704519	100.090171325518	96.6534316505956	104.712041884817	95.8060792612543	110.130233371209	93.4926958831341	100.061590941394	100.259291270527	108.02200984651	107.630116220313	104.696617755368	84.4588168156743	89.9588216661387	97.2852361472666	100.09878169246	91.7388251813714	103.750066302445	97.268087661363	103.448275862069	104.36320754717	103.349828701941	103.501811281697	102.775866024318	99.8849563510861	97.720508879223	99.1915705332001	102.985074626866	98.2950757214973	96.579476861167	100.395906476432	103.535862597266	98.2950757214973	91.6227551349607	96.1705831157528	102.743198332676	98.6627043090639
193	100.625229863921	95.831336847149	97.7777777777778	98.5379531343881	100.523560209424	95.9081904501674	98.1917365390444	103.865307090349	101.417107734335	98.1496379726468	104.381443298969	110.575670747591	96.5223562810504	99.4138863841299	96.6534316505956	104.712041884817	96.5756060023086	110.130233371209	93.4926958831341	100.630122708106	99.1068856237396	108.601216333623	109.146033350177	104.696617755368	83.3174814533004	89.9588216661387	97.2852361472666	101.415870925255	90.802714720337	103.750066302445	97.268087661363	103.987068965517	104.36320754717	103.349828701941	104.019320338106	101.858224363386	99.8849563510861	98.1129607221114	99.7365791625034	102.985074626866	97.1521097247357	99.2622401073105	99.4995144543214	104.01967503931	98.2950757214973	91.6227551349607	94.8651000870322	102.743198332676	99.851411589896
194	98.8598749540272	95.831336847149	99.7530864197531	98.0572801922692	100.020942408377	95.9081904501674	98.1917365390444	103.865307090349	100.392692504695	98.1496379726468	104.381443298969	108.231310237041	94.6297610598533	100.090171325518	96.6534316505956	104.712041884817	95.8060792612543	110.130233371209	92.4302788844621	100.061590941394	99.1068856237396	108.890819577179	109.146033350177	104.696617755368	83.3174814533004	89.9588216661387	97.2852361472666	101.415870925255	90.802714720337	103.750066302445	97.268087661363	102.909482758621	106.132075471698	103.349828701941	104.019320338106	100.940582702455	99.8849563510861	97.720508879223	99.1915705332001	102.985074626866	98.2950757214973	96.579476861167	99.4995144543214	104.01967503931	98.2950757214973	94.2036778148188	95.7354221061793	102.743198332676	98.6627043090639
195	99.7425524089739	95.192461268168	100.740740740741	98.0572801922692	100.020942408377	95.9081904501674	97.5856147085564	103.865307090349	100.392692504695	98.1496379726468	103.414948453608	108.231310237041	96.5223562810504	99.4138863841299	95.9727736812252	105.434193897815	95.8060792612543	109.081374005769	92.4302788844621	101.198654474819	99.1068856237396	109.180422820736	109.146033350177	104.696617755368	83.3174814533004	91.2258473234083	97.2852361472666	101.415870925255	90.802714720337	104.386569776693	97.268087661363	103.448275862069	104.36320754717	103.349828701941	104.019320338106	100.940582702455	99.8849563510861	98.5054125649998	99.1915705332001	102.985074626866	97.1521097247357	96.579476861167	99.4995144543214	104.503487481353	97.1521097247357	94.2036778148188	94.8651000870322	102.743198332676	97.4739970282318
196	101.507907318867	95.831336847149	100.740740740741	98.5379531343881	100.523560209424	95.0884623266617	98.1917365390444	103.153900877401	101.417107734335	96.5406275140788	103.414948453608	108.231310237041	94.6297610598533	99.4138863841299	95.9727736812252	104.712041884817	95.8060792612543	110.130233371209	92.4302788844621	101.198654474819	97.9544799769519	110.049232551405	110.66195048004	104.696617755368	83.3174814533004	89.9588216661387	97.2852361472666	101.415870925255	90.802714720337	102.477059353949	97.9885920144101	103.987068965517	104.36320754717	103.349828701941	104.019320338106	100.940582702455	99.8849563510861	98.1129607221114	99.1915705332001	102.985074626866	97.1521097247357	96.579476861167	100.395906476432	104.01967503931	98.2950757214973	95.4941391547478	95.3002610966057	102.067256238382	98.6627043090639
197	99.7425524089739	95.831336847149	100.740740740741	98.0572801922692	100.020942408377	96.7279185736731	98.1917365390444	103.865307090349	100.392692504695	96.5406275140788	104.381443298969	107.840583485283	93.6834634492548	100.090171325518	95.9727736812252	105.434193897815	95.4213158907272	110.130233371209	92.4302788844621	101.767186241531	99.1068856237396	110.628439038517	110.66195048004	105.376465922611	83.3174814533004	89.9588216661387	97.2852361472666	101.415870925255	89.8666042593026	102.477059353949	97.268087661363	102.370689655172	104.36320754717	103.349828701941	104.536829394514	100.940582702455	99.8849563510861	97.720508879223	99.7365791625034	103.880597014925	96.0091437279741	95.2380952380952	101.292298498543	104.503487481353	98.2950757214973	94.2036778148188	94.8651000870322	102.067256238382	97.4739970282318
198	98.8598749540272	95.831336847149	100.740740740741	98.5379531343881	100.020942408377	96.7279185736731	96.3733710475806	103.153900877401	101.417107734335	98.1496379726468	103.414948453608	107.840583485283	94.6297610598533	100.090171325518	96.6534316505956	104.712041884817	96.9603693728357	109.081374005769	93.4926958831341	101.767186241531	99.1068856237396	111.20764552563	107.630116220313	105.376465922611	82.1761460909264	91.2258473234083	97.2852361472666	101.415870925255	90.802714720337	101.840555879701	97.268087661363	102.909482758621	106.132075471698	103.349828701941	104.019320338106	101.858224363386	99.8849563510861	97.720508879223	99.1915705332001	102.985074626866	97.1521097247357	97.9208584842388	100.395906476432	104.987299923396	97.1521097247357	94.2036778148188	93.9947780678851	102.743198332676	97.4739970282318
199	99.7425524089739	95.831336847149	100.740740740741	98.0572801922692	100.523560209424	96.7279185736731	98.1917365390444	103.153900877401	100.392692504695	98.1496379726468	104.381443298969	107.449856733524	92.7371658386563	100.090171325518	95.9727736812252	104.712041884817	97.3451327433628	110.130233371209	93.4926958831341	101.767186241531	100.259291270527	110.918042282074	107.630116220313	105.376465922611	82.1761460909264	91.2258473234083	96.3927110449982	101.415870925255	90.802714720337	101.840555879701	97.268087661363	101.293103448276	106.132075471698	103.349828701941	104.536829394514	102.775866024318	99.8849563510861	97.720508879223	99.7365791625034	102.985074626866	96.0091437279741	100.603621730382	99.4995144543214	104.987299923396	98.2950757214973	94.2036778148188	95.7354221061793	101.391314144088	97.4739970282318
200	99.7425524089739	95.192461268168	101.728395061728	98.5379531343881	100.020942408377	95.0884623266617	98.1917365390444	103.865307090349	101.417107734335	96.5406275140788	104.381443298969	107.449856733524	94.6297610598533	100.090171325518	96.6534316505956	104.712041884817	96.5756060023086	109.081374005769	93.4926958831341	101.767186241531	100.259291270527	110.918042282074	106.11419909045	105.376465922611	81.0348107285524	91.2258473234083	97.2852361472666	101.415870925255	89.8666042593026	101.840555879701	97.9885920144101	101.293103448276	106.132075471698	103.349828701941	104.019320338106	102.775866024318	99.8849563510861	97.720508879223	99.1915705332001	102.985074626866	96.0091437279741	97.9208584842388	101.292298498543	104.987299923396	98.2950757214973	92.9132164748898	95.3002610966057	102.067256238382	97.4739970282318
201	99.7425524089739	95.831336847149	101.728395061728	97.5766072501502	100.020942408377	97.5476466971788	98.7978583695323	103.153900877401	100.392692504695	96.5406275140788	103.414948453608	107.449856733524	92.7371658386563	100.090171325518	95.2921157118548	105.434193897815	97.3451327433628	109.081374005769	93.4926958831341	101.767186241531	100.259291270527	110.628439038517	106.11419909045	104.696617755368	79.8934753661784	91.2258473234083	97.2852361472666	101.415870925255	90.802714720337	104.386569776693	97.268087661363	101.293103448276	104.36320754717	103.349828701941	104.536829394514	101.858224363386	99.8849563510861	97.3280570363345	99.7365791625034	102.089552238806	96.0091437279741	95.2380952380952	102.188690520654	104.987299923396	98.2950757214973	92.9132164748898	95.3002610966057	101.391314144088	98.6627043090639
202	101.507907318867	95.831336847149	101.728395061728	98.0572801922692	99.5183246073298	96.7279185736731	98.1917365390444	103.153900877401	100.392692504695	96.5406275140788	105.34793814433	107.840583485283	92.7371658386563	100.090171325518	96.6534316505956	104.712041884817	96.9603693728357	109.081374005769	94.5551128818061	101.767186241531	101.411696917315	110.628439038517	106.11419909045	104.696617755368	81.0348107285524	91.2258473234083	97.2852361472666	100.09878169246	90.802714720337	105.023073250941	97.268087661363	101.831896551724	106.132075471698	103.349828701941	104.019320338106	102.775866024318	99.8849563510861	96.9356051934461	99.7365791625034	102.985074626866	96.0091437279741	93.8967136150235	102.188690520654	104.987299923396	99.4380417182589	92.9132164748898	93.9947780678851	101.391314144088	98.6627043090639
203	100.625229863921	96.47021242613	101.728395061728	98.0572801922692	99.5183246073298	97.5476466971788	97.5856147085564	103.153900877401	100.392692504695	94.9316170555109	105.34793814433	107.449856733524	92.7371658386563	100.090171325518	96.6534316505956	105.434193897815	95.0365525202001	109.081374005769	92.4302788844621	101.767186241531	103.71650821089	111.497248769186	103.082364830723	104.696617755368	81.0348107285524	92.4928729806778	97.2852361472666	101.415870925255	89.8666042593026	104.386569776693	97.268087661363	100.754310344828	106.132075471698	103.349828701941	104.019320338106	101.858224363386	99.8849563510861	97.3280570363345	99.1915705332001	103.880597014925	97.1521097247357	92.5553319919517	103.085082542765	104.503487481353	99.4380417182589	92.9132164748898	94.4299390774587	101.391314144088	98.6627043090639
204	98.8598749540272	96.47021242613	100.740740740741	97.5766072501502	100.020942408377	96.7279185736731	97.5856147085564	103.865307090349	101.417107734335	94.9316170555109	106.314432989691	108.231310237041	91.7908682280577	100.766456266907	95.9727736812252	105.434193897815	95.0365525202001	109.081374005769	93.4926958831341	101.767186241531	103.71650821089	111.497248769186	106.11419909045	104.696617755368	81.0348107285524	91.2258473234083	97.2852361472666	101.415870925255	90.802714720337	104.386569776693	97.268087661363	101.293103448276	104.36320754717	103.349828701941	104.536829394514	101.858224363386	99.8849563510861	97.720508879223	99.1915705332001	103.880597014925	96.0091437279741	89.8725687458082	101.292298498543	104.987299923396	98.2950757214973	92.9132164748898	94.8651000870322	101.391314144088	97.4739970282318
205	98.8598749540272	96.47021242613	101.728395061728	97.5766072501502	100.020942408377	95.9081904501674	98.7978583695323	103.153900877401	99.3682772750555	96.5406275140788	106.314432989691	107.840583485283	92.7371658386563	100.090171325518	96.6534316505956	104.712041884817	95.4213158907272	109.081374005769	95.6175298804781	102.335718008244	103.71650821089	111.20764552563	107.630116220313	104.696617755368	79.8934753661784	91.2258473234083	97.2852361472666	101.415870925255	90.802714720337	103.750066302445	97.9885920144101	101.831896551724	106.132075471698	103.920822230681	103.501811281697	101.858224363386	99.8849563510861	97.720508879223	99.1915705332001	102.089552238806	97.1521097247357	91.2139503688799	101.292298498543	104.987299923396	99.4380417182589	92.9132164748898	96.6057441253264	100.715372049794	97.4739970282318
206	100.625229863921	97.109088005111	101.728395061728	98.0572801922692	100.020942408377	97.5476466971788	97.5856147085564	103.153900877401	99.3682772750555	94.9316170555109	105.34793814433	108.231310237041	91.7908682280577	100.766456266907	97.334089619966	105.434193897815	96.5756060023086	110.130233371209	96.6799468791501	102.335718008244	101.411696917315	111.786852012743	107.630116220313	105.376465922611	79.8934753661784	89.9588216661387	97.2852361472666	102.732960158051	90.802714720337	103.750066302445	97.268087661363	102.370689655172	106.132075471698	103.920822230681	104.019320338106	102.775866024318	99.8849563510861	98.1129607221114	99.1915705332001	102.985074626866	98.2950757214973	92.5553319919517	102.188690520654	104.987299923396	98.2950757214973	92.9132164748898	94.8651000870322	100.715372049794	98.6627043090639
207	101.507907318867	95.831336847149	101.728395061728	97.5766072501502	100.523560209424	95.9081904501674	98.1917365390444	103.153900877401	101.417107734335	94.9316170555109	106.314432989691	108.231310237041	91.7908682280577	100.090171325518	97.334089619966	105.434193897815	96.9603693728357	109.081374005769	96.6799468791501	102.335718008244	102.564102564103	112.366058499855	106.11419909045	104.696617755368	79.8934753661784	92.4928729806778	97.2852361472666	101.415870925255	90.802714720337	102.477059353949	97.268087661363	101.293103448276	104.36320754717	103.920822230681	104.019320338106	101.858224363386	99.8849563510861	98.1129607221114	99.1915705332001	102.985074626866	97.1521097247357	93.8967136150235	101.292298498543	104.503487481353	98.2950757214973	92.9132164748898	95.7354221061793	100.715372049794	98.6627043090639
208	104.155939683707	96.47021242613	100.740740740741	97.5766072501502	100.523560209424	96.7279185736731	98.7978583695323	103.153900877401	101.417107734335	93.3226065969429	106.314432989691	109.012763740557	91.7908682280577	100.090171325518	97.334089619966	105.434193897815	96.9603693728357	109.081374005769	96.6799468791501	102.335718008244	103.71650821089	112.655661743412	104.598281960586	105.376465922611	79.8934753661784	92.4928729806778	97.2852361472666	101.415870925255	89.8666042593026	103.113562828197	97.9885920144101	101.831896551724	104.36320754717	103.920822230681	102.984302225289	101.858224363386	99.8849563510861	97.720508879223	99.1915705332001	103.880597014925	98.2950757214973	92.5553319919517	100.395906476432	104.987299923396	99.4380417182589	91.6227551349607	94.4299390774587	100.0394299555	97.4739970282318
209	105.921294593601	96.47021242613	101.728395061728	97.5766072501502	100.523560209424	97.5476466971788	98.7978583695323	103.865307090349	99.3682772750555	93.3226065969429	106.314432989691	109.403490492316	91.7908682280577	100.766456266907	96.6534316505956	106.156345910814	97.72989611389	109.081374005769	96.6799468791501	102.335718008244	103.71650821089	112.076455256299	104.598281960586	104.696617755368	79.8934753661784	92.4928729806778	98.1777612495351	102.732960158051	90.802714720337	103.113562828197	97.268087661363	102.370689655172	104.36320754717	103.349828701941	102.984302225289	102.775866024318	100.697029166949	97.720508879223	99.1915705332001	103.880597014925	97.1521097247357	89.8725687458082	99.4995144543214	104.503487481353	98.2950757214973	91.6227551349607	94.4299390774587	100.715372049794	97.4739970282318
210	105.038617138654	96.47021242613	102.716049382716	98.0572801922692	100.523560209424	95.9081904501674	98.1917365390444	103.153900877401	100.392692504695	91.7135961383749	105.34793814433	108.231310237041	91.7908682280577	100.766456266907	97.334089619966	106.878497923813	97.3451327433628	108.032514640329	95.6175298804781	102.335718008244	106.021319504466	113.234868230524	104.598281960586	105.376465922611	79.8934753661784	91.2258473234083	98.1777612495351	102.732960158051	90.802714720337	101.204052405453	97.268087661363	101.831896551724	106.132075471698	103.349828701941	102.984302225289	102.775866024318	100.697029166949	97.3280570363345	99.1915705332001	103.880597014925	98.2950757214973	89.8725687458082	100.395906476432	104.503487481353	99.4380417182589	92.9132164748898	94.8651000870322	100.715372049794	97.4739970282318
211	105.921294593601	95.831336847149	101.728395061728	97.5766072501502	100.523560209424	96.7279185736731	98.1917365390444	103.153900877401	100.392692504695	94.9316170555109	106.314432989691	108.622036988799	93.6834634492548	100.766456266907	97.334089619966	106.156345910814	97.3451327433628	108.032514640329	93.4926958831341	102.335718008244	104.868913857678	113.234868230524	103.082364830723	106.056314089853	78.7521400038044	91.2258473234083	98.1777612495351	102.732960158051	90.802714720337	104.386569776693	97.9885920144101	101.831896551724	104.36320754717	103.349828701941	102.46679316888	101.858224363386	99.8849563510861	97.720508879223	99.1915705332001	103.880597014925	97.1521097247357	89.8725687458082	102.188690520654	104.987299923396	99.4380417182589	91.6227551349607	93.124456048738	101.391314144088	98.6627043090639
212	105.921294593601	96.47021242613	101.728395061728	97.0959343080312	100.523560209424	95.0884623266617	98.1917365390444	103.865307090349	99.3682772750555	96.5406275140788	106.314432989691	108.231310237041	93.6834634492548	100.766456266907	97.334089619966	106.878497923813	96.9603693728357	108.032514640329	94.5551128818061	102.335718008244	102.564102564103	113.524471474081	103.082364830723	106.056314089853	79.8934753661784	93.7598986379474	98.1777612495351	104.050049390846	90.802714720337	103.113562828197	97.9885920144101	101.831896551724	106.132075471698	104.491815759421	102.46679316888	103.693507685249	99.8849563510861	98.1129607221114	99.1915705332001	103.880597014925	97.1521097247357	88.5311871227364	101.292298498543	104.503487481353	98.2950757214973	91.6227551349607	92.6892950391645	100.715372049794	97.4739970282318
213	106.803972048547	96.47021242613	102.716049382716	97.5766072501502	100.020942408377	95.0884623266617	98.7978583695323	103.153900877401	101.417107734335	96.5406275140788	107.280927835052	108.231310237041	95.5760586704519	101.442741208296	98.0147475893364	106.878497923813	98.1146594844171	108.032514640329	95.6175298804781	101.767186241531	103.71650821089	114.682884448306	104.598281960586	106.056314089853	81.0348107285524	95.026924295217	98.1777612495351	102.732960158051	89.8666042593026	105.023073250941	97.9885920144101	102.370689655172	106.132075471698	103.920822230681	101.949284112472	102.775866024318	99.0728835352237	97.3280570363345	99.1915705332001	102.985074626866	97.1521097247357	91.2139503688799	102.188690520654	104.503487481353	99.4380417182589	91.6227551349607	94.4299390774587	100.715372049794	98.6627043090639
214	105.921294593601	96.47021242613	102.716049382716	97.5766072501502	100.523560209424	97.5476466971788	98.1917365390444	103.865307090349	99.3682772750555	99.7586484312148	106.314432989691	107.840583485283	95.5760586704519	100.766456266907	97.334089619966	107.600649936812	99.2689495959984	108.032514640329	97.742363877822	101.767186241531	104.868913857678	114.393281204749	104.598281960586	106.056314089853	81.0348107285524	95.026924295217	98.1777612495351	102.732960158051	90.802714720337	101.840555879701	97.268087661363	102.370689655172	106.132075471698	104.491815759421	100.914265999655	104.61114934618	99.0728835352237	97.3280570363345	99.1915705332001	102.985074626866	98.2950757214973	91.2139503688799	102.188690520654	104.503487481353	98.2950757214973	90.3322937950317	93.5596170583116	100.715372049794	98.6627043090639
215	105.038617138654	95.831336847149	102.716049382716	97.0959343080312	100.523560209424	96.7279185736731	97.5856147085564	103.153900877401	100.392692504695	99.7586484312148	105.34793814433	107.449856733524	94.6297610598533	100.766456266907	98.0147475893364	107.600649936812	97.72989611389	109.081374005769	99.867197875166	102.335718008244	103.71650821089	114.972487691862	104.598281960586	106.056314089853	79.8934753661784	92.4928729806778	98.1777612495351	102.732960158051	90.802714720337	104.386569776693	97.268087661363	101.831896551724	106.132075471698	103.920822230681	100.914265999655	103.693507685249	99.8849563510861	97.3280570363345	99.7365791625034	102.985074626866	98.2950757214973	89.8725687458082	102.188690520654	104.503487481353	97.1521097247357	90.3322937950317	92.6892950391645	100.715372049794	98.6627043090639
216	105.921294593601	96.47021242613	102.716049382716	97.0959343080312	100.020942408377	97.5476466971788	98.7978583695323	103.865307090349	100.392692504695	99.7586484312148	106.314432989691	107.059129981766	95.5760586704519	100.090171325518	97.334089619966	106.878497923813	96.5756060023086	108.032514640329	100.929614873838	102.335718008244	103.71650821089	114.972487691862	106.11419909045	106.056314089853	81.0348107285524	92.4928729806778	99.0702863518036	102.732960158051	90.802714720337	105.023073250941	97.9885920144101	101.831896551724	106.132075471698	103.349828701941	100.914265999655	103.693507685249	99.8849563510861	97.3280570363345	99.7365791625034	103.880597014925	98.2950757214973	85.8484238765929	102.188690520654	104.987299923396	96.0091437279741	91.6227551349607	93.9947780678851	100.715372049794	97.4739970282318
217	105.038617138654	95.831336847149	101.728395061728	96.1345884237933	100.020942408377	95.9081904501674	99.4039802000202	104.576713303296	100.392692504695	99.7586484312148	107.280927835052	107.059129981766	95.5760586704519	100.090171325518	97.334089619966	106.878497923813	97.72989611389	108.032514640329	98.804780876494	102.335718008244	106.021319504466	114.972487691862	107.630116220313	105.376465922611	79.8934753661784	92.4928729806778	99.0702863518036	102.732960158051	90.802714720337	105.023073250941	97.9885920144101	101.831896551724	106.132075471698	103.920822230681	101.431775056063	103.693507685249	99.8849563510861	96.9356051934461	99.7365791625034	103.880597014925	98.2950757214973	87.1898054996647	103.085082542765	104.987299923396	96.0091437279741	91.6227551349607	92.2541340295909	101.391314144088	98.6627043090639
218	104.155939683707	95.831336847149	103.703703703704	96.6152613659123	100.523560209424	96.7279185736731	98.7978583695323	103.865307090349	100.392692504695	101.367658889783	108.247422680412	107.059129981766	96.5223562810504	100.090171325518	97.334089619966	107.600649936812	98.1146594844171	109.081374005769	99.867197875166	101.767186241531	104.868913857678	115.841297422531	109.146033350177	105.376465922611	81.0348107285524	92.4928729806778	99.0702863518036	102.732960158051	90.802714720337	105.023073250941	97.9885920144101	101.831896551724	104.36320754717	103.920822230681	101.431775056063	103.693507685249	99.8849563510861	97.3280570363345	99.7365791625034	103.880597014925	98.2950757214973	88.5311871227364	103.981474564876	104.987299923396	97.1521097247357	91.6227551349607	93.5596170583116	101.391314144088	97.4739970282318
219	105.038617138654	95.192461268168	101.728395061728	97.0959343080312	100.020942408377	95.9081904501674	98.1917365390444	104.576713303296	100.392692504695	104.585679806919	107.280927835052	107.059129981766	96.5223562810504	100.766456266907	96.6534316505956	106.878497923813	98.8841862254713	109.081374005769	97.742363877822	101.767186241531	104.868913857678	116.130900666087	109.146033350177	106.056314089853	81.0348107285524	93.7598986379474	99.0702863518036	102.732960158051	90.802714720337	106.296080199438	97.268087661363	101.831896551724	106.132075471698	103.920822230681	101.949284112472	102.775866024318	99.8849563510861	97.3280570363345	99.7365791625034	103.880597014925	97.1521097247357	85.8484238765929	104.877866586987	104.987299923396	97.1521097247357	91.6227551349607	93.124456048738	101.391314144088	97.4739970282318
220	105.038617138654	95.192461268168	102.716049382716	96.6152613659123	100.020942408377	95.9081904501674	97.5856147085564	103.865307090349	99.3682772750555	104.585679806919	107.280927835052	107.059129981766	94.6297610598533	100.766456266907	96.6534316505956	106.878497923813	98.4994228549442	108.032514640329	96.6799468791501	102.335718008244	101.411696917315	116.7101071532	106.11419909045	105.376465922611	79.8934753661784	91.2258473234083	99.0702863518036	104.050049390846	91.7388251813714	103.750066302445	96.5475833083158	101.293103448276	106.132075471698	103.920822230681	101.431775056063	103.693507685249	99.8849563510861	97.3280570363345	100.281587791807	102.985074626866	96.0091437279741	88.5311871227364	104.877866586987	104.503487481353	97.1521097247357	90.3322937950317	94.8651000870322	101.391314144088	97.4739970282318
221	105.921294593601	94.553585689187	102.716049382716	96.6152613659123	99.5183246073298	95.9081904501674	96.9794928780685	104.576713303296	98.3438620454157	104.585679806919	108.247422680412	107.059129981766	95.5760586704519	100.766456266907	97.334089619966	106.156345910814	96.9603693728357	108.032514640329	96.6799468791501	102.335718008244	101.411696917315	116.130900666087	106.11419909045	106.056314089853	79.8934753661784	91.2258473234083	99.0702863518036	104.050049390846	90.802714720337	105.65957672519	96.5475833083158	101.293103448276	106.132075471698	103.920822230681	100.914265999655	103.693507685249	99.8849563510861	97.3280570363345	100.281587791807	102.985074626866	96.0091437279741	84.5070422535211	104.877866586987	104.01967503931	97.1521097247357	91.6227551349607	93.9947780678851	100.715372049794	97.4739970282318
222	106.803972048547	95.192461268168	101.728395061728	96.1345884237933	99.5183246073298	95.0884623266617	96.9794928780685	103.865307090349	99.3682772750555	104.585679806919	108.247422680412	106.27767647825	96.5223562810504	100.766456266907	96.6534316505956	106.878497923813	97.3451327433628	109.081374005769	95.6175298804781	102.335718008244	100.259291270527	116.7101071532	107.630116220313	106.056314089853	78.7521400038044	88.6917960088692	99.9628114540721	102.732960158051	90.802714720337	105.023073250941	96.5475833083158	100.754310344828	107.900943396226	103.920822230681	99.879247886838	104.61114934618	99.8849563510861	97.720508879223	100.281587791807	102.985074626866	96.0091437279741	85.8484238765929	104.877866586987	104.01967503931	96.0091437279741	91.6227551349607	93.9947780678851	101.391314144088	96.2852897473997
223	105.921294593601	95.831336847149	101.728395061728	96.1345884237933	99.5183246073298	96.7279185736731	97.5856147085564	104.576713303296	98.3438620454157	104.585679806919	108.247422680412	106.27767647825	94.6297610598533	100.766456266907	96.6534316505956	106.878497923813	98.4994228549442	108.032514640329	96.6799468791501	102.904249774956	101.411696917315	116.420503909644	106.11419909045	106.736162257096	78.7521400038044	89.9588216661387	99.9628114540721	104.050049390846	90.802714720337	103.750066302445	95.8270789552687	100.754310344828	109.669811320755	103.349828701941	99.879247886838	104.61114934618	99.8849563510861	97.720508879223	100.281587791807	102.985074626866	97.1521097247357	83.1656606304494	103.981474564876	104.01967503931	96.0091437279741	91.6227551349607	93.5596170583116	101.391314144088	97.4739970282318
224	104.155939683707	96.47021242613	102.716049382716	96.1345884237933	99.5183246073298	95.9081904501674	98.1917365390444	103.865307090349	98.3438620454157	102.976669348351	108.247422680412	105.886949726491	94.6297610598533	100.766456266907	97.334089619966	106.878497923813	99.2689495959984	108.032514640329	95.6175298804781	102.904249774956	101.411696917315	115.841297422531	106.11419909045	106.056314089853	81.0348107285524	89.9588216661387	100.855336556341	104.050049390846	90.802714720337	105.023073250941	95.8270789552687	100.754310344828	107.900943396226	103.349828701941	99.3617388304295	104.61114934618	99.8849563510861	97.720508879223	99.7365791625034	102.985074626866	97.1521097247357	80.4828973843058	103.085082542765	103.535862597266	96.0091437279741	91.6227551349607	94.8651000870322	101.391314144088	97.4739970282318
225	105.038617138654	96.47021242613	101.728395061728	96.6152613659123	99.5183246073298	95.9081904501674	98.1917365390444	104.576713303296	98.3438620454157	104.585679806919	107.280927835052	105.886949726491	95.5760586704519	100.766456266907	98.0147475893364	106.156345910814	99.6537129665256	106.983655274889	96.6799468791501	102.904249774956	102.564102564103	114.682884448306	104.598281960586	106.736162257096	79.8934753661784	91.2258473234083	100.855336556341	104.050049390846	90.802714720337	105.023073250941	95.8270789552687	101.293103448276	107.900943396226	103.349828701941	99.879247886838	104.61114934618	99.8849563510861	97.3280570363345	99.7365791625034	102.985074626866	96.0091437279741	83.1656606304494	103.981474564876	104.01967503931	96.0091437279741	91.6227551349607	94.4299390774587	100.715372049794	97.4739970282318
226	106.803972048547	95.831336847149	101.728395061728	96.1345884237933	98.5130890052356	95.0884623266617	98.1917365390444	103.865307090349	97.319446815776	106.194690265487	107.280927835052	106.27767647825	95.5760586704519	100.090171325518	98.0147475893364	106.878497923813	98.8841862254713	108.032514640329	96.6799468791501	102.904249774956	102.564102564103	114.972487691862	107.630116220313	106.056314089853	79.8934753661784	89.9588216661387	99.9628114540721	104.050049390846	90.802714720337	103.113562828197	95.8270789552687	100.754310344828	106.132075471698	103.349828701941	99.879247886838	103.693507685249	99.0728835352237	97.720508879223	99.7365791625034	102.089552238806	96.0091437279741	88.5311871227364	103.981474564876	104.01967503931	94.8661777312125	90.3322937950317	93.5596170583116	100.715372049794	97.4739970282318
227	107.686649503494	96.47021242613	102.716049382716	96.1345884237933	98.5130890052356	95.0884623266617	97.5856147085564	104.576713303296	98.3438620454157	106.194690265487	106.314432989691	106.668403230008	95.5760586704519	99.4138863841299	97.334089619966	106.156345910814	98.8841862254713	108.032514640329	94.5551128818061	102.904249774956	101.411696917315	114.393281204749	106.11419909045	106.056314089853	78.7521400038044	89.9588216661387	99.9628114540721	104.050049390846	90.802714720337	106.296080199438	95.8270789552687	101.831896551724	104.36320754717	103.920822230681	99.879247886838	103.693507685249	99.8849563510861	97.3280570363345	99.7365791625034	102.985074626866	96.0091437279741	87.1898054996647	103.981474564876	103.535862597266	93.7232117344509	91.6227551349607	93.5596170583116	101.391314144088	97.4739970282318
228	107.686649503494	96.47021242613	102.716049382716	96.1345884237933	98.0104712041885	94.268734203156	98.1917365390444	103.865307090349	97.319446815776	106.194690265487	106.314432989691	106.668403230008	95.5760586704519	99.4138863841299	97.334089619966	106.156345910814	97.72989611389	106.983655274889	94.5551128818061	102.904249774956	102.564102564103	114.393281204749	106.11419909045	106.056314089853	79.8934753661784	91.2258473234083	99.9628114540721	104.050049390846	90.802714720337	105.65957672519	95.8270789552687	101.831896551724	106.132075471698	103.920822230681	99.3617388304295	103.693507685249	99.8849563510861	98.1129607221114	99.7365791625034	103.880597014925	94.8661777312125	88.5311871227364	104.877866586987	103.535862597266	94.8661777312125	90.3322937950317	92.2541340295909	101.391314144088	97.4739970282318
229	107.686649503494	96.47021242613	102.716049382716	94.6925695974364	98.5130890052356	95.0884623266617	98.7978583695323	103.865307090349	97.319446815776	107.803700724055	106.314432989691	107.059129981766	95.5760586704519	99.4138863841299	98.6954055587068	106.878497923813	98.4994228549442	106.983655274889	96.6799468791501	102.904249774956	101.411696917315	114.682884448306	106.11419909045	106.056314089853	79.8934753661784	91.2258473234083	99.0702863518036	105.367138623642	90.802714720337	104.386569776693	95.8270789552687	101.293103448276	107.900943396226	103.920822230681	99.879247886838	103.693507685249	99.0728835352237	98.5054125649998	99.7365791625034	103.880597014925	96.0091437279741	85.8484238765929	105.774258609098	102.56823771318	94.8661777312125	90.3322937950317	93.124456048738	100.715372049794	96.2852897473997
230	105.038617138654	96.47021242613	102.716049382716	94.6925695974364	98.5130890052356	95.0884623266617	98.7978583695323	103.865307090349	97.319446815776	109.412711182623	105.34793814433	107.840583485283	97.4686538916489	100.090171325518	98.0147475893364	107.600649936812	97.72989611389	108.032514640329	96.6799468791501	102.335718008244	102.564102564103	115.262090935418	104.598281960586	106.056314089853	78.7521400038044	92.4928729806778	99.0702863518036	105.367138623642	90.802714720337	105.023073250941	95.8270789552687	100.754310344828	107.900943396226	104.491815759421	99.3617388304295	103.693507685249	99.0728835352237	98.1129607221114	99.7365791625034	102.089552238806	97.1521097247357	81.8242790073776	104.877866586987	102.56823771318	94.8661777312125	90.3322937950317	93.9947780678851	100.0394299555	96.2852897473997
231	103.273262228761	96.47021242613	101.728395061728	95.1732425395554	98.0104712041885	95.9081904501674	99.4039802000202	103.865307090349	97.319446815776	109.412711182623	106.314432989691	107.449856733524	97.4686538916489	100.766456266907	98.0147475893364	106.878497923813	98.4994228549442	108.032514640329	96.6799468791501	102.335718008244	102.564102564103	115.551694178975	104.598281960586	106.056314089853	78.7521400038044	91.2258473234083	99.9628114540721	104.050049390846	90.802714720337	105.023073250941	95.8270789552687	100.754310344828	107.900943396226	103.920822230681	99.3617388304295	102.775866024318	99.8849563510861	98.1129607221114	99.7365791625034	102.089552238806	96.0091437279741	80.4828973843058	104.877866586987	102.56823771318	96.0091437279741	90.3322937950317	93.5596170583116	100.0394299555	95.0965824665676
232	105.038617138654	96.47021242613	100.740740740741	95.6539154816743	98.5130890052356	93.4490060796503	100.616223860996	104.576713303296	96.2950315861362	111.021721641191	105.34793814433	107.840583485283	98.4149515022475	100.766456266907	98.6954055587068	107.600649936812	99.2689495959984	108.032514640329	96.6799468791501	102.335718008244	101.411696917315	114.393281204749	103.082364830723	106.056314089853	79.8934753661784	91.2258473234083	99.9628114540721	105.367138623642	90.802714720337	105.023073250941	95.8270789552687	101.293103448276	107.900943396226	103.920822230681	99.3617388304295	104.61114934618	99.0728835352237	97.720508879223	100.281587791807	102.089552238806	97.1521097247357	81.8242790073776	104.877866586987	102.56823771318	96.0091437279741	90.3322937950317	92.6892950391645	100.0394299555	95.0965824665676
233	103.273262228761	96.47021242613	101.728395061728	95.1732425395554	98.0104712041885	95.9081904501674	100.010102030508	103.865307090349	97.319446815776	112.630732099759	106.314432989691	107.840583485283	97.4686538916489	98.7376014427412	99.3760635280771	106.878497923813	98.8841862254713	108.032514640329	96.6799468791501	102.335718008244	103.71650821089	114.103677961193	104.598281960586	106.736162257096	79.8934753661784	92.4928729806778	99.9628114540721	105.367138623642	90.802714720337	105.65957672519	95.8270789552687	101.293103448276	106.132075471698	104.491815759421	98.3267207176125	106.446432668043	99.0728835352237	97.720508879223	100.281587791807	102.089552238806	97.1521097247357	81.8242790073776	104.877866586987	103.052050155223	96.0091437279741	91.6227551349607	92.6892950391645	100.715372049794	95.0965824665676
234	102.390584773814	95.831336847149	100.740740740741	95.1732425395554	98.0104712041885	95.0884623266617	100.010102030508	104.576713303296	97.319446815776	112.630732099759	106.314432989691	107.840583485283	96.5223562810504	98.7376014427412	99.3760635280771	106.156345910814	98.1146594844171	108.032514640329	96.6799468791501	102.335718008244	102.564102564103	114.103677961193	101.566447700859	106.736162257096	78.7521400038044	91.2258473234083	99.9628114540721	104.050049390846	90.802714720337	105.023073250941	95.1065746022216	100.215517241379	106.132075471698	103.920822230681	98.3267207176125	105.528791007112	99.8849563510861	97.720508879223	100.82659642111	102.089552238806	97.1521097247357	81.8242790073776	104.877866586987	102.56823771318	94.8661777312125	91.6227551349607	94.4299390774587	101.391314144088	95.0965824665676
235	104.155939683707	96.47021242613	100.740740740741	95.1732425395554	97.5078534031414	94.268734203156	100.010102030508	104.576713303296	96.2950315861362	112.630732099759	107.280927835052	107.449856733524	95.5760586704519	99.4138863841299	99.3760635280771	106.878497923813	97.3451327433628	108.032514640329	96.6799468791501	102.335718008244	102.564102564103	114.393281204749	98.5346134411319	106.736162257096	78.7521400038044	92.4928729806778	99.9628114540721	105.367138623642	90.802714720337	103.750066302445	95.8270789552687	100.215517241379	106.132075471698	104.491815759421	98.844229774021	106.446432668043	99.8849563510861	97.720508879223	100.82659642111	102.985074626866	96.0091437279741	83.1656606304494	104.877866586987	102.084425271137	96.0091437279741	90.3322937950317	92.2541340295909	101.391314144088	95.0965824665676
236	105.921294593601	96.47021242613	101.728395061728	94.6925695974364	97.5078534031414	93.4490060796503	100.616223860996	105.288119516244	96.2950315861362	114.239742558327	107.280927835052	107.059129981766	97.4686538916489	98.7376014427412	98.6954055587068	107.600649936812	96.5756060023086	106.983655274889	96.6799468791501	102.335718008244	102.564102564103	113.524471474081	100.050530570995	106.736162257096	77.6108046414305	92.4928729806778	99.9628114540721	105.367138623642	90.802714720337	105.023073250941	95.8270789552687	99.1379310344828	106.132075471698	103.920822230681	98.3267207176125	107.364074328975	99.8849563510861	97.720508879223	100.82659642111	102.985074626866	96.0091437279741	81.8242790073776	103.981474564876	102.56823771318	96.0091437279741	90.3322937950317	93.5596170583116	101.391314144088	95.0965824665676
237	105.038617138654	96.47021242613	101.728395061728	94.2118966553174	97.0052356020942	92.6292779561446	101.828467521972	104.576713303296	95.2706163564965	115.848753016895	108.247422680412	106.668403230008	96.5223562810504	99.4138863841299	98.0147475893364	108.32280194981	95.0365525202001	105.934795909448	96.6799468791501	102.335718008244	102.564102564103	113.814074717637	101.566447700859	106.056314089853	78.7521400038044	92.4928729806778	99.0702863518036	104.050049390846	89.8666042593026	105.023073250941	95.8270789552687	99.1379310344828	106.132075471698	103.920822230681	98.3267207176125	106.446432668043	99.8849563510861	97.3280570363345	100.82659642111	102.985074626866	94.8661777312125	83.1656606304494	103.085082542765	102.56823771318	96.0091437279741	90.3322937950317	93.124456048738	102.067256238382	95.0965824665676
238	102.390584773814	97.109088005111	101.728395061728	93.2505507710795	97.5078534031414	94.268734203156	101.222345691484	104.576713303296	98.3438620454157	115.848753016895	106.314432989691	107.059129981766	96.5223562810504	98.7376014427412	95.9727736812252	108.32280194981	95.4213158907272	105.934795909448	96.6799468791501	102.335718008244	101.411696917315	113.234868230524	101.566447700859	106.056314089853	78.7521400038044	92.4928729806778	99.9628114540721	105.367138623642	87.9943833372338	106.296080199438	96.5475833083158	98.5991379310345	106.132075471698	103.349828701941	98.844229774021	107.364074328975	99.8849563510861	97.3280570363345	100.82659642111	102.985074626866	96.0091437279741	85.8484238765929	103.085082542765	102.56823771318	96.0091437279741	91.6227551349607	93.9947780678851	102.743198332676	93.9078751857355
239	100.625229863921	96.47021242613	100.740740740741	93.2505507710795	97.5078534031414	95.0884623266617	100.616223860996	104.576713303296	97.319446815776	114.239742558327	106.314432989691	107.059129981766	97.4686538916489	99.4138863841299	96.6534316505956	107.600649936812	96.9603693728357	105.934795909448	95.6175298804781	102.335718008244	101.411696917315	112.945264986968	100.050530570995	106.056314089853	77.6108046414305	91.2258473234083	99.9628114540721	104.050049390846	88.9304937982682	105.65957672519	95.8270789552687	98.5991379310345	106.132075471698	103.920822230681	97.8092116612041	105.528791007112	99.8849563510861	96.9356051934461	100.82659642111	102.985074626866	94.8661777312125	85.8484238765929	103.085082542765	102.56823771318	96.0091437279741	91.6227551349607	90.9486510008703	102.067256238382	95.0965824665676
240	101.507907318867	96.47021242613	100.740740740741	93.7312237131985	97.5078534031414	95.0884623266617	101.222345691484	104.576713303296	96.2950315861362	114.239742558327	106.314432989691	107.059129981766	97.4686538916489	99.4138863841299	97.334089619966	106.878497923813	98.4994228549442	105.934795909448	95.6175298804781	101.767186241531	99.1068856237396	112.945264986968	98.5346134411319	106.056314089853	77.6108046414305	91.2258473234083	99.9628114540721	104.050049390846	88.9304937982682	104.386569776693	95.8270789552687	98.5991379310345	106.132075471698	103.920822230681	98.844229774021	106.446432668043	100.697029166949	97.3280570363345	100.82659642111	102.985074626866	96.0091437279741	87.1898054996647	103.085082542765	102.56823771318	96.0091437279741	91.6227551349607	91.8189730200174	101.391314144088	95.0965824665676
241	99.7425524089739	96.47021242613	100.740740740741	93.2505507710795	98.0104712041885	93.4490060796503	101.222345691484	103.865307090349	96.2950315861362	115.848753016895	106.314432989691	106.668403230008	97.4686538916489	99.4138863841299	96.6534316505956	107.600649936812	99.2689495959984	105.934795909448	95.6175298804781	101.767186241531	100.259291270527	113.524471474081	97.0186963112683	106.056314089853	78.7521400038044	92.4928729806778	99.0702863518036	104.050049390846	87.9943833372338	104.386569776693	95.8270789552687	99.676724137931	107.900943396226	103.920822230681	99.3617388304295	105.528791007112	99.8849563510861	97.3280570363345	100.82659642111	102.089552238806	96.0091437279741	85.8484238765929	103.085082542765	102.56823771318	97.1521097247357	91.6227551349607	93.5596170583116	100.715372049794	93.9078751857355
242	98.8598749540272	96.47021242613	101.728395061728	93.7312237131985	98.0104712041885	92.6292779561446	100.010102030508	104.576713303296	97.319446815776	115.848753016895	106.314432989691	107.449856733524	97.4686538916489	98.7376014427412	98.0147475893364	107.600649936812	98.1146594844171	105.934795909448	94.5551128818061	101.767186241531	100.259291270527	112.076455256299	97.0186963112683	105.376465922611	78.7521400038044	92.4928729806778	99.0702863518036	102.732960158051	88.9304937982682	105.65957672519	95.8270789552687	99.1379310344828	107.900943396226	103.349828701941	98.844229774021	106.446432668043	100.697029166949	97.3280570363345	100.82659642111	102.089552238806	96.0091437279741	84.5070422535211	104.877866586987	102.56823771318	97.1521097247357	91.6227551349607	93.9947780678851	101.391314144088	93.9078751857355
243	98.8598749540272	96.47021242613	101.728395061728	94.2118966553174	97.5078534031414	91.8095498326388	100.616223860996	104.576713303296	95.2706163564965	114.239742558327	106.314432989691	107.059129981766	97.4686538916489	98.7376014427412	98.0147475893364	106.878497923813	97.3451327433628	105.934795909448	93.4926958831341	101.767186241531	99.1068856237396	112.655661743412	93.9868620515412	105.376465922611	78.7521400038044	92.4928729806778	99.9628114540721	104.050049390846	87.0582728761994	106.296080199438	95.8270789552687	98.5991379310345	107.900943396226	103.349828701941	99.3617388304295	106.446432668043	100.697029166949	97.720508879223	101.371605050413	102.089552238806	96.0091437279741	84.5070422535211	103.085082542765	102.56823771318	96.0091437279741	91.6227551349607	94.8651000870322	100.715372049794	93.9078751857355
244	97.9771974990805	97.109088005111	100.740740740741	93.7312237131985	97.5078534031414	90.9898217091331	101.222345691484	103.865307090349	96.2950315861362	111.021721641191	106.314432989691	107.840583485283	97.4686538916489	98.7376014427412	97.334089619966	106.878497923813	97.72989611389	105.934795909448	92.4302788844621	102.335718008244	95.6496686833765	111.786852012743	90.955027791814	105.376465922611	77.6108046414305	92.4928729806778	99.9628114540721	104.050049390846	86.122162415165	105.65957672519	95.1065746022216	98.5991379310345	107.900943396226	103.920822230681	98.3267207176125	108.281715989906	100.697029166949	97.720508879223	100.82659642111	102.089552238806	97.1521097247357	84.5070422535211	103.981474564876	102.56823771318	97.1521097247357	91.6227551349607	94.4299390774587	100.715372049794	95.0965824665676
245	98.8598749540272	97.109088005111	100.740740740741	93.7312237131985	97.5078534031414	92.6292779561446	101.222345691484	104.576713303296	95.2706163564965	109.412711182623	106.314432989691	107.840583485283	97.4686538916489	98.0613165013526	96.6534316505956	107.600649936812	97.72989611389	105.934795909448	94.5551128818061	102.335718008244	97.9544799769519	113.234868230524	84.8913592723598	105.376465922611	76.4694692790565	93.7598986379474	99.9628114540721	102.732960158051	87.0582728761994	107.569087147934	95.1065746022216	97.5215517241379	107.900943396226	103.920822230681	97.8092116612041	106.446432668043	99.8849563510861	98.1129607221114	101.371605050413	102.089552238806	97.1521097247357	80.4828973843058	104.877866586987	102.56823771318	97.1521097247357	90.3322937950317	93.124456048738	100.0394299555	95.0965824665676
246	98.8598749540272	97.109088005111	100.740740740741	93.7312237131985	97.5078534031414	92.6292779561446	101.828467521972	103.865307090349	97.319446815776	109.412711182623	106.314432989691	107.840583485283	97.4686538916489	98.7376014427412	97.334089619966	106.156345910814	98.4994228549442	105.934795909448	95.6175298804781	101.767186241531	97.9544799769519	114.393281204749	80.3436078827691	105.376465922611	78.7521400038044	93.7598986379474	99.9628114540721	102.732960158051	87.0582728761994	108.205590622182	95.8270789552687	97.5215517241379	107.900943396226	103.920822230681	97.2917026047956	106.446432668043	100.697029166949	98.5054125649998	101.371605050413	102.089552238806	97.1521097247357	84.5070422535211	103.981474564876	102.084425271137	96.0091437279741	91.6227551349607	94.8651000870322	100.0394299555	96.2852897473997
247	100.625229863921	97.747963584092	101.728395061728	93.7312237131985	97.5078534031414	92.6292779561446	100.616223860996	104.576713303296	97.319446815776	109.412711182623	106.314432989691	108.622036988799	98.4149515022475	98.0613165013526	96.6534316505956	107.600649936812	98.1146594844171	105.934795909448	98.804780876494	102.335718008244	95.6496686833765	114.103677961193	83.3754421424962	104.696617755368	77.6108046414305	95.026924295217	99.0702863518036	101.415870925255	87.0582728761994	106.296080199438	95.1065746022216	98.0603448275862	107.900943396226	103.920822230681	96.7741935483871	106.446432668043	100.697029166949	98.1129607221114	101.371605050413	102.089552238806	97.1521097247357	85.8484238765929	104.877866586987	102.56823771318	94.8661777312125	90.3322937950317	94.4299390774587	100.715372049794	96.2852897473997
248	98.8598749540272	97.109088005111	100.740740740741	93.7312237131985	97.0052356020942	92.6292779561446	100.616223860996	103.865307090349	97.319446815776	106.194690265487	106.314432989691	108.622036988799	98.4149515022475	97.3850315599639	96.6534316505956	107.600649936812	98.1146594844171	104.885936544008	98.804780876494	102.335718008244	96.8020743301642	114.103677961193	86.4072764022233	104.696617755368	78.7521400038044	93.7598986379474	99.0702863518036	101.415870925255	86.122162415165	106.296080199438	95.1065746022216	98.5991379310345	107.900943396226	103.920822230681	96.2566844919786	106.446432668043	100.697029166949	97.720508879223	101.916613679717	102.089552238806	97.1521097247357	80.4828973843058	105.774258609098	102.56823771318	96.0091437279741	90.3322937950317	95.7354221061793	100.0394299555	96.2852897473997
249	98.8598749540272	97.747963584092	101.728395061728	93.7312237131985	97.0052356020942	91.8095498326388	100.616223860996	103.865307090349	95.2706163564965	107.803700724055	107.280927835052	109.012763740557	100.307546723445	98.0613165013526	96.6534316505956	108.32280194981	97.72989611389	105.934795909448	98.804780876494	102.335718008244	97.9544799769519	114.972487691862	87.9231935320869	104.016769588125	77.6108046414305	93.7598986379474	99.0702863518036	102.732960158051	87.0582728761994	106.296080199438	95.1065746022216	98.5991379310345	107.900943396226	103.920822230681	96.2566844919786	104.61114934618	100.697029166949	97.720508879223	101.916613679717	102.089552238806	97.1521097247357	79.1415157612341	104.877866586987	102.084425271137	96.0091437279741	90.3322937950317	95.7354221061793	100.715372049794	96.2852897473997
250	102.390584773814	98.386839163073	101.728395061728	93.7312237131985	98.0104712041885	93.4490060796503	100.616223860996	104.576713303296	96.2950315861362	109.412711182623	108.247422680412	108.622036988799	100.307546723445	96.7087466185753	96.6534316505956	107.600649936812	97.3451327433628	105.934795909448	96.6799468791501	102.335718008244	96.8020743301642	114.682884448306	89.4391106619505	104.696617755368	79.8934753661784	93.7598986379474	99.0702863518036	101.415870925255	85.1860519541306	106.296080199438	95.8270789552687	98.5991379310345	107.900943396226	103.920822230681	97.2917026047956	104.61114934618	99.8849563510861	98.1129607221114	101.916613679717	102.985074626866	97.1521097247357	79.1415157612341	103.981474564876	102.084425271137	96.0091437279741	91.6227551349607	95.7354221061793	100.0394299555	95.0965824665676
251	101.507907318867	97.747963584092	101.728395061728	93.7312237131985	97.5078534031414	93.4490060796503	101.222345691484	103.865307090349	97.319446815776	107.803700724055	108.247422680412	108.231310237041	99.361249112846	97.3850315599639	98.0147475893364	107.600649936812	96.9603693728357	104.885936544008	95.6175298804781	102.335718008244	97.9544799769519	114.393281204749	89.4391106619505	105.376465922611	79.8934753661784	93.7598986379474	98.1777612495351	101.415870925255	83.3138310320618	105.65957672519	95.1065746022216	98.0603448275862	109.669811320755	103.920822230681	96.7741935483871	104.61114934618	99.8849563510861	97.720508879223	101.371605050413	102.985074626866	96.0091437279741	81.8242790073776	103.981474564876	102.084425271137	94.8661777312125	91.6227551349607	95.7354221061793	100.715372049794	95.0965824665676
252	99.7425524089739	98.386839163073	102.716049382716	93.7312237131985	98.5130890052356	94.268734203156	101.222345691484	103.865307090349	96.2950315861362	109.412711182623	108.247422680412	107.840583485283	98.4149515022475	96.7087466185753	98.0147475893364	107.600649936812	96.5756060023086	103.837077178568	95.6175298804781	102.335718008244	99.1068856237396	114.393281204749	89.4391106619505	104.696617755368	78.7521400038044	93.7598986379474	99.0702863518036	101.415870925255	84.2499414930962	105.023073250941	95.1065746022216	98.5991379310345	107.900943396226	103.920822230681	97.2917026047956	103.693507685249	99.8849563510861	97.3280570363345	101.371605050413	102.089552238806	97.1521097247357	81.8242790073776	103.085082542765	102.56823771318	96.0091437279741	91.6227551349607	95.3002610966057	100.715372049794	95.0965824665676
253	100.625229863921	98.386839163073	101.728395061728	92.7698778289605	98.0104712041885	94.268734203156	100.010102030508	103.865307090349	97.319446815776	109.412711182623	108.247422680412	108.231310237041	97.4686538916489	96.0324616771866	98.0147475893364	107.600649936812	96.1908426317815	102.788217813128	95.6175298804781	101.767186241531	99.1068856237396	114.682884448306	90.955027791814	105.376465922611	78.7521400038044	92.4928729806778	99.0702863518036	101.415870925255	85.1860519541306	103.750066302445	95.8270789552687	98.5991379310345	107.900943396226	103.920822230681	97.2917026047956	102.775866024318	99.8849563510861	96.9356051934461	101.916613679717	102.089552238806	97.1521097247357	80.4828973843058	103.981474564876	102.56823771318	94.8661777312125	92.9132164748898	95.3002610966057	100.715372049794	95.0965824665676
254	102.390584773814	98.386839163073	100.740740740741	93.7312237131985	98.0104712041885	93.4490060796503	100.010102030508	103.865307090349	96.2950315861362	107.803700724055	108.247422680412	110.184943995832	97.4686538916489	95.356176735798	98.0147475893364	106.878497923813	96.5756060023086	103.837077178568	97.742363877822	102.335718008244	99.1068856237396	115.551694178975	90.955027791814	104.696617755368	79.8934753661784	93.7598986379474	99.0702863518036	101.415870925255	85.1860519541306	105.65957672519	95.8270789552687	98.0603448275862	107.900943396226	103.920822230681	97.2917026047956	103.693507685249	100.697029166949	96.5431533505576	101.916613679717	102.089552238806	96.0091437279741	77.8001341381623	103.981474564876	102.56823771318	97.1521097247357	91.6227551349607	97.0409051348999	100.0394299555	95.0965824665676
255	101.507907318867	98.386839163073	99.7530864197531	93.7312237131985	98.0104712041885	94.268734203156	100.616223860996	103.153900877401	97.319446815776	107.803700724055	107.280927835052	109.794217244074	96.5223562810504	96.0324616771866	98.6954055587068	106.878497923813	95.8060792612543	103.837077178568	96.6799468791501	101.767186241531	100.259291270527	115.841297422531	90.955027791814	105.376465922611	78.7521400038044	91.2258473234083	99.0702863518036	102.732960158051	85.1860519541306	103.113562828197	95.8270789552687	97.5215517241379	109.669811320755	103.920822230681	97.2917026047956	103.693507685249	100.697029166949	96.1507015076692	101.916613679717	102.089552238806	96.0091437279741	81.8242790073776	103.981474564876	102.084425271137	98.2950757214973	91.6227551349607	97.0409051348999	100.0394299555	96.2852897473997
256	101.507907318867	98.386839163073	99.7530864197531	93.2505507710795	97.5078534031414	96.7279185736731	101.222345691484	103.865307090349	97.319446815776	107.803700724055	107.280927835052	109.403490492316	98.4149515022475	96.0324616771866	98.0147475893364	106.878497923813	96.5756060023086	103.837077178568	95.6175298804781	101.767186241531	101.411696917315	115.262090935418	90.955027791814	105.376465922611	78.7521400038044	92.4928729806778	99.0702863518036	101.415870925255	84.2499414930962	105.023073250941	95.8270789552687	98.5991379310345	109.669811320755	103.920822230681	96.7741935483871	104.61114934618	100.697029166949	96.5431533505576	101.916613679717	101.194029850746	97.1521097247357	81.8242790073776	103.981474564876	102.56823771318	97.1521097247357	90.3322937950317	98.3463881636205	100.715372049794	95.0965824665676
257	100.625229863921	99.025714742054	99.7530864197531	93.7312237131985	98.0104712041885	96.7279185736731	101.222345691484	103.865307090349	97.319446815776	107.803700724055	107.280927835052	109.794217244074	99.361249112846	96.0324616771866	98.0147475893364	107.600649936812	96.5756060023086	103.837077178568	94.5551128818061	101.767186241531	100.259291270527	115.262090935418	93.9868620515412	104.696617755368	77.6108046414305	93.7598986379474	98.1777612495351	101.415870925255	83.3138310320618	103.113562828197	95.8270789552687	98.5991379310345	113.207547169811	103.920822230681	97.2917026047956	103.693507685249	100.697029166949	96.9356051934461	101.371605050413	101.194029850746	97.1521097247357	84.5070422535211	102.188690520654	102.56823771318	98.2950757214973	91.6227551349607	97.911227154047	100.715372049794	96.2852897473997
258	103.273262228761	99.025714742054	99.7530864197531	93.7312237131985	98.0104712041885	95.9081904501674	102.43458935246	103.865307090349	96.2950315861362	107.803700724055	107.280927835052	109.012763740557	98.4149515022475	95.356176735798	98.0147475893364	107.600649936812	95.0365525202001	102.788217813128	95.6175298804781	101.767186241531	101.411696917315	114.972487691862	92.4709449216776	104.696617755368	77.6108046414305	93.7598986379474	98.1777612495351	101.415870925255	82.3777205710274	105.023073250941	95.8270789552687	98.0603448275862	109.669811320755	103.920822230681	97.2917026047956	103.693507685249	100.697029166949	96.5431533505576	101.916613679717	101.194029850746	96.0091437279741	83.1656606304494	103.981474564876	102.56823771318	99.4380417182589	91.6227551349607	97.911227154047	100.0394299555	96.2852897473997
259	101.507907318867	99.664590321035	99.7530864197531	93.7312237131985	97.5078534031414	95.0884623266617	101.828467521972	103.865307090349	97.319446815776	107.803700724055	107.280927835052	109.403490492316	99.361249112846	95.356176735798	98.0147475893364	108.32280194981	95.8060792612543	102.788217813128	95.6175298804781	101.767186241531	103.71650821089	115.551694178975	93.9868620515412	104.696617755368	77.6108046414305	93.7598986379474	99.0702863518036	101.415870925255	81.441610109993	106.296080199438	95.8270789552687	99.1379310344828	107.900943396226	103.920822230681	96.7741935483871	102.775866024318	99.8849563510861	96.5431533505576	101.371605050413	101.194029850746	97.1521097247357	79.1415157612341	103.981474564876	103.052050155223	98.2950757214973	92.9132164748898	97.4760661444734	100.715372049794	95.0965824665676
260	100.625229863921	100.303465900016	99.7530864197531	94.6925695974364	97.5078534031414	95.0884623266617	101.222345691484	103.865307090349	96.2950315861362	109.412711182623	106.314432989691	109.012763740557	98.4149515022475	95.356176735798	98.0147475893364	109.044953962809	94.6517891496729	103.837077178568	96.6799468791501	101.767186241531	103.71650821089	116.130900666087	98.5346134411319	105.376465922611	78.7521400038044	93.7598986379474	99.0702863518036	101.415870925255	81.441610109993	106.296080199438	95.1065746022216	99.676724137931	107.900943396226	103.920822230681	96.7741935483871	102.775866024318	99.8849563510861	96.1507015076692	101.916613679717	101.194029850746	97.1521097247357	83.1656606304494	102.188690520654	103.052050155223	97.1521097247357	92.9132164748898	99.6518711923412	100.0394299555	96.2852897473997
261	101.507907318867	99.025714742054	99.7530864197531	95.6539154816743	97.5078534031414	95.0884623266617	101.222345691484	104.576713303296	96.2950315861362	111.021721641191	106.314432989691	108.622036988799	98.4149515022475	95.356176735798	98.6954055587068	108.32280194981	95.0365525202001	103.837077178568	96.6799468791501	101.767186241531	103.71650821089	117.289313640313	95.5027791814047	105.376465922611	79.8934753661784	92.4928729806778	99.0702863518036	101.415870925255	81.441610109993	104.386569776693	95.8270789552687	98.5991379310345	107.900943396226	103.920822230681	96.7741935483871	102.775866024318	99.8849563510861	95.7582496647807	101.371605050413	102.089552238806	97.1521097247357	87.1898054996647	102.188690520654	103.535862597266	96.0091437279741	92.9132164748898	100.522193211488	100.0394299555	95.0965824665676
262	100.625229863921	99.025714742054	99.7530864197531	95.6539154816743	97.5078534031414	95.9081904501674	101.828467521972	103.865307090349	96.2950315861362	111.021721641191	106.314432989691	108.231310237041	97.4686538916489	96.0324616771866	97.334089619966	108.32280194981	95.0365525202001	102.788217813128	97.742363877822	101.767186241531	102.564102564103	117.868520127425	98.5346134411319	105.376465922611	78.7521400038044	92.4928729806778	99.0702863518036	102.732960158051	80.5054996489586	104.386569776693	95.8270789552687	98.0603448275862	107.900943396226	104.491815759421	96.7741935483871	102.775866024318	99.8849563510861	96.5431533505576	101.371605050413	102.089552238806	97.1521097247357	88.5311871227364	101.292298498543	103.535862597266	96.0091437279741	92.9132164748898	100.957354221062	100.715372049794	96.2852897473997
263	98.8598749540272	99.025714742054	98.7654320987654	95.1732425395554	97.5078534031414	97.5476466971788	103.040711182948	104.576713303296	97.319446815776	111.021721641191	105.34793814433	107.449856733524	97.4686538916489	95.356176735798	97.334089619966	109.044953962809	95.0365525202001	102.788217813128	99.867197875166	101.767186241531	101.411696917315	117.289313640313	100.050530570995	106.056314089853	79.8934753661784	91.2258473234083	99.0702863518036	101.415870925255	80.5054996489586	104.386569776693	96.5475833083158	99.1379310344828	107.900943396226	104.491815759421	97.2917026047956	104.61114934618	99.8849563510861	96.5431533505576	101.371605050413	101.194029850746	96.0091437279741	88.5311871227364	100.395906476432	103.535862597266	94.8661777312125	91.6227551349607	102.262837249782	100.0394299555	96.2852897473997
264	101.507907318867	99.025714742054	100.740740740741	94.6925695974364	97.5078534031414	96.7279185736731	101.828467521972	103.865307090349	95.2706163564965	111.021721641191	105.34793814433	106.668403230008	96.5223562810504	95.356176735798	98.0147475893364	108.32280194981	93.4974990380916	103.837077178568	98.804780876494	101.198654474819	102.564102564103	117.289313640313	98.5346134411319	105.376465922611	78.7521400038044	89.9588216661387	99.0702863518036	101.415870925255	80.5054996489586	104.386569776693	96.5475833083158	98.5991379310345	109.669811320755	104.491815759421	96.7741935483871	103.693507685249	99.8849563510861	96.1507015076692	101.916613679717	101.194029850746	97.1521097247357	89.8725687458082	102.188690520654	103.535862597266	94.8661777312125	92.9132164748898	103.568320278503	100.715372049794	97.4739970282318
265	100.625229863921	98.386839163073	100.740740740741	94.2118966553174	97.5078534031414	96.7279185736731	100.616223860996	103.865307090349	97.319446815776	109.412711182623	104.381443298969	107.059129981766	96.5223562810504	95.356176735798	98.0147475893364	109.044953962809	93.8822624086187	103.837077178568	96.6799468791501	100.630122708106	102.564102564103	116.999710396756	97.0186963112683	105.376465922611	79.8934753661784	89.9588216661387	99.9628114540721	102.732960158051	79.5693891879242	105.65957672519	95.8270789552687	98.5991379310345	106.132075471698	104.491815759421	97.2917026047956	103.693507685249	100.697029166949	96.1507015076692	101.371605050413	102.089552238806	97.1521097247357	91.2139503688799	102.188690520654	103.052050155223	94.8661777312125	91.6227551349607	100.957354221062	100.715372049794	97.4739970282318
266	100.625229863921	97.109088005111	100.740740740741	94.2118966553174	97.0052356020942	96.7279185736731	101.828467521972	104.576713303296	97.319446815776	111.021721641191	104.381443298969	106.668403230008	96.5223562810504	95.356176735798	97.334089619966	108.32280194981	93.1127356675644	102.788217813128	96.6799468791501	100.630122708106	104.868913857678	117.289313640313	95.5027791814047	104.696617755368	78.7521400038044	89.9588216661387	99.0702863518036	101.415870925255	79.5693891879242	103.750066302445	95.8270789552687	98.0603448275862	107.900943396226	104.491815759421	96.7741935483871	103.693507685249	100.697029166949	95.7582496647807	101.371605050413	102.089552238806	96.0091437279741	88.5311871227364	101.292298498543	103.535862597266	96.0091437279741	91.6227551349607	101.827676240209	101.391314144088	96.2852897473997
267	99.7425524089739	98.386839163073	99.7530864197531	94.6925695974364	96.5026178010471	96.7279185736731	101.828467521972	103.865307090349	96.2950315861362	109.412711182623	105.34793814433	106.27767647825	96.5223562810504	95.356176735798	98.0147475893364	109.044953962809	94.2670257791458	103.837077178568	96.6799468791501	100.061590941394	103.71650821089	117.289313640313	97.0186963112683	105.376465922611	78.7521400038044	88.6917960088692	99.0702863518036	101.415870925255	78.6332787268898	103.750066302445	95.8270789552687	98.5991379310345	109.669811320755	104.491815759421	96.7741935483871	104.61114934618	100.697029166949	96.1507015076692	101.371605050413	102.089552238806	96.0091437279741	88.5311871227364	102.188690520654	103.535862597266	96.0091437279741	91.6227551349607	101.392515230635	101.391314144088	97.4739970282318
268	97.0945200441339	97.747963584092	100.740740740741	94.6925695974364	97.0052356020942	96.7279185736731	101.828467521972	104.576713303296	96.2950315861362	111.021721641191	104.381443298969	105.496222974733	95.5760586704519	95.356176735798	98.0147475893364	109.044953962809	93.8822624086187	103.837077178568	96.6799468791501	100.630122708106	103.71650821089	116.7101071532	100.050530570995	105.376465922611	79.8934753661784	88.6917960088692	99.0702863518036	102.732960158051	79.5693891879242	103.113562828197	95.1065746022216	98.0603448275862	109.669811320755	104.491815759421	96.7741935483871	104.61114934618	99.8849563510861	96.1507015076692	101.916613679717	102.089552238806	94.8661777312125	89.8725687458082	102.188690520654	103.535862597266	96.0091437279741	91.6227551349607	101.827676240209	102.067256238382	98.6627043090639
269	97.0945200441339	97.747963584092	99.7530864197531	94.6925695974364	97.0052356020942	95.0884623266617	101.222345691484	104.576713303296	97.319446815776	111.021721641191	105.34793814433	105.496222974733	95.5760586704519	95.356176735798	97.334089619966	108.32280194981	95.4213158907272	102.788217813128	95.6175298804781	101.198654474819	102.564102564103	116.999710396756	103.082364830723	105.376465922611	78.7521400038044	87.4247703515996	99.0702863518036	101.415870925255	78.6332787268898	105.023073250941	95.8270789552687	96.9827586206897	109.669811320755	104.491815759421	96.7741935483871	102.775866024318	99.8849563510861	96.9356051934461	101.916613679717	102.089552238806	96.0091437279741	91.2139503688799	103.981474564876	104.01967503931	96.0091437279741	91.6227551349607	101.827676240209	102.067256238382	98.6627043090639
270	97.9771974990805	97.109088005111	99.7530864197531	94.6925695974364	96.5026178010471	97.5476466971788	101.828467521972	104.576713303296	96.2950315861362	111.021721641191	105.34793814433	105.886949726491	95.5760586704519	95.356176735798	97.334089619966	108.32280194981	93.4974990380916	103.837077178568	95.6175298804781	101.198654474819	100.259291270527	116.130900666087	101.566447700859	104.696617755368	78.7521400038044	87.4247703515996	99.0702863518036	102.732960158051	78.6332787268898	106.296080199438	95.8270789552687	96.4439655172414	111.438679245283	104.491815759421	96.7741935483871	101.858224363386	99.8849563510861	96.5431533505576	101.371605050413	102.089552238806	94.8661777312125	92.5553319919517	102.188690520654	104.01967503931	94.8661777312125	90.3322937950317	101.392515230635	101.391314144088	98.6627043090639
271	95.3291651342405	97.747963584092	100.740740740741	94.6925695974364	96.5026178010471	98.3673748206845	101.828467521972	104.576713303296	96.2950315861362	107.803700724055	105.34793814433	104.714769471216	95.5760586704519	94.6798917944094	98.0147475893364	108.32280194981	92.7279722970373	102.788217813128	97.742363877822	101.198654474819	100.259291270527	115.551694178975	100.050530570995	105.376465922611	78.7521400038044	87.4247703515996	99.0702863518036	102.732960158051	78.6332787268898	105.65957672519	95.1065746022216	95.9051724137931	109.669811320755	104.491815759421	97.2917026047956	102.775866024318	99.8849563510861	96.1507015076692	101.371605050413	102.089552238806	94.8661777312125	92.5553319919517	101.292298498543	103.535862597266	96.0091437279741	91.6227551349607	102.262837249782	101.391314144088	97.4739970282318
272	94.4464876792939	97.109088005111	100.740740740741	94.6925695974364	96.5026178010471	100.006831067696	101.828467521972	104.576713303296	97.319446815776	106.194690265487	105.34793814433	104.714769471216	95.5760586704519	95.356176735798	97.334089619966	108.32280194981	92.7279722970373	102.788217813128	97.742363877822	101.198654474819	102.564102564103	115.551694178975	100.050530570995	106.056314089853	77.6108046414305	84.8907190370605	99.9628114540721	101.415870925255	77.6971682658554	105.023073250941	95.1065746022216	96.9827586206897	107.900943396226	103.920822230681	96.7741935483871	100.940582702455	99.8849563510861	96.5431533505576	101.916613679717	101.194029850746	96.0091437279741	97.9208584842388	101.292298498543	104.01967503931	98.2950757214973	91.6227551349607	102.262837249782	101.391314144088	98.6627043090639
273	95.3291651342405	98.386839163073	100.740740740741	94.6925695974364	97.0052356020942	100.826559191202	101.222345691484	104.576713303296	95.2706163564965	107.803700724055	105.34793814433	104.714769471216	93.6834634492548	94.6798917944094	97.334089619966	109.044953962809	93.1127356675644	102.788217813128	96.6799468791501	101.767186241531	100.259291270527	114.393281204749	98.5346134411319	104.696617755368	75.3281339166825	86.1577446943301	99.9628114540721	102.732960158051	78.6332787268898	105.023073250941	95.8270789552687	96.9827586206897	107.900943396226	103.920822230681	96.7741935483871	100.940582702455	100.697029166949	96.1507015076692	101.916613679717	102.089552238806	97.1521097247357	93.8967136150235	100.395906476432	103.052050155223	97.1521097247357	90.3322937950317	101.392515230635	101.391314144088	97.4739970282318
274	95.3291651342405	97.747963584092	101.728395061728	94.6925695974364	96.5026178010471	98.3673748206845	101.828467521972	103.865307090349	97.319446815776	107.803700724055	106.314432989691	104.714769471216	93.6834634492548	95.356176735798	96.6534316505956	108.32280194981	92.7279722970373	102.788217813128	94.5551128818061	101.767186241531	100.259291270527	115.551694178975	97.0186963112683	104.696617755368	76.4694692790565	86.1577446943301	99.9628114540721	102.732960158051	77.6971682658554	107.569087147934	95.8270789552687	96.9827586206897	107.900943396226	104.491815759421	97.8092116612041	100.022941041523	100.697029166949	96.1507015076692	101.916613679717	102.089552238806	96.0091437279741	93.8967136150235	100.395906476432	103.535862597266	98.2950757214973	91.6227551349607	101.392515230635	101.391314144088	96.2852897473997
275	96.2118425891872	97.747963584092	100.740740740741	94.6925695974364	96.5026178010471	100.006831067696	101.222345691484	104.576713303296	96.2950315861362	106.194690265487	106.314432989691	104.714769471216	93.6834634492548	94.6798917944094	96.6534316505956	109.044953962809	92.3432089265102	102.788217813128	93.4926958831341	101.198654474819	103.71650821089	114.972487691862	97.0186963112683	104.696617755368	77.6108046414305	86.1577446943301	99.9628114540721	102.732960158051	76.761057804821	104.386569776693	95.8270789552687	96.9827586206897	107.900943396226	104.491815759421	97.2917026047956	100.940582702455	99.8849563510861	95.7582496647807	101.916613679717	102.089552238806	96.0091437279741	93.8967136150235	101.292298498543	103.535862597266	98.2950757214973	92.9132164748898	101.827676240209	102.067256238382	97.4739970282318
276	96.2118425891872	97.747963584092	100.740740740741	94.6925695974364	96.5026178010471	100.006831067696	100.616223860996	103.865307090349	96.2950315861362	106.194690265487	106.314432989691	104.714769471216	92.7371658386563	95.356176735798	96.6534316505956	109.767105975808	93.1127356675644	103.837077178568	93.4926958831341	101.198654474819	102.564102564103	114.682884448306	95.5027791814047	104.696617755368	76.4694692790565	86.1577446943301	99.9628114540721	101.415870925255	77.6971682658554	105.023073250941	95.1065746022216	96.9827586206897	107.900943396226	105.062809288161	96.7741935483871	100.022941041523	99.8849563510861	96.1507015076692	101.916613679717	102.089552238806	96.0091437279741	92.5553319919517	100.395906476432	103.535862597266	99.4380417182589	91.6227551349607	100.522193211488	102.067256238382	97.4739970282318
277	96.2118425891872	97.747963584092	101.728395061728	95.1732425395554	96.5026178010471	100.006831067696	99.4039802000202	103.153900877401	97.319446815776	104.585679806919	106.314432989691	104.714769471216	92.7371658386563	95.356176735798	97.334089619966	109.044953962809	92.7279722970373	103.837077178568	95.6175298804781	100.630122708106	100.259291270527	115.262090935418	95.5027791814047	104.696617755368	77.6108046414305	86.1577446943301	99.9628114540721	102.732960158051	76.761057804821	105.023073250941	95.1065746022216	96.4439655172414	107.900943396226	104.491815759421	96.7741935483871	100.022941041523	99.8849563510861	95.7582496647807	101.916613679717	102.089552238806	96.0091437279741	91.2139503688799	100.395906476432	103.535862597266	100.58100771502	92.9132164748898	101.392515230635	101.391314144088	97.4739970282318
278	97.0945200441339	98.386839163073	100.740740740741	95.1732425395554	96.5026178010471	100.006831067696	100.010102030508	103.865307090349	97.319446815776	102.976669348351	105.34793814433	105.105496222975	90.8445706174592	95.356176735798	96.6534316505956	108.32280194981	92.3432089265102	102.788217813128	93.4926958831341	101.198654474819	100.259291270527	115.262090935418	95.5027791814047	105.376465922611	75.3281339166825	86.1577446943301	99.9628114540721	102.732960158051	75.8249473437866	104.386569776693	95.8270789552687	95.9051724137931	111.438679245283	104.491815759421	96.7741935483871	99.1052993805919	99.8849563510861	95.3657978218923	101.916613679717	102.089552238806	96.0091437279741	93.8967136150235	100.395906476432	103.535862597266	99.4380417182589	92.9132164748898	100.957354221062	102.067256238382	96.2852897473997
279	97.0945200441339	99.025714742054	101.728395061728	95.1732425395554	96	100.006831067696	100.616223860996	103.153900877401	99.3682772750555	101.367658889783	104.381443298969	104.714769471216	92.7371658386563	94.6798917944094	97.334089619966	109.044953962809	91.9584455559831	102.788217813128	94.5551128818061	101.198654474819	101.411696917315	115.262090935418	93.9868620515412	105.376465922611	75.3281339166825	86.1577446943301	100.855336556341	104.050049390846	75.8249473437866	103.750066302445	95.8270789552687	96.4439655172414	107.900943396226	104.491815759421	95.7391754355701	99.1052993805919	99.8849563510861	94.9733459790038	101.916613679717	102.089552238806	96.0091437279741	93.8967136150235	99.4995144543214	103.052050155223	99.4380417182589	92.9132164748898	101.827676240209	101.391314144088	96.2852897473997
280	98.8598749540272	99.025714742054	101.728395061728	95.6539154816743	96	100.006831067696	101.222345691484	103.153900877401	99.3682772750555	101.367658889783	104.381443298969	104.324042719458	91.7908682280577	94.0036068530207	97.334089619966	109.044953962809	91.1889188149288	102.788217813128	96.6799468791501	101.198654474819	103.71650821089	115.551694178975	95.5027791814047	105.376465922611	75.3281339166825	86.1577446943301	100.855336556341	102.732960158051	74.8888368827521	105.65957672519	95.8270789552687	95.9051724137931	107.900943396226	104.491815759421	96.2566844919786	98.1876577196605	100.697029166949	94.5808941361154	100.82659642111	102.985074626866	96.0091437279741	91.2139503688799	99.4995144543214	103.535862597266	99.4380417182589	94.2036778148188	99.6518711923412	100.715372049794	96.2852897473997
281	97.9771974990805	99.664590321035	102.716049382716	95.1732425395554	96.5026178010471	100.826559191202	102.43458935246	103.153900877401	98.3438620454157	101.367658889783	104.381443298969	104.714769471216	89.8982730068606	94.6798917944094	98.0147475893364	109.767105975808	93.1127356675644	102.788217813128	95.6175298804781	101.198654474819	103.71650821089	116.130900666087	97.0186963112683	105.376465922611	76.4694692790565	87.4247703515996	99.9628114540721	104.050049390846	74.8888368827521	103.750066302445	95.8270789552687	96.4439655172414	109.669811320755	104.491815759421	96.7741935483871	96.3523743977977	100.697029166949	94.9733459790038	100.82659642111	102.985074626866	97.1521097247357	92.5553319919517	99.4995144543214	103.052050155223	99.4380417182589	91.6227551349607	100.087032201915	101.391314144088	97.4739970282318
282	97.9771974990805	99.664590321035	101.728395061728	95.6539154816743	96.5026178010471	104.105471685224	101.828467521972	103.153900877401	97.319446815776	101.367658889783	103.414948453608	105.496222974733	90.8445706174592	94.0036068530207	97.334089619966	109.767105975808	93.4974990380916	101.739358447688	95.6175298804781	101.198654474819	103.71650821089	115.841297422531	95.5027791814047	105.376465922611	76.4694692790565	88.6917960088692	99.0702863518036	104.050049390846	74.8888368827521	105.023073250941	95.8270789552687	96.9827586206897	106.132075471698	104.491815759421	97.2917026047956	96.3523743977977	100.697029166949	94.5808941361154	100.82659642111	102.089552238806	96.0091437279741	93.8967136150235	99.4995144543214	103.535862597266	100.58100771502	92.9132164748898	99.6518711923412	100.715372049794	98.6627043090639
283	97.9771974990805	99.025714742054	100.740740740741	95.1732425395554	96	102.466015438213	101.828467521972	103.153900877401	99.3682772750555	101.367658889783	103.414948453608	105.496222974733	90.8445706174592	94.6798917944094	98.0147475893364	109.044953962809	93.8822624086187	102.788217813128	95.6175298804781	100.630122708106	104.868913857678	116.7101071532	95.5027791814047	104.696617755368	76.4694692790565	88.6917960088692	98.1777612495351	104.050049390846	75.8249473437866	105.65957672519	96.5475833083158	96.9827586206897	107.900943396226	105.062809288161	97.2917026047956	96.3523743977977	100.697029166949	94.5808941361154	101.371605050413	102.985074626866	96.0091437279741	93.8967136150235	100.395906476432	103.535862597266	98.2950757214973	92.9132164748898	100.087032201915	100.715372049794	97.4739970282318
284	97.9771974990805	99.025714742054	100.740740740741	95.6539154816743	96.5026178010471	105.744927932236	101.828467521972	103.153900877401	99.3682772750555	99.7586484312148	103.414948453608	105.496222974733	89.8982730068606	94.0036068530207	96.6534316505956	109.767105975808	94.2670257791458	101.739358447688	96.6799468791501	100.630122708106	103.71650821089	116.420503909644	98.5346134411319	104.696617755368	76.4694692790565	88.6917960088692	98.1777612495351	104.050049390846	75.8249473437866	106.932583673686	96.5475833083158	96.9827586206897	107.900943396226	105.062809288161	97.2917026047956	97.2700160587291	100.697029166949	94.5808941361154	101.371605050413	102.985074626866	94.8661777312125	92.5553319919517	100.395906476432	103.535862597266	99.4380417182589	92.9132164748898	98.3463881636205	100.715372049794	97.4739970282318
285	95.3291651342405	99.664590321035	101.728395061728	95.1732425395554	96	103.285743561719	101.222345691484	102.442494664453	99.3682772750555	99.7586484312148	104.381443298969	104.714769471216	90.8445706174592	94.0036068530207	96.6534316505956	109.767105975808	93.4974990380916	102.788217813128	94.5551128818061	100.630122708106	103.71650821089	117.289313640313	101.566447700859	105.376465922611	76.4694692790565	87.4247703515996	98.1777612495351	105.367138623642	75.8249473437866	106.932583673686	96.5475833083158	96.4439655172414	109.669811320755	105.062809288161	96.7741935483871	95.4347327368663	100.697029166949	94.9733459790038	101.371605050413	102.985074626866	96.0091437279741	89.8725687458082	97.7067304100993	103.535862597266	99.4380417182589	92.9132164748898	99.2167101827676	101.391314144088	96.2852897473997
286	94.4464876792939	99.664590321035	102.716049382716	95.1732425395554	97.0052356020942	104.105471685224	101.828467521972	103.153900877401	99.3682772750555	98.1496379726468	104.381443298969	104.324042719458	89.8982730068606	94.6798917944094	95.9727736812252	109.044953962809	92.7279722970373	102.788217813128	94.5551128818061	100.630122708106	102.564102564103	116.420503909644	100.050530570995	105.376465922611	75.3281339166825	87.4247703515996	98.1777612495351	105.367138623642	75.8249473437866	106.932583673686	95.8270789552687	97.5215517241379	107.900943396226	105.062809288161	96.2566844919786	96.3523743977977	100.697029166949	94.1884422932269	101.371605050413	103.880597014925	97.1521097247357	84.5070422535211	98.6031224322103	104.01967503931	99.4380417182589	92.9132164748898	100.087032201915	101.391314144088	97.4739970282318
287	93.5638102243472	99.664590321035	101.728395061728	94.6925695974364	97.0052356020942	106.564656055742	102.43458935246	102.442494664453	98.3438620454157	99.7586484312148	104.381443298969	104.324042719458	90.8445706174592	95.356176735798	97.334089619966	111.211410001805	93.8822624086187	101.739358447688	96.6799468791501	100.630122708106	102.564102564103	118.158123370982	100.050530570995	105.376465922611	76.4694692790565	87.4247703515996	98.1777612495351	106.684227856437	75.8249473437866	105.65957672519	95.8270789552687	96.9827586206897	109.669811320755	104.491815759421	96.2566844919786	95.4347327368663	100.697029166949	94.5808941361154	101.916613679717	102.985074626866	98.2950757214973	85.8484238765929	96.8103383879884	104.503487481353	99.4380417182589	91.6227551349607	100.087032201915	101.391314144088	97.4739970282318
288	94.4464876792939	99.664590321035	101.728395061728	94.6925695974364	97.0052356020942	106.564656055742	101.222345691484	103.153900877401	100.392692504695	101.367658889783	104.381443298969	103.542589215942	90.8445706174592	96.0324616771866	96.6534316505956	110.489257988807	95.0365525202001	102.788217813128	95.6175298804781	101.198654474819	101.411696917315	117.578916883869	101.566447700859	105.376465922611	75.3281339166825	87.4247703515996	98.1777612495351	106.684227856437	74.8888368827521	105.65957672519	95.8270789552687	98.0603448275862	109.669811320755	105.062809288161	97.2917026047956	95.4347327368663	100.697029166949	94.1884422932269	101.371605050413	102.985074626866	98.2950757214973	84.5070422535211	95.9139463658774	104.01967503931	98.2950757214973	92.9132164748898	99.6518711923412	100.715372049794	97.4739970282318
289	95.3291651342405	99.664590321035	101.728395061728	95.6539154816743	97.0052356020942	104.92519980873	101.222345691484	103.153900877401	101.417107734335	99.7586484312148	105.34793814433	103.151862464183	89.8982730068606	96.0324616771866	96.6534316505956	109.767105975808	94.6517891496729	102.788217813128	95.6175298804781	100.630122708106	101.411696917315	117.868520127425	101.566447700859	105.376465922611	77.6108046414305	88.6917960088692	99.0702863518036	106.684227856437	75.8249473437866	105.65957672519	95.8270789552687	97.5215517241379	107.900943396226	105.062809288161	95.7391754355701	95.4347327368663	100.697029166949	94.1884422932269	101.371605050413	102.985074626866	97.1521097247357	85.8484238765929	95.0175543437663	104.503487481353	99.4380417182589	92.9132164748898	100.087032201915	100.715372049794	98.6627043090639
290	96.2118425891872	100.303465900016	101.728395061728	96.1345884237933	97.0052356020942	105.744927932236	101.828467521972	103.153900877401	100.392692504695	98.1496379726468	106.314432989691	102.370408960667	88.0056777856636	95.356176735798	96.6534316505956	109.767105975808	93.4974990380916	101.739358447688	95.6175298804781	101.198654474819	101.411696917315	117.289313640313	103.082364830723	106.056314089853	77.6108046414305	87.4247703515996	99.0702863518036	106.684227856437	74.8888368827521	107.569087147934	96.5475833083158	98.5991379310345	107.900943396226	104.491815759421	96.2566844919786	95.4347327368663	100.697029166949	94.1884422932269	101.371605050413	103.880597014925	96.0091437279741	85.8484238765929	95.9139463658774	104.01967503931	99.4380417182589	92.9132164748898	100.087032201915	101.391314144088	99.851411589896
291	96.2118425891872	99.664590321035	102.716049382716	96.1345884237933	97.5078534031414	104.92519980873	100.616223860996	103.153900877401	99.3682772750555	98.1496379726468	107.280927835052	103.151862464183	88.0056777856636	94.6798917944094	96.6534316505956	110.489257988807	92.3432089265102	101.739358447688	95.6175298804781	101.767186241531	102.564102564103	117.289313640313	104.598281960586	105.376465922611	78.7521400038044	88.6917960088692	99.0702863518036	108.001317089233	74.8888368827521	106.932583673686	95.8270789552687	99.1379310344828	107.900943396226	104.491815759421	96.2566844919786	97.2700160587291	99.8849563510861	93.7959904503385	101.371605050413	102.089552238806	96.0091437279741	87.1898054996647	95.0175543437663	104.01967503931	99.4380417182589	92.9132164748898	100.087032201915	101.391314144088	99.851411589896
292	94.4464876792939	99.664590321035	102.716049382716	95.1732425395554	97.5078534031414	106.564656055742	100.010102030508	102.442494664453	100.392692504695	98.1496379726468	109.213917525773	103.151862464183	86.1130825644665	94.6798917944094	97.334089619966	109.044953962809	92.3432089265102	100.690499082248	96.6799468791501	101.767186241531	102.564102564103	117.578916883869	106.11419909045	105.376465922611	77.6108046414305	88.6917960088692	99.0702863518036	106.684227856437	75.8249473437866	105.65957672519	95.8270789552687	98.0603448275862	109.669811320755	104.491815759421	96.2566844919786	96.3523743977977	100.697029166949	93.7959904503385	100.82659642111	102.985074626866	94.8661777312125	85.8484238765929	94.1211623216553	104.01967503931	100.58100771502	91.6227551349607	99.2167101827676	102.743198332676	98.6627043090639
293	97.0945200441339	99.664590321035	102.716049382716	95.6539154816743	98.0104712041885	104.92519980873	100.010102030508	103.153900877401	100.392692504695	96.5406275140788	109.213917525773	103.151862464183	87.0593801750651	96.7087466185753	96.6534316505956	110.489257988807	92.3432089265102	100.690499082248	95.6175298804781	101.198654474819	102.564102564103	117.578916883869	106.11419909045	105.376465922611	78.7521400038044	87.4247703515996	99.0702863518036	108.001317089233	74.8888368827521	106.932583673686	95.8270789552687	98.0603448275862	107.900943396226	104.491815759421	96.7741935483871	95.4347327368663	100.697029166949	93.7959904503385	101.371605050413	102.985074626866	96.0091437279741	84.5070422535211	95.0175543437663	104.01967503931	101.723973711782	91.6227551349607	98.7815491731941	102.067256238382	99.851411589896
294	97.9771974990805	100.303465900016	104.691358024691	95.6539154816743	98.0104712041885	104.92519980873	100.010102030508	102.442494664453	100.392692504695	96.5406275140788	108.247422680412	103.542589215942	86.1130825644665	96.0324616771866	97.334089619966	110.489257988807	93.1127356675644	100.690499082248	97.742363877822	101.767186241531	103.71650821089	117.868520127425	107.630116220313	104.696617755368	78.7521400038044	88.6917960088692	98.1777612495351	108.001317089233	75.8249473437866	106.932583673686	96.5475833083158	98.0603448275862	107.900943396226	104.491815759421	96.2566844919786	95.4347327368663	99.8849563510861	93.40353860745	100.82659642111	102.089552238806	94.8661777312125	85.8484238765929	95.0175543437663	104.503487481353	101.723973711782	92.9132164748898	98.3463881636205	102.067256238382	98.6627043090639
295	95.3291651342405	100.303465900016	103.703703703704	95.6539154816743	97.5078534031414	106.564656055742	99.4039802000202	103.153900877401	100.392692504695	98.1496379726468	108.247422680412	103.542589215942	87.0593801750651	96.0324616771866	96.6534316505956	110.489257988807	93.4974990380916	100.690499082248	97.742363877822	101.767186241531	103.71650821089	117.578916883869	107.630116220313	105.376465922611	79.8934753661784	88.6917960088692	99.0702863518036	108.001317089233	74.8888368827521	106.932583673686	96.5475833083158	98.0603448275862	109.669811320755	104.491815759421	96.7741935483871	96.3523743977977	100.697029166949	93.7959904503385	100.82659642111	102.089552238806	96.0091437279741	84.5070422535211	95.0175543437663	104.503487481353	99.4380417182589	92.9132164748898	99.6518711923412	102.067256238382	99.851411589896
296	94.4464876792939	100.303465900016	103.703703703704	96.1345884237933	97.5078534031414	106.564656055742	98.7978583695323	102.442494664453	101.417107734335	96.5406275140788	108.247422680412	103.9333159677	86.1130825644665	96.0324616771866	97.334089619966	109.767105975808	94.6517891496729	101.739358447688	95.6175298804781	101.767186241531	104.868913857678	118.737329858094	107.630116220313	104.696617755368	79.8934753661784	87.4247703515996	98.1777612495351	108.001317089233	75.8249473437866	105.65957672519	96.5475833083158	98.5991379310345	109.669811320755	104.491815759421	96.2566844919786	93.5994494150034	100.697029166949	93.7959904503385	100.82659642111	102.089552238806	96.0091437279741	85.8484238765929	95.9139463658774	104.503487481353	99.4380417182589	92.9132164748898	100.522193211488	102.743198332676	99.851411589896
297	97.0945200441339	100.303465900016	103.703703703704	96.1345884237933	97.5078534031414	106.564656055742	98.1917365390444	103.153900877401	101.417107734335	94.9316170555109	109.213917525773	104.324042719458	86.1130825644665	96.0324616771866	97.334089619966	109.767105975808	96.5756060023086	101.739358447688	95.6175298804781	101.767186241531	102.564102564103	118.158123370982	106.11419909045	105.376465922611	81.0348107285524	88.6917960088692	99.0702863518036	108.001317089233	76.761057804821	106.296080199438	96.5475833083158	98.5991379310345	109.669811320755	104.491815759421	95.7391754355701	94.5170910759348	100.697029166949	94.5808941361154	101.371605050413	102.089552238806	96.0091437279741	83.1656606304494	96.8103383879884	104.01967503931	99.4380417182589	94.2036778148188	101.392515230635	102.743198332676	99.851411589896
298	97.0945200441339	99.664590321035	103.703703703704	96.6152613659123	97.0052356020942	104.92519980873	98.7978583695323	103.153900877401	100.392692504695	96.5406275140788	111.146907216495	104.324042719458	87.0593801750651	96.0324616771866	98.6954055587068	110.489257988807	97.3451327433628	100.690499082248	95.6175298804781	101.767186241531	106.021319504466	116.999710396756	104.598281960586	105.376465922611	79.8934753661784	88.6917960088692	99.0702863518036	108.001317089233	78.6332787268898	103.750066302445	95.8270789552687	99.1379310344828	107.900943396226	104.491815759421	95.7391754355701	92.681807754072	100.697029166949	94.5808941361154	100.82659642111	102.089552238806	94.8661777312125	83.1656606304494	96.8103383879884	104.503487481353	100.58100771502	91.6227551349607	100.087032201915	102.743198332676	101.040118870728
299	98.8598749540272	100.303465900016	103.703703703704	96.6152613659123	97.0052356020942	105.744927932236	99.4039802000202	103.153900877401	100.392692504695	96.5406275140788	111.146907216495	103.9333159677	86.1130825644665	95.356176735798	97.334089619966	110.489257988807	95.4213158907272	100.690499082248	95.6175298804781	101.767186241531	104.868913857678	117.289313640313	107.630116220313	106.056314089853	79.8934753661784	89.9588216661387	99.0702863518036	108.001317089233	77.6971682658554	105.65957672519	95.8270789552687	99.676724137931	109.669811320755	104.491815759421	96.2566844919786	94.5170910759348	100.697029166949	94.9733459790038	100.82659642111	102.089552238806	96.0091437279741	84.5070422535211	95.9139463658774	104.01967503931	99.4380417182589	92.9132164748898	100.087032201915	103.41914042697	101.040118870728
300	100.625229863921	100.303465900016	104.691358024691	96.6152613659123	97.0052356020942	104.92519980873	98.7978583695323	103.153900877401	101.417107734335	96.5406275140788	111.146907216495	103.542589215942	85.166784953868	95.356176735798	98.0147475893364	111.211410001805	95.0365525202001	100.690499082248	98.804780876494	102.335718008244	106.021319504466	116.420503909644	109.146033350177	106.056314089853	81.0348107285524	89.9588216661387	99.0702863518036	108.001317089233	77.6971682658554	106.296080199438	95.8270789552687	99.676724137931	107.900943396226	105.062809288161	95.2216663791616	95.4347327368663	99.8849563510861	94.5808941361154	100.82659642111	102.089552238806	94.8661777312125	83.1656606304494	96.8103383879884	104.503487481353	99.4380417182589	92.9132164748898	98.7815491731941	103.41914042697	99.851411589896
301	98.8598749540272	99.664590321035	104.691358024691	96.1345884237933	97.0052356020942	105.744927932236	98.7978583695323	103.865307090349	101.417107734335	96.5406275140788	110.180412371134	103.542589215942	86.1130825644665	95.356176735798	98.6954055587068	110.489257988807	95.0365525202001	100.690499082248	96.6799468791501	101.767186241531	106.021319504466	117.289313640313	107.630116220313	105.376465922611	79.8934753661784	91.2258473234083	99.9628114540721	109.318406322028	77.6971682658554	105.65957672519	95.8270789552687	98.5991379310345	109.669811320755	105.062809288161	95.2216663791616	96.3523743977977	101.509101982811	94.1884422932269	100.82659642111	102.089552238806	96.0091437279741	87.1898054996647	95.9139463658774	104.503487481353	99.4380417182589	91.6227551349607	99.2167101827676	103.41914042697	99.851411589896
302	98.8598749540272	100.942341478997	104.691358024691	95.6539154816743	97.0052356020942	107.384384179247	100.010102030508	103.153900877401	101.417107734335	98.1496379726468	110.180412371134	103.542589215942	86.1130825644665	95.356176735798	98.0147475893364	110.489257988807	95.4213158907272	100.690499082248	97.742363877822	101.767186241531	104.868913857678	117.868520127425	109.146033350177	106.056314089853	79.8934753661784	89.9588216661387	99.9628114540721	109.318406322028	77.6971682658554	106.296080199438	95.8270789552687	98.5991379310345	111.438679245283	104.491815759421	95.2216663791616	96.3523743977977	100.697029166949	94.5808941361154	100.82659642111	102.089552238806	94.8661777312125	84.5070422535211	95.0175543437663	104.01967503931	99.4380417182589	90.3322937950317	98.3463881636205	103.41914042697	99.851411589896
303	100.625229863921	100.303465900016	104.691358024691	95.6539154816743	97.0052356020942	106.564656055742	98.1917365390444	103.153900877401	102.441522963975	99.7586484312148	110.180412371134	103.542589215942	86.1130825644665	96.0324616771866	97.334089619966	110.489257988807	95.8060792612543	100.690499082248	96.6799468791501	101.767186241531	108.326130798041	117.289313640313	110.66195048004	106.736162257096	81.0348107285524	89.9588216661387	99.0702863518036	108.001317089233	78.6332787268898	104.386569776693	95.8270789552687	98.5991379310345	111.438679245283	104.491815759421	94.1866482663447	97.2700160587291	100.697029166949	94.5808941361154	100.82659642111	102.089552238806	96.0091437279741	84.5070422535211	96.8103383879884	104.503487481353	100.58100771502	90.3322937950317	96.6057441253264	103.41914042697	99.851411589896
304	99.7425524089739	100.303465900016	105.679012345679	96.6152613659123	97.5078534031414	107.384384179247	96.9794928780685	103.865307090349	102.441522963975	101.367658889783	111.146907216495	102.370408960667	86.1130825644665	96.0324616771866	98.0147475893364	111.211410001805	95.4213158907272	100.690499082248	96.6799468791501	100.061590941394	108.326130798041	116.999710396756	113.693784739768	106.736162257096	82.1761460909264	88.6917960088692	99.9628114540721	109.318406322028	79.5693891879242	106.296080199438	96.5475833083158	99.1379310344828	111.438679245283	104.491815759421	95.2216663791616	94.5170910759348	100.697029166949	94.1884422932269	100.281587791807	102.089552238806	94.8661777312125	84.5070422535211	97.7067304100993	104.01967503931	100.58100771502	91.6227551349607	98.3463881636205	102.743198332676	98.6627043090639
305	97.9771974990805	100.303465900016	105.679012345679	96.6152613659123	97.5078534031414	107.384384179247	97.5856147085564	103.153900877401	103.465938193614	102.976669348351	111.146907216495	103.151862464183	85.166784953868	97.3850315599639	98.0147475893364	111.211410001805	95.0365525202001	100.690499082248	96.6799468791501	100.061590941394	106.021319504466	116.420503909644	113.693784739768	106.056314089853	82.1761460909264	88.6917960088692	99.9628114540721	109.318406322028	78.6332787268898	103.750066302445	96.5475833083158	100.215517241379	109.669811320755	104.491815759421	95.7391754355701	95.4347327368663	100.697029166949	93.7959904503385	100.281587791807	102.089552238806	93.7232117344509	84.5070422535211	95.9139463658774	104.503487481353	100.58100771502	92.9132164748898	98.3463881636205	103.41914042697	99.851411589896
306	98.8598749540272	99.664590321035	105.679012345679	96.6152613659123	97.0052356020942	105.744927932236	97.5856147085564	103.153900877401	100.392692504695	104.585679806919	112.113402061856	103.151862464183	84.2204873432695	97.3850315599639	98.0147475893364	110.489257988807	94.2670257791458	100.690499082248	97.742363877822	100.061590941394	107.173725151253	115.841297422531	116.725618999495	106.736162257096	81.0348107285524	88.6917960088692	99.9628114540721	109.318406322028	78.6332787268898	102.477059353949	95.8270789552687	99.676724137931	109.669811320755	103.920822230681	95.7391754355701	96.3523743977977	100.697029166949	93.7959904503385	100.281587791807	102.089552238806	94.8661777312125	81.8242790073776	96.8103383879884	105.47111236544	101.723973711782	91.6227551349607	96.6057441253264	102.743198332676	98.6627043090639
307	97.9771974990805	99.664590321035	105.679012345679	96.1345884237933	97.5078534031414	105.744927932236	98.1917365390444	103.153900877401	101.417107734335	106.194690265487	111.146907216495	102.761135712425	84.2204873432695	96.7087466185753	98.6954055587068	110.489257988807	95.0365525202001	99.641639716808	94.5551128818061	100.061590941394	107.173725151253	116.130900666087	118.241536129358	106.736162257096	83.3174814533004	87.4247703515996	100.855336556341	109.318406322028	78.6332787268898	101.840555879701	95.8270789552687	98.5991379310345	109.669811320755	104.491815759421	95.7391754355701	96.3523743977977	100.697029166949	94.1884422932269	100.281587791807	101.194029850746	93.7232117344509	80.4828973843058	96.8103383879884	104.987299923396	101.723973711782	92.9132164748898	97.0409051348999	102.743198332676	99.851411589896
308	98.8598749540272	100.303465900016	106.666666666667	96.1345884237933	97.5078534031414	104.92519980873	98.1917365390444	103.153900877401	101.417107734335	107.803700724055	111.146907216495	102.761135712425	84.2204873432695	96.0324616771866	98.6954055587068	110.489257988807	95.4213158907272	100.690499082248	94.5551128818061	100.061590941394	107.173725151253	115.841297422531	116.725618999495	106.736162257096	82.1761460909264	88.6917960088692	99.9628114540721	109.318406322028	79.5693891879242	103.113562828197	95.8270789552687	98.5991379310345	109.669811320755	104.491815759421	95.7391754355701	97.2700160587291	100.697029166949	94.5808941361154	99.7365791625034	101.194029850746	94.8661777312125	80.4828973843058	95.9139463658774	104.987299923396	101.723973711782	91.6227551349607	96.6057441253264	102.743198332676	98.6627043090639
309	97.9771974990805	99.664590321035	105.679012345679	96.6152613659123	97.5078534031414	106.564656055742	98.1917365390444	103.865307090349	102.441522963975	106.194690265487	111.146907216495	103.151862464183	82.3278921220724	96.7087466185753	98.6954055587068	109.767105975808	97.3451327433628	100.690499082248	93.4926958831341	100.061590941394	108.326130798041	116.130900666087	119.757453259222	107.416010424339	84.4588168156743	86.1577446943301	99.9628114540721	108.001317089233	78.6332787268898	103.113562828197	95.8270789552687	98.5991379310345	109.669811320755	104.491815759421	96.2566844919786	97.2700160587291	100.697029166949	94.1884422932269	99.7365791625034	101.194029850746	94.8661777312125	84.5070422535211	96.8103383879884	105.954924807483	100.58100771502	92.9132164748898	95.7354221061793	102.743198332676	98.6627043090639
310	97.0945200441339	99.664590321035	106.666666666667	96.6152613659123	97.5078534031414	105.744927932236	98.1917365390444	103.153900877401	101.417107734335	106.194690265487	109.213917525773	102.370408960667	83.2741897326709	96.7087466185753	98.6954055587068	109.767105975808	95.8060792612543	99.641639716808	95.6175298804781	100.061590941394	108.326130798041	115.262090935418	118.241536129358	107.416010424339	83.3174814533004	86.1577446943301	99.9628114540721	109.318406322028	80.5054996489586	103.113562828197	95.8270789552687	98.5991379310345	111.438679245283	104.491815759421	95.7391754355701	97.2700160587291	100.697029166949	94.1884422932269	99.7365791625034	101.194029850746	94.8661777312125	84.5070422535211	96.8103383879884	105.47111236544	101.723973711782	91.6227551349607	95.3002610966057	102.743198332676	98.6627043090639
311	98.8598749540272	99.664590321035	107.654320987654	97.0959343080312	97.5078534031414	104.92519980873	98.7978583695323	103.153900877401	101.417107734335	107.803700724055	109.213917525773	102.761135712425	84.2204873432695	96.0324616771866	98.0147475893364	110.489257988807	95.8060792612543	100.690499082248	97.742363877822	100.061590941394	109.478536444829	115.841297422531	119.757453259222	106.736162257096	83.3174814533004	84.8907190370605	100.855336556341	109.318406322028	81.441610109993	102.477059353949	95.8270789552687	98.5991379310345	109.669811320755	104.491815759421	95.7391754355701	98.1876577196605	101.509101982811	93.7959904503385	99.7365791625034	101.194029850746	93.7232117344509	84.5070422535211	97.7067304100993	105.954924807483	101.723973711782	91.6227551349607	96.1705831157528	102.743198332676	97.4739970282318
312	99.7425524089739	99.025714742054	106.666666666667	96.1345884237933	97.0052356020942	104.105471685224	98.7978583695323	103.865307090349	102.441522963975	107.803700724055	108.247422680412	102.761135712425	83.2741897326709	96.7087466185753	97.334089619966	109.767105975808	97.3451327433628	100.690499082248	96.6799468791501	100.061590941394	107.173725151253	114.103677961193	119.757453259222	106.736162257096	83.3174814533004	84.8907190370605	99.9628114540721	109.318406322028	80.5054996489586	104.386569776693	95.8270789552687	98.5991379310345	111.438679245283	104.491815759421	96.2566844919786	99.1052993805919	101.509101982811	94.1884422932269	99.7365791625034	102.089552238806	93.7232117344509	84.5070422535211	99.4995144543214	105.47111236544	101.723973711782	94.2036778148188	94.4299390774587	102.067256238382	98.6627043090639
313	98.8598749540272	99.664590321035	107.654320987654	97.0959343080312	97.5078534031414	103.285743561719	98.1917365390444	103.153900877401	100.392692504695	107.803700724055	109.213917525773	102.370408960667	85.166784953868	97.3850315599639	98.0147475893364	110.489257988807	97.72989611389	100.690499082248	96.6799468791501	100.061590941394	107.173725151253	113.814074717637	119.757453259222	106.736162257096	83.3174814533004	84.8907190370605	99.9628114540721	108.001317089233	79.5693891879242	105.023073250941	95.1065746022216	98.5991379310345	111.438679245283	104.491815759421	95.2216663791616	100.940582702455	102.321174798674	94.1884422932269	99.1915705332001	102.089552238806	93.7232117344509	84.5070422535211	99.4995144543214	105.47111236544	101.723973711782	91.6227551349607	93.5596170583116	102.067256238382	97.4739970282318
314	97.9771974990805	99.664590321035	106.666666666667	96.6152613659123	97.5078534031414	104.92519980873	98.1917365390444	103.153900877401	103.465938193614	109.412711182623	111.146907216495	102.370408960667	85.166784953868	98.0613165013526	98.0147475893364	110.489257988807	96.5756060023086	100.690499082248	95.6175298804781	100.061590941394	108.326130798041	114.393281204749	121.273370389085	107.416010424339	82.1761460909264	84.8907190370605	99.9628114540721	109.318406322028	79.5693891879242	104.386569776693	95.1065746022216	99.676724137931	109.669811320755	104.491815759421	95.2216663791616	100.022941041523	101.509101982811	94.9733459790038	99.1915705332001	102.089552238806	94.8661777312125	84.5070422535211	99.4995144543214	105.47111236544	99.4380417182589	91.6227551349607	91.8189730200174	102.067256238382	98.6627043090639
315	100.625229863921	100.303465900016	108.641975308642	96.6152613659123	97.0052356020942	104.92519980873	97.5856147085564	103.865307090349	101.417107734335	109.412711182623	111.146907216495	102.761135712425	84.2204873432695	97.3850315599639	98.0147475893364	109.767105975808	95.8060792612543	101.739358447688	97.742363877822	100.061590941394	104.868913857678	115.262090935418	121.273370389085	107.416010424339	83.3174814533004	86.1577446943301	99.9628114540721	108.001317089233	79.5693891879242	104.386569776693	95.1065746022216	100.754310344828	111.438679245283	104.491815759421	95.2216663791616	99.1052993805919	101.509101982811	94.5808941361154	99.7365791625034	102.089552238806	94.8661777312125	80.4828973843058	99.4995144543214	105.47111236544	99.4380417182589	91.6227551349607	92.6892950391645	102.743198332676	97.4739970282318
316	98.8598749540272	99.664590321035	108.641975308642	96.6152613659123	97.5078534031414	103.285743561719	96.9794928780685	103.153900877401	102.441522963975	109.412711182623	111.146907216495	102.761135712425	84.2204873432695	98.0613165013526	98.6954055587068	110.489257988807	94.2670257791458	100.690499082248	97.742363877822	100.061590941394	106.021319504466	115.551694178975	122.789287518949	108.095858591581	83.3174814533004	87.4247703515996	99.9628114540721	108.001317089233	80.5054996489586	103.750066302445	94.3860702491744	99.1379310344828	109.669811320755	104.491815759421	95.2216663791616	99.1052993805919	101.509101982811	94.1884422932269	99.7365791625034	102.985074626866	93.7232117344509	84.5070422535211	99.4995144543214	105.47111236544	99.4380417182589	91.6227551349607	92.6892950391645	102.067256238382	97.4739970282318
317	99.7425524089739	99.025714742054	108.641975308642	96.6152613659123	97.0052356020942	103.285743561719	97.5856147085564	103.153900877401	102.441522963975	111.021721641191	111.146907216495	101.979682208909	84.2204873432695	98.0613165013526	98.0147475893364	109.767105975808	94.6517891496729	100.690499082248	96.6799468791501	100.061590941394	106.021319504466	115.551694178975	125.821121778676	107.416010424339	83.3174814533004	86.1577446943301	100.855336556341	108.001317089233	81.441610109993	105.023073250941	95.1065746022216	100.215517241379	106.132075471698	104.491815759421	94.7041573227531	98.1876577196605	101.509101982811	93.7959904503385	99.1915705332001	102.985074626866	94.8661777312125	84.5070422535211	99.4995144543214	104.987299923396	99.4380417182589	91.6227551349607	92.6892950391645	102.743198332676	97.4739970282318
318	97.9771974990805	99.025714742054	108.641975308642	96.1345884237933	97.0052356020942	101.646287314707	96.9794928780685	103.153900877401	103.465938193614	112.630732099759	111.146907216495	102.370408960667	83.2741897326709	98.0613165013526	97.334089619966	109.767105975808	95.8060792612543	101.739358447688	94.5551128818061	100.061590941394	106.021319504466	116.420503909644	128.852956038403	108.775706758824	84.4588168156743	84.8907190370605	100.855336556341	108.001317089233	82.3777205710274	104.386569776693	95.1065746022216	99.676724137931	107.900943396226	104.491815759421	94.7041573227531	97.2700160587291	101.509101982811	94.1884422932269	99.7365791625034	102.089552238806	94.8661777312125	84.5070422535211	98.6031224322103	104.987299923396	98.2950757214973	92.9132164748898	91.3838120104439	103.41914042697	97.4739970282318
319	99.7425524089739	99.025714742054	109.62962962963	95.6539154816743	97.0052356020942	102.466015438213	96.9794928780685	103.153900877401	102.441522963975	112.630732099759	111.146907216495	102.370408960667	84.2204873432695	98.0613165013526	98.0147475893364	109.767105975808	96.1908426317815	101.739358447688	95.6175298804781	100.061590941394	103.71650821089	114.972487691862	127.33703890854	108.095858591581	84.4588168156743	83.623693379791	99.9628114540721	108.001317089233	83.3138310320618	103.113562828197	95.1065746022216	100.215517241379	109.669811320755	104.491815759421	94.7041573227531	98.1876577196605	102.321174798674	93.7959904503385	99.7365791625034	102.089552238806	94.8661777312125	84.5070422535211	99.4995144543214	104.503487481353	98.2950757214973	91.6227551349607	91.3838120104439	102.743198332676	97.4739970282318
320	99.7425524089739	98.386839163073	109.62962962963	95.6539154816743	97.0052356020942	104.105471685224	98.1917365390444	103.153900877401	103.465938193614	109.412711182623	112.113402061856	102.370408960667	84.2204873432695	98.7376014427412	98.0147475893364	109.044953962809	97.3451327433628	101.739358447688	95.6175298804781	100.061590941394	104.868913857678	113.814074717637	125.821121778676	107.416010424339	84.4588168156743	84.8907190370605	99.9628114540721	108.001317089233	83.3138310320618	103.750066302445	95.8270789552687	99.1379310344828	109.669811320755	104.491815759421	94.7041573227531	98.1876577196605	102.321174798674	94.5808941361154	99.7365791625034	102.089552238806	94.8661777312125	83.1656606304494	100.395906476432	104.503487481353	99.4380417182589	90.3322937950317	88.7728459530026	103.41914042697	97.4739970282318
321	98.8598749540272	99.025714742054	108.641975308642	95.6539154816743	97.0052356020942	103.285743561719	98.1917365390444	102.442494664453	103.465938193614	107.803700724055	111.146907216495	102.370408960667	84.2204873432695	98.0613165013526	98.0147475893364	109.044953962809	96.9603693728357	101.739358447688	94.5551128818061	100.630122708106	104.868913857678	114.103677961193	127.33703890854	108.095858591581	84.4588168156743	84.8907190370605	100.855336556341	108.001317089233	83.3138310320618	103.750066302445	95.1065746022216	99.676724137931	109.669811320755	104.491815759421	94.7041573227531	99.1052993805919	102.321174798674	94.9733459790038	99.7365791625034	102.089552238806	94.8661777312125	79.1415157612341	101.292298498543	104.01967503931	100.58100771502	90.3322937950317	87.0322019147085	104.095082521264	97.4739970282318
322	99.7425524089739	99.664590321035	108.641975308642	95.1732425395554	97.5078534031414	104.105471685224	98.1917365390444	102.442494664453	104.490353423254	109.412711182623	111.146907216495	102.370408960667	83.2741897326709	97.3850315599639	98.6954055587068	109.044953962809	98.1146594844171	101.739358447688	93.4926958831341	100.630122708106	104.868913857678	113.814074717637	127.33703890854	108.095858591581	84.4588168156743	86.1577446943301	99.9628114540721	106.684227856437	84.2499414930962	104.386569776693	95.1065746022216	100.754310344828	109.669811320755	103.920822230681	95.2216663791616	98.1876577196605	102.321174798674	94.1884422932269	99.7365791625034	102.089552238806	94.8661777312125	83.1656606304494	102.188690520654	104.01967503931	100.58100771502	91.6227551349607	86.5970409051349	103.41914042697	96.2852897473997
323	102.390584773814	99.025714742054	109.62962962963	96.6152613659123	97.5078534031414	102.466015438213	98.1917365390444	102.442494664453	103.465938193614	107.803700724055	112.113402061856	103.151862464183	84.2204873432695	98.0613165013526	98.6954055587068	108.32280194981	99.2689495959984	101.739358447688	92.4302788844621	100.630122708106	103.71650821089	113.234868230524	130.368873168267	108.095858591581	83.3174814533004	84.8907190370605	99.9628114540721	106.684227856437	84.2499414930962	104.386569776693	94.3860702491744	100.754310344828	109.669811320755	103.920822230681	94.7041573227531	97.2700160587291	103.133247614536	94.1884422932269	99.7365791625034	102.089552238806	94.8661777312125	87.1898054996647	102.188690520654	104.01967503931	101.723973711782	91.6227551349607	84.4212358572672	103.41914042697	96.2852897473997
324	100.625229863921	99.664590321035	107.654320987654	96.6152613659123	97.5078534031414	103.285743561719	98.7978583695323	102.442494664453	104.490353423254	107.803700724055	112.113402061856	103.151862464183	85.166784953868	97.3850315599639	98.6954055587068	108.32280194981	100.808003078107	100.690499082248	93.4926958831341	101.198654474819	102.564102564103	112.655661743412	130.368873168267	108.095858591581	84.4588168156743	86.1577446943301	99.9628114540721	108.001317089233	84.2499414930962	105.65957672519	94.3860702491744	101.293103448276	107.900943396226	103.920822230681	94.1866482663447	99.1052993805919	103.133247614536	94.1884422932269	98.1015532745935	102.089552238806	94.8661777312125	88.5311871227364	101.292298498543	104.01967503931	101.723973711782	90.3322937950317	83.9860748476936	103.41914042697	95.0965824665676
325	102.390584773814	99.664590321035	108.641975308642	97.0959343080312	97.5078534031414	104.105471685224	98.1917365390444	103.153900877401	104.490353423254	107.803700724055	113.079896907216	103.151862464183	85.166784953868	96.7087466185753	98.0147475893364	108.32280194981	99.6537129665256	100.690499082248	95.6175298804781	101.198654474819	102.564102564103	113.234868230524	131.88479029813	108.095858591581	82.1761460909264	86.1577446943301	99.9628114540721	106.684227856437	85.1860519541306	105.023073250941	94.3860702491744	101.831896551724	109.669811320755	103.920822230681	94.7041573227531	99.1052993805919	102.321174798674	94.1884422932269	98.6465619038968	102.089552238806	93.7232117344509	87.1898054996647	101.292298498543	104.503487481353	100.58100771502	90.3322937950317	84.4212358572672	102.743198332676	96.2852897473997
326	102.390584773814	100.303465900016	108.641975308642	97.5766072501502	97.5078534031414	103.285743561719	97.5856147085564	102.442494664453	104.490353423254	107.803700724055	112.113402061856	103.151862464183	86.1130825644665	96.7087466185753	98.0147475893364	108.32280194981	98.4994228549442	101.739358447688	94.5551128818061	100.630122708106	101.411696917315	112.945264986968	133.400707427994	108.775706758824	83.3174814533004	86.1577446943301	100.855336556341	106.684227856437	85.1860519541306	103.750066302445	95.1065746022216	102.370689655172	107.900943396226	103.920822230681	94.7041573227531	99.1052993805919	102.321174798674	93.7959904503385	98.6465619038968	101.194029850746	94.8661777312125	91.2139503688799	101.292298498543	104.01967503931	99.4380417182589	90.3322937950317	85.2915578764143	102.743198332676	96.2852897473997
327	101.507907318867	100.303465900016	108.641975308642	97.0959343080312	97.5078534031414	103.285743561719	98.1917365390444	103.153900877401	104.490353423254	111.021721641191	111.146907216495	103.542589215942	86.1130825644665	96.7087466185753	98.0147475893364	108.32280194981	97.72989611389	100.690499082248	94.5551128818061	101.198654474819	103.71650821089	112.076455256299	133.400707427994	108.775706758824	83.3174814533004	86.1577446943301	100.855336556341	106.684227856437	85.1860519541306	108.205590622182	94.3860702491744	101.831896551724	107.900943396226	104.491815759421	94.7041573227531	97.2700160587291	102.321174798674	93.40353860745	98.6465619038968	101.194029850746	94.8661777312125	88.5311871227364	102.188690520654	104.503487481353	100.58100771502	91.6227551349607	86.5970409051349	102.067256238382	95.0965824665676
328	103.273262228761	100.303465900016	108.641975308642	97.5766072501502	97.0052356020942	104.105471685224	97.5856147085564	102.442494664453	104.490353423254	109.412711182623	111.146907216495	103.542589215942	87.0593801750651	96.7087466185753	98.6954055587068	107.600649936812	98.4994228549442	100.690499082248	93.4926958831341	100.630122708106	103.71650821089	112.076455256299	136.432541687721	108.775706758824	82.1761460909264	86.1577446943301	100.855336556341	106.684227856437	85.1860519541306	107.569087147934	95.1065746022216	100.754310344828	107.900943396226	104.491815759421	95.2216663791616	97.2700160587291	102.321174798674	93.7959904503385	98.1015532745935	101.194029850746	96.0091437279741	88.5311871227364	103.085082542765	104.503487481353	99.4380417182589	91.6227551349607	86.1618798955614	102.743198332676	93.9078751857355
329	103.273262228761	100.303465900016	108.641975308642	98.0572801922692	97.5078534031414	105.744927932236	98.1917365390444	101.731088451506	103.465938193614	109.412711182623	111.146907216495	103.542589215942	86.1130825644665	96.7087466185753	98.6954055587068	108.32280194981	97.3451327433628	100.690499082248	93.4926958831341	100.630122708106	103.71650821089	112.366058499855	134.916624557858	109.455554926067	82.1761460909264	87.4247703515996	99.9628114540721	106.684227856437	85.1860519541306	105.65957672519	94.3860702491744	101.831896551724	107.900943396226	104.491815759421	95.7391754355701	98.1876577196605	102.321174798674	93.0110867645616	98.1015532745935	101.194029850746	96.0091437279741	88.5311871227364	103.085082542765	104.01967503931	99.4380417182589	91.6227551349607	85.7267188859878	102.067256238382	93.9078751857355
330	103.273262228761	100.303465900016	108.641975308642	97.5766072501502	97.5078534031414	103.285743561719	98.7978583695323	102.442494664453	105.514768652894	109.412711182623	111.146907216495	104.714769471216	87.0593801750651	96.7087466185753	98.6954055587068	107.600649936812	98.4994228549442	100.690499082248	94.5551128818061	100.061590941394	106.021319504466	112.076455256299	137.948458817585	110.135403093309	82.1761460909264	87.4247703515996	99.9628114540721	105.367138623642	85.1860519541306	106.932583673686	94.3860702491744	102.370689655172	104.36320754717	104.491815759421	95.2216663791616	97.2700160587291	102.321174798674	93.40353860745	98.6465619038968	101.194029850746	96.0091437279741	87.1898054996647	103.981474564876	104.503487481353	100.58100771502	91.6227551349607	87.0322019147085	102.743198332676	95.0965824665676
331	105.038617138654	100.303465900016	108.641975308642	97.0959343080312	97.5078534031414	102.466015438213	98.1917365390444	102.442494664453	104.490353423254	109.412711182623	112.113402061856	105.105496222975	85.166784953868	97.3850315599639	98.6954055587068	108.32280194981	100.038476337053	101.739358447688	94.5551128818061	100.061590941394	104.868913857678	112.076455256299	139.464375947448	109.455554926067	82.1761460909264	88.6917960088692	99.9628114540721	106.684227856437	85.1860519541306	106.932583673686	94.3860702491744	102.370689655172	107.900943396226	104.491815759421	94.7041573227531	96.3523743977977	102.321174798674	93.7959904503385	98.6465619038968	101.194029850746	96.0091437279741	89.8725687458082	103.981474564876	104.503487481353	98.2950757214973	91.6227551349607	86.1618798955614	102.743198332676	95.0965824665676
332	105.038617138654	100.942341478997	107.654320987654	97.0959343080312	98.0104712041885	103.285743561719	98.1917365390444	101.731088451506	103.465938193614	109.412711182623	112.113402061856	105.105496222975	87.0593801750651	96.7087466185753	98.0147475893364	106.878497923813	98.4994228549442	101.739358447688	93.4926958831341	99.4930591746814	103.71650821089	111.20764552563	139.464375947448	109.455554926067	82.1761460909264	89.9588216661387	99.9628114540721	106.684227856437	86.122162415165	107.569087147934	94.3860702491744	101.831896551724	106.132075471698	104.491815759421	95.7391754355701	97.2700160587291	102.321174798674	93.0110867645616	98.6465619038968	102.089552238806	96.0091437279741	88.5311871227364	104.877866586987	104.503487481353	97.1521097247357	90.3322937950317	86.1618798955614	102.743198332676	93.9078751857355
333	104.155939683707	99.664590321035	107.654320987654	97.5766072501502	97.5078534031414	102.466015438213	98.7978583695323	102.442494664453	104.490353423254	106.194690265487	111.146907216495	105.105496222975	87.0593801750651	97.3850315599639	97.334089619966	106.878497923813	97.3451327433628	101.739358447688	94.5551128818061	99.4930591746814	106.021319504466	111.20764552563	137.948458817585	110.815251260552	83.3174814533004	88.6917960088692	99.9628114540721	105.367138623642	85.1860519541306	105.65957672519	93.6655658961273	101.831896551724	107.900943396226	104.491815759421	95.7391754355701	98.1876577196605	102.321174798674	93.0110867645616	98.1015532745935	102.089552238806	94.8661777312125	89.8725687458082	103.981474564876	104.987299923396	98.2950757214973	92.9132164748898	85.2915578764143	103.41914042697	95.0965824665676
334	104.155939683707	99.664590321035	106.666666666667	97.0959343080312	97.5078534031414	103.285743561719	98.1917365390444	102.442494664453	104.490353423254	106.194690265487	111.146907216495	105.496222974733	88.9519753962621	97.3850315599639	98.6954055587068	107.600649936812	97.3451327433628	101.739358447688	94.5551128818061	99.4930591746814	106.021319504466	110.049232551405	139.464375947448	110.135403093309	83.3174814533004	88.6917960088692	99.0702863518036	106.684227856437	86.122162415165	103.113562828197	93.6655658961273	101.293103448276	107.900943396226	103.920822230681	95.7391754355701	99.1052993805919	103.133247614536	93.0110867645616	98.1015532745935	102.089552238806	94.8661777312125	88.5311871227364	106.670650631209	104.987299923396	98.2950757214973	90.3322937950317	87.467362924282	102.743198332676	95.0965824665676
335	103.273262228761	100.303465900016	107.654320987654	97.0959343080312	97.5078534031414	101.646287314707	100.010102030508	101.731088451506	105.514768652894	106.194690265487	112.113402061856	105.886949726491	88.0056777856636	98.7376014427412	98.6954055587068	106.878497923813	98.8841862254713	100.690499082248	94.5551128818061	99.4930591746814	102.564102564103	109.470026064292	142.496210207175	110.815251260552	82.1761460909264	88.6917960088692	99.0702863518036	106.684227856437	86.122162415165	105.023073250941	93.6655658961273	101.831896551724	107.900943396226	103.920822230681	95.7391754355701	100.022941041523	103.133247614536	92.6186349216731	98.1015532745935	102.089552238806	94.8661777312125	91.2139503688799	105.774258609098	104.503487481353	98.2950757214973	89.0418324551027	86.1618798955614	102.743198332676	95.0965824665676
336	103.273262228761	100.303465900016	107.654320987654	98.0572801922692	97.5078534031414	101.646287314707	98.7978583695323	101.731088451506	105.514768652894	104.585679806919	112.113402061856	105.886949726491	87.0593801750651	98.0613165013526	98.6954055587068	106.156345910814	98.8841862254713	99.641639716808	95.6175298804781	99.4930591746814	101.411696917315	109.180422820736	142.496210207175	110.135403093309	82.1761460909264	89.9588216661387	99.0702863518036	106.684227856437	86.122162415165	104.386569776693	93.6655658961273	102.370689655172	107.900943396226	103.920822230681	95.7391754355701	100.022941041523	103.133247614536	91.8337312358963	98.1015532745935	102.089552238806	96.0091437279741	96.579476861167	106.670650631209	104.503487481353	97.1521097247357	90.3322937950317	84.8563968668407	102.067256238382	95.0965824665676
337	102.390584773814	100.303465900016	107.654320987654	98.0572801922692	97.5078534031414	101.646287314707	100.010102030508	102.442494664453	104.490353423254	106.194690265487	112.113402061856	106.27767647825	88.0056777856636	97.3850315599639	98.0147475893364	106.878497923813	98.4994228549442	99.641639716808	95.6175298804781	100.061590941394	104.868913857678	109.180422820736	144.012127337039	111.495099427794	82.1761460909264	87.4247703515996	99.0702863518036	105.367138623642	86.122162415165	104.386569776693	93.6655658961273	101.831896551724	106.132075471698	103.920822230681	96.2566844919786	98.1876577196605	103.133247614536	92.2261830787847	98.1015532745935	101.194029850746	94.8661777312125	96.579476861167	106.670650631209	104.987299923396	96.0091437279741	87.7513711151737	85.2915578764143	102.067256238382	93.9078751857355
338	102.390584773814	100.303465900016	107.654320987654	98.0572801922692	97.0052356020942	100.006831067696	100.010102030508	101.731088451506	103.465938193614	107.803700724055	113.079896907216	105.886949726491	88.9519753962621	97.3850315599639	98.6954055587068	107.600649936812	97.3451327433628	100.690499082248	94.5551128818061	98.9245274079689	103.71650821089	108.601216333623	144.012127337039	110.815251260552	83.3174814533004	87.4247703515996	99.0702863518036	105.367138623642	86.122162415165	105.023073250941	93.6655658961273	102.909482758621	106.132075471698	103.920822230681	96.2566844919786	99.1052993805919	103.133247614536	92.2261830787847	98.1015532745935	102.089552238806	94.8661777312125	92.5553319919517	104.877866586987	104.987299923396	97.1521097247357	87.7513711151737	85.7267188859878	101.391314144088	96.2852897473997
339	103.273262228761	99.664590321035	107.654320987654	98.5379531343881	97.5078534031414	100.826559191202	100.616223860996	102.442494664453	103.465938193614	106.194690265487	114.046391752577	106.27767647825	88.0056777856636	98.0613165013526	98.0147475893364	106.878497923813	97.3451327433628	100.690499082248	95.6175298804781	99.4930591746814	104.868913857678	108.02200984651	145.528044466902	110.815251260552	84.4588168156743	86.1577446943301	99.0702863518036	105.367138623642	86.122162415165	106.296080199438	93.6655658961273	100.754310344828	106.132075471698	103.920822230681	97.2917026047956	99.1052993805919	103.133247614536	92.6186349216731	98.1015532745935	101.194029850746	96.0091437279741	92.5553319919517	105.774258609098	104.987299923396	97.1521097247357	89.0418324551027	85.7267188859878	102.067256238382	96.2852897473997
340	103.273262228761	99.664590321035	107.654320987654	98.0572801922692	98.0104712041885	100.006831067696	100.616223860996	102.442494664453	103.465938193614	106.194690265487	114.046391752577	106.668403230008	88.0056777856636	98.7376014427412	98.0147475893364	106.878497923813	98.8841862254713	100.690499082248	95.6175298804781	98.9245274079689	102.564102564103	108.02200984651	148.55987872663	110.815251260552	84.4588168156743	86.1577446943301	99.0702863518036	105.367138623642	86.122162415165	105.65957672519	94.3860702491744	101.831896551724	107.900943396226	103.920822230681	96.7741935483871	100.022941041523	102.321174798674	93.0110867645616	98.6465619038968	102.089552238806	96.0091437279741	95.2380952380952	105.774258609098	104.987299923396	96.0091437279741	87.7513711151737	86.1618798955614	102.743198332676	96.2852897473997
341	103.273262228761	99.664590321035	107.654320987654	98.0572801922692	97.5078534031414	100.006831067696	99.4039802000202	101.731088451506	103.465938193614	104.585679806919	112.113402061856	106.27767647825	88.0056777856636	98.0613165013526	98.0147475893364	106.878497923813	98.4994228549442	100.690499082248	96.6799468791501	98.9245274079689	102.564102564103	107.732406602954	148.55987872663	110.815251260552	83.3174814533004	86.1577446943301	99.9628114540721	104.050049390846	87.0582728761994	107.569087147934	94.3860702491744	102.370689655172	106.132075471698	103.920822230681	96.7741935483871	100.940582702455	102.321174798674	92.6186349216731	98.6465619038968	101.194029850746	94.8661777312125	96.579476861167	104.877866586987	105.47111236544	97.1521097247357	90.3322937950317	85.2915578764143	102.743198332676	95.0965824665676
342	102.390584773814	99.664590321035	108.641975308642	97.5766072501502	97.5078534031414	99.1871029441902	99.4039802000202	101.731088451506	104.490353423254	102.976669348351	113.079896907216	106.27767647825	88.0056777856636	98.7376014427412	98.6954055587068	106.156345910814	98.4994228549442	101.739358447688	97.742363877822	98.3559956412565	103.71650821089	107.153200115841	148.55987872663	110.815251260552	82.1761460909264	86.1577446943301	99.9628114540721	105.367138623642	86.122162415165	106.296080199438	94.3860702491744	101.831896551724	107.900943396226	103.920822230681	96.7741935483871	100.940582702455	102.321174798674	92.2261830787847	98.6465619038968	102.985074626866	96.0091437279741	93.8967136150235	104.877866586987	104.987299923396	96.0091437279741	87.7513711151737	85.7267188859878	102.067256238382	93.9078751857355
343	103.273262228761	100.303465900016	108.641975308642	97.5766072501502	97.5078534031414	100.006831067696	100.010102030508	101.731088451506	104.490353423254	101.367658889783	112.113402061856	105.886949726491	88.0056777856636	98.0613165013526	98.6954055587068	106.878497923813	97.3451327433628	100.690499082248	95.6175298804781	98.9245274079689	102.564102564103	106.573993628729	150.075795856493	110.815251260552	81.0348107285524	87.4247703515996	100.855336556341	104.050049390846	86.122162415165	105.023073250941	93.6655658961273	101.293103448276	104.36320754717	103.920822230681	96.7741935483871	100.022941041523	102.321174798674	91.8337312358963	98.1015532745935	101.194029850746	94.8661777312125	95.2380952380952	103.981474564876	105.47111236544	97.1521097247357	89.0418324551027	86.1618798955614	101.391314144088	95.0965824665676
344	103.273262228761	99.664590321035	109.62962962963	97.5766072501502	97.5078534031414	96.7279185736731	99.4039802000202	101.731088451506	103.465938193614	106.194690265487	112.113402061856	105.886949726491	88.0056777856636	98.7376014427412	99.3760635280771	106.156345910814	96.1908426317815	101.739358447688	95.6175298804781	98.9245274079689	104.868913857678	107.153200115841	148.55987872663	110.815251260552	79.8934753661784	87.4247703515996	100.855336556341	104.050049390846	86.122162415165	103.113562828197	93.6655658961273	101.293103448276	104.36320754717	103.920822230681	97.2917026047956	100.022941041523	103.133247614536	91.8337312358963	98.1015532745935	101.194029850746	96.0091437279741	101.945003353454	103.981474564876	105.47111236544	96.0091437279741	90.3322937950317	87.0322019147085	101.391314144088	96.2852897473997
345	105.038617138654	99.664590321035	108.641975308642	98.5379531343881	97.5078534031414	99.1871029441902	100.616223860996	102.442494664453	103.465938193614	102.976669348351	111.146907216495	106.27767647825	86.1130825644665	98.0613165013526	98.6954055587068	106.156345910814	98.4994228549442	100.690499082248	96.6799468791501	98.9245274079689	102.564102564103	107.442803359398	148.55987872663	110.815251260552	81.0348107285524	87.4247703515996	99.9628114540721	104.050049390846	86.122162415165	102.477059353949	93.6655658961273	101.293103448276	102.594339622642	103.920822230681	97.2917026047956	100.940582702455	103.133247614536	91.4412793930078	98.1015532745935	100.298507462687	96.0091437279741	103.286384976526	106.670650631209	105.47111236544	94.8661777312125	89.0418324551027	87.467362924282	101.391314144088	96.2852897473997
346	103.273262228761	100.303465900016	108.641975308642	99.0186260765071	97.0052356020942	99.1871029441902	100.010102030508	101.731088451506	103.465938193614	104.585679806919	110.180412371134	106.27767647825	88.0056777856636	98.7376014427412	99.3760635280771	106.156345910814	98.8841862254713	100.690499082248	97.742363877822	98.9245274079689	104.868913857678	107.442803359398	150.075795856493	110.815251260552	82.1761460909264	89.9588216661387	100.855336556341	102.732960158051	86.122162415165	105.023073250941	93.6655658961273	99.676724137931	104.36320754717	103.920822230681	97.8092116612041	100.940582702455	102.321174798674	91.8337312358963	98.1015532745935	100.298507462687	94.8661777312125	107.310529845741	105.774258609098	105.47111236544	94.8661777312125	89.0418324551027	88.3376849434291	100.715372049794	95.0965824665676
347	102.390584773814	99.664590321035	109.62962962963	99.0186260765071	97.0052356020942	97.5476466971788	100.010102030508	102.442494664453	104.490353423254	101.367658889783	111.146907216495	105.496222974733	88.0056777856636	98.7376014427412	99.3760635280771	105.434193897815	99.6537129665256	101.739358447688	96.6799468791501	98.3559956412565	104.868913857678	106.573993628729	153.10763011622	110.815251260552	81.0348107285524	88.6917960088692	100.855336556341	101.415870925255	86.122162415165	104.386569776693	94.3860702491744	100.215517241379	102.594339622642	103.920822230681	97.8092116612041	101.858224363386	102.321174798674	91.4412793930078	97.5565446452902	100.298507462687	94.8661777312125	105.969148222669	105.774258609098	104.987299923396	96.0091437279741	89.0418324551027	87.9025239338555	99.3634878612066	96.2852897473997
348	101.507907318867	99.664590321035	109.62962962963	99.4992990186261	97.5078534031414	97.5476466971788	99.4039802000202	102.442494664453	104.490353423254	99.7586484312148	111.146907216495	105.886949726491	87.0593801750651	98.0613165013526	99.3760635280771	105.434193897815	98.1146594844171	101.739358447688	97.742363877822	97.787463874544	106.021319504466	105.994787141616	153.10763011622	110.815251260552	81.0348107285524	87.4247703515996	100.855336556341	102.732960158051	87.0582728761994	103.113562828197	93.6655658961273	99.1379310344828	102.594339622642	103.920822230681	97.8092116612041	100.940582702455	103.133247614536	91.4412793930078	98.1015532745935	100.298507462687	94.8661777312125	103.286384976526	105.774258609098	104.987299923396	96.0091437279741	87.7513711151737	89.2080069625761	99.3634878612066	95.0965824665676
349	99.7425524089739	99.025714742054	109.62962962963	99.4992990186261	97.0052356020942	97.5476466971788	99.4039802000202	102.442494664453	103.465938193614	99.7586484312148	109.213917525773	105.886949726491	87.0593801750651	98.0613165013526	99.3760635280771	106.156345910814	97.3451327433628	100.690499082248	96.6799468791501	98.3559956412565	108.326130798041	104.836374167391	154.623547246084	110.815251260552	79.8934753661784	86.1577446943301	100.855336556341	101.415870925255	86.122162415165	103.750066302445	94.3860702491744	98.0603448275862	102.594339622642	104.491815759421	98.3267207176125	101.858224363386	103.133247614536	91.4412793930078	98.1015532745935	100.298507462687	94.8661777312125	101.945003353454	105.774258609098	104.987299923396	96.0091437279741	87.7513711151737	88.3376849434291	99.3634878612066	95.0965824665676
350	99.7425524089739	98.386839163073	109.62962962963	99.4992990186261	97.0052356020942	97.5476466971788	98.7978583695323	101.731088451506	104.490353423254	99.7586484312148	109.213917525773	106.27767647825	87.0593801750651	97.3850315599639	99.3760635280771	106.156345910814	97.72989611389	101.739358447688	95.6175298804781	97.787463874544	106.021319504466	104.257167680278	154.623547246084	110.135403093309	79.8934753661784	88.6917960088692	100.855336556341	101.415870925255	86.122162415165	102.477059353949	93.6655658961273	99.1379310344828	102.594339622642	104.491815759421	97.8092116612041	101.858224363386	103.133247614536	91.4412793930078	98.1015532745935	100.298507462687	94.8661777312125	104.627766599598	105.774258609098	104.987299923396	96.0091437279741	89.0418324551027	86.5970409051349	99.3634878612066	93.9078751857355
351	99.7425524089739	99.664590321035	108.641975308642	99.4992990186261	96.5026178010471	97.5476466971788	98.7978583695323	102.442494664453	105.514768652894	99.7586484312148	107.280927835052	105.496222974733	87.0593801750651	97.3850315599639	98.6954055587068	106.156345910814	99.2689495959984	101.739358447688	95.6175298804781	97.2189321078315	106.021319504466	104.836374167391	154.623547246084	110.135403093309	79.8934753661784	87.4247703515996	100.855336556341	101.415870925255	86.122162415165	104.386569776693	93.6655658961273	98.5991379310345	104.36320754717	104.491815759421	98.3267207176125	100.022941041523	103.133247614536	91.4412793930078	98.1015532745935	102.089552238806	96.0091437279741	105.969148222669	106.670650631209	105.47111236544	96.0091437279741	90.3322937950317	87.467362924282	100.0394299555	92.7191679049034
352	101.507907318867	99.025714742054	109.62962962963	99.0186260765071	97.0052356020942	98.3673748206845	99.4039802000202	103.153900877401	104.490353423254	99.7586484312148	107.280927835052	105.105496222975	88.9519753962621	98.0613165013526	98.6954055587068	106.878497923813	99.2689495959984	101.739358447688	95.6175298804781	97.2189321078315	107.173725151253	104.836374167391	154.623547246084	110.135403093309	79.8934753661784	87.4247703515996	100.855336556341	101.415870925255	85.1860519541306	105.023073250941	94.3860702491744	99.1379310344828	104.36320754717	104.491815759421	97.8092116612041	100.022941041523	103.133247614536	91.8337312358963	98.1015532745935	101.194029850746	97.1521097247357	112.676056338028	106.670650631209	105.47111236544	94.8661777312125	89.0418324551027	87.0322019147085	98.6875457669126	95.0965824665676
353	98.8598749540272	99.025714742054	109.62962962963	98.5379531343881	96.5026178010471	97.5476466971788	98.7978583695323	102.442494664453	103.465938193614	99.7586484312148	106.314432989691	104.714769471216	88.9519753962621	97.3850315599639	98.6954055587068	106.156345910814	98.1146594844171	101.739358447688	96.6799468791501	97.787463874544	106.021319504466	104.836374167391	154.623547246084	110.135403093309	79.8934753661784	87.4247703515996	100.855336556341	101.415870925255	86.122162415165	103.750066302445	94.3860702491744	99.676724137931	106.132075471698	104.491815759421	97.8092116612041	100.940582702455	103.133247614536	91.8337312358963	97.5565446452902	101.194029850746	96.0091437279741	112.676056338028	105.774258609098	104.987299923396	94.8661777312125	89.0418324551027	88.7728459530026	99.3634878612066	93.9078751857355
354	98.8598749540272	99.025714742054	108.641975308642	99.0186260765071	96	98.3673748206845	98.7978583695323	102.442494664453	104.490353423254	99.7586484312148	106.314432989691	104.714769471216	88.9519753962621	98.0613165013526	98.6954055587068	106.156345910814	99.2689495959984	102.788217813128	94.5551128818061	97.787463874544	104.868913857678	104.836374167391	153.10763011622	110.135403093309	79.8934753661784	87.4247703515996	101.747861658609	101.415870925255	85.1860519541306	103.113562828197	93.6655658961273	99.1379310344828	106.132075471698	104.491815759421	97.8092116612041	100.022941041523	103.133247614536	91.4412793930078	98.1015532745935	101.194029850746	96.0091437279741	116.700201207243	105.774258609098	104.987299923396	94.8661777312125	87.7513711151737	87.9025239338555	98.6875457669126	95.0965824665676
355	99.7425524089739	98.386839163073	108.641975308642	98.5379531343881	96.5026178010471	97.5476466971788	98.1917365390444	101.731088451506	103.465938193614	98.1496379726468	103.414948453608	104.324042719458	88.9519753962621	97.3850315599639	98.6954055587068	106.156345910814	98.8841862254713	101.739358447688	96.6799468791501	97.787463874544	104.868913857678	104.836374167391	156.139464375947	110.135403093309	78.7521400038044	86.1577446943301	99.9628114540721	100.09878169246	86.122162415165	103.750066302445	94.3860702491744	99.1379310344828	104.36320754717	104.491815759421	97.8092116612041	98.1876577196605	102.321174798674	91.0488275501194	98.1015532745935	101.194029850746	96.0091437279741	120.724346076459	105.774258609098	104.987299923396	96.0091437279741	89.0418324551027	87.467362924282	99.3634878612066	93.9078751857355
356	98.8598749540272	98.386839163073	108.641975308642	97.5766072501502	96.5026178010471	97.5476466971788	98.7978583695323	102.442494664453	103.465938193614	98.1496379726468	103.414948453608	104.324042719458	89.8982730068606	98.0613165013526	98.6954055587068	106.156345910814	97.72989611389	101.739358447688	98.804780876494	97.787463874544	103.71650821089	103.967564436722	154.623547246084	110.815251260552	79.8934753661784	87.4247703515996	100.855336556341	101.415870925255	85.1860519541306	105.023073250941	93.6655658961273	99.676724137931	106.132075471698	104.491815759421	98.3267207176125	100.022941041523	102.321174798674	90.6563757072309	98.1015532745935	101.194029850746	96.0091437279741	119.382964453387	105.774258609098	104.987299923396	97.1521097247357	87.7513711151737	86.1618798955614	98.6875457669126	93.9078751857355
357	97.0945200441339	98.386839163073	108.641975308642	97.5766072501502	97.0052356020942	99.1871029441902	98.7978583695323	102.442494664453	103.465938193614	96.5406275140788	102.448453608247	103.9333159677	89.8982730068606	98.0613165013526	98.6954055587068	106.156345910814	97.3451327433628	101.739358447688	96.6799468791501	97.787463874544	106.021319504466	103.677961193165	156.139464375947	110.815251260552	77.6108046414305	86.1577446943301	101.747861658609	101.415870925255	84.2499414930962	103.113562828197	93.6655658961273	100.215517241379	106.132075471698	105.062809288161	98.844229774021	100.022941041523	102.321174798674	90.2639238643425	97.5565446452902	101.194029850746	97.1521097247357	122.065727699531	104.877866586987	105.47111236544	96.0091437279741	86.4609097752446	86.1618798955614	98.0116036726187	95.0965824665676
358	97.9771974990805	99.025714742054	108.641975308642	98.0572801922692	97.0052356020942	99.1871029441902	98.1917365390444	102.442494664453	103.465938193614	93.3226065969429	102.448453608247	103.542589215942	88.9519753962621	98.7376014427412	98.6954055587068	106.156345910814	97.72989611389	102.788217813128	95.6175298804781	97.2189321078315	103.71650821089	104.257167680278	160.687215765538	110.135403093309	78.7521400038044	86.1577446943301	101.747861658609	100.09878169246	84.2499414930962	105.023073250941	94.3860702491744	100.215517241379	106.132075471698	105.062809288161	98.3267207176125	100.940582702455	102.321174798674	89.871472021454	98.1015532745935	101.194029850746	97.1521097247357	119.382964453387	104.877866586987	105.47111236544	96.0091437279741	87.7513711151737	86.1618798955614	98.0116036726187	95.0965824665676
359	98.8598749540272	98.386839163073	109.62962962963	97.5766072501502	97.0052356020942	98.3673748206845	98.1917365390444	102.442494664453	103.465938193614	94.9316170555109	103.414948453608	103.542589215942	88.9519753962621	98.7376014427412	100.056721497448	106.156345910814	99.2689495959984	101.739358447688	97.742363877822	97.2189321078315	104.868913857678	103.677961193165	156.139464375947	110.135403093309	78.7521400038044	84.8907190370605	100.855336556341	101.415870925255	84.2499414930962	105.023073250941	94.3860702491744	100.215517241379	104.36320754717	105.062809288161	98.3267207176125	99.1052993805919	103.133247614536	89.871472021454	98.1015532745935	101.194029850746	96.0091437279741	122.065727699531	105.774258609098	105.47111236544	96.0091437279741	86.4609097752446	87.9025239338555	97.3356615783248	93.9078751857355
360	97.9771974990805	98.386839163073	108.641975308642	97.5766072501502	97.0052356020942	100.826559191202	97.5856147085564	102.442494664453	103.465938193614	94.9316170555109	103.414948453608	103.542589215942	89.8982730068606	99.4138863841299	98.6954055587068	106.878497923813	98.8841862254713	102.788217813128	96.6799468791501	97.2189321078315	106.021319504466	103.388357949609	157.655381505811	110.135403093309	78.7521400038044	83.623693379791	100.855336556341	101.415870925255	84.2499414930962	104.386569776693	94.3860702491744	100.215517241379	106.132075471698	104.491815759421	98.3267207176125	99.1052993805919	103.133247614536	89.871472021454	98.1015532745935	100.298507462687	96.0091437279741	124.748490945674	104.877866586987	105.47111236544	97.1521097247357	86.4609097752446	87.9025239338555	98.0116036726187	92.7191679049034
361	99.7425524089739	98.386839163073	108.641975308642	98.5379531343881	96.5026178010471	100.826559191202	97.5856147085564	102.442494664453	103.465938193614	94.9316170555109	104.381443298969	103.542589215942	89.8982730068606	98.7376014427412	98.6954055587068	106.878497923813	98.4994228549442	101.739358447688	95.6175298804781	97.787463874544	106.021319504466	102.229944975384	157.655381505811	110.135403093309	77.6108046414305	82.3566677225214	100.855336556341	100.09878169246	84.2499414930962	104.386569776693	94.3860702491744	99.676724137931	104.36320754717	104.491815759421	98.3267207176125	99.1052993805919	102.321174798674	90.2639238643425	98.1015532745935	101.194029850746	96.0091437279741	120.724346076459	105.774258609098	104.987299923396	94.8661777312125	87.7513711151737	86.5970409051349	98.0116036726187	93.9078751857355
362	98.8598749540272	97.747963584092	108.641975308642	98.5379531343881	96.5026178010471	99.1871029441902	97.5856147085564	102.442494664453	102.441522963975	93.3226065969429	105.34793814433	102.761135712425	90.8445706174592	99.4138863841299	99.3760635280771	106.878497923813	99.2689495959984	102.788217813128	94.5551128818061	97.787463874544	107.173725151253	102.229944975384	157.655381505811	110.135403093309	78.7521400038044	81.0896420652518	100.855336556341	101.415870925255	84.2499414930962	103.113562828197	94.3860702491744	100.215517241379	104.36320754717	105.062809288161	98.844229774021	99.1052993805919	102.321174798674	89.4790201785656	98.1015532745935	101.194029850746	96.0091437279741	120.724346076459	105.774258609098	104.987299923396	94.8661777312125	87.7513711151737	87.467362924282	98.0116036726187	93.9078751857355
363	99.7425524089739	97.747963584092	108.641975308642	98.0572801922692	96.5026178010471	100.006831067696	99.4039802000202	103.153900877401	102.441522963975	93.3226065969429	104.381443298969	102.761135712425	91.7908682280577	98.7376014427412	99.3760635280771	106.878497923813	98.8841862254713	102.788217813128	96.6799468791501	97.787463874544	103.71650821089	102.51954821894	156.139464375947	110.135403093309	77.6108046414305	81.0896420652518	101.747861658609	101.415870925255	85.1860519541306	104.386569776693	94.3860702491744	100.215517241379	104.36320754717	105.062809288161	99.3617388304295	97.2700160587291	102.321174798674	89.4790201785656	97.5565446452902	101.194029850746	96.0091437279741	123.407109322602	104.877866586987	104.987299923396	94.8661777312125	86.4609097752446	88.7728459530026	98.0116036726187	95.0965824665676
364	102.390584773814	97.109088005111	107.654320987654	97.5766072501502	96.5026178010471	101.646287314707	100.616223860996	102.442494664453	102.441522963975	93.3226065969429	103.414948453608	103.542589215942	92.7371658386563	99.4138863841299	99.3760635280771	106.156345910814	98.1146594844171	102.788217813128	96.6799468791501	97.2189321078315	103.71650821089	102.809151462496	153.10763011622	110.135403093309	77.6108046414305	82.3566677225214	100.855336556341	100.09878169246	84.2499414930962	101.840555879701	94.3860702491744	99.1379310344828	104.36320754717	104.491815759421	99.3617388304295	98.1876577196605	102.321174798674	89.871472021454	98.1015532745935	101.194029850746	96.0091437279741	122.065727699531	103.981474564876	104.987299923396	94.8661777312125	85.1704484353156	87.0322019147085	98.6875457669126	95.0965824665676
365	102.390584773814	97.747963584092	107.654320987654	96.6152613659123	96	100.006831067696	100.010102030508	102.442494664453	102.441522963975	94.9316170555109	102.448453608247	102.761135712425	92.7371658386563	98.0613165013526	100.056721497448	106.156345910814	98.4994228549442	102.788217813128	96.6799468791501	97.787463874544	106.021319504466	101.650738488271	153.10763011622	110.815251260552	77.6108046414305	81.0896420652518	99.9628114540721	101.415870925255	85.1860519541306	103.750066302445	94.3860702491744	99.1379310344828	106.132075471698	104.491815759421	98.844229774021	98.1876577196605	102.321174798674	89.871472021454	98.1015532745935	101.194029850746	97.1521097247357	124.748490945674	104.877866586987	104.987299923396	94.8661777312125	85.1704484353156	87.9025239338555	98.6875457669126	95.0965824665676
366	100.625229863921	97.747963584092	107.654320987654	96.6152613659123	96	101.646287314707	99.4039802000202	103.153900877401	103.465938193614	94.9316170555109	102.448453608247	102.370408960667	92.7371658386563	97.3850315599639	99.3760635280771	106.878497923813	99.2689495959984	102.788217813128	96.6799468791501	97.2189321078315	103.71650821089	101.071532001158	150.075795856493	110.135403093309	76.4694692790565	81.0896420652518	99.9628114540721	101.415870925255	84.2499414930962	104.386569776693	94.3860702491744	99.676724137931	106.132075471698	104.491815759421	98.844229774021	98.1876577196605	102.321174798674	89.4790201785656	98.1015532745935	101.194029850746	96.0091437279741	123.407109322602	104.877866586987	104.01967503931	94.8661777312125	85.1704484353156	88.3376849434291	99.3634878612066	93.9078751857355
367	100.625229863921	97.747963584092	107.654320987654	97.0959343080312	96	103.285743561719	99.4039802000202	102.442494664453	102.441522963975	93.3226065969429	102.448453608247	102.370408960667	92.7371658386563	98.7376014427412	100.056721497448	106.156345910814	99.2689495959984	103.837077178568	98.804780876494	97.2189321078315	106.021319504466	100.492325514046	150.075795856493	110.135403093309	75.3281339166825	81.0896420652518	99.9628114540721	101.415870925255	85.1860519541306	104.386569776693	94.3860702491744	100.754310344828	106.132075471698	103.920822230681	98.844229774021	97.2700160587291	102.321174798674	89.4790201785656	98.1015532745935	102.089552238806	96.0091437279741	123.407109322602	103.981474564876	104.503487481353	94.8661777312125	85.1704484353156	89.2080069625761	98.6875457669126	93.9078751857355
368	102.390584773814	97.747963584092	106.666666666667	96.6152613659123	96	101.646287314707	100.010102030508	102.442494664453	102.441522963975	93.3226065969429	102.448453608247	101.58895545715	93.6834634492548	99.4138863841299	99.3760635280771	106.156345910814	98.1146594844171	102.788217813128	97.742363877822	97.2189321078315	104.868913857678	99.9131190269331	150.075795856493	110.135403093309	75.3281339166825	81.0896420652518	99.9628114540721	101.415870925255	84.2499414930962	103.750066302445	94.3860702491744	101.293103448276	107.900943396226	103.920822230681	99.879247886838	97.2700160587291	102.321174798674	89.0865683356771	98.1015532745935	101.194029850746	96.0091437279741	128.772635814889	103.981474564876	104.01967503931	93.7232117344509	85.1704484353156	88.3376849434291	99.3634878612066	93.9078751857355
369	102.390584773814	97.747963584092	107.654320987654	96.1345884237933	96	101.646287314707	100.616223860996	102.442494664453	102.441522963975	93.3226065969429	101.481958762887	101.198228705392	93.6834634492548	99.4138863841299	99.3760635280771	106.878497923813	96.1908426317815	102.788217813128	98.804780876494	97.2189321078315	103.71650821089	99.0443092962641	145.528044466902	110.135403093309	74.1867985543085	83.623693379791	99.9628114540721	102.732960158051	85.1860519541306	103.113562828197	94.3860702491744	100.754310344828	107.900943396226	104.491815759421	99.3617388304295	98.1876577196605	103.133247614536	88.6941164927887	98.1015532745935	101.194029850746	96.0091437279741	127.431254191818	103.085082542765	104.01967503931	93.7232117344509	85.1704484353156	88.3376849434291	99.3634878612066	95.0965824665676
370	99.7425524089739	97.747963584092	106.666666666667	95.6539154816743	95.4973821989529	101.646287314707	100.010102030508	102.442494664453	103.465938193614	93.3226065969429	102.448453608247	101.58895545715	93.6834634492548	99.4138863841299	99.3760635280771	106.878497923813	98.4994228549442	103.837077178568	97.742363877822	97.2189321078315	102.564102564103	98.7547060527078	148.55987872663	109.455554926067	74.1867985543085	82.3566677225214	99.9628114540721	101.415870925255	85.1860519541306	103.750066302445	93.6655658961273	100.754310344828	106.132075471698	104.491815759421	99.3617388304295	98.1876577196605	103.133247614536	88.6941164927887	98.1015532745935	101.194029850746	94.8661777312125	126.089872568746	103.085082542765	104.01967503931	93.7232117344509	83.8799870953866	88.3376849434291	99.3634878612066	95.0965824665676
371	101.507907318867	97.747963584092	106.666666666667	95.1732425395554	95.4973821989529	102.466015438213	100.616223860996	103.153900877401	102.441522963975	93.3226065969429	102.448453608247	101.58895545715	95.5760586704519	100.090171325518	100.056721497448	106.156345910814	98.4994228549442	103.837077178568	95.6175298804781	97.2189321078315	101.411696917315	98.4651028091515	147.043961596766	110.135403093309	74.1867985543085	82.3566677225214	99.9628114540721	101.415870925255	85.1860519541306	105.023073250941	93.6655658961273	100.754310344828	107.900943396226	104.491815759421	99.879247886838	98.1876577196605	102.321174798674	89.0865683356771	98.1015532745935	101.194029850746	97.1521097247357	124.748490945674	101.292298498543	104.01967503931	93.7232117344509	85.1704484353156	87.9025239338555	99.3634878612066	96.2852897473997
372	102.390584773814	97.747963584092	105.679012345679	96.1345884237933	96	103.285743561719	101.828467521972	102.442494664453	102.441522963975	91.7135961383749	103.414948453608	101.58895545715	95.5760586704519	99.4138863841299	100.737379466818	106.878497923813	97.72989611389	102.788217813128	96.6799468791501	97.2189321078315	101.411696917315	100.202722270489	148.55987872663	110.135403093309	74.1867985543085	82.3566677225214	100.855336556341	101.415870925255	85.1860519541306	102.477059353949	94.3860702491744	100.754310344828	106.132075471698	104.491815759421	98.844229774021	97.2700160587291	102.321174798674	89.0865683356771	98.1015532745935	101.194029850746	96.0091437279741	127.431254191818	99.4995144543214	104.01967503931	93.7232117344509	82.5895257554576	88.3376849434291	99.3634878612066	95.0965824665676
373	101.507907318867	97.747963584092	105.679012345679	96.1345884237933	95.4973821989529	103.285743561719	103.040711182948	103.153900877401	102.441522963975	91.7135961383749	104.381443298969	102.370408960667	94.6297610598533	100.090171325518	100.056721497448	106.878497923813	96.5756060023086	103.837077178568	97.742363877822	97.2189321078315	102.564102564103	99.0443092962641	148.55987872663	109.455554926067	74.1867985543085	82.3566677225214	99.9628114540721	102.732960158051	85.1860519541306	103.750066302445	94.3860702491744	99.676724137931	107.900943396226	104.491815759421	99.3617388304295	97.2700160587291	101.509101982811	89.0865683356771	98.1015532745935	101.194029850746	97.1521097247357	124.748490945674	99.4995144543214	104.503487481353	94.8661777312125	83.8799870953866	89.6431679721497	99.3634878612066	95.0965824665676
374	101.507907318867	97.109088005111	106.666666666667	96.1345884237933	96	102.466015438213	102.43458935246	103.153900877401	101.417107734335	90.1045856798069	102.448453608247	101.979682208909	96.5223562810504	99.4138863841299	98.6954055587068	107.600649936812	97.3451327433628	103.837077178568	97.742363877822	97.2189321078315	102.564102564103	98.7547060527078	145.528044466902	109.455554926067	74.1867985543085	83.623693379791	99.9628114540721	101.415870925255	85.1860519541306	101.840555879701	93.6655658961273	100.215517241379	106.132075471698	104.491815759421	98.844229774021	97.2700160587291	102.321174798674	88.6941164927887	98.1015532745935	101.194029850746	96.0091437279741	126.089872568746	98.6031224322103	104.01967503931	94.8661777312125	83.8799870953866	89.6431679721497	100.0394299555	93.9078751857355
375	97.9771974990805	96.47021242613	105.679012345679	95.6539154816743	96	101.646287314707	102.43458935246	102.442494664453	101.417107734335	90.1045856798069	103.414948453608	101.979682208909	96.5223562810504	100.090171325518	98.6954055587068	106.878497923813	97.72989611389	103.837077178568	95.6175298804781	96.6504003411191	103.71650821089	97.5962930784825	145.528044466902	109.455554926067	74.1867985543085	83.623693379791	99.9628114540721	101.415870925255	85.1860519541306	103.113562828197	94.3860702491744	99.1379310344828	102.594339622642	104.491815759421	98.3267207176125	98.1876577196605	102.321174798674	89.0865683356771	97.5565446452902	100.298507462687	96.0091437279741	127.431254191818	98.6031224322103	104.01967503931	96.0091437279741	85.1704484353156	90.0783289817232	99.3634878612066	95.0965824665676
376	98.8598749540272	97.109088005111	105.679012345679	95.6539154816743	95.4973821989529	101.646287314707	102.43458935246	103.153900877401	100.392692504695	90.1045856798069	102.448453608247	101.979682208909	95.5760586704519	99.4138863841299	99.3760635280771	106.156345910814	99.2689495959984	103.837077178568	96.6799468791501	96.6504003411191	102.564102564103	98.1754995655951	147.043961596766	108.775706758824	74.1867985543085	79.8226164079823	99.9628114540721	102.732960158051	85.1860519541306	104.386569776693	94.3860702491744	99.676724137931	104.36320754717	104.491815759421	98.844229774021	97.2700160587291	102.321174798674	89.4790201785656	97.5565446452902	100.298507462687	96.0091437279741	126.089872568746	98.6031224322103	104.01967503931	96.0091437279741	85.1704484353156	88.7728459530026	100.0394299555	95.0965824665676
377	99.7425524089739	97.109088005111	106.666666666667	95.6539154816743	95.4973821989529	102.466015438213	101.222345691484	102.442494664453	99.3682772750555	88.4955752212389	103.414948453608	102.761135712425	94.6297610598533	99.4138863841299	99.3760635280771	106.156345910814	98.8841862254713	102.788217813128	98.804780876494	96.6504003411191	101.411696917315	97.3066898349261	142.496210207175	109.455554926067	74.1867985543085	79.8226164079823	99.9628114540721	102.732960158051	85.1860519541306	102.477059353949	94.3860702491744	98.5991379310345	106.132075471698	104.491815759421	98.3267207176125	98.1876577196605	102.321174798674	89.0865683356771	98.1015532745935	100.298507462687	96.0091437279741	126.089872568746	100.395906476432	104.01967503931	94.8661777312125	83.8799870953866	88.7728459530026	99.3634878612066	93.9078751857355
378	99.7425524089739	97.109088005111	105.679012345679	95.6539154816743	95.4973821989529	102.466015438213	101.828467521972	103.153900877401	99.3682772750555	85.277554304103	102.448453608247	103.151862464183	98.4149515022475	100.090171325518	99.3760635280771	106.878497923813	98.8841862254713	102.788217813128	98.804780876494	96.6504003411191	100.259291270527	96.7274833478135	142.496210207175	108.095858591581	73.0454631919346	79.8226164079823	99.9628114540721	104.050049390846	85.1860519541306	103.113562828197	94.3860702491744	98.5991379310345	106.132075471698	104.491815759421	98.844229774021	99.1052993805919	102.321174798674	88.6941164927887	98.1015532745935	101.194029850746	96.0091437279741	124.748490945674	100.395906476432	104.01967503931	94.8661777312125	82.5895257554576	89.6431679721497	99.3634878612066	93.9078751857355
379	97.9771974990805	96.47021242613	105.679012345679	96.6152613659123	96	102.466015438213	101.222345691484	103.153900877401	100.392692504695	85.277554304103	102.448453608247	102.761135712425	96.5223562810504	99.4138863841299	99.3760635280771	106.878497923813	98.8841862254713	103.837077178568	97.742363877822	96.6504003411191	103.71650821089	97.3066898349261	142.496210207175	108.775706758824	73.0454631919346	82.3566677225214	100.855336556341	102.732960158051	84.2499414930962	103.113562828197	94.3860702491744	97.5215517241379	102.594339622642	104.491815759421	98.3267207176125	98.1876577196605	102.321174798674	88.6941164927887	98.1015532745935	101.194029850746	94.8661777312125	126.089872568746	99.4995144543214	104.01967503931	94.8661777312125	82.5895257554576	88.3376849434291	99.3634878612066	95.0965824665676
380	99.7425524089739	96.47021242613	105.679012345679	95.6539154816743	96	101.646287314707	100.616223860996	102.442494664453	100.392692504695	86.886564762671	102.448453608247	102.761135712425	95.5760586704519	99.4138863841299	99.3760635280771	106.878497923813	98.8841862254713	102.788217813128	96.6799468791501	96.6504003411191	100.259291270527	96.7274833478135	144.012127337039	108.775706758824	74.1867985543085	79.8226164079823	99.9628114540721	102.732960158051	85.1860519541306	102.477059353949	93.6655658961273	98.0603448275862	104.36320754717	104.491815759421	98.3267207176125	98.1876577196605	102.321174798674	88.6941164927887	98.1015532745935	101.194029850746	96.0091437279741	127.431254191818	99.4995144543214	104.01967503931	94.8661777312125	83.8799870953866	88.7728459530026	99.3634878612066	93.9078751857355
381	99.7425524089739	96.47021242613	105.679012345679	95.1732425395554	96	101.646287314707	99.4039802000202	102.442494664453	101.417107734335	86.886564762671	102.448453608247	103.151862464183	96.5223562810504	99.4138863841299	98.6954055587068	107.600649936812	98.4994228549442	101.739358447688	96.6799468791501	95.5133368076941	100.259291270527	95.2794671300319	145.528044466902	108.775706758824	71.9041278295606	79.8226164079823	99.0702863518036	102.732960158051	84.2499414930962	102.477059353949	93.6655658961273	98.5991379310345	104.36320754717	104.491815759421	98.3267207176125	98.1876577196605	102.321174798674	88.3016646499002	98.1015532745935	101.194029850746	94.8661777312125	127.431254191818	98.6031224322103	104.01967503931	94.8661777312125	83.8799870953866	89.2080069625761	99.3634878612066	95.0965824665676
382	97.9771974990805	95.831336847149	105.679012345679	94.6925695974364	96	102.466015438213	100.010102030508	103.153900877401	100.392692504695	85.277554304103	101.481958762887	103.151862464183	96.5223562810504	99.4138863841299	99.3760635280771	107.600649936812	98.1146594844171	103.837077178568	95.6175298804781	95.5133368076941	101.411696917315	95.2794671300319	147.043961596766	108.775706758824	73.0454631919346	78.5555907507127	99.9628114540721	104.050049390846	84.2499414930962	101.204052405453	94.3860702491744	98.0603448275862	102.594339622642	104.491815759421	97.8092116612041	98.1876577196605	103.133247614536	88.3016646499002	98.1015532745935	101.194029850746	94.8661777312125	124.748490945674	98.6031224322103	104.01967503931	93.7232117344509	83.8799870953866	90.5134899912968	99.3634878612066	95.0965824665676
383	98.8598749540272	96.47021242613	105.679012345679	94.2118966553174	96	100.826559191202	99.4039802000202	102.442494664453	100.392692504695	86.886564762671	101.481958762887	103.151862464183	95.5760586704519	98.0613165013526	99.3760635280771	106.878497923813	96.9603693728357	102.788217813128	95.6175298804781	95.5133368076941	101.411696917315	95.5690703735882	145.528044466902	108.095858591581	71.9041278295606	78.5555907507127	99.9628114540721	104.050049390846	84.2499414930962	102.477059353949	94.3860702491744	98.0603448275862	102.594339622642	104.491815759421	97.8092116612041	98.1876577196605	102.321174798674	88.3016646499002	98.1015532745935	101.194029850746	96.0091437279741	122.065727699531	99.4995144543214	104.01967503931	92.5802457376893	83.8799870953866	90.9486510008703	99.3634878612066	95.0965824665676
384	98.8598749540272	96.47021242613	105.679012345679	94.6925695974364	95.4973821989529	101.646287314707	99.4039802000202	103.153900877401	101.417107734335	86.886564762671	100.515463917526	102.370408960667	95.5760586704519	98.7376014427412	98.6954055587068	107.600649936812	96.5756060023086	103.837077178568	95.6175298804781	96.0818685744066	101.411696917315	95.8586736171445	144.012127337039	108.095858591581	71.9041278295606	77.2885650934431	99.9628114540721	102.732960158051	84.2499414930962	102.477059353949	94.3860702491744	98.0603448275862	104.36320754717	104.491815759421	97.8092116612041	97.2700160587291	102.321174798674	88.6941164927887	99.1915705332001	101.194029850746	94.8661777312125	120.724346076459	99.4995144543214	104.01967503931	92.5802457376893	83.8799870953866	90.9486510008703	99.3634878612066	96.2852897473997
385	97.9771974990805	95.831336847149	103.703703703704	94.6925695974364	95.4973821989529	103.285743561719	99.4039802000202	102.442494664453	100.392692504695	86.886564762671	100.515463917526	101.58895545715	96.5223562810504	100.090171325518	99.3760635280771	106.878497923813	97.3451327433628	102.788217813128	94.5551128818061	96.0818685744066	102.564102564103	95.5690703735882	142.496210207175	108.095858591581	74.1867985543085	77.2885650934431	100.855336556341	104.050049390846	84.2499414930962	102.477059353949	94.3860702491744	96.4439655172414	104.36320754717	104.491815759421	96.7741935483871	98.1876577196605	102.321174798674	88.6941164927887	99.1915705332001	101.194029850746	96.0091437279741	120.724346076459	99.4995144543214	103.535862597266	93.7232117344509	83.8799870953866	91.3838120104439	100.715372049794	95.0965824665676
386	96.2118425891872	96.47021242613	104.691358024691	94.2118966553174	96	104.105471685224	99.4039802000202	102.442494664453	99.3682772750555	88.4955752212389	101.481958762887	102.761135712425	95.5760586704519	99.4138863841299	99.3760635280771	107.600649936812	97.72989611389	102.788217813128	93.4926958831341	96.6504003411191	102.564102564103	95.2794671300319	142.496210207175	108.095858591581	73.0454631919346	78.5555907507127	100.855336556341	104.050049390846	84.2499414930962	105.023073250941	93.6655658961273	95.9051724137931	104.36320754717	104.491815759421	97.2917026047956	97.2700160587291	102.321174798674	89.0865683356771	99.1915705332001	102.089552238806	94.8661777312125	116.700201207243	99.4995144543214	104.01967503931	94.8661777312125	83.8799870953866	90.5134899912968	100.0394299555	96.2852897473997
387	97.0945200441339	95.831336847149	105.679012345679	94.6925695974364	96	104.105471685224	98.7978583695323	102.442494664453	98.3438620454157	86.886564762671	101.481958762887	101.979682208909	96.5223562810504	99.4138863841299	98.6954055587068	106.878497923813	96.9603693728357	102.788217813128	92.4302788844621	96.6504003411191	102.564102564103	95.8586736171445	144.012127337039	107.416010424339	73.0454631919346	78.5555907507127	99.9628114540721	104.050049390846	85.1860519541306	102.477059353949	94.3860702491744	96.9827586206897	104.36320754717	104.491815759421	96.7741935483871	98.1876577196605	102.321174798674	89.0865683356771	99.7365791625034	102.089552238806	94.8661777312125	116.700201207243	98.6031224322103	104.01967503931	93.7232117344509	83.8799870953866	88.7728459530026	100.715372049794	96.2852897473997
388	95.3291651342405	95.192461268168	104.691358024691	94.6925695974364	96	104.105471685224	100.010102030508	102.442494664453	99.3682772750555	88.4955752212389	103.414948453608	101.979682208909	95.5760586704519	99.4138863841299	98.6954055587068	107.600649936812	95.8060792612543	102.788217813128	93.4926958831341	96.6504003411191	102.564102564103	96.7274833478135	144.012127337039	107.416010424339	71.9041278295606	78.5555907507127	99.9628114540721	102.732960158051	85.1860519541306	102.477059353949	93.6655658961273	98.0603448275862	104.36320754717	104.491815759421	96.7741935483871	98.1876577196605	102.321174798674	88.6941164927887	99.7365791625034	102.089552238806	93.7232117344509	116.700201207243	98.6031224322103	103.535862597266	94.8661777312125	83.8799870953866	90.5134899912968	100.0394299555	97.4739970282318
389	94.4464876792939	95.831336847149	103.703703703704	94.2118966553174	95.4973821989529	103.285743561719	99.4039802000202	103.153900877401	98.3438620454157	86.886564762671	101.481958762887	101.979682208909	96.5223562810504	99.4138863841299	99.3760635280771	107.600649936812	96.1908426317815	102.788217813128	95.6175298804781	96.6504003411191	102.564102564103	96.1482768607008	147.043961596766	107.416010424339	73.0454631919346	77.2885650934431	100.855336556341	104.050049390846	85.1860519541306	101.840555879701	93.6655658961273	97.5215517241379	104.36320754717	104.491815759421	96.7741935483871	98.1876577196605	102.321174798674	89.0865683356771	99.1915705332001	102.089552238806	93.7232117344509	116.700201207243	98.6031224322103	103.535862597266	94.8661777312125	83.8799870953866	92.2541340295909	100.0394299555	96.2852897473997
390	96.2118425891872	96.47021242613	103.703703703704	94.6925695974364	94.9947643979058	104.105471685224	98.7978583695323	102.442494664453	97.319446815776	86.886564762671	102.448453608247	100.807501953634	94.6297610598533	99.4138863841299	99.3760635280771	106.878497923813	96.5756060023086	102.788217813128	95.6175298804781	96.6504003411191	101.411696917315	94.9898638864755	145.528044466902	106.736162257096	73.0454631919346	78.5555907507127	100.855336556341	104.050049390846	85.1860519541306	101.204052405453	94.3860702491744	97.5215517241379	106.132075471698	104.491815759421	96.7741935483871	99.1052993805919	102.321174798674	89.0865683356771	99.1915705332001	102.089552238806	94.8661777312125	122.065727699531	98.6031224322103	103.535862597266	93.7232117344509	85.1704484353156	89.6431679721497	99.3634878612066	96.2852897473997
391	94.4464876792939	95.831336847149	103.703703703704	95.6539154816743	94.9947643979058	104.105471685224	99.4039802000202	102.442494664453	98.3438620454157	85.277554304103	100.515463917526	101.198228705392	97.4686538916489	98.7376014427412	98.6954055587068	106.156345910814	96.1908426317815	102.788217813128	93.4926958831341	96.0818685744066	103.71650821089	95.8586736171445	144.012127337039	106.056314089853	73.0454631919346	76.0215394361736	100.855336556341	102.732960158051	86.122162415165	98.6580385084602	94.3860702491744	97.5215517241379	106.132075471698	104.491815759421	97.2917026047956	100.022941041523	102.321174798674	88.6941164927887	99.1915705332001	102.089552238806	94.8661777312125	118.041582830315	98.6031224322103	104.01967503931	94.8661777312125	83.8799870953866	90.9486510008703	99.3634878612066	96.2852897473997
392	92.6811327694005	95.192461268168	104.691358024691	95.6539154816743	94.4921465968586	103.285743561719	99.4039802000202	103.153900877401	98.3438620454157	85.277554304103	100.515463917526	100.807501953634	95.5760586704519	99.4138863841299	99.3760635280771	107.600649936812	98.4994228549442	103.837077178568	91.3678618857902	96.6504003411191	102.564102564103	96.4378801042572	147.043961596766	106.056314089853	73.0454631919346	77.2885650934431	100.855336556341	102.732960158051	85.1860519541306	101.204052405453	94.3860702491744	97.5215517241379	107.900943396226	104.491815759421	97.2917026047956	99.1052993805919	102.321174798674	88.6941164927887	98.6465619038968	102.089552238806	93.7232117344509	114.0174379611	98.6031224322103	104.01967503931	96.0091437279741	85.1704484353156	90.5134899912968	99.3634878612066	96.2852897473997
393	95.3291651342405	96.47021242613	104.691358024691	95.6539154816743	94.4921465968586	104.92519980873	98.7978583695323	102.442494664453	97.319446815776	86.886564762671	101.481958762887	100.807501953634	97.4686538916489	98.7376014427412	100.056721497448	107.600649936812	98.1146594844171	102.788217813128	92.4302788844621	96.6504003411191	102.564102564103	96.4378801042572	148.55987872663	106.056314089853	73.0454631919346	78.5555907507127	100.855336556341	104.050049390846	86.122162415165	101.204052405453	95.1065746022216	96.4439655172414	104.36320754717	104.491815759421	97.2917026047956	100.022941041523	102.321174798674	88.6941164927887	99.1915705332001	102.089552238806	93.7232117344509	114.0174379611	98.6031224322103	104.01967503931	96.0091437279741	83.8799870953866	90.9486510008703	99.3634878612066	95.0965824665676
394	94.4464876792939	96.47021242613	105.679012345679	95.6539154816743	94.9947643979058	104.92519980873	99.4039802000202	103.153900877401	97.319446815776	86.886564762671	101.481958762887	100.807501953634	94.6297610598533	98.7376014427412	99.3760635280771	107.600649936812	97.72989611389	102.788217813128	93.4926958831341	96.6504003411191	101.411696917315	97.0170865913698	150.075795856493	106.056314089853	71.9041278295606	78.5555907507127	101.747861658609	102.732960158051	85.1860519541306	103.750066302445	95.1065746022216	96.4439655172414	104.36320754717	104.491815759421	97.2917026047956	98.1876577196605	102.321174798674	88.6941164927887	99.1915705332001	102.089552238806	94.8661777312125	114.0174379611	97.7067304100993	103.535862597266	94.8661777312125	85.1704484353156	88.7728459530026	100.0394299555	96.2852897473997
395	95.3291651342405	95.831336847149	104.691358024691	96.1345884237933	94.9947643979058	104.92519980873	98.7978583695323	103.153900877401	98.3438620454157	86.886564762671	100.515463917526	100.026048450117	96.5223562810504	98.0613165013526	98.6954055587068	107.600649936812	97.72989611389	103.837077178568	95.6175298804781	96.6504003411191	103.71650821089	97.0170865913698	148.55987872663	105.376465922611	73.0454631919346	79.8226164079823	101.747861658609	102.732960158051	86.122162415165	101.840555879701	95.1065746022216	96.9827586206897	104.36320754717	104.491815759421	97.2917026047956	98.1876577196605	102.321174798674	89.0865683356771	98.6465619038968	101.194029850746	93.7232117344509	118.041582830315	96.8103383879884	104.01967503931	96.0091437279741	86.4609097752446	90.5134899912968	99.3634878612066	95.0965824665676
396	95.3291651342405	95.831336847149	103.703703703704	95.6539154816743	94.9947643979058	105.744927932236	99.4039802000202	103.153900877401	96.2950315861362	88.4955752212389	101.481958762887	100.416775201875	96.5223562810504	98.0613165013526	98.6954055587068	107.600649936812	98.1146594844171	104.885936544008	93.4926958831341	96.6504003411191	104.868913857678	97.5962930784825	150.075795856493	105.376465922611	73.0454631919346	78.5555907507127	101.747861658609	104.050049390846	86.122162415165	101.204052405453	95.1065746022216	95.9051724137931	104.36320754717	104.491815759421	96.7741935483871	97.2700160587291	102.321174798674	89.4790201785656	98.6465619038968	102.089552238806	93.7232117344509	112.676056338028	97.7067304100993	103.535862597266	96.0091437279741	83.8799870953866	90.0783289817232	99.3634878612066	95.0965824665676
397	95.3291651342405	96.47021242613	103.703703703704	95.6539154816743	94.9947643979058	106.564656055742	97.5856147085564	102.442494664453	97.319446815776	88.4955752212389	100.515463917526	99.2445949466007	94.6297610598533	98.7376014427412	98.0147475893364	107.600649936812	98.8841862254713	103.837077178568	91.3678618857902	96.6504003411191	102.564102564103	97.5962930784825	148.55987872663	104.016769588125	73.0454631919346	79.8226164079823	101.747861658609	104.050049390846	87.0582728761994	100.567548931205	95.1065746022216	96.9827586206897	106.132075471698	105.062809288161	96.2566844919786	98.1876577196605	102.321174798674	89.4790201785656	98.6465619038968	102.089552238806	93.7232117344509	116.700201207243	97.7067304100993	103.535862597266	97.1521097247357	85.1704484353156	90.5134899912968	100.0394299555	95.0965824665676
398	94.4464876792939	95.831336847149	103.703703703704	95.1732425395554	95.4973821989529	106.564656055742	97.5856147085564	103.153900877401	98.3438620454157	86.886564762671	98.5824742268041	97.6816879395676	95.5760586704519	99.4138863841299	98.0147475893364	107.600649936812	100.808003078107	103.837077178568	92.4302788844621	97.2189321078315	102.564102564103	97.0170865913698	150.075795856493	104.016769588125	73.0454631919346	79.8226164079823	101.747861658609	105.367138623642	87.0582728761994	101.204052405453	95.1065746022216	96.4439655172414	104.36320754717	105.062809288161	96.2566844919786	98.1876577196605	102.321174798674	89.4790201785656	98.6465619038968	101.194029850746	93.7232117344509	116.700201207243	99.4995144543214	103.052050155223	97.1521097247357	85.1704484353156	89.2080069625761	100.0394299555	93.9078751857355
399	95.3291651342405	96.47021242613	103.703703703704	95.1732425395554	94.9947643979058	107.384384179247	98.1917365390444	102.442494664453	95.2706163564965	88.4955752212389	98.5824742268041	97.2909611878093	95.5760586704519	98.7376014427412	98.0147475893364	108.32280194981	99.6537129665256	103.837077178568	91.3678618857902	96.6504003411191	101.411696917315	97.3066898349261	148.55987872663	104.016769588125	71.9041278295606	79.8226164079823	100.855336556341	104.050049390846	87.0582728761994	99.9310454569565	95.1065746022216	98.5991379310345	106.132075471698	104.491815759421	95.7391754355701	97.2700160587291	102.321174798674	89.4790201785656	98.6465619038968	102.089552238806	93.7232117344509	123.407109322602	99.4995144543214	103.535862597266	97.1521097247357	83.8799870953866	88.7728459530026	100.0394299555	93.9078751857355
400	94.4464876792939	96.47021242613	103.703703703704	96.1345884237933	94.9947643979058	108.204112302753	98.1917365390444	102.442494664453	96.2950315861362	90.1045856798069	98.5824742268041	96.9002344360511	96.5223562810504	98.7376014427412	98.6954055587068	108.32280194981	99.2689495959984	103.837077178568	91.3678618857902	97.2189321078315	103.71650821089	97.3066898349261	147.043961596766	104.016769588125	71.9041278295606	79.8226164079823	100.855336556341	105.367138623642	87.9943833372338	98.6580385084602	94.3860702491744	99.1379310344828	104.36320754717	105.062809288161	95.7391754355701	97.2700160587291	102.321174798674	89.4790201785656	98.6465619038968	101.194029850746	93.7232117344509	120.724346076459	98.6031224322103	103.052050155223	97.1521097247357	83.8799870953866	88.7728459530026	100.0394299555	92.7191679049034
401	92.6811327694005	96.47021242613	103.703703703704	96.1345884237933	94.9947643979058	106.564656055742	98.1917365390444	103.153900877401	97.319446815776	90.1045856798069	99.5489690721649	97.2909611878093	97.4686538916489	98.0613165013526	98.0147475893364	108.32280194981	99.2689495959984	103.837077178568	91.3678618857902	97.2189321078315	102.564102564103	97.0170865913698	148.55987872663	104.016769588125	70.7627924671866	78.5555907507127	100.855336556341	105.367138623642	87.0582728761994	99.2945419827083	94.3860702491744	98.5991379310345	104.36320754717	105.062809288161	95.7391754355701	96.3523743977977	102.321174798674	89.0865683356771	98.6465619038968	102.089552238806	93.7232117344509	118.041582830315	99.4995144543214	102.56823771318	97.1521097247357	83.8799870953866	90.5134899912968	99.3634878612066	93.9078751857355
402	94.4464876792939	96.47021242613	103.703703703704	97.5766072501502	94.9947643979058	106.564656055742	97.5856147085564	103.153900877401	97.319446815776	91.7135961383749	98.5824742268041	96.9002344360511	97.4686538916489	98.0613165013526	97.334089619966	107.600649936812	97.72989611389	103.837077178568	90.3054448871182	97.787463874544	102.564102564103	97.5962930784825	150.075795856493	103.336921420883	73.0454631919346	77.2885650934431	100.855336556341	104.050049390846	87.9943833372338	98.6580385084602	94.3860702491744	98.5991379310345	104.36320754717	105.062809288161	95.7391754355701	96.3523743977977	102.321174798674	89.4790201785656	98.6465619038968	101.194029850746	93.7232117344509	119.382964453387	99.4995144543214	102.56823771318	98.2950757214973	85.1704484353156	89.6431679721497	100.715372049794	95.0965824665676
403	92.6811327694005	95.831336847149	104.691358024691	96.6152613659123	94.9947643979058	106.564656055742	96.3733710475806	103.153900877401	95.2706163564965	94.9316170555109	98.5824742268041	97.2909611878093	97.4686538916489	98.7376014427412	96.6534316505956	107.600649936812	98.8841862254713	103.837077178568	90.3054448871182	96.6504003411191	103.71650821089	97.8858963220388	148.55987872663	104.016769588125	75.3281339166825	76.0215394361736	100.855336556341	105.367138623642	87.0582728761994	99.9310454569565	95.1065746022216	99.1379310344828	106.132075471698	105.062809288161	96.2566844919786	97.2700160587291	102.321174798674	89.4790201785656	98.6465619038968	102.089552238806	93.7232117344509	119.382964453387	100.395906476432	102.084425271137	97.1521097247357	83.8799870953866	89.2080069625761	100.715372049794	93.9078751857355
404	93.5638102243472	96.47021242613	103.703703703704	96.6152613659123	94.9947643979058	107.384384179247	96.9794928780685	103.153900877401	97.319446815776	91.7135961383749	99.5489690721649	97.6816879395676	98.4149515022475	98.0613165013526	96.6534316505956	107.600649936812	99.6537129665256	103.837077178568	90.3054448871182	96.6504003411191	103.71650821089	96.7274833478135	151.591712986357	104.696617755368	75.3281339166825	76.0215394361736	100.855336556341	105.367138623642	87.9943833372338	100.567548931205	95.1065746022216	99.1379310344828	106.132075471698	105.062809288161	95.7391754355701	97.2700160587291	102.321174798674	89.4790201785656	98.6465619038968	102.089552238806	93.7232117344509	116.700201207243	102.188690520654	102.084425271137	98.2950757214973	82.5895257554576	88.3376849434291	100.0394299555	93.9078751857355
405	94.4464876792939	95.831336847149	103.703703703704	96.1345884237933	94.9947643979058	107.384384179247	96.3733710475806	103.153900877401	96.2950315861362	94.9316170555109	98.5824742268041	97.6816879395676	98.4149515022475	97.3850315599639	97.334089619966	108.32280194981	98.4994228549442	104.885936544008	90.3054448871182	96.6504003411191	104.868913857678	95.5690703735882	150.075795856493	103.336921420883	75.3281339166825	76.0215394361736	101.747861658609	104.050049390846	87.9943833372338	99.9310454569565	95.1065746022216	99.1379310344828	107.900943396226	105.062809288161	96.2566844919786	96.3523743977977	102.321174798674	89.0865683356771	98.6465619038968	102.985074626866	92.5802457376893	115.358819584172	101.292298498543	102.084425271137	99.4380417182589	85.1704484353156	87.9025239338555	100.715372049794	93.9078751857355
406	94.4464876792939	95.831336847149	103.703703703704	96.1345884237933	94.9947643979058	108.204112302753	95.7672492170926	103.153900877401	97.319446815776	93.3226065969429	99.5489690721649	98.0724146913259	97.4686538916489	97.3850315599639	96.6534316505956	109.044953962809	97.3451327433628	103.837077178568	90.3054448871182	96.6504003411191	102.564102564103	95.2794671300319	150.075795856493	104.016769588125	74.1867985543085	72.2204624643649	101.747861658609	105.367138623642	87.9943833372338	98.0215350342121	95.1065746022216	99.676724137931	106.132075471698	105.062809288161	94.7041573227531	96.3523743977977	103.133247614536	88.6941164927887	98.1015532745935	102.985074626866	92.5802457376893	111.334674714956	102.188690520654	101.600612829093	99.4380417182589	83.8799870953866	87.467362924282	100.715372049794	93.9078751857355
407	96.2118425891872	95.831336847149	104.691358024691	96.1345884237933	95.4973821989529	106.564656055742	95.7672492170926	103.153900877401	96.2950315861362	94.9316170555109	99.5489690721649	97.6816879395676	96.5223562810504	96.7087466185753	95.9727736812252	109.767105975808	96.9603693728357	103.837077178568	91.3678618857902	97.2189321078315	103.71650821089	96.4378801042572	148.55987872663	104.016769588125	75.3281339166825	74.754513778904	100.855336556341	105.367138623642	87.9943833372338	99.9310454569565	94.3860702491744	98.5991379310345	109.669811320755	105.062809288161	94.7041573227531	95.4347327368663	103.133247614536	88.6941164927887	98.1015532745935	102.985074626866	92.5802457376893	115.358819584172	102.188690520654	102.084425271137	99.4380417182589	85.1704484353156	87.467362924282	100.715372049794	92.7191679049034
408	97.9771974990805	95.192461268168	104.691358024691	96.1345884237933	94.9947643979058	107.384384179247	96.9794928780685	102.442494664453	97.319446815776	96.5406275140788	99.5489690721649	98.0724146913259	98.4149515022475	97.3850315599639	95.9727736812252	109.767105975808	99.2689495959984	102.788217813128	92.4302788844621	97.2189321078315	103.71650821089	96.1482768607008	148.55987872663	104.696617755368	76.4694692790565	74.754513778904	100.855336556341	104.050049390846	87.0582728761994	101.204052405453	95.1065746022216	98.5991379310345	107.900943396226	105.062809288161	94.7041573227531	95.4347327368663	102.321174798674	88.6941164927887	98.6465619038968	102.985074626866	92.5802457376893	115.358819584172	103.085082542765	102.56823771318	99.4380417182589	85.1704484353156	87.0322019147085	101.391314144088	92.7191679049034
409	98.8598749540272	95.192461268168	103.703703703704	96.1345884237933	94.9947643979058	109.023840426259	95.1611273866047	103.153900877401	96.2950315861362	98.1496379726468	100.515463917526	97.6816879395676	98.4149515022475	96.7087466185753	95.2921157118548	109.767105975808	100.808003078107	103.837077178568	91.3678618857902	97.2189321078315	101.411696917315	96.7274833478135	148.55987872663	104.016769588125	76.4694692790565	74.754513778904	100.855336556341	105.367138623642	87.0582728761994	101.204052405453	95.1065746022216	99.676724137931	109.669811320755	104.491815759421	94.1866482663447	95.4347327368663	102.321174798674	88.3016646499002	98.6465619038968	102.089552238806	92.5802457376893	115.358819584172	103.981474564876	102.084425271137	99.4380417182589	85.1704484353156	87.467362924282	102.067256238382	93.9078751857355
410	98.8598749540272	95.831336847149	103.703703703704	95.1732425395554	95.4973821989529	110.66329667327	95.7672492170926	103.153900877401	96.2950315861362	98.1496379726468	101.481958762887	97.6816879395676	98.4149515022475	96.7087466185753	95.9727736812252	109.044953962809	100.42323970758	103.837077178568	91.3678618857902	97.787463874544	103.71650821089	97.3066898349261	150.075795856493	104.016769588125	76.4694692790565	73.4874881216345	100.855336556341	105.367138623642	87.9943833372338	100.567548931205	95.1065746022216	98.5991379310345	109.669811320755	104.491815759421	95.2216663791616	95.4347327368663	102.321174798674	87.9092128070118	98.6465619038968	102.089552238806	92.5802457376893	115.358819584172	103.981474564876	102.56823771318	100.58100771502	83.8799870953866	90.0783289817232	102.067256238382	92.7191679049034
411	97.9771974990805	94.553585689187	104.691358024691	95.1732425395554	95.4973821989529	111.483024796776	95.1611273866047	102.442494664453	95.2706163564965	99.7586484312148	103.414948453608	97.6816879395676	97.4686538916489	98.0613165013526	96.6534316505956	109.044953962809	98.8841862254713	102.788217813128	91.3678618857902	97.787463874544	103.71650821089	96.4378801042572	150.075795856493	104.696617755368	76.4694692790565	72.2204624643649	100.855336556341	104.050049390846	87.0582728761994	99.9310454569565	95.1065746022216	99.1379310344828	109.669811320755	104.491815759421	94.1866482663447	95.4347327368663	102.321174798674	88.6941164927887	98.6465619038968	102.089552238806	92.5802457376893	112.676056338028	103.981474564876	102.084425271137	99.4380417182589	82.5895257554576	87.9025239338555	101.391314144088	93.9078751857355
412	97.9771974990805	95.192461268168	104.691358024691	96.1345884237933	95.4973821989529	108.204112302753	94.5550055561168	102.442494664453	96.2950315861362	99.7586484312148	103.414948453608	98.0724146913259	98.4149515022475	97.3850315599639	96.6534316505956	109.044953962809	98.4994228549442	103.837077178568	90.3054448871182	97.787463874544	102.564102564103	96.1482768607008	151.591712986357	104.016769588125	77.6108046414305	72.2204624643649	100.855336556341	105.367138623642	87.0582728761994	101.204052405453	94.3860702491744	98.0603448275862	107.900943396226	104.491815759421	94.7041573227531	96.3523743977977	102.321174798674	87.9092128070118	98.6465619038968	102.089552238806	90.2943137441661	109.993293091885	104.877866586987	102.084425271137	99.4380417182589	83.8799870953866	90.5134899912968	100.715372049794	93.9078751857355
413	97.0945200441339	95.192461268168	104.691358024691	96.6152613659123	95.4973821989529	109.023840426259	95.1611273866047	102.442494664453	95.2706163564965	101.367658889783	103.414948453608	98.4631414430841	97.4686538916489	97.3850315599639	96.6534316505956	110.489257988807	99.6537129665256	103.837077178568	90.3054448871182	97.787463874544	103.71650821089	96.7274833478135	151.591712986357	104.016769588125	76.4694692790565	72.2204624643649	100.855336556341	104.050049390846	87.0582728761994	100.567548931205	94.3860702491744	97.5215517241379	107.900943396226	105.062809288161	94.1866482663447	95.4347327368663	102.321174798674	87.9092128070118	98.6465619038968	102.089552238806	92.5802457376893	111.334674714956	104.877866586987	102.56823771318	99.4380417182589	83.8799870953866	88.3376849434291	100.0394299555	93.9078751857355
414	97.0945200441339	95.192461268168	104.691358024691	96.1345884237933	94.9947643979058	109.843568549764	95.1611273866047	103.153900877401	94.2462011268568	99.7586484312148	106.314432989691	98.0724146913259	98.4149515022475	97.3850315599639	95.9727736812252	109.767105975808	98.1146594844171	102.788217813128	91.3678618857902	97.2189321078315	102.564102564103	97.0170865913698	151.591712986357	104.696617755368	77.6108046414305	72.2204624643649	100.855336556341	104.050049390846	87.9943833372338	102.477059353949	94.3860702491744	98.5991379310345	107.900943396226	105.062809288161	94.7041573227531	96.3523743977977	102.321174798674	88.3016646499002	98.6465619038968	102.985074626866	92.5802457376893	108.651911468813	105.774258609098	102.084425271137	99.4380417182589	83.8799870953866	89.6431679721497	100.715372049794	93.9078751857355
415	97.9771974990805	95.192461268168	105.679012345679	96.6152613659123	95.4973821989529	109.023840426259	95.1611273866047	103.153900877401	95.2706163564965	99.7586484312148	107.280927835052	98.0724146913259	99.361249112846	98.0613165013526	95.9727736812252	109.767105975808	98.8841862254713	103.837077178568	90.3054448871182	97.2189321078315	102.564102564103	96.1482768607008	150.075795856493	104.016769588125	76.4694692790565	72.2204624643649	101.747861658609	104.050049390846	87.0582728761994	101.840555879701	94.3860702491744	98.5991379310345	107.900943396226	105.062809288161	94.1866482663447	98.1876577196605	102.321174798674	88.3016646499002	98.6465619038968	102.985074626866	91.4372797409277	104.627766599598	105.774258609098	102.56823771318	99.4380417182589	82.5895257554576	90.5134899912968	100.715372049794	92.7191679049034
416	97.0945200441339	95.192461268168	104.691358024691	97.5766072501502	95.4973821989529	109.843568549764	95.1611273866047	103.153900877401	95.2706163564965	101.367658889783	108.247422680412	98.0724146913259	97.4686538916489	97.3850315599639	95.2921157118548	110.489257988807	98.1146594844171	103.837077178568	89.2430278884462	97.2189321078315	102.564102564103	95.8586736171445	154.623547246084	104.016769588125	76.4694692790565	72.2204624643649	101.747861658609	102.732960158051	87.9943833372338	99.9310454569565	93.6655658961273	98.5991379310345	106.132075471698	105.062809288161	94.1866482663447	99.1052993805919	102.321174798674	88.6941164927887	98.1015532745935	102.985074626866	91.4372797409277	105.969148222669	105.774258609098	102.56823771318	99.4380417182589	83.8799870953866	89.6431679721497	101.391314144088	92.7191679049034
417	97.0945200441339	95.192461268168	104.691358024691	98.0572801922692	95.4973821989529	109.843568549764	94.5550055561168	102.442494664453	95.2706163564965	102.976669348351	109.213917525773	98.0724146913259	97.4686538916489	97.3850315599639	95.9727736812252	110.489257988807	98.1146594844171	104.885936544008	91.3678618857902	97.2189321078315	103.71650821089	96.7274833478135	154.623547246084	103.336921420883	77.6108046414305	73.4874881216345	100.855336556341	102.732960158051	87.9943833372338	103.113562828197	94.3860702491744	98.0603448275862	107.900943396226	104.491815759421	94.1866482663447	98.1876577196605	102.321174798674	88.6941164927887	98.1015532745935	102.985074626866	91.4372797409277	103.286384976526	105.774258609098	102.084425271137	99.4380417182589	83.8799870953866	88.3376849434291	101.391314144088	92.7191679049034
418	97.0945200441339	95.192461268168	104.691358024691	97.0959343080312	95.4973821989529	110.66329667327	94.5550055561168	103.153900877401	96.2950315861362	104.585679806919	110.180412371134	97.6816879395676	98.4149515022475	96.7087466185753	96.6534316505956	109.767105975808	98.4994228549442	103.837077178568	90.3054448871182	97.787463874544	102.564102564103	97.0170865913698	151.591712986357	104.016769588125	76.4694692790565	72.2204624643649	100.855336556341	104.050049390846	87.9943833372338	101.840555879701	93.6655658961273	98.0603448275862	107.900943396226	104.491815759421	94.1866482663447	97.2700160587291	102.321174798674	88.6941164927887	98.1015532745935	102.985074626866	91.4372797409277	103.286384976526	105.774258609098	101.600612829093	99.4380417182589	83.8799870953866	88.3376849434291	101.391314144088	91.5304606240713
419	94.4464876792939	95.831336847149	103.703703703704	97.5766072501502	95.4973821989529	109.023840426259	94.5550055561168	102.442494664453	95.2706163564965	104.585679806919	110.180412371134	98.0724146913259	97.4686538916489	97.3850315599639	95.9727736812252	109.767105975808	96.5756060023086	104.885936544008	89.2430278884462	97.787463874544	102.564102564103	97.0170865913698	153.10763011622	104.016769588125	76.4694692790565	72.2204624643649	100.855336556341	102.732960158051	88.9304937982682	99.9310454569565	93.6655658961273	98.5991379310345	109.669811320755	104.491815759421	94.1866482663447	99.1052993805919	101.509101982811	89.0865683356771	98.1015532745935	102.985074626866	92.5802457376893	101.945003353454	104.877866586987	102.084425271137	99.4380417182589	85.1704484353156	87.9025239338555	101.391314144088	92.7191679049034
420	95.3291651342405	95.192461268168	103.703703703704	97.5766072501502	96	108.204112302753	94.5550055561168	102.442494664453	95.2706163564965	102.976669348351	111.146907216495	98.0724146913259	97.4686538916489	96.7087466185753	95.2921157118548	108.32280194981	96.5756060023086	104.885936544008	89.2430278884462	97.787463874544	101.411696917315	97.5962930784825	151.591712986357	104.016769588125	75.3281339166825	73.4874881216345	100.855336556341	102.732960158051	87.9943833372338	100.567548931205	94.3860702491744	97.5215517241379	107.900943396226	104.491815759421	94.7041573227531	98.1876577196605	101.509101982811	88.6941164927887	98.6465619038968	103.880597014925	92.5802457376893	99.2622401073105	104.877866586987	101.600612829093	98.2950757214973	86.4609097752446	88.7728459530026	101.391314144088	95.0965824665676
421	93.5638102243472	95.831336847149	103.703703703704	97.0959343080312	96	105.744927932236	93.3427618951409	102.442494664453	95.2706163564965	101.367658889783	111.146907216495	98.0724146913259	97.4686538916489	96.7087466185753	95.9727736812252	108.32280194981	96.1908426317815	105.934795909448	89.2430278884462	97.2189321078315	100.259291270527	97.0170865913698	153.10763011622	104.016769588125	76.4694692790565	72.2204624643649	99.9628114540721	104.050049390846	88.9304937982682	102.477059353949	93.6655658961273	97.5215517241379	106.132075471698	104.491815759421	93.6691392099362	97.2700160587291	101.509101982811	88.6941164927887	98.1015532745935	102.985074626866	90.2943137441661	97.9208584842388	103.981474564876	102.084425271137	99.4380417182589	85.1704484353156	89.2080069625761	102.067256238382	92.7191679049034
[truncated: 40 more columns]
