# Supplementary material for: Transient nicotine exposure in early adolescent male mice freezes their dopamine circuits in an immature state
Source: Nat Commun. 2024 Oct 18;15:9017. doi: 10.1038/s41467-024-53327-w (PMC11489768; doi:10.1038/s41467-024-53327-w)
Supplement: Supplementary file 4 — Source Data [file 41467_2024_53327_MOESM4_ESM.zip › source_data/Juxta_adol_moyf_sal.csv]

	V1	V2	V3	V4	V5	V6	V7	V8	V9	V10	V11	V12	V13	V14	V15	V16	V17	V18	V19	V20	V21	V22	V23	V24	V25	V26	V27	V28	V29	V30	V31	V32	V33	V34	V35	V36	V37	V38	V39	V40	V41	V42	V43	V44	V45	V46	V47	V48	V49
1	93.4371523915461	96.4086193136473	103.448275862069	96.6346153846154	98.6784140969163	101.0183299389	100.606060606061	99.108734402852	96.9072164948454	91.2423625254582	101.694915254237	99.5121951219512	99.5260663507109	98.6486486486486	102.127659574468	99.1855203619909	100.384615384615	102.61780104712	98.6737400530504	99.215965787598	92.2190201729106	94.6142649199418	111.487758945386	96.4102564102564	105.681818181818	107.255520504732	100.668151447661	102.295081967213	101.052631578947	102.938840349484	97.2972972972973	100.470114170584	89.4854586129754	98.927805575411	97.3958333333333	99.7711670480549	99.8984771573604	101.126898579128	100.74880871341	99.5515695067265	96.137339055794	92.8689883913764	96.969696969697	98.7893462469734	97.5609756097561	98.0645161290322	97.1022416621104	99.5766299745978	101.040118870728
2	90.7675194660734	97.6855546687949	102.463054187192	98.0769230769231	100.188797986155	102.647657841141	103.030303030303	99.8217468805704	97.9381443298969	91.2423625254582	98.7893462469734	98.7317073170732	100.473933649289	99.3243243243243	102.808510638298	97.737556561086	103.846153846154	100.523560209424	99.7347480106101	100.356379187455	97.9827089337176	98.3988355167395	97.9284369114878	97.0940170940171	104.545454545455	107.255520504732	101.559020044543	98.3606557377049	99.1812865497076	99.7617156473392	98.018018018018	100.470114170584	93.0648769574944	98.927805575411	96.3541666666667	97.0251716247139	99.8984771573604	100.734933855953	100.74880871341	99.5515695067265	97.2818311874106	99.502487562189	97.8675645342312	99.273607748184	102.152080344333	104.516129032258	97.5396391470749	100.254022015241	104.606240713224
3	98.7764182424916	98.3240223463687	102.463054187192	100.480769230769	99.685336689742	101.0183299389	101.212121212121	99.8217468805704	100	96.1303462321792	97.8208232445521	98.7317073170732	101.421800947867	98.6486486486486	100.765957446809	98.4615384615385	104.230769230769	99.4764397905759	100.79575596817	98.6457590876693	101.440922190202	93.4497816593886	93.4086629001883	98.4615384615385	105.681818181818	102.208201892744	100.668151447661	98.3606557377049	100.116959064327	98.4908657664813	98.7387387387387	99.3955674949631	93.0648769574944	99.4996426018585	97.3958333333333	95.1945080091533	100.710659898477	99.9510044096031	100.204220558203	99.5515695067265	99.5708154506438	96.849087893864	98.7654320987654	98.7893462469734	105.595408895265	104.516129032258	95.7900492072171	98.8992379339543	102.22882615156
4	100.55617352614	100.877893056664	100.492610837438	100.480769230769	100.188797986155	99.3890020366599	102.424242424242	99.8217468805704	100	101.0183299389	96.8523002421308	97.9512195121951	99.5260663507109	100	101.446808510638	98.4615384615385	105	99.4764397905759	105.039787798408	98.6457590876693	102.593659942363	98.6899563318777	91.9020715630885	100.512820512821	98.8636363636364	97.1608832807571	100.668151447661	98.3606557377049	99.1812865497076	101.032565528197	100.18018018018	101.007387508395	96.6442953020134	100.071479628306	99.4791666666667	99.7711670480549	99.0862944162437	100.342969132778	99.1150442477876	101.345291479821	100.71530758226	100.829187396352	97.8675645342312	99.273607748184	103.299856527977	104.516129032258	100.164024056862	99.5766299745978	98.6627043090639
5	104.115684093437	102.154828411812	97.5369458128079	101.442307692308	100.188797986155	100.20366598778	99.3939393939394	99.108734402852	98.9690721649485	102.647657841141	97.8208232445521	100.682926829268	98.5781990521327	102.027027027027	99.4042553191489	98.4615384615385	102.307692307692	100.523560209424	102.917771883289	100.356379187455	103.746397694525	101.601164483261	96.421845574388	101.880341880342	101.136363636364	93.3753943217666	100.668151447661	99.672131147541	98.2456140350877	95.9491660047657	102.342342342342	101.007387508395	102.013422818792	100.071479628306	100	99.7711670480549	99.8984771573604	100.342969132778	99.1150442477876	100.448430493274	101.859799713877	106.135986733002	101.459034792368	100.242130750605	99.8565279770445	101.935483870968	101.038819026791	100.254022015241	96.2852897473997
6	104.115684093437	104.070231444533	98.5221674876847	100.961538461538	100.188797986155	99.3890020366599	97.5757575757576	99.8217468805704	102.061855670103	104.276985743381	100.726392251816	101.073170731707	99.5260663507109	100.675675675676	98.7234042553192	102.081447963801	95.7692307692308	99.4764397905759	98.6737400530504	99.7861724875267	103.746397694525	101.310043668122	103.954802259887	101.880341880342	97.7272727272727	95.8990536277603	98.8864142538976	100.983606557377	101.052631578947	101.032565528197	102.342342342342	101.007387508395	105.592841163311	100.643316654753	102.604166666667	102.517162471396	100.710659898477	99.5590396864282	99.1150442477876	100.448430493274	103.004291845494	98.1757877280265	100.561167227834	100.726392251816	97.5609756097561	94.1935483870968	100.601421541826	99.5766299745978	97.4739970282318
7	105.895439377086	102.154828411812	97.5369458128079	100.961538461538	100.692259282568	97.7596741344196	97.5757575757576	101.247771836007	102.061855670103	102.647657841141	100.726392251816	102.243902439024	99.5260663507109	100	97.3617021276596	102.081447963801	93.4615384615385	99.4764397905759	96.551724137931	100.926585887384	97.9827089337176	106.259097525473	100.941619585687	102.564102564103	93.1818181818182	98.4227129337539	98.8864142538976	100.983606557377	100.116959064327	99.7617156473392	101.621621621622	98.8582941571525	109.17225950783	100.643316654753	103.125	104.347826086957	99.8984771573604	99.1670749632533	100.204220558203	100.448430493274	100.71530758226	106.135986733002	104.152637485971	102.179176755448	96.4131994261119	98.0645161290322	102.351011481684	100.254022015241	99.851411589896
8	102.335928809789	98.3240223463687	97.5369458128079	100.961538461538	100.188797986155	98.5743380855397	98.1818181818182	101.247771836007	102.061855670103	110.794297352342	105.569007263923	101.073170731707	101.421800947867	100.675675675676	97.3617021276596	103.529411764706	95	98.4293193717277	97.6127320954907	102.066999287242	100.28818443804	105.676855895197	103.954802259887	101.196581196581	93.1818181818182	98.4227129337539	97.9955456570156	100.983606557377	101.052631578947	101.032565528197	99.4594594594595	97.7837474815312	110.961968680089	101.215153681201	103.645833333333	101.601830663616	99.8984771573604	98.7751102400784	100.74880871341	98.6547085201794	100.71530758226	99.502487562189	102.356902356902	100.726392251816	97.5609756097561	94.1935483870968	105.412793876435	101.608806096528	99.851411589896
9	92.5472747497219	97.6855546687949	99.5073891625616	98.5576923076923	101.19572057898	95.3156822810591	100.606060606061	101.960784313725	105.154639175258	110.794297352342	105.569007263923	99.1219512195122	101.421800947867	98.6486486486486	97.3617021276596	102.081447963801	95	96.3350785340314	100.79575596817	100.926585887384	96.8299711815562	104.512372634643	100.941619585687	102.564102564103	88.6363636363636	98.4227129337539	97.9955456570156	99.672131147541	100.116959064327	106.751389992057	97.2972972972973	98.8582941571525	114.541387024608	101.215153681201	104.6875	98.8558352402746	99.8984771573604	99.1670749632533	100.74880871341	100.448430493274	97.2818311874106	84.9087893864013	100.561167227834	98.7893462469734	98.7087517934003	94.1935483870968	104.975396391471	102.286198137172	102.22882615156
10	91.6573971078977	97.0470869912211	98.5221674876847	99.0384615384615	101.699181875393	95.3156822810591	101.818181818182	102.673796791444	103.092783505155	115.682281059063	103.63196125908	102.634146341463	100.473933649289	100	98.0425531914894	102.805429864253	98.4615384615385	96.3350785340314	103.978779840849	102.066999287242	99.135446685879	103.056768558952	90.3954802259887	103.247863247863	87.5	95.8990536277603	98.8864142538976	97.0491803278689	96.3742690058479	102.938840349484	95.8558558558559	98.3210208193418	116.331096196868	101.215153681201	104.6875	98.8558352402746	99.0862944162437	99.1670749632533	101.293396868618	101.345291479821	97.2818311874106	91.5422885572139	102.356902356902	98.3050847457627	98.7087517934003	91.6129032258064	103.225806451613	101.608806096528	101.040118870728
11	88.9877641824249	97.0470869912211	97.5369458128079	97.5961538461538	101.19572057898	94.5010183299389	100.606060606061	102.673796791444	104.123711340206	118.940936863544	105.569007263923	104.19512195122	101.421800947867	101.351351351351	98.0425531914894	103.529411764706	100	99.4764397905759	101.856763925729	100.356379187455	96.8299711815562	102.183406113537	91.9020715630885	103.931623931624	90.9090909090909	94.6372239747634	98.8864142538976	95.7377049180328	93.5672514619883	103.574265289913	95.8558558558559	101.544660846206	118.120805369128	101.786990707648	104.166666666667	99.7711670480549	99.8984771573604	99.1670749632533	100.74880871341	101.345291479821	98.4263233190272	83.5820895522388	100.561167227834	97.3365617433414	98.7087517934003	91.6129032258064	104.537998906506	100.931414055885	98.6627043090639
12	89.8776418242492	96.4086193136473	97.5369458128079	97.1153846153846	102.202643171806	91.2423625254582	99.3939393939394	104.099821746881	104.123711340206	110.794297352342	102.663438256659	107.317073170732	100.473933649289	100	98.0425531914894	103.529411764706	98.4615384615385	101.570680628272	96.551724137931	100.356379187455	95.6772334293948	101.892285298399	84.3691148775895	104.615384615385	88.6363636363636	94.6372239747634	97.1046770601336	95.7377049180328	90.7602339181286	101.032565528197	97.2972972972973	102.081934184016	118.120805369128	101.786990707648	104.6875	101.601830663616	100.710659898477	99.1670749632533	100.74880871341	103.139013452915	97.2818311874106	87.5621890547264	100.561167227834	100.242130750605	99.8565279770445	92.9032258064516	97.5396391470749	101.608806096528	99.851411589896
13	99.6662958843159	96.4086193136473	97.5369458128079	99.0384615384615	101.699181875393	93.6863543788187	99.3939393939394	104.099821746881	102.061855670103	104.276985743381	102.663438256659	110.048780487805	97.6303317535545	100.675675675676	98.0425531914894	105.701357466063	95.7692307692308	106.806282722513	93.368700265252	100.926585887384	99.135446685879	105.09461426492	94.9152542372881	105.299145299145	85.2272727272727	90.8517350157729	97.1046770601336	97.0491803278689	90.7602339181286	101.032565528197	97.2972972972973	102.619207521827	110.961968680089	102.358827734096	104.166666666667	102.517162471396	99.8984771573604	97.9911807937286	99.6596324029952	103.139013452915	98.4263233190272	91.5422885572139	101.459034792368	103.63196125908	97.5609756097561	92.9032258064516	96.2274466921815	100.254022015241	101.040118870728
14	102.335928809789	95.7701516360734	100.492610837438	98.5576923076923	100.692259282568	94.5010183299389	98.1818181818182	103.386809269162	102.061855670103	97.7596741344196	103.63196125908	108.09756097561	94.7867298578199	99.3243243243243	96	104.977375565611	95.7692307692308	109.947643979058	92.3076923076923	101.496792587313	97.9827089337176	110.625909752547	109.981167608286	105.299145299145	82.9545454545454	89.589905362776	97.1046770601336	100.983606557377	90.7602339181286	102.303415409055	98.018018018018	103.693754197448	105.592841163311	103.502501786991	104.6875	100.686498855835	99.8984771573604	97.9911807937286	99.1150442477876	103.139013452915	97.2818311874106	95.5223880597015	100.561167227834	104.116222760291	98.7087517934003	95.4838709677419	95.7900492072171	102.286198137172	98.6627043090639
15	106.78531701891	95.7701516360734	101.477832512315	97.5961538461538	100.692259282568	96.1303462321792	98.1818181818182	103.386809269162	101.030927835052	96.1303462321792	106.537530266344	108.487804878049	93.8388625592417	100.675675675676	97.3617021276596	106.425339366516	97.3076923076923	107.853403141361	93.368700265252	102.63720598717	104.899135446686	113.828238719068	102.448210922787	106.666666666667	78.4090909090909	90.8517350157729	97.9955456570156	102.295081967213	90.7602339181286	104.209690230342	98.018018018018	101.544660846206	105.592841163311	103.502501786991	103.125	101.601830663616	99.8984771573604	97.5992160705537	99.1150442477876	104.035874439462	97.2818311874106	88.8888888888889	102.356902356902	105.084745762712	99.8565279770445	91.6129032258064	93.6030617823947	101.608806096528	98.6627043090639
16	107.675194660734	95.7701516360734	101.477832512315	96.1538461538462	98.6784140969163	94.5010183299389	98.1818181818182	104.099821746881	97.9381443298969	107.535641547862	107.506053268765	106.146341463415	95.7345971563981	100	98.0425531914894	107.149321266968	98.8461538461539	107.853403141361	96.551724137931	103.207412687099	102.593659942363	115.574963609898	106.967984934087	106.666666666667	79.5454545454545	89.589905362776	99.7772828507795	103.606557377049	90.7602339181286	102.938840349484	95.8558558558559	100.470114170584	107.38255033557	103.502501786991	100.520833333333	103.432494279176	99.0862944162437	97.5992160705537	99.6596324029952	102.242152466368	96.137339055794	87.5621890547264	104.152637485971	104.116222760291	95.2654232424677	90.3225806451613	94.0404592673592	100.931414055885	97.4739970282318
17	100.55617352614	96.4086193136473	100.492610837438	93.2692307692308	98.1749528005035	92.8716904276986	101.212121212121	104.099821746881	96.9072164948454	117.311608961303	106.537530266344	106.536585365854	97.6303317535545	99.3243243243243	96.6808510638298	107.873303167421	99.2307692307692	105.759162303665	95.4907161803714	102.066999287242	100.28818443804	114.119359534207	96.421845574388	106.666666666667	78.4090909090909	92.1135646687697	98.8864142538976	103.606557377049	87.953216374269	104.209690230342	95.8558558558559	99.3955674949631	109.17225950783	104.074338813438	100	105.263157894737	99.8984771573604	97.2072513473787	100.74880871341	102.242152466368	96.137339055794	84.9087893864013	103.254769921437	102.663438256659	97.5609756097561	91.6129032258064	94.0404592673592	100.931414055885	93.9078751857355
18	102.335928809789	98.3240223463687	99.5073891625616	93.2692307692308	97.6714915040906	96.1303462321792	101.212121212121	104.099821746881	97.9381443298969	109.164969450102	107.506053268765	109.268292682927	98.5781990521327	95.9459459459459	98.0425531914894	107.149321266968	96.5384615384615	103.664921465969	95.4907161803714	102.066999287242	101.440922190202	115.866084425036	90.3954802259887	105.982905982906	78.4090909090909	92.1135646687697	98.8864142538976	100.983606557377	84.2105263157895	104.84511517077	95.8558558558559	98.3210208193418	110.961968680089	104.074338813438	97.3958333333333	104.347826086957	100.710659898477	96.4233219010289	101.837985023826	101.345291479821	97.2818311874106	80.9286898839137	104.152637485971	102.663438256659	97.5609756097561	90.3225806451613	98.8518316019683	100.931414055885	95.0965824665676
19	96.1067853170189	97.6855546687949	100.492610837438	94.7115384615385	96.6645689112649	97.7596741344196	101.818181818182	104.812834224599	96.9072164948454	109.164969450102	105.569007263923	104.585365853659	95.7345971563981	94.5945945945946	98.0425531914894	108.597285067873	92.6923076923077	102.61780104712	97.6127320954907	101.496792587313	100.28818443804	116.157205240175	99.4350282485876	105.982905982906	78.4090909090909	87.0662460567823	98.8864142538976	102.295081967213	78.5964912280702	105.480540111199	95.1351351351351	95.6346541302888	110.961968680089	104.646175839886	97.9166666666667	102.517162471396	99.8984771573604	96.031357177854	101.293396868618	102.242152466368	94.9928469241774	91.5422885572139	101.459034792368	103.63196125908	96.4131994261119	91.6129032258064	102.788408966648	101.608806096528	97.4739970282318
20	95.2169076751947	99.6009577015164	102.463054187192	95.1923076923077	97.1680302076778	103.462321792261	101.818181818182	103.386809269162	100	99.3890020366599	104.600484261501	104.19512195122	90.0473933649289	94.5945945945946	96	109.321266968326	92.6923076923077	102.61780104712	94.4297082228117	100.926585887384	102.593659942363	117.03056768559	99.4350282485876	105.982905982906	75	87.0662460567823	97.9955456570156	104.918032786885	75.7894736842105	106.751389992057	95.8558558558559	97.2464741437206	109.17225950783	105.218012866333	96.875	96.1098398169336	100.710659898477	94.0715335619794	101.293396868618	104.035874439462	97.2818311874106	83.5820895522388	98.7654320987654	104.116222760291	99.8565279770445	92.9032258064516	100.601421541826	101.608806096528	97.4739970282318
21	99.6662958843159	99.6009577015164	103.448275862069	96.1538461538462	97.1680302076778	102.647657841141	98.7878787878788	103.386809269162	101.030927835052	94.5010183299389	110.411622276029	103.414634146341	86.2559241706161	94.5945945945946	98.7234042553192	110.045248868778	95	100.523560209424	95.4907161803714	102.066999287242	104.899135446686	117.612809315866	105.461393596987	105.982905982906	78.4090909090909	90.8517350157729	98.8864142538976	108.852459016393	77.6608187134503	105.480540111199	95.1351351351351	97.7837474815312	109.17225950783	104.646175839886	95.3125	96.1098398169336	100.710659898477	94.0715335619794	100.74880871341	102.242152466368	93.8483547925608	82.2553897180763	95.1739618406285	104.116222760291	98.7087517934003	90.3225806451613	97.9770366320394	103.640982218459	99.851411589896
[truncated: 140 more columns]
